# Supplementary material for: A branching model of lineage differentiation underpinning the neurogenic potential of enteric glia
Source: Nat Commun. 2023 Sep 22;14:5904. doi: 10.1038/s41467-023-41492-3 (PMC10516949; doi:10.1038/s41467-023-41492-3)
Supplement: Supplementary file 4 — Supplementary Data 1–11 [file 41467_2023_41492_MOESM4_ESM.zip]

Archive with 11 entries (11 files):
- Supplementary_data_10_EGC_motifs.csv
- Supplementary_data_11_contingency_table.xlsx
- Supplementary_data_1_gliogenic_random_comparison_pvalues.csv
- Supplementary_data_2_neurogenic_random_comparison_pvalues.csv
- Supplementary_data_3_neurogenic_gliogenic_comparison_pvalues.csv
- Supplementary_data_4_genemodules.csv
- Supplementary_data_5_csde1_binding_sites.csv
- Supplementary_data_6_csde1_binding_stats.csv
- Supplementary_data_7_csde1_KD_stats.csv
- Supplementary_data_8_csde1_iCLIP_stats.csv
- Supplementary_data_9_ANCC_motifs.csv
