# Supplementary material for: A branching model of lineage differentiation underpinning the neurogenic potential of enteric glia
Source: Nat Commun. 2023 Sep 22;14:5904. doi: 10.1038/s41467-023-41492-3 (PMC10516949; doi:10.1038/s41467-023-41492-3)
Supplement: Supplementary file 4 — Supplementary Data 1–11 [file 41467_2023_41492_MOESM4_ESM.zip › Supplementary_data_1_gliogenic_random_comparison_pvalues.csv]

pvalues	qvalues	pcs
5.03755372005969E-142	5.03755372005969E-142	2
1.20342995622736E-153	2.10600242339788E-153	3
2.67060067359022E-156	3.7388409430263E-155	4
1.44931475035128E-155	6.76346883497266E-155	5
5.78388041079516E-154	1.15677608215903E-153	6
4.72885073034552E-147	5.09260847883364E-147	7
1.38423875153174E-154	3.91199259726374E-154	8
6.18037926574631E-151	7.21044247670403E-151	9
3.67394856599593E-152	4.67593453854028E-152	10
1.11703469752891E-152	1.56384857654047E-152	11
1.60980204356517E-154	3.91199259726374E-154	12
9.69500544842095E-156	6.76346883497266E-155	13
5.30404097943965E-153	8.25073041246168E-153	14
1.67656825597017E-154	3.91199259726374E-154	15
