# Supplementary material for: A branching model of lineage differentiation underpinning the neurogenic potential of enteric glia
Source: Nat Commun. 2023 Sep 22;14:5904. doi: 10.1038/s41467-023-41492-3 (PMC10516949; doi:10.1038/s41467-023-41492-3)
Supplement: Supplementary file 4 — Supplementary Data 1–11 [file 41467_2023_41492_MOESM4_ESM.zip › Supplementary_data_2_neurogenic_random_comparison_pvalues.csv]

pvalues	qvalues	pcs
1.17617962221268E-37	1.17617962221268E-37	2
1.27339068139197E-73	1.37134381072981E-73	3
2.1416143758579E-100	7.49565031550267E-100	4
1.74520674975944E-104	1.22164472483161E-103	5
7.5553226180252E-101	3.52581722174509E-100	6
4.5366487306861E-105	6.35130822296054E-104	7
1.04650613299186E-87	1.83138573273576E-87	8
6.1209668402686E-83	8.56935357637604E-83	9
3.37915175005975E-91	9.46162490016731E-91	10
2.52077868945432E-84	3.92121129470672E-84	11
1.02351929120198E-88	2.04703858240395E-88	12
2.34360441467036E-79	2.73420515044875E-79	13
1.10045035948573E-80	1.40057318480002E-80	14
6.10021270458324E-91	1.42338296440276E-90	15
