# Supplementary material for: A branching model of lineage differentiation underpinning the neurogenic potential of enteric glia
Source: Nat Commun. 2023 Sep 22;14:5904. doi: 10.1038/s41467-023-41492-3 (PMC10516949; doi:10.1038/s41467-023-41492-3)
Supplement: Supplementary file 4 — Supplementary Data 1–11 [file 41467_2023_41492_MOESM4_ESM.zip › Supplementary_data_3_neurogenic_gliogenic_comparison_pvalues.csv]

pvalues	qvalues	pcs
2.87010158060026E-165	2.00907110642018E-164	2
1.0509810862876E-203	1.47137352080264E-202	3
3.39868157218592E-144	1.58605140035343E-143	4
6.76708991804348E-95	8.6126598956917E-95	5
5.47887715141011E-76	5.47887715141011E-76	6
7.93172769780644E-78	8.5418605976377E-78	7
2.58350520859953E-90	3.01408941003279E-90	8
4.18668156820382E-106	5.86135419548535E-106	9
7.03079858286469E-108	1.09367977955673E-107	10
8.75480930410507E-127	1.75096186082101E-126	11
3.03840671342734E-130	1.06344234969957E-129	12
1.56560581797598E-123	2.73981018145796E-123	13
4.41128223694672E-130	1.23515902634508E-129	14
1.60842125388354E-129	3.75298292572826E-129	15
