# Supplementary material for: A branching model of lineage differentiation underpinning the neurogenic potential of enteric glia
Source: Nat Commun. 2023 Sep 22;14:5904. doi: 10.1038/s41467-023-41492-3 (PMC10516949; doi:10.1038/s41467-023-41492-3)
Supplement: Supplementary file 4 — Supplementary Data 1–11 [file 41467_2023_41492_MOESM4_ESM.zip › Supplementary_data_5_csde1_binding_sites.csv]

Transcripts scanned: 4281
Found site in 1150 transcripts.
No site in 3131 transcripts.
Found 46 sites in 5'UTR.
Found 602 sites in 3'UTR.
Found 502 sites in CDS.
Found 0 sites spanning 5'UTR and CDS.
Found 0 sites spanning CDS and 3'UTR.
Refseq ID	Gene Name	Full Name	Number of Sites	Site Sequence	Site Position	5' UTR Matches	CDS Matches	3' UTR Matches	Match Spans 5'UTR-CDS	Match Spans CDS-3'UTR	Start Codon	Stop Codon	mRNA Length
NM_009215.1	Sst	Somatostatin (Sst)	0	None	NA	0	0	0	0	0	100	451	599
NM_008655.1	Gadd45b	Growth Arrest And Dna-Damage-Inducible 45 Beta (Gadd45B)	1	AAAAAAAGTAA	(754, 764)	0	0	1	0	0	225	708	1305
NM_008227.1	Hcn3	Hyperpolarization-Activated, Cyclic Nucleotide-Gated K+ 3 (Hcn3)	0	None	NA	0	0	0	0	0	98	2438	3268
NM_007836.1	Gadd45a	Growth Arrest And Dna-Damage-Inducible 45 Alpha (Gadd45A)	1	AAGGAAAGTAA	(1044, 1054)	0	0	1	0	0	163	661	1224
NM_009785.1	Cacna2d3	Calcium Channel, Voltage-Dependent, Alpha2/Delta Subunit 3 (Cacna2D3)	1	AGGAAAAAAACGGA	(1732, 1745)	0	1	0	0	0	97	3373	3710
NM_010260.1	Gbp2	Guanylate Binding Protein 2 (Gbp2)	1	AGAAGAAGTAA	(1421, 1431)	0	1	0	0	0	170	1940	2471
NM_011825.1	Grem2	Gremlin 2, Dan Family Bmp Antagonist (Grem2)	0	None	NA	0	0	0	0	0	248	755	3745
NM_011776.1	Zp3	Zona Pellucida Glycoprotein 3 (Zp3)	0	None	NA	0	0	0	0	0	29	1304	1317
NM_013904.1	Hey2	Hairy/Enhancer-Of-Split Related With Yrpw Motif 2 (Hey2)	0	None	NA	0	0	0	0	0	135	1155	2549
NM_016719.1	Grb14	Growth Factor Receptor Bound Protein 14 (Grb14)	0	None	NA	0	0	0	0	0	122	1739	1978
NM_016867.1	Gipc2	Gipc Pdz Domain Containing Family, Member 2 (Gipc2)	0	None	NA	0	0	0	0	0	13	958	1286
NM_019757.1	Fzr1	Fizzy And Cell Division Cycle 20 Related 1 (Fzr1)	0	None	NA	0	0	0	0	0	142	1624	2258
NM_021487.1	Kcne1l	Potassium Voltage-Gated Channel, Isk-Related Family, Member 1-Like, Pseudogene (Kcne1L)	0	None	NA	0	0	0	0	0	173	605	1446
NM_021715.1	Chst7	Carbohydrate (N-Acetylglucosamino) Sulfotransferase 7 (Chst7)	1	AAAGGAAGTAA	(1829, 1839)	0	0	1	0	0	146	1601	2248
NM_021368.1	Olfr1264	Olfactory Receptor 1264 (Olfr1264)	0	None	NA	0	0	0	0	0	0	927	927
NM_023203.1	Dctpp1	Dctp Pyrophosphatase 1 (Dctpp1)	0	None	NA	0	0	0	0	0	44	557	648
NM_026271.1	Fibin	Fin Bud Initiation Factor Homolog (Fibin)	1	AAAAGAAAAACAGA	(1787, 1800)	0	0	1	0	0	198	852	2069
NM_030691.1	Igsf6	Immunoglobulin Superfamily, Member 6 (Igsf6)	0	None	NA	0	0	0	0	0	25	739	2133
NM_053133.1	Pcdhb8	Protocadherin Beta 8 (Pcdhb8)	0	None	NA	0	0	0	0	0	0	2340	2340
NM_080470.1	Smc1b	Structural Maintenance Of Chromosomes 1B (Smc1B)	0	None	NA	0	0	0	0	0	20	3767	4056
NM_130880.1	Otud7a	Otu Domain Containing 7A (Otud7A)	0	None	NA	0	0	0	0	0	384	3165	3461
NM_134023.1	Tbc1d10a	Tbc1 Domain Family, Member 10A (Tbc1D10A)	0	None	NA	0	0	0	0	0	58	1561	1929
NM_133191.2	Eps8l2	Eps8-Like 2 (Eps8L2)	1	AGAAGAAGAACAAG	(973, 986)	0	1	0	0	0	95	2285	3079
NM_139303.1	Kif18a	Kinesin Family Member 18A (Kif18A)	0	None	NA	0	0	0	0	0	201	2862	3487
NM_144847.1	Nrbp2	Nuclear Receptor Binding Protein 2 Transcript Variant 2	0	None	NA	0	0	0	0	0	237	1014	2537
NM_144936.1	Tmem45b	Transmembrane Protein 45B (Tmem45B)	0	None	NA	0	0	0	0	0	89	926	1602
NM_145588.1	Kif22	Kinesin Family Member 22 (Kif22)	0	None	NA	0	0	0	0	0	19	2002	2086
NM_146020.1	Gltpd2	Glycolipid Transfer Protein Domain Containing 2 (Gltpd2)	0	None	NA	0	0	0	0	0	9	975	1217
NM_146040.1	Cdca7l	Cell Division Cycle Associated 7 Like (Cdca7L)	0	None	NA	0	0	0	0	0	73	1390	2626
NM_146951.1	Olfr340	Olfactory Receptor 340 (Olfr340)	0	None	NA	0	0	0	0	0	0	939	939
NM_146940.1	Olfr352	Olfactory Receptor 352 (Olfr352)	0	None	NA	0	0	0	0	0	0	948	948
NM_146935.1	Olfr167	Olfactory Receptor 167 (Olfr167)	0	None	NA	0	0	0	0	0	0	939	939
NM_146815.1	Olfr926	Olfactory Receptor 926 (Olfr926)	0	None	NA	0	0	0	0	0	0	927	927
NM_146794.1	Olfr1263	Olfactory Receptor 1263 (Olfr1263)	0	None	NA	0	0	0	0	0	0	921	921
NM_146063.1	Krt79	Keratin 79 (Krt79)	0	None	NA	0	0	0	0	0	110	1706	2113
NM_146149.1	Fam151a	Family With Sequence Simliarity 151, Member A (Fam151A)	0	None	NA	0	0	0	0	0	47	1874	1966
NM_146171.1	Ncapd2	Non-Smc Condensin I Complex, Subunit D2 (Ncapd2)	0	None	NA	0	0	0	0	0	108	4287	4527
NM_172133.1	Adap2	Arfgap With Dual Ph Domains 2 (Adap2)	0	None	NA	0	0	0	0	0	54	1200	1611
NM_026473.2	Tubb6	Tubulin, Beta 6 Class V (Tubb6)	0	None	NA	0	0	0	0	0	27	1371	1807
NM_172578.2	Mis18bp1	Mis18 Binding Protein 1 (Mis18Bp1)	2	AAAAGAAGTAA, AAAAAAAGAACAAG	(1204, 1214), (1524, 1537)	0	1	0	0	0	223	3220	4038
NM_022414.2	Ngb	Neuroglobin Transcript Variant 2	0	None	NA	0	0	0	0	0	279	735	1630
NM_009747.2	Bdkrb2	Bradykinin Receptor, Beta 2 (Bdkrb2)	0	None	NA	0	0	0	0	0	110	1289	1680
NM_019535.2	Sh3gl2	Sh3-Domain Grb2-Like 2 (Sh3Gl2)	0	None	NA	0	0	0	0	0	121	1180	2817
NM_016908.2	Syt5	Synaptotagmin V (Syt5)	0	None	NA	0	0	0	0	0	256	1417	1764
NM_008235.2	Hes1	Hes Family Bhlh Transcription Factor 1 (Hes1)	1	AAAAAAAAAACGAA	(220, 233)	1	0	0	0	0	234	1083	1487
NM_024286.1	Popdc3	Popeye Domain Containing 3 (Popdc3)	0	None	NA	0	0	0	0	0	505	1381	1851
NM_019432.2	Tmem37	Transmembrane Protein 37 (Tmem37)	0	None	NA	0	0	0	0	0	48	684	1017
NM_031843.2	Dpp7	Dipeptidylpeptidase 7 (Dpp7)	0	None	NA	0	0	0	0	0	5	1526	1684
NM_010790.2	Melk	Maternal Embryonic Leucine Zipper Kinase (Melk)	0	None	NA	0	0	0	0	0	194	2126	2914
NM_010436.2	H2ax	H2A.X Variant Histone (H2Ax)	0	None	NA	0	0	0	0	0	47	479	1414
NM_144556.2	Lgi4	Leucine-Rich Repeat Lgi Family, Member 4 (Lgi4)	0	None	NA	0	0	0	0	0	86	1700	3444
NM_009466.2	Ugdh	Udp-Glucose Dehydrogenase (Ugdh)	1	AAAAGAAGTAG	(397, 407)	0	1	0	0	0	226	1708	2461
NM_010941.3	Nsdhl	Naddependent Steroid Dehydrogenase-Like (Nsdhl)	0	None	NA	0	0	0	0	0	215	1304	2218
NM_026014.3	Cdt1	Chromatin Licensing And Dna Replication Factor 1 (Cdt1)	1	AGGGGAAGTAG	(1869, 1879)	0	0	1	0	0	41	1715	2245
NM_172287.2	Spire2	Spire Type Actin Nucleation Factor 2 (Spire2)	0	None	NA	0	0	0	0	0	52	2209	2399
NM_009065.2	Rit2	Ras-Like Without Caax 2 (Rit2)	0	None	NA	0	0	0	0	0	185	839	1851
NM_008083.2	Gap43	Growth Associated Protein 43 (Gap43)	0	None	NA	0	0	0	0	0	149	833	1316
NM_016847.2	Avpr1a	Arginine Vasopressin Receptor 1A (Avpr1A)	0	None	NA	0	0	0	0	0	306	1578	2671
NM_175235.3	Celf6	Cugbp, Elav-Like Family Member 6 Transcript Variant 1	3	GAGGGAAGTAG, AGAAAGGAAACAGA, GAAAAAAAAACAGG	(2560, 2570), (1467, 1480), (1800, 1813)	0	0	1	0	0	41	1424	2783
NM_013873.3	Sult4a1	Sulfotransferase Family 4A, Member 1 Transcript Variant 1	0	None	NA	0	0	0	0	0	155	1010	2446
NM_146105.3	Cnst	Consortin, Connexin Sorting Protein (Cnst)	0	None	NA	0	0	0	0	0	140	2276	4568
NM_198620.1	Rundc3b	Run Domain Containing 3B Transcript Variant 2	1	AGGAGGAAAACAAG	(2616, 2629)	0	0	1	0	0	340	1567	3700
NM_133219.1	Gcnt2	Glucosaminyl (N-Acetyl) Transferase 2, I-Branching Enzyme Transcript Variant 3	1	AAGGAGGAAACGAA	(2954, 2967)	0	0	1	0	0	249	1455	4021
NM_145217.2	Diras1	Diras Family, Gtp-Binding Ras-Like 1 (Diras1)	0	None	NA	0	0	0	0	0	94	691	2948
NM_008579.4	Meig1	Meiosis Expressed Gene 1 Transcript Variant 2	0	None	NA	0	0	0	0	0	287	554	763
NM_022319.2	Clstn2	Calsyntenin 2 (Clstn2)	0	None	NA	0	0	0	0	0	192	3093	4494
NM_199223.1	Rtn4rl2	Reticulon 4 Receptor-Like 2 (Rtn4Rl2)	0	None	NA	0	0	0	0	0	0	1263	1263
NM_199251.1	Kcnk12	Potassium Channel, Subfamily K, Member 12 (Kcnk12)	1	AGGGGAGGAACAGG	(23, 36)	1	0	0	0	0	540	1833	1952
NM_026689.3	Mul1	Mitochondrial Ubiquitin Ligase Activator Of Nfkb 1 (Mul1)	0	None	NA	0	0	0	0	0	88	1147	3732
NM_007804.2	Cux2	Cut-Like Homeobox 2 Transcript Variant 1	0	None	NA	0	0	0	0	0	453	4734	5133
NM_018824.2	Slc23a2	Solute Carrier Family 23 (Nucleobase Transporters), Member 2 Transcript Variant 1	0	None	NA	0	0	0	0	0	244	2191	6487
NM_203489.1	Vmn1r183	Vomeronasal 1 Receptor 183 (Vmn1R183)	0	None	NA	0	0	0	0	0	0	918	918
NM_008523.2	Ltk	Leukocyte Tyrosine Kinase Transcript Variant 1	0	None	NA	0	0	0	0	0	227	1958	2269
NM_206941.1	Ltk	Leukocyte Tyrosine Kinase Transcript Variant 2	0	None	NA	0	0	0	0	0	227	2141	2452
NM_206935.1	Arl9	Adp-Ribosylation Factor-Like 9 (Arl9)	0	None	NA	0	0	0	0	0	0	402	402
NM_177215.3	Ocrl	Ocrl, Inositol Polyphosphate-5-Phosphatase (Ocrl)	0	None	NA	0	0	0	0	0	197	2900	5198
NM_207134.1	Olfr1061	Olfactory Receptor 1061 (Olfr1061)	0	None	NA	0	0	0	0	0	0	942	942
NM_030598.2	Rcan2	Regulator Of Calcineurin 2 Transcript Variant 2	1	GAGAGAGAAACAAA	(2781, 2794)	0	0	1	0	0	260	854	3263
NM_010090.2	Dusp2	Dual Specificity Phosphatase 2 (Dusp2)	0	None	NA	0	0	0	0	0	79	1036	1630
NM_207649.1	Rcan2	Regulator Of Calcineurin 2 Transcript Variant 1	1	GAGAGAGAAACAAA	(2907, 2920)	0	0	1	0	0	248	980	3389
NM_010025.2	Dcx	Doublecortin Transcript Variant 4	1	GGGGGAAGTAG	(2999, 3009)	0	0	1	0	0	172	1255	8982
NM_145356.3	Zbtb7c	Zinc Finger And Btb Domain Containing 7C Transcript Variant 1	0	None	NA	0	0	0	0	0	480	2340	4591
NM_178711.3	Plscr4	Phospholipid Scramblase 4 (Plscr4)	0	None	NA	0	0	0	0	0	569	1550	3259
NM_001001885.1	Tmem151a	Transmembrane Protein 151A (Tmem151A)	2	GGAGGAAGTAA, GGAAAGAAAACAGA	(1683, 1693), (1598, 1611)	0	0	1	0	0	105	1512	4007
NM_173755.3	Ube2o	Ubiquitin-Conjugating Enzyme E2O (Ube2O)	0	None	NA	0	0	0	0	0	34	3901	5192
NM_001002012.1	Hspa2	Heat Shock Protein 2 Transcript Variant 2	0	None	NA	0	0	0	0	0	119	2021	2550
NM_183186.2	Foxn3	Forkhead Box N3 (Foxn3)	1	GGAGGGAAAACAGG	(2161, 2174)	0	0	1	0	0	64	1438	2611
NM_008409.2	Itm2a	Integral Membrane Protein 2A (Itm2A)	0	None	NA	0	0	0	0	0	144	936	1632
NM_198292.3	Tex2	Testis Expressed Gene 2 (Tex2)	1	GGAGGAAGAACAGG	(2549, 2562)	0	1	0	0	0	98	3485	4947
NM_001004761.1	Gpr158	G Protein-Coupled Receptor 158 (Gpr158)	0	None	NA	0	0	0	0	0	689	4292	7143
NM_001005422.1	Stmnd1	Stathmin Domain Containing 1 (Stmnd1)	0	None	NA	0	0	0	0	0	97	937	1384
NM_183147.2	Sprn	Shadow Of Prion Protein (Sprn)	0	None	NA	0	0	0	0	0	126	570	3172
NM_019754.3	Tagln3	Transgelin 3 (Tagln3)	0	None	NA	0	0	0	0	0	225	825	1269
NM_212486.2	Gimap8	Gtpase, Imap Family Member 8 Transcript Variant 1	1	AAGAGGGAAACAGG	(357, 370)	0	1	0	0	0	75	2142	3650
NM_053199.3	Cadm3	Cell Adhesion Molecule 3 (Cadm3)	0	None	NA	0	0	0	0	0	201	1392	4159
NM_153175.3	Gimap6	Gtpase, Imap Family Member 6 (Gimap6)	0	None	NA	0	0	0	0	0	94	1012	1612
NM_001009950.1	Slc38a8	Solute Carrier Family 38, Member 8 (Slc38A8)	0	None	NA	0	0	0	0	0	177	1476	2648
NM_027644.1	Prss41	Protease, Serine 41 (Prss41)	0	None	NA	0	0	0	0	0	19	988	1128
NM_028176.1	Cda	Cytidine Deaminase (Cda)	0	None	NA	0	0	0	0	0	12	453	833
NM_028481.1	Ccdc18	Coiled-Coil Domain Containing 18 (Ccdc18)	0	None	NA	0	0	0	0	0	88	4456	4682
NM_029674.1	Got1l1	Glutamic-Oxaloacetic Transaminase 1-Like 1 (Got1L1)	0	None	NA	0	0	0	0	0	61	1276	1451
NM_001010827.1	Taar7b	Trace Amine-Associated Receptor 7B (Taar7B)	0	None	NA	0	0	0	0	0	0	1077	1077
NM_001010829.1	Taar7a	Trace Amine-Associated Receptor 7A (Taar7A)	0	None	NA	0	0	0	0	0	0	1077	1077
NM_010734.2	Lst1	Leukocyte Specific Transcript 1 (Lst1)	0	None	NA	0	0	0	0	0	50	332	418
NM_001011834.1	Olfr1152	Olfactory Receptor 1152 (Olfr1152)	0	None	NA	0	0	0	0	0	0	933	933
NM_021362.1	Pappa	Pregnancy-Associated Plasma Protein A (Pappa)	3	AAAAAAAGAACAAA, AAGAAAAGAACAGG, AAGAAGGAAACAAA	(5649, 5662), (8605, 8618), (10531, 10544)	0	0	1	0	0	368	5243	11027
NM_009689.2	Birc5	Baculoviral Iap Repeat-Containing 5 Transcript Variant 1	0	None	NA	0	0	0	0	0	114	537	977
NM_001012273.1	Birc5	Baculoviral Iap Repeat-Containing 5 Transcript Variant 3	0	None	NA	0	0	0	0	0	114	480	3416
NM_080471.3	Ankrd6	Ankyrin Repeat Domain 6 Transcript Variant 2	0	None	NA	0	0	0	0	0	356	2495	4573
NM_001012450.1	Ankrd6	Ankyrin Repeat Domain 6 Transcript Variant 1	0	None	NA	0	0	0	0	0	516	2655	4733
NM_001012451.1	Ankrd6	Ankyrin Repeat Domain 6 Transcript Variant 3	0	None	NA	0	0	0	0	0	227	2366	4444
NM_009308.3	Syt4	Synaptotagmin Iv (Syt4)	1	AGAGGAGAAACAAG	(689, 702)	0	1	0	0	0	248	1526	3901
NM_027164.1	Lrrc27	Leucine Rich Repeat Containing 27 Transcript Variant 1	0	None	NA	0	0	0	0	0	328	1900	2329
NM_011594.3	Timp2	Tissue Inhibitor Of Metalloproteinase 2 (Timp2)	1	AAAAAAAAAACAAA	(2853, 2866)	0	0	1	0	0	321	984	3635
NM_001013607.1	Vmo1	Vitelline Membrane Outer Layer 1 Homolog (Vmo1)	0	None	NA	0	0	0	0	0	14	620	672
NM_001013784.1	Ccdc92b	Coiled-Coil Domain Containing 92B (Ccdc92B)	0	None	NA	0	0	0	0	0	157	1057	4002
NM_028785.3	Dock8	Dedicator Of Cytokinesis 8 (Dock8)	0	None	NA	0	0	0	0	0	122	6425	7810
NM_053105.2	Klhl1	Kelch-Like 1 (Klhl1)	0	None	NA	0	0	0	0	0	717	2973	4087
NM_001024614.1	Cfap299	Cilia And Flagella Associated Protein 299 (Cfap299)	0	None	NA	0	0	0	0	0	50	752	891
NM_025646.3	Crls1	Cardiolipin Synthase 1 Transcript Variant 2	0	None	NA	0	0	0	0	0	183	750	1626
NM_001024385.1	Crls1	Cardiolipin Synthase 1 Transcript Variant 1	0	None	NA	0	0	0	0	0	151	1063	1939
NM_171824.2	Pgbd5	Piggybac Transposable Element Derived 5 (Pgbd5)	0	None	NA	0	0	0	0	0	152	1382	2854
NM_009171.2	Shmt1	Serine Hydroxymethyltransferase 1 (Shmt1)	0	None	NA	0	0	0	0	0	381	1818	2074
NM_001024919.1	Bod1	Biorientation Of Chromosomes In Cell Division 1 (Bod1)	0	None	NA	0	0	0	0	0	161	683	1408
NM_001024917.1	N4bp2	Nedd4 Binding Protein 2 (N4Bp2)	0	None	NA	0	0	0	0	0	560	5597	5731
NM_011299.4	Rps6ka2	Ribosomal Protein S6 Kinase, Polypeptide 2 (Rps6Ka2)	0	None	NA	0	0	0	0	0	230	2432	5435
NM_173750.2	Arl14ep	Adp-Ribosylation Factor-Like 14 Effector Protein Transcript Variant 2	0	None	NA	0	0	0	0	0	145	976	3263
NM_010049.3	Dhfr	Dihydrofolate Reductase (Dhfr)	3	AAAAAAAAAACAGA, GAAAAAGAAACAAG, AAGAAGGGAACAAA	(2575, 2588), (4438, 4451), (5253, 5266)	0	0	1	0	0	476	1040	5307
NM_175013.2	Pgm5	Phosphoglucomutase 5 (Pgm5)	0	None	NA	0	0	0	0	0	53	1757	7981
NM_001025245.1	Mbp	Myelin Basic Protein Transcript Variant 8	0	None	NA	0	0	0	0	0	297	885	4820
NM_009318.2	Tapbp	Tap Binding Protein Transcript Variant 2	0	None	NA	0	0	0	0	0	210	1608	2747
NM_001025313.1	Tapbp	Tap Binding Protein Transcript Variant 1	0	None	NA	0	0	0	0	0	210	1611	2750
NM_153574.2	Fam13a	Family With Sequence Similarity 13, Member A (Fam13A)	0	None	NA	0	0	0	0	0	162	2244	4300
NM_011866.2	Pde10a	Phosphodiesterase 10A Transcript Variant 2	0	None	NA	0	0	0	0	0	334	2725	7717
NM_011127.2	Prrx1	Paired Related Homeobox 1 Transcript Variant 1	1	AGGAGAGGAACAAA	(1906, 1919)	0	0	1	0	0	1015	1753	4911
NM_001025570.1	Prrx1	Paired Related Homeobox 1 Transcript Variant 3	0	None	NA	0	0	0	0	0	1015	1618	4098
NM_175686.3	Prrx1	Paired Related Homeobox 1 Transcript Variant 2	1	AGGAGAGGAACAAA	(1978, 1991)	0	0	1	0	0	1015	1669	4983
NM_025642.1	Mis18a	Mis18 Kinetochore Protein A (Mis18A)	0	None	NA	0	0	0	0	0	99	714	1300
NM_009118.2	Sag	S-Antigen, Retina And Pineal Gland (Sag)	0	None	NA	0	0	0	0	0	372	1584	1718
NM_001025432.1	Crebbp	Creb Binding Protein (Crebbp)	1	GGAAAGAAAACAAA	(4140, 4153)	0	1	0	0	0	181	7507	7507
NM_172606.2	Marchf6	Membrane Associated Ring-Ch-Type Finger 6 (Marchf6)	1	AGGAAGAAAACGAG	(1937, 1950)	0	1	0	0	0	216	2946	6236
NM_008986.2	Cavin1	Caveolae Associated 1 Transcript Variant 1	0	None	NA	0	0	0	0	0	151	1330	3218
NM_010606.2	Kcnj6	Potassium Inwardly-Rectifying Channel, Subfamily J, Member 6 Transcript Variant Girk2A-1	0	None	NA	0	0	0	0	0	528	1806	3086
NM_011799.2	Cdc6	Cell Division Cycle 6 Transcript Variant 1	2	GAAGGAAGTAA, AGAAAGAAAACGGA	(848, 858), (424, 437)	0	1	0	0	0	101	1871	4608
NM_019444.2	Ramp2	Receptor Activity Modifying Protein 2 (Ramp2)	0	None	NA	0	0	0	0	0	118	688	872
NM_026515.2	Pclaf	Pcna Clamp Associated Factor (Pclaf)	0	None	NA	0	0	0	0	0	106	439	2387
NM_026388.2	Tprgl	Transformation Related Protein 63 Regulated Like Transcript Variant 1	0	None	NA	0	0	0	0	0	55	856	1756
NM_001031664.1	Nudt10	Nudix (Nucleoside Diphosphate Linked Moiety X)-Type Motif 10 (Nudt10)	0	None	NA	0	0	0	0	0	156	651	1772
NM_021431.2	Nudt11	Nudix (Nucleoside Diphosphate Linked Moiety X)-Type Motif 11 (Nudt11)	0	None	NA	0	0	0	0	0	404	899	2649
NM_029004.1	Rasgef1c	Rasgef Domain Family, Member 1C Transcript Variant 2	0	None	NA	0	0	0	0	0	139	1540	2248
NM_001031814.1	Smg1	Smg1 Homolog, Phosphatidylinositol 3-Kinase-Related Kinase (C. Elegans) (Smg1)	0	None	NA	0	0	0	0	0	347	11324	15553
NM_178765.3	Sybu	Syntabulin (Syntaxin-Interacting) Transcript Variant C	1	GAAGAAAGTAG	(604, 614)	0	1	0	0	0	438	2436	3152
NM_176998.4	Sybu	Syntabulin (Syntaxin-Interacting) Transcript Variant A	1	GAAGAAAGTAG	(707, 717)	0	1	0	0	0	157	2539	3255
NM_001032727.1	Sybu	Syntabulin (Syntaxin-Interacting) Transcript Variant B	0	None	NA	0	0	0	0	0	450	2232	2948
NM_001033043.1	Rnf17	Ring Finger Protein 17 (Rnf17)	0	None	NA	0	0	0	0	0	4	4927	5148
NM_016668.3	Bhmt	Betaine-Homocysteine Methyltransferase (Bhmt)	0	None	NA	0	0	0	0	0	262	1486	2081
NM_173774.3	Slc45a1	Solute Carrier Family 45, Member 1 Transcript Variant 1	0	None	NA	0	0	0	0	0	172	2428	2573
NM_207625.2	Acsl4	Acyl-Coa Synthetase Long-Chain Family Member 4 Transcript Variant 1	0	None	NA	0	0	0	0	0	460	2596	5280
NM_001033600.1	Acsl4	Acyl-Coa Synthetase Long-Chain Family Member 4 Transcript Variant 3	0	None	NA	0	0	0	0	0	290	2303	4987
NM_019477.3	Acsl4	Acyl-Coa Synthetase Long-Chain Family Member 4 Transcript Variant 2	0	None	NA	0	0	0	0	0	293	2306	4990
NM_170597.4	Creg2	Cellular Repressor Of E1A-Stimulated Genes 2 (Creg2)	0	None	NA	0	0	0	0	0	242	1109	5799
NM_007913.5	Egr1	Early Growth Response 1 (Egr1)	0	None	NA	0	0	0	0	0	282	1884	3072
NM_025815.2	Cpne8	Copine Viii Transcript Variant 1	0	None	NA	0	0	0	0	0	84	1818	3324
NM_001033851.1	Cpne8	Copine Viii Transcript Variant 2	0	None	NA	0	0	0	0	0	84	399	718
NM_028372.1	Mblac2	Metallo-Beta-Lactamase Domain Containing 2 (Mblac2)	0	None	NA	0	0	0	0	0	112	952	3881
NM_178655.3	Ank2	Ankyrin 2, Brain Transcript Variant 2	1	GGAAAAGAAACGAA	(1056, 1069)	0	1	0	0	0	267	3420	5790
NM_001034964.1	Sorbs1	Sorbin And Sh3 Domain Containing 1 Transcript Variant 5	1	AAAGAAGGAACAGA	(2388, 2401)	0	0	1	0	0	43	2266	5275
NM_178362.1	Sorbs1	Sorbin And Sh3 Domain Containing 1 Transcript Variant 2	1	AAAGAAGGAACAGA	(3433, 3446)	0	0	1	0	0	494	3311	6320
NM_001034963.1	Sorbs1	Sorbin And Sh3 Domain Containing 1 Transcript Variant 4	1	AAAGAAGGAACAGA	(2425, 2438)	0	0	1	0	0	128	2303	5312
NM_001034962.1	Sorbs1	Sorbin And Sh3 Domain Containing 1 Transcript Variant 3	1	AAAGAAGGAACAGA	(2395, 2408)	0	0	1	0	0	128	2273	5282
NM_134014.3	Xpo1	Exportin 1 Transcript Variant 1	0	None	NA	0	0	0	0	0	438	3654	5144
NM_001035226.1	Xpo1	Exportin 1 Transcript Variant 2	0	None	NA	0	0	0	0	0	200	3416	4906
NM_029835.1	Ticrr	Topbp1-Interacting Checkpoint And Replication Regulator (Ticrr)	0	None	NA	0	0	0	0	0	144	5814	7213
NM_177231.2	Arrb1	Arrestin, Beta 1 Transcript Variant A	0	None	NA	0	0	0	0	0	293	1550	7112
NM_178220.3	Arrb1	Arrestin, Beta 1 Transcript Variant B	0	None	NA	0	0	0	0	0	293	1526	7088
NM_001037740.1	Strip2	Striatin Interacting Protein 2 Transcript Variant 2	0	None	NA	0	0	0	0	0	62	2513	5286
NM_177204.3	Strip2	Striatin Interacting Protein 2 Transcript Variant 1	0	None	NA	0	0	0	0	0	62	2597	5370
NM_001037865.1	Col28a1	Collagen, Type Xxviii, Alpha 1 (Col28A1)	1	GGGAGAAGTAG	(1570, 1580)	0	1	0	0	0	130	3556	4230
NM_009846.2	Cd24a	Cd24A Antigen (Cd24A)	1	AAGAGAAAAACAAA	(1351, 1364)	0	0	1	0	0	85	316	1825
NM_023395.2	Wfdc1	Wap Four-Disulfide Core Domain 1 (Wfdc1)	0	None	NA	0	0	0	0	0	176	812	1169
NM_021885.4	Tub	Tubby Bipartite Transcription Factor (Tub)	0	None	NA	0	0	0	0	0	221	1739	5941
NM_001038612.1	Olfm1	Olfactomedin 1 Transcript Variant 2	0	None	NA	0	0	0	0	0	261	723	1048
NM_001038613.1	Olfm1	Olfactomedin 1 Transcript Variant 3	0	None	NA	0	0	0	0	0	304	1678	2686
NM_019498.2	Olfm1	Olfactomedin 1 Transcript Variant 1	0	None	NA	0	0	0	0	0	261	1719	2727
NM_001038614.1	Olfm1	Olfactomedin 1 Transcript Variant 4	0	None	NA	0	0	0	0	0	304	682	1007
NM_013675.3	Sptb	Spectrin Beta, Erythrocytic (Sptb)	2	AAAAGAAGTAG, AGGAAAAGTAA	(7647, 7657), (8091, 8101)	0	0	1	0	0	667	7657	10417
NM_001038624.1	Ric3	Ric3 Acetylcholine Receptor Chaperone Transcript Variant 1	1	AAAAAAAGTAG	(3086, 3096)	0	0	1	0	0	38	1142	5303
NM_145823.2	Pitpnc1	Phosphatidylinositol Transfer Protein, Cytoplasmic 1 Transcript Variant 2	1	AAAAAAAAAACAAA	(2132, 2145)	0	0	1	0	0	782	1589	6350
NM_178780.3	Ric3	Ric3 Acetylcholine Receptor Chaperone Transcript Variant 2	0	None	NA	0	0	0	0	0	38	725	1920
NM_010164.2	Eya1	Eya Transcriptional Coactivator And Phosphatase 1 Transcript Variant 1	0	None	NA	0	0	0	0	0	608	2372	4354
NM_001038643.1	Slco3a1	Solute Carrier Organic Anion Transporter Family, Member 3A1 Transcript Variant 2	0	None	NA	0	0	0	0	0	190	2269	2857
NM_023908.2	Slco3a1	Solute Carrier Organic Anion Transporter Family, Member 3A1 Transcript Variant 1	0	None	NA	0	0	0	0	0	190	2323	4697
NM_199022.2	Shc4	Shc (Src Homology 2 Domain Containing) Family, Member 4 (Shc4)	0	None	NA	0	0	0	0	0	771	2652	4820
NM_010316.3	Gng3	Guanine Nucleotide Binding Protein (G Protein), Gamma 3 (Gng3)	0	None	NA	0	0	0	0	0	257	485	1699
NM_028523.3	Dcbld2	Discoidin, Cub And Lccl Domain Containing 2 Transcript Variant 1	1	AAAAGAAAAACGGG	(3745, 3758)	0	0	1	0	0	221	2531	6487
NM_019634.2	Tspan7	Tetraspanin 7 (Tspan7)	1	GGAAGGGAAACGAA	(1640, 1653)	0	0	1	0	0	42	792	1791
NM_001038698.1	Elavl4	Elav Like Rna Binding Protein 4 Transcript Variant 2	2	AAAAAAAAAACAAA, AGAAGAAAAACAAA	(1620, 1633), (1788, 1801)	0	0	1	0	0	270	1413	4008
NM_008071.3	Gabrb3	Gamma-Aminobutyric Acid A Receptor, Subunit Beta 3 Transcript Variant 1	0	None	NA	0	0	0	0	0	103	1525	5568
NM_001038710.1	Tmod2	Tropomodulin 2 Transcript Variant 1	0	None	NA	0	0	0	0	0	433	1489	9957
NM_016711.3	Tmod2	Tropomodulin 2 Transcript Variant 2	0	None	NA	0	0	0	0	0	369	1425	9893
NM_133167.3	Parvb	Parvin, Beta (Parvb)	0	None	NA	0	0	0	0	0	29	1127	3705
NM_001038846.1	Rcsd1	Rcsd Domain Containing 1 Transcript Variant 2	0	None	NA	0	0	0	0	0	198	1347	2580
NM_178593.3	Rcsd1	Rcsd Domain Containing 1 Transcript Variant 1	0	None	NA	0	0	0	0	0	198	1437	2670
NM_027297.3	Prpf4	Pre-Mrna Processing Factor 4 (Prpf4)	1	GGAGGAAGTAG	(3011, 3021)	0	0	1	0	0	92	1658	5237
NM_199016.2	Enpp4	Ectonucleotide Pyrophosphatase/Phosphodiesterase 4 Transcript Variant 1	2	GAAAGAAGTAG, AGAAGAAGTAG	(813, 823), (3503, 3513)	0	0	1	0	0	183	1554	4558
NM_007570.2	Btg2	Btg Anti-Proliferation Factor 2 (Btg2)	0	None	NA	0	0	0	0	0	102	579	3083
NM_001039150.1	Cd44	Cd44 Antigen Transcript Variant 2	0	None	NA	0	0	0	0	0	319	2062	5054
NM_001039151.1	Cd44	Cd44 Antigen Transcript Variant 3	0	None	NA	0	0	0	0	0	319	1417	4409
NM_009851.2	Cd44	Cd44 Antigen Transcript Variant 1	0	None	NA	0	0	0	0	0	319	2662	5654
NM_001039168.1	Rbfox3	Rna Binding Protein, Fox-1 Homolog (C. Elegans) 3 Transcript Variant 2	0	None	NA	0	0	0	0	0	586	1567	4401
NM_001039167.1	Rbfox3	Rna Binding Protein, Fox-1 Homolog (C. Elegans) 3 Transcript Variant 1	0	None	NA	0	0	0	0	0	586	1711	4545
NM_001024931.2	Rbfox3	Rna Binding Protein, Fox-1 Homolog (C. Elegans) 3 Transcript Variant 3	0	None	NA	0	0	0	0	0	586	1528	3007
NM_008728.2	Npr3	Natriuretic Peptide Receptor 3 Transcript Variant 1	2	AAAAAAAGTAG, GAGGAGAGAACAAG	(3404, 3414), (3039, 3052)	0	0	1	0	0	35	1646	6927
NM_001039181.1	Npr3	Natriuretic Peptide Receptor 3 Transcript Variant 2	2	AAAAAAAGTAG, GAGGAGAGAACAAG	(3401, 3411), (3036, 3049)	0	0	1	0	0	35	1643	6924
NM_001039185.1	Ceacam1	Carcinoembryonic Antigen-Related Cell Adhesion Molecule 1 Transcript Variant 1	0	None	NA	0	0	0	0	0	91	1657	3736
NM_001039186.1	Ceacam1	Carcinoembryonic Antigen-Related Cell Adhesion Molecule 1 Transcript Variant 2	0	None	NA	0	0	0	0	0	91	1468	3683
NM_011926.2	Ceacam1	Carcinoembryonic Antigen-Related Cell Adhesion Molecule 1 Transcript Variant 3	0	None	NA	0	0	0	0	0	91	1117	3196
NM_001039187.1	Ceacam1	Carcinoembryonic Antigen-Related Cell Adhesion Molecule 1 Transcript Variant 4	0	None	NA	0	0	0	0	0	91	928	3143
NM_013777.2	Akr1c12	Aldo-Keto Reductase Family 1, Member C12 (Akr1C12)	0	None	NA	0	0	0	0	0	43	1015	1231
NM_001033300.2	Gmps	Guanine Monophosphate Synthetase (Gmps)	3	AGAGAAAGTAG, GGGAAAAGTAA, AAGGAAAGTAA	(834, 844), (1353, 1363), (2726, 2736)	0	0	1	0	0	141	2223	4567
NM_177845.4	Pla2g4e	Phospholipase A2, Group Ive Transcript Variant 1	1	GGAAGAAAAACAAA	(1132, 1145)	0	1	0	0	0	428	3056	4477
NM_009807.2	Casp1	Caspase 1 (Casp1)	1	AAAGGAAGAACAGA	(542, 555)	0	1	0	0	0	200	1409	1533
NM_007630.2	Ccnb2	Cyclin B2 (Ccnb2)	0	None	NA	0	0	0	0	0	114	1311	1541
NM_009008.3	Rac2	Rac Family Small Gtpase 2 (Rac2)	0	None	NA	0	0	0	0	0	138	717	3036
NM_133859.2	Olfml3	Olfactomedin-Like 3 (Olfml3)	0	None	NA	0	0	0	0	0	66	1287	1736
NM_001039385.1	Vgf	Vgf Nerve Growth Factor Inducible (Vgf)	1	GGAGGAGAAACGGA	(1627, 1640)	0	1	0	0	0	187	2041	2553
NM_008441.2	Kif1b	Kinesin Family Member 1B Transcript Variant 1	0	None	NA	0	0	0	0	0	339	3792	7066
NM_207682.2	Kif1b	Kinesin Family Member 1B Transcript Variant 2	1	AGGGAAAGTAA	(8098, 8108)	0	0	1	0	0	339	5652	10118
NM_173403.2	Slc10a4	Solute Carrier Family 10 (Sodium/Bile Acid Cotransporter Family), Member 4 (Slc10A4)	0	None	NA	0	0	0	0	0	163	1477	2085
NM_009443.3	Tgoln1	Trans-Golgi Network Protein (Tgoln1)	0	None	NA	0	0	0	0	0	278	1340	5025
NM_183037.2	Trim46	Tripartite Motif-Containing 46 Transcript Variant 2	0	None	NA	0	0	0	0	0	120	2400	3132
NM_001039466.1	Trim46	Tripartite Motif-Containing 46 Transcript Variant 3	0	None	NA	0	0	0	0	0	56	1682	2731
NM_001039484.1	Kcnj10	Potassium Inwardly-Rectifying Channel, Subfamily J, Member 10 (Kcnj10)	1	AGGAGAAAAACAGA	(4184, 4197)	0	0	1	0	0	242	1382	5407
NM_001039521.1	Rrn3	Rrn3 Rna Polymerase I Transcription Factor Homolog (Rrn3)	0	None	NA	0	0	0	0	0	58	2029	3607
NM_010266.2	Gda	Guanine Deaminase (Gda)	1	AAAAGAGAAACAGA	(3916, 3929)	0	0	1	0	0	171	1536	5417
NM_007545.2	Hrk	Harakiri, Bcl2 Interacting Protein (Contains Only Bh3 Domain) (Hrk)	0	None	NA	0	0	0	0	0	19	298	5366
NM_008226.2	Hcn2	Hyperpolarization-Activated, Cyclic Nucleotide-Gated K+ 2 (Hcn2)	0	None	NA	0	0	0	0	0	35	2627	3195
NM_010460.2	Hoxb7	Homeobox B7 (Hoxb7)	1	AAAAGGAGAACAAA	(660, 673)	0	1	0	0	0	82	736	1269
NM_010608.2	Kcnk3	Potassium Channel, Subfamily K, Member 3 (Kcnk3)	1	AAGAGGAAAACAGG	(2472, 2485)	0	0	1	0	0	147	1377	3810
NM_027909.2	C2cd2l	C2 Calcium-Dependent Domain Containing 2-Like Transcript Variant 1	0	None	NA	0	0	0	0	0	394	2515	4334
NM_009037.2	Rcn1	Reticulocalbin 1 (Rcn1)	0	None	NA	0	0	0	0	0	114	1092	3063
NM_172632.2	Mapk4	Mitogen-Activated Protein Kinase 4 Transcript Variant 1	0	None	NA	0	0	0	0	0	950	2702	4660
NM_009256.3	Serpinb9	Serine (Or Cysteine) Peptidase Inhibitor, Clade B, Member 9 (Serpinb9)	0	None	NA	0	0	0	0	0	165	1290	3397
NM_153577.2	Syne4	Spectrin Repeat Containing, Nuclear Envelope Family Member 4 Transcript Variant 1	0	None	NA	0	0	0	0	0	143	1310	1354
NM_009791.4	Aspm	Abnormal Spindle Microtubule Assembly (Aspm)	1	AGGAGGAGAACAAG	(8825, 8838)	0	1	0	0	0	159	9528	9866
NM_009830.3	Ccne2	Cyclin E2 Transcript Variant 2	1	AAAAGGAAAACAGA	(483, 496)	0	1	0	0	0	130	1342	3023
NM_153820.3	Arhgap15	Rho Gtpase Activating Protein 15 Transcript Variant 1	0	None	NA	0	0	0	0	0	65	1511	2663
NM_027435.2	Atad2	Atpase Family, Aaa Domain Containing 2 (Atad2)	1	GAGAGGAGAACAAA	(1162, 1175)	0	1	0	0	0	108	4203	5683
NM_174991.3	Adgrb1	Adhesion G Protein-Coupled Receptor B1 Transcript Variant 1	0	None	NA	0	0	0	0	0	898	5647	6227
NM_001001932.3	Eea1	Early Endosome Antigen 1 (Eea1)	2	GGAGGAAGTAG, AAAGAAAAAACAAA	(2617, 2627), (3196, 3209)	0	1	0	0	0	286	4522	7836
NM_008301.4	Hspa2	Heat Shock Protein 2 Transcript Variant 1	0	None	NA	0	0	0	0	0	164	2066	2595
NM_021272.3	Fabp7	Fatty Acid Binding Protein 7, Brain (Fabp7)	0	None	NA	0	0	0	0	0	86	485	762
NM_001013367.3	Prkaa1	Protein Kinase, Amp-Activated, Alpha 1 Catalytic Subunit Transcript Variant 1	0	None	NA	0	0	0	0	0	8	1688	4655
NM_001025584.2	Kcnj6	Potassium Inwardly-Rectifying Channel, Subfamily J, Member 6 Transcript Variant Girk2-1	0	None	NA	0	0	0	0	0	528	1773	2356
NM_001025585.2	Kcnj6	Potassium Inwardly-Rectifying Channel, Subfamily J, Member 6 Transcript Variant Girk2B	0	None	NA	0	0	0	0	0	528	1512	2049
NM_010777.3	Mbp	Myelin Basic Protein Transcript Variant 7	0	None	NA	0	0	0	0	0	297	1050	2531
NM_001025251.2	Mbp	Myelin Basic Protein Transcript Variant 1	0	None	NA	0	0	0	0	0	117	705	2186
NM_001025254.2	Mbp	Myelin Basic Protein Transcript Variant 2	0	None	NA	0	0	0	0	0	72	627	2125
NM_001025255.2	Mbp	Myelin Basic Protein Transcript Variant 3	0	None	NA	0	0	0	0	0	117	627	2108
NM_001025256.2	Mbp	Myelin Basic Protein Transcript Variant 4	0	None	NA	0	0	0	0	0	117	582	2063
NM_001025258.2	Mbp	Myelin Basic Protein Transcript Variant 5	0	None	NA	0	0	0	0	0	117	594	2075
NM_001025259.2	Mbp	Myelin Basic Protein Transcript Variant 6	0	None	NA	0	0	0	0	0	117	504	1985
NM_010258.3	Gata6	Gata Binding Protein 6 (Gata6)	0	None	NA	0	0	0	0	0	271	2041	3194
NM_011419.3	Kdm5d	Lysine Specific Demethylase 5D (Kdm5D)	0	None	NA	0	0	0	0	0	178	4825	5471
NM_053155.2	Clmn	Calmin Transcript Variant 1	2	AGGGGAAGTAG, GAAGGAAAAACGGA	(7845, 7855), (2771, 2784)	0	1	0	0	0	125	3284	11962
NM_001040682.1	Clmn	Calmin Transcript Variant 2	2	AGGGGAAGTAG, GAAGGAAAAACGGA	(7752, 7762), (2771, 2784)	0	1	0	0	0	125	3191	11869
NM_181416.3	Arhgap11a	Rho Gtpase Activating Protein 11A (Arhgap11A)	0	None	NA	0	0	0	0	0	572	3536	5017
NM_023046.4	Asb1	Ankyrin Repeat And Socs Box-Containing 1 Transcript Variant 2	0	None	NA	0	0	0	0	0	73	1060	5772
NM_001039126.2	Asb1	Ankyrin Repeat And Socs Box-Containing 1 Transcript Variant 1	0	None	NA	0	0	0	0	0	248	1259	5971
NM_175260.2	Myh10	Myosin, Heavy Polypeptide 10, Non-Muscle (Myh10)	1	GGAGAAGAAACAGA	(4637, 4650)	0	1	0	0	0	299	6230	7783
NM_001042421.1	Kntc1	Kinetochore Associated 1 (Kntc1)	0	None	NA	0	0	0	0	0	145	6769	6961
NM_001042513.1	Txnrd1	Thioredoxin Reductase 1 Transcript Variant 1	0	None	NA	0	0	0	0	0	238	1738	3417
NM_015762.2	Txnrd1	Thioredoxin Reductase 1 Transcript Variant 2	0	None	NA	0	0	0	0	0	131	1631	3310
NM_001042514.1	Txnrd1	Thioredoxin Reductase 1 Transcript Variant 3	0	None	NA	0	0	0	0	0	326	1826	3505
NM_001042523.1	Txnrd1	Thioredoxin Reductase 1 Transcript Variant 4	0	None	NA	0	0	0	0	0	113	1955	3634
NM_007496.2	Zfhx3	Zinc Finger Homeobox 3 (Zfhx3)	4	GGGGGGGAAACAAG, AAAAGAAAAACAAA, AGAAGAAGAACGGG, AAAAAAAAAACAAA	(1264, 1277), (6375, 6388), (6654, 6667), (16105, 16118)	0	0	1	0	0	733	11905	16439
NM_025995.2	Fbxo5	F-Box Protein 5 (Fbxo5)	0	None	NA	0	0	0	0	0	128	1394	1820
NM_007633.2	Ccne1	Cyclin E1 (Ccne1)	0	None	NA	0	0	0	0	0	198	1425	2022
NM_007468.2	Apoa4	Apolipoprotein A-Iv (Apoa4)	0	None	NA	0	0	0	0	0	310	1498	1666
NM_007439.2	Alk	Anaplastic Lymphoma Kinase (Alk)	0	None	NA	0	0	0	0	0	598	5464	5918
NM_177093.3	Lrrc58	Leucine Rich Repeat Containing 58 (Lrrc58)	0	None	NA	0	0	0	0	0	96	1197	8592
NM_197996.2	Tspan15	Tetraspanin 15 (Tspan15)	0	None	NA	0	0	0	0	0	103	988	3605
NM_153544.3	Hrob	Homologous Recombination Factor With Ob-Fold (Hrob)	0	None	NA	0	0	0	0	0	208	2056	2543
NM_029947.2	Prdm8	Pr Domain Containing 8 (Prdm8)	0	None	NA	0	0	0	0	0	246	2313	3119
NM_007697.2	Chl1	Cell Adhesion Molecule L1-Like (Chl1)	1	GGAGAAGAAACAGA	(2420, 2433)	0	1	0	0	0	421	4051	7751
NM_008036.2	Fosb	Fbj Osteosarcoma Oncogene B Transcript Variant 1	0	None	NA	0	0	0	0	0	614	1631	3783
NM_010848.3	Myb	Myeloblastosis Oncogene Transcript Variant 2	0	None	NA	0	0	0	0	0	266	2177	3420
NM_181075.3	2610524H06Rik	Riken Cdna 2610524H06 Gene (2610524H06Rik)	0	None	NA	0	0	0	0	0	23	443	945
NM_026779.1	Mocos	Molybdenum Cofactor Sulfurase (Mocos)	0	None	NA	0	0	0	0	0	235	2824	2884
NM_001001334.2	Spag6	Sperm Associated Antigen 6 (Spag6)	0	None	NA	0	0	0	0	0	48	1578	1651
NM_026864.1	Rasl11a	Ras-Like, Family 11, Member A (Rasl11A)	0	None	NA	0	0	0	0	0	146	875	1126
NM_144819.2	Ccdc92	Coiled-Coil Domain Containing 92 (Ccdc92)	0	None	NA	0	0	0	0	0	224	1169	2256
NM_011284.3	Rpa2	Replication Protein A2 (Rpa2)	1	GAAGGAAGTAA	(1111, 1121)	0	0	1	0	0	97	910	1782
NM_029431.1	Them4	Thioesterase Superfamily Member 4 (Them4)	1	GAAAGAAGAACAAA	(358, 371)	0	1	0	0	0	85	778	1730
NM_008082.2	Galr1	Galanin Receptor 1 (Galr1)	1	AGGAGGGAAACAAA	(2687, 2700)	0	0	1	0	0	627	1674	2871
NM_177695.4	Tmc3	Transmembrane Channel-Like Gene Family 3 (Tmc3)	1	AGAAAAAAAACAAA	(1078, 1091)	0	1	0	0	0	161	3554	4316
NM_007679.4	Cebpd	Ccaat/Enhancer Binding Protein (C/Ebp), Delta (Cebpd)	0	None	NA	0	0	0	0	0	39	846	2260
NM_022004.6	Fxyd6	Fxyd Domain-Containing Ion Transport Regulator 6 (Fxyd6)	0	None	NA	0	0	0	0	0	309	594	1804
NM_007739.2	Col8a1	Collagen, Type Viii, Alpha 1 (Col8A1)	0	None	NA	0	0	0	0	0	220	2455	5110
NM_175034.3	Slc24a5	Solute Carrier Family 24, Member 5 (Slc24A5)	1	GAGAAAAGTAA	(1697, 1707)	0	0	1	0	0	54	1560	1951
NM_009156.2	Selenow	Selenoprotein W (Selenow)	0	None	NA	0	0	0	0	0	91	358	722
NM_001005608.2	Itgb4	Integrin Beta 4 Transcript Variant 1	0	None	NA	0	0	0	0	0	440	5849	6160
NM_133663.2	Itgb4	Integrin Beta 4 Transcript Variant 2	0	None	NA	0	0	0	0	0	440	5699	6010
NM_021492.3	Ap3b2	Adaptor-Related Protein Complex 3, Beta 2 Subunit (Ap3B2)	1	GGAGGAGGAACAGG	(2642, 2655)	0	1	0	0	0	305	3554	3816
NM_001034013.2	Asic2	Acid-Sensing (Proton-Gated) Ion Channel 2 Transcript Variant Mdeg1	0	None	NA	0	0	0	0	0	212	1751	2643
NM_001005863.2	Mtus1	Mitochondrial Tumor Suppressor 1 Transcript Variant 1	0	None	NA	0	0	0	0	0	409	4042	6554
NM_053255.3	Elac1	Elac Ribonuclease Z 1 (Elac1)	1	GAAAAAAGTAA	(2919, 2929)	0	0	1	0	0	86	1175	4971
NM_013819.2	Elac1	Histocompatibility 2, M Region Locus 3 (H2-M3)	0	None	NA	0	0	0	0	0	28	1039	1425
NM_001042652.1	Nusap1	Nucleolar And Spindle Associated Protein 1 Transcript Variant 2	1	AGGAGAAGTAA	(970, 980)	0	1	0	0	0	505	1690	2861
NM_133851.3	Nusap1	Nucleolar And Spindle Associated Protein 1 Transcript Variant 1	1	AGGAGAAGTAA	(970, 980)	0	1	0	0	0	505	1789	2960
NM_001042653.1	Oip5	Opa Interacting Protein 5 (Oip5)	0	None	NA	0	0	0	0	0	44	770	1557
NM_007929.2	Emp2	Epithelial Membrane Protein 2 (Emp2)	0	None	NA	0	0	0	0	0	242	761	3440
NM_001042659.1	Fzd5	Frizzled Class Receptor 5 Transcript Variant 2	1	AGGGGGAAAACAAA	(3794, 3807)	0	0	1	0	0	764	2522	6823
NM_022721.3	Fzd5	Frizzled Class Receptor 5 Transcript Variant 1	1	AGGGGGAAAACAAA	(3901, 3914)	0	0	1	0	0	871	2629	6930
NM_021332.2	Glp1r	Glucagon-Like Peptide 1 Receptor (Glp1R)	0	None	NA	0	0	0	0	0	10	1402	1480
NM_175331.3	Nt5dc3	5'-Nucleotidase Domain Containing 3 (Nt5Dc3)	0	None	NA	0	0	0	0	0	105	1746	5967
NM_021530.2	Slc4a8	Solute Carrier Family 4 (Anion Exchanger), Member 8 Transcript Variant 1	0	None	NA	0	0	0	0	0	183	3453	11811
NM_010818.3	Cd200	Cd200 Antigen Transcript Variant 1	0	None	NA	0	0	0	0	0	186	1023	2363
NM_010748.2	Lyst	Lysosomal Trafficking Regulator (Lyst)	1	AGAAAAGAAACAAA	(4653, 4666)	0	1	0	0	0	181	11545	11806
NM_011035.2	Pak1	P21 Activated Kinase 1 Transcript Variant 1	0	None	NA	0	0	0	0	0	227	1862	3081
NM_019840.2	Pde4b	Phosphodiesterase 4B, Camp Specific Transcript Variant 1	0	None	NA	0	0	0	0	0	282	2448	4371
NM_008508.2	Lor	Loricrin (Lor)	0	None	NA	0	0	0	0	0	72	1533	1799
NM_008532.2	Epcam	Epithelial Cell Adhesion Molecule (Epcam)	0	None	NA	0	0	0	0	0	455	1403	2061
NM_008478.3	L1cam	L1 Cell Adhesion Molecule Transcript Variant 1	0	None	NA	0	0	0	0	0	253	4033	5288
NM_008691.2	Nefm	Neurofilament, Medium Polypeptide (Nefm)	1	GGAAGAAGTAA	(2027, 2037)	0	1	0	0	0	191	2738	3244
NM_153774.1	Ipo9	Importin 9 Transcript Variant 1	0	None	NA	0	0	0	0	0	61	3184	6236
NM_010513.2	Igf1r	Insulin-Like Growth Factor I Receptor (Igf1R)	1	GAGAAGAAAACGAA	(1608, 1621)	0	1	0	0	0	602	4712	11978
NM_010837.3	Map6	Microtubule-Associated Protein 6 Transcript Variant 1	0	None	NA	0	0	0	0	0	575	3296	3447
NM_153069.3	Leap2	Liver-Expressed Antimicrobial Peptide 2 (Leap2)	0	None	NA	0	0	0	0	0	34	265	497
NM_007574.2	C1qc	Complement Component 1, Q Subcomponent, C Chain (C1Qc)	0	None	NA	0	0	0	0	0	72	813	1063
NM_008882.2	Plxna2	Plexin A2 (Plxna2)	2	GGGAAAAAAACAGA, AAAAAGAAAACAAA	(6701, 6714), (7402, 7415)	0	0	1	0	0	643	6328	11049
NM_001045527.1	Hsf5	Heat Shock Transcription Factor Family Member 5 (Hsf5)	0	None	NA	0	0	0	0	0	108	1983	4158
NM_008538.2	Marcks	Myristoylated Alanine Rich Protein Kinase C Substrate (Marcks)	1	AAAGGAGAAACAGA	(2405, 2418)	0	0	1	0	0	391	1321	4186
NM_030203.2	Tspyl4	Tspy-Like 4 (Tspyl4)	0	None	NA	0	0	0	0	0	93	1314	3916
NM_178243.3	Teddm2	Transmembrane Epididymal Family Member 2 (Teddm2)	0	None	NA	0	0	0	0	0	69	852	1659
NM_008489.2	Lbp	Lipopolysaccharide Binding Protein (Lbp)	0	None	NA	0	0	0	0	0	177	1623	2528
NM_207278.2	Tigd4	Tigger Transposable Element Derived 4 (Tigd4)	1	GGAGAAAGTAA	(1528, 1538)	0	1	0	0	0	204	1746	3459
NM_028712.4	Rap2b	Rap2B, Member Of Ras Oncogene Family (Rap2B)	0	None	NA	0	0	0	0	0	550	1102	4197
NM_008626.3	Mrc2	Mannose Receptor, C Type 2 (Mrc2)	0	None	NA	0	0	0	0	0	141	4581	5801
NM_172754.2	Zfp868	Zinc Finger Protein 868 Transcript Variant 1	1	GGGAGAAGTAA	(1928, 1938)	0	0	1	0	0	433	1702	2464
NM_001045553.1	Zfp868	Zinc Finger Protein 868 Transcript Variant 2	1	GGGAGAAGTAA	(1913, 1923)	0	0	1	0	0	418	1687	2449
NM_011309.3	S100a1	S100 Calcium Binding Protein A1 (S100A1)	0	None	NA	0	0	0	0	0	143	428	615
NM_011313.2	S100a6	S100 Calcium Binding Protein A6 (S100A6)	0	None	NA	0	0	0	0	0	357	627	719
NM_198411.2	Inf2	Inverted Formin, Fh2 And Wh2 Domain Containing Transcript Variant 1	0	None	NA	0	0	0	0	0	121	3937	4618
NM_031170.2	Krt8	Keratin 8 (Krt8)	0	None	NA	0	0	0	0	0	103	1576	1805
NM_183136.2	Spink8	Serine Peptidase Inhibitor, Kazal Type 8 (Spink8)	0	None	NA	0	0	0	0	0	135	453	692
NM_053272.2	Dhcr24	24-Dehydrocholesterol Reductase (Dhcr24)	1	GAAGGAAGTAA	(3228, 3238)	0	0	1	0	0	129	1680	4028
NM_025429.2	Serpinb1a	Serine (Or Cysteine) Peptidase Inhibitor, Clade B, Member 1A (Serpinb1A)	1	GAGGAAGGAACAGA	(1034, 1047)	0	1	0	0	0	52	1192	1931
NM_177074.2	Slc38a11	Solute Carrier Family 38, Member 11 (Slc38A11)	0	None	NA	0	0	0	0	0	107	1469	1606
NM_009201.2	Slc1a5	Solute Carrier Family 1 (Neutral Amino Acid Transporter), Member 5 (Slc1A5)	0	None	NA	0	0	0	0	0	555	2223	2758
NM_001024474.2	Diras2	Diras Family, Gtp-Binding Ras-Like 2 (Diras2)	0	None	NA	0	0	0	0	0	453	1053	4348
NM_010382.2	Diras2	Histocompatibility 2, Class Ii Antigen E Beta (H2-Eb1)	1	GAGGAGAAAACAGG	(577, 590)	0	1	0	0	0	87	882	1669
NM_009516.3	Wee1	Wee 1 Homolog 1 (S. Pombe) Transcript Variant 1	0	None	NA	0	0	0	0	0	291	2232	3419
NM_020561.2	Smpdl3a	Sphingomyelin Phosphodiesterase, Acid-Like 3A (Smpdl3A)	0	None	NA	0	0	0	0	0	138	1476	1791
NM_001048167.1	Map6	Microtubule-Associated Protein 6 Transcript Variant 2	0	None	NA	0	0	0	0	0	575	2282	4962
NM_001043355.2	Map6	Microtubule-Associated Protein 6 Transcript Variant 3	0	None	NA	0	0	0	0	0	285	1206	2335
NM_028375.3	Rtl8c	Retrotransposon Gag Like 8C (Rtl8C)	0	None	NA	0	0	0	0	0	124	463	965
NM_023179.3	Atp6v1g2	Atpase, H+ Transporting, Lysosomal V1 Subunit G2 Transcript Variant 1	0	None	NA	0	0	0	0	0	168	525	1514
NM_025831.3	Pxdc1	Px Domain Containing 1 (Pxdc1)	0	None	NA	0	0	0	0	0	246	942	1872
NM_199036.2	Fbxw15	F-Box And Wd-40 Domain Protein 15 (Fbxw15)	0	None	NA	0	0	0	0	0	32	1433	1520
NM_001048267.1	Tnpo1	Transportin 1 Transcript Variant 2	0	None	NA	0	0	0	0	0	137	2810	5385
NM_178716.3	Tnpo1	Transportin 1 Transcript Variant 1	0	None	NA	0	0	0	0	0	119	2816	5391
NM_008605.3	Mmp12	Matrix Metallopeptidase 12 Transcript Variant 1	0	None	NA	0	0	0	0	0	51	1473	3607
NM_147028.2	Olfr1124	Olfactory Receptor 1124 (Olfr1124)	0	None	NA	0	0	0	0	0	0	957	957
NM_011086.2	Pikfyve	Phosphoinositide Kinase, Fyve Type Zinc Finger Containing Transcript Variant 2	0	None	NA	0	0	0	0	0	158	6317	11255
NM_173762.4	Cenpe	Centromere Protein E (Cenpe)	3	GAAGGAAGTAA, GAGAAAAAAACAGA, AGAAAGAAAACAAA	(2859, 2869), (650, 663), (6461, 6474)	0	1	0	0	0	96	7512	7813
NM_028654.1	Tex36	Testis Expressed 36 (Tex36)	0	None	NA	0	0	0	0	0	97	757	945
NM_007626.3	Cbx5	Chromobox 5 Transcript Variant 1	2	AGGGAAAGAACGAA, AAAAAAAAAACAGA	(59, 72), (8661, 8674)	0	0	1	0	0	131	707	8802
NM_025685.3	Col27a1	Collagen, Type Xxvii, Alpha 1 (Col27A1)	1	AAAGAAAAAACAAA	(6816, 6829)	0	0	1	0	0	414	5952	7635
NM_016782.2	Cntnap1	Contactin Associated Protein-Like 1 (Cntnap1)	0	None	NA	0	0	0	0	0	141	4299	5360
NM_010187.2	Fcgr2b	Fc Receptor, Igg, Low Affinity Iib Transcript Variant 2	0	None	NA	0	0	0	0	0	68	950	1415
NM_001077189.1	Fcgr2b	Fc Receptor, Igg, Low Affinity Iib Transcript Variant 1	1	AGAGGAAGTAG	(872, 882)	0	1	0	0	0	68	1091	1556
NM_172796.2	Slfn9	Schlafen 9 (Slfn9)	0	None	NA	0	0	0	0	0	250	2983	3856
NM_018873.2	Srcin1	Src Kinase Signaling Inhibitor 1 (Srcin1)	1	GAAAAAAAAACAAA	(5424, 5437)	0	0	1	0	0	137	3791	6965
NM_010207.2	Fgfr2	Fibroblast Growth Factor Receptor 2 Transcript Variant 1	0	None	NA	0	0	0	0	0	1167	3690	5223
NM_201601.2	Fgfr2	Fibroblast Growth Factor Receptor 2 Transcript Variant 2	0	None	NA	0	0	0	0	0	1167	3348	4881
NM_032610.2	Sptbn4	Spectrin Beta, Non-Erythrocytic 4 Transcript Variant Sigma1	1	GGAGGGAAAACGGA	(1021, 1034)	0	1	0	0	0	142	7828	8737
NM_170728.2	Ank3	Ankyrin 3, Epithelial Transcript Variant 1	2	AGGAAGAAAACAAA, AGAAGGAAAACGAA	(252, 265), (5849, 5862)	0	0	1	0	0	514	5695	9320
NM_170689.2	Ank3	Ankyrin 3, Epithelial Transcript Variant 4	2	AGGAAGAAAACAAA, AGAAGGAAAACGAA	(252, 265), (6500, 6513)	0	0	1	0	0	514	6346	9971
NM_170688.2	Ank3	Ankyrin 3, Epithelial Transcript Variant 3	2	AGGAAGAAAACAAA, AGAAGGAAAACGAA	(252, 265), (5966, 5979)	0	0	1	0	0	514	5812	9437
NM_009670.4	Ank3	Ankyrin 3, Epithelial Transcript Variant 7	1	AGAAGGAAAACGAA	(3495, 3508)	0	0	1	0	0	644	3341	6966
NM_146005.3	Ank3	Ankyrin 3, Epithelial Transcript Variant 2	2	AGGAAGAAAACAAA, AGAAGGAAAACGAA	(252, 265), (6554, 6567)	0	0	1	0	0	514	6400	10025
NM_170730.2	Ank3	Ankyrin 3, Epithelial Transcript Variant 9	2	AGGAAGAAAACAAA, AGAAGGAAAACGAA	(252, 265), (3185, 3198)	0	0	1	0	0	514	3031	6656
NM_170687.3	Ank3	Ankyrin 3, Epithelial Transcript Variant 6	1	AGAAGGAAAACGAA	(4083, 4096)	0	0	1	0	0	644	3929	7554
NM_170690.2	Ank3	Ankyrin 3, Epithelial Transcript Variant 5	2	AGGAAGAAAACAAA, AGAAGGAAAACGAA	(252, 265), (6491, 6504)	0	0	1	0	0	514	6337	9962
NM_170729.2	Ank3	Ankyrin 3, Epithelial Transcript Variant 8	2	AGGAAGAAAACAAA, AGAAGGAAAACGAA	(252, 265), (6437, 6450)	0	0	1	0	0	514	6283	9908
NM_009911.3	Cxcr4	Chemokine (C-X-C Motif) Receptor 4 Transcript Variant 1	0	None	NA	0	0	0	0	0	90	1170	1821
NM_007866.2	Dll3	Delta Like Canonical Notch Ligand 3 (Dll3)	0	None	NA	0	0	0	0	0	39	1797	2163
NM_198111.2	Akap6	A Kinase Anchor Protein 6 (Akap6)	2	GAAAGAAGTAA, AAGGAAGGAACGAG	(69, 79), (3413, 3426)	0	1	0	0	0	94	7018	10263
NM_010882.3	Ndn	Necdin (Ndn)	0	None	NA	0	0	0	0	0	131	1109	1652
NM_001077410.1	Gimap8	Gtpase, Imap Family Member 8 Transcript Variant 2	1	AAGAGGGAAACAGG	(363, 376)	0	1	0	0	0	81	2148	3656
NM_153195.2	Fbxo7	F-Box Protein 7 Transcript Variant 1	0	None	NA	0	0	0	0	0	94	1666	1886
NM_001002267.2	Tmem158	Transmembrane Protein 158 (Tmem158)	0	None	NA	0	0	0	0	0	244	1105	1744
NM_011261.2	Reln	Reelin Transcript Variant 1	0	None	NA	0	0	0	0	0	297	10683	11702
NM_007400.2	Adam12	A Disintegrin And Metallopeptidase Domain 12 (Meltrin Alpha) (Adam12)	0	None	NA	0	0	0	0	0	220	2932	7675
NM_013905.3	Heyl	Hairy/Enhancer-Of-Split Related With Yrpw Motif-Like (Heyl)	0	None	NA	0	0	0	0	0	311	1292	4532
NM_020557.4	Cmpk2	Cytidine Monophosphate (Ump-Cmp) Kinase 2, Mitochondrial (Cmpk2)	0	None	NA	0	0	0	0	0	137	1481	3215
NM_011957.2	Creb3l1	Camp Responsive Element Binding Protein 3-Like 1 (Creb3L1)	0	None	NA	0	0	0	0	0	65	1628	2284
NM_027819.2	Ggt6	Gamma-Glutamyltransferase 6 (Ggt6)	0	None	NA	0	0	0	0	0	93	1587	1841
NM_023529.2	Ms4a10	Membrane-Spanning 4-Domains, Subfamily A, Member 10 (Ms4A10)	0	None	NA	0	0	0	0	0	74	878	1038
NM_027460.2	Slc25a33	Solute Carrier Family 25, Member 33 (Slc25A33)	0	None	NA	0	0	0	0	0	212	1175	1877
NM_020606.5	Parva	Parvin, Alpha (Parva)	0	None	NA	0	0	0	0	0	259	1378	4450
NM_010261.2	Rabac1	Rab Acceptor 1 (Rabac1)	0	None	NA	0	0	0	0	0	146	704	875
NM_009007.2	Rac1	Rac Family Small Gtpase 1 Transcript Variant 2	0	None	NA	0	0	0	0	0	196	775	2284
NM_008779.2	Cntn3	Contactin 3 (Cntn3)	2	AGAAAAAGTAA, AAAGGAAGTAA	(2154, 2164), (3927, 3937)	0	0	1	0	0	84	3171	5183
NM_175407.3	Sobp	Sine Oculis Binding Protein (Sobp)	1	GAAAAGAAAACAAA	(4354, 4367)	0	0	1	0	0	459	3054	4994
NM_134013.3	Psme4	Proteasome (Prosome, Macropain) Activator Subunit 4 (Psme4)	1	GAAAAGAAAACGAG	(5422, 5435)	0	1	0	0	0	208	5740	6454
NM_009782.3	Cacna1e	Calcium Channel, Voltage-Dependent, R Type, Alpha 1E Subunit (Cacna1E)	0	None	NA	0	0	0	0	0	1	6823	12697
NM_007863.2	Mpp3	Membrane Protein, Palmitoylated 3 (Maguk P55 Subfamily Member 3) (Mpp3)	0	None	NA	0	0	0	0	0	189	1947	2860
NM_013585.2	Psmb9	Proteasome (Prosome, Macropain) Subunit, Beta Type 9 (Large Multifunctional Peptidase 2) (Psmb9)	0	None	NA	0	0	0	0	0	21	681	806
NM_173446.2	Fam155a	Family With Sequence Similarity 155, Member A Transcript Variant 1	0	None	NA	0	0	0	0	0	5	1409	3142
NM_173781.4	Rab6b	Rab6B, Member Ras Oncogene Family (Rab6B)	0	None	NA	0	0	0	0	0	83	710	4734
NM_172891.2	Styk1	Serine/Threonine/Tyrosine Kinase 1 (Styk1)	2	AGAGAAAGTAA, AGAAGAAGTAA	(570, 580), (3036, 3046)	0	0	1	0	0	845	2135	3378
NM_138304.2	Calml4	Calmodulin-Like 4 Transcript Variant 1	0	None	NA	0	0	0	0	0	55	517	861
NM_011864.3	Papss2	3'-Phosphoadenosine 5'-Phosphosulfate Synthase 2 Transcript Variant 1	0	None	NA	0	0	0	0	0	149	2015	3635
NM_010455.2	Hoxa7	Homeobox A7 (Hoxa7)	0	None	NA	0	0	0	0	0	1168	1858	1952
NM_172503.3	Zswim4	Zinc Finger Swim-Type Containing 4 (Zswim4)	0	None	NA	0	0	0	0	0	38	3344	4348
NM_172301.3	Ccnb1	Cyclin B1 (Ccnb1)	0	None	NA	0	0	0	0	0	84	1377	2316
NM_173731.2	Hmgcll1	3-Hydroxymethyl-3-Methylglutaryl-Coenzyme A Lyase-Like 1 (Hmgcll1)	0	None	NA	0	0	0	0	0	98	1130	3615
NM_144853.3	Cyyr1	Cysteine And Tyrosine-Rich Protein 1 (Cyyr1)	0	None	NA	0	0	0	0	0	265	763	2035
NM_011756.4	Zfp36	Zinc Finger Protein 36 (Zfp36)	0	None	NA	0	0	0	0	0	31	991	1765
NM_011669.3	Usp12	Ubiquitin Specific Peptidase 12 (Usp12)	2	GGAAAGAAAACGAG, AGAAAGAAAACAGG	(626, 639), (720, 733)	0	1	0	0	0	294	1407	4274
NM_144919.2	Hdac11	Histone Deacetylase 11 (Hdac11)	0	None	NA	0	0	0	0	0	31	1075	2494
NM_145226.2	Oas3	2'-5' Oligoadenylate Synthetase 3 (Oas3)	0	None	NA	0	0	0	0	0	35	3452	4718
NM_145379.2	Mrgprf	Mas-Related Gpr, Member F (Mrgprf)	0	None	NA	0	0	0	0	0	151	1183	2006
NM_011510.3	Abcc8	Atp-Binding Cassette, Sub-Family C (Cftr/Mrp), Member 8 Transcript Variant 1	0	None	NA	0	0	0	0	0	84	4851	4952
NM_011521.2	Sdc4	Syndecan 4 (Sdc4)	0	None	NA	0	0	0	0	0	24	621	2460
NM_145562.2	Parm1	Prostate Androgen-Regulated Mucin-Like Protein 1 (Parm1)	0	None	NA	0	0	0	0	0	215	1106	2100
NM_011315.3	Saa3	Serum Amyloid A 3 (Saa3)	0	None	NA	0	0	0	0	0	34	403	531
NM_010897.2	Nf1	Neurofibromin 1 (Nf1)	2	GGGAAAAGTAA, GAAAGGAAAACAAA	(10264, 10274), (4268, 4281)	0	1	0	0	0	108	8634	11847
NM_146077.2	Trim31	Tripartite Motif-Containing 31 (Trim31)	1	AGAGAAAAAACAAG	(695, 708)	0	1	0	0	0	224	1748	2248
NM_025872.4	Golt1b	Golgi Transport 1B (Golt1B)	0	None	NA	0	0	0	0	0	102	519	2796
NM_024184.2	Asf1b	Anti-Silencing Function 1B Histone Chaperone (Asf1B)	0	None	NA	0	0	0	0	0	135	744	1599
NM_175684.4	Fchsd1	Fch And Double Sh3 Domains 1 (Fchsd1)	1	GGAAAGGGAACAGA	(2701, 2714)	0	0	1	0	0	5	2072	4227
NM_176952.4	Trmt9b	Trna Methyltransferase 9B (Trmt9B)	0	None	NA	0	0	0	0	0	56	1400	1825
NM_023537.5	Rab3b	Rab3B, Member Ras Oncogene Family (Rab3B)	0	None	NA	0	0	0	0	0	149	809	3320
NM_009520.3	Wnt2b	Wingless-Type Mmtv Integration Site Family, Member 2B (Wnt2B)	0	None	NA	0	0	0	0	0	237	1407	3573
NM_025359.3	Tspan13	Tetraspanin 13 (Tspan13)	0	None	NA	0	0	0	0	0	165	780	1923
NM_025285.2	Stmn2	Stathmin-Like 2 (Stmn2)	0	None	NA	0	0	0	0	0	85	625	1904
NM_009497.3	Vamp2	Vesicle-Associated Membrane Protein 2 (Vamp2)	0	None	NA	0	0	0	0	0	98	449	2164
NM_027450.3	Glipr2	Gli Pathogenesis-Related 2 (Glipr2)	0	None	NA	0	0	0	0	0	59	524	2019
NM_144955.2	Glipr2	Nk6 Homeobox 1 (Nkx6-1)	0	None	NA	0	0	0	0	0	477	1575	1808
NM_009398.2	Tnfaip6	Tumor Necrosis Factor Alpha Induced Protein 6 (Tnfaip6)	0	None	NA	0	0	0	0	0	63	891	1601
NM_009373.3	Tgm2	Transglutaminase 2, C Polypeptide (Tgm2)	0	None	NA	0	0	0	0	0	92	2153	3549
NM_177328.3	Grm7	Glutamate Receptor, Metabotropic 7 Transcript Variant 1	1	AGAGAAAGTAG	(711, 721)	0	1	0	0	0	270	3018	4181
NM_021451.2	Pmaip1	Phorbol-12-Myristate-13-Acetate-Induced Protein 1 (Pmaip1)	0	None	NA	0	0	0	0	0	157	469	2654
NM_177735.4	Tmem130	Transmembrane Protein 130 (Tmem130)	1	GGAAAAAGTAA	(2052, 2062)	0	0	1	0	0	46	1306	2734
NM_009270.3	Sqle	Squalene Epoxidase (Sqle)	0	None	NA	0	0	0	0	0	753	2472	2748
NM_009166.3	Sorbs1	Sorbin And Sh3 Domain Containing 1 Transcript Variant 1	1	AAAGAAGGAACAGA	(2584, 2597)	0	0	1	0	0	407	2462	5471
NM_178111.3	Trp53inp2	Transformation Related Protein 53 Inducible Nuclear Protein 2 (Trp53Inp2)	0	None	NA	0	0	0	0	0	213	879	3934
NM_019681.3	Ncs1	Neuronal Calcium Sensor 1 (Ncs1)	0	None	NA	0	0	0	0	0	256	829	4036
NM_009060.2	Rgn	Regucalcin (Rgn)	0	None	NA	0	0	0	0	0	72	972	1574
NM_028979.2	Cyp2j9	Cytochrome P450, Family 2, Subfamily J, Polypeptide 9 (Cyp2J9)	0	None	NA	0	0	0	0	0	140	1649	1944
NM_008971.4	Twf1	Twinfilin Actin Binding Protein 1 (Twf1)	0	None	NA	0	0	0	0	0	48	1101	2973
NM_008921.2	Prim1	Dna Primase, P49 Subunit (Prim1)	0	None	NA	0	0	0	0	0	34	1288	1533
NM_181397.2	Rftn1	Raftlin Lipid Raft Linker 1 (Rftn1)	0	None	NA	0	0	0	0	0	289	1954	2802
NM_018866.2	Cxcl13	Chemokine (C-X-C Motif) Ligand 13 (Cxcl13)	0	None	NA	0	0	0	0	0	32	362	1162
NM_183178.2	Fsd1	Fibronectin Type 3 And Spry Domain-Containing Protein (Fsd1)	0	None	NA	0	0	0	0	0	128	1619	1748
NM_018807.5	Plagl2	Pleiomorphic Adenoma Gene-Like 2 (Plagl2)	0	None	NA	0	0	0	0	0	196	1687	5407
NM_008595.2	Mfng	Mfng O-Fucosylpeptide 3-Beta-N-Acetylglucosaminyltransferase (Mfng)	0	None	NA	0	0	0	0	0	173	1139	1834
NM_008458.2	Serpina3c	Serine (Or Cysteine) Peptidase Inhibitor, Clade A, Member 3C (Serpina3C)	0	None	NA	0	0	0	0	0	111	1365	1690
NM_008370.2	Il5ra	Interleukin 5 Receptor, Alpha (Il5Ra)	1	AAAGAGGAAACAGA	(39, 52)	1	0	0	0	0	302	1550	3557
NM_013657.5	Ig	Sema Domain, Immunoglobulin Domain Short Basic Domain, Secreted, 3C (Sema3C)	1	GGAAAAAGAACAGA	(4109, 4122)	0	0	1	0	0	188	2444	4956
NM_133888.2	Smpdl3b	Sphingomyelin Phosphodiesterase, Acid-Like 3B (Smpdl3B)	0	None	NA	0	0	0	0	0	126	1497	1925
NM_013743.2	Pdk4	Pyruvate Dehydrogenase Kinase, Isoenzyme 4 (Pdk4)	0	None	NA	0	0	0	0	0	116	1355	3453
NM_013874.2	Dpf1	D4, Zinc And Double Phd Fingers Family 1 Transcript Variant 1	2	GAGGAAGAAACGGA, GGAGGAAGAACAGG	(313, 326), (570, 583)	0	1	0	0	0	76	1243	2278
NM_133726.2	St13	Suppression Of Tumorigenicity 13 (St13)	0	None	NA	0	0	0	0	0	100	1216	1622
NM_008182.3	Gsta2	Glutathione S-Transferase, Alpha 2 (Gsta2)	0	None	NA	0	0	0	0	0	79	748	855
NM_013900.2	Meltf	Melanotransferrin (Meltf)	2	AAAAAAAGTAA, GGAGAAGAAACAGG	(3589, 3599), (3610, 3623)	0	0	1	0	0	117	2334	4133
NM_015731.3	Atp9a	Atpase, Class Ii, Type 9A Transcript Variant 1	0	None	NA	0	0	0	0	0	51	3195	3529
NM_133662.2	Ier3	Immediate Early Response 3 (Ier3)	0	None	NA	0	0	0	0	0	6	489	1090
NM_008113.3	Arhgdig	Rho Gdp Dissociation Inhibitor Gamma (Arhgdig)	0	None	NA	0	0	0	0	0	207	885	1032
NM_001037906.2	Nell1	Nel-Like 1 (Nell1)	0	None	NA	0	0	0	0	0	39	2472	2812
NM_008329.2	Ifi204	Interferon Activated Gene 204 (Ifi204)	0	None	NA	0	0	0	0	0	129	1989	2302
NM_008027.2	Flot1	Flotillin 1 (Flot1)	0	None	NA	0	0	0	0	0	159	1446	1694
NM_054095.2	Necab2	N-Terminal Ef-Hand Calcium Binding Protein 2 (Necab2)	0	None	NA	0	0	0	0	0	336	1506	1971
NM_001009935.2	Txnip	Thioredoxin Interacting Protein Transcript Variant 1	0	None	NA	0	0	0	0	0	279	1473	2801
NM_001033420.2	Dock1	Dedicator Of Cytokinesis 1 (Dock1)	0	None	NA	0	0	0	0	0	112	5710	6815
NM_001013765.2	Zscan4c	Zinc Finger And Scan Domain Containing 4C (Zscan4C)	0	None	NA	0	0	0	0	0	204	1725	2276
NM_007759.2	Crabp2	Cellular Retinoic Acid Binding Protein Ii (Crabp2)	0	None	NA	0	0	0	0	0	148	565	900
NM_007710.2	Ckm	Creatine Kinase, Muscle (Ckm)	0	None	NA	0	0	0	0	0	72	1218	1415
NM_016767.2	Batf	Basic Leucine Zipper Transcription Factor, Atf-Like (Batf)	0	None	NA	0	0	0	0	0	191	569	904
NM_007585.3	Anxa2	Annexin A2 (Anxa2)	0	None	NA	0	0	0	0	0	74	1094	1374
NM_001077698.1	Fmnl1	Formin-Like 1 Transcript Variant 2	0	None	NA	0	0	0	0	0	175	3460	3774
NM_019679.2	Fmnl1	Formin-Like 1 Transcript Variant 1	0	None	NA	0	0	0	0	0	175	3448	3873
NM_010181.2	Fbn2	Fibrillin 2 (Fbn2)	2	GGAAAAAAAACAAA, AAAAAAAAAACAAA	(8938, 8951), (8974, 8987)	0	0	1	0	0	121	8845	10480
NM_008681.2	Ndrg1	N-Myc Downstream Regulated Gene 1 (Ndrg1)	1	AGGAAAAGTAG	(2663, 2673)	0	0	1	0	0	156	1341	2909
NM_027711.1	Iqgap2	Iq Motif Containing Gtpase Activating Protein 2 (Iqgap2)	1	AGAAGAAGTAG	(2637, 2647)	0	1	0	0	0	213	4941	5771
NM_001033484.1	Iqgap3	Iq Motif Containing Gtpase Activating Protein 3 (Iqgap3)	0	None	NA	0	0	0	0	0	5	4904	5676
NM_025681.2	Lix1	Limb And Cns Expressed 1 (Lix1)	0	None	NA	0	0	0	0	0	259	1108	3124
NM_172772.2	Mindy2	Mindy Lysine 48 Deubiquitinase 2 Transcript Variant 1	1	AAGAAAAGAACAAA	(3860, 3873)	0	0	1	0	0	128	1934	8081
NM_008739.3	Nsd1	Nuclear Receptor-Binding Set-Domain Protein 1 (Nsd1)	3	GGGAAAAGTAG, AAGAGGGAAACAGA, AAAAGAGAAACAGA	(7662, 7672), (1314, 1327), (2193, 2206)	0	1	0	0	0	111	8187	12784
NM_194268.2	Onecut2	One Cut Domain, Family Member 2 (Onecut2)	2	AGAAAAAGTAG, GGGAAAAGTAG	(5546, 5556), (6542, 6552)	0	0	1	0	0	16	1534	13407
NM_175212.4	Tmem65	Transmembrane Protein 65 (Tmem65)	0	None	NA	0	0	0	0	0	299	1004	3644
NM_010595.3	Kcna1	Potassium Voltage-Gated Channel, Shaker-Related Subfamily, Member 1 (Kcna1)	0	None	NA	0	0	0	0	0	2077	3565	8970
NM_176834.2	Rnf208	Ring Finger Protein 208 (Rnf208)	0	None	NA	0	0	0	0	0	367	1165	1351
NM_022995.3	Pmepa1	Prostate Transmembrane Protein, Androgen Induced 1 (Pmepa1)	1	GAAGGAGAAACAGA	(1144, 1157)	0	1	0	0	0	349	1174	4531
NM_011595.2	Timp3	Tissue Inhibitor Of Metalloproteinase 3 (Timp3)	1	AGAGAGAGAACAAG	(2832, 2845)	0	0	1	0	0	442	1078	4681
NM_173181.3	Zc2hc1a	Zinc Finger, C2Hc-Type Containing 1A (Zc2Hc1A)	0	None	NA	0	0	0	0	0	86	1061	3361
NM_145608.2	Map3k21	Mitogen-Activated Protein Kinase Kinase Kinase 21 (Map3K21)	2	AGGAAGAAAACGGA, AGGAAGAAAACAGG	(2301, 2314), (4215, 4228)	0	0	1	0	0	227	3236	5692
NM_007631.2	Ccnd1	Cyclin D1 (Ccnd1)	1	AAAAAAAAAACAGG	(3096, 3109)	0	0	1	0	0	232	1120	3796
NM_011716.2	Wfs1	Wolframin Er Transmembrane Glycoprotein (Wfs1)	0	None	NA	0	0	0	0	0	122	2795	3564
NM_001004173.2	Sgpp2	Sphingosine-1-Phosphate Phosphotase 2 (Sgpp2)	0	None	NA	0	0	0	0	0	73	1138	3998
NM_020567.2	Gmnn	Geminin (Gmnn)	0	None	NA	0	0	0	0	0	132	753	995
NM_176916.4	Pld5	Phospholipase D Family, Member 5 Transcript Variant 1	0	None	NA	0	0	0	0	0	438	2049	3571
NM_007662.2	Cdh15	Cadherin 15 (Cdh15)	0	None	NA	0	0	0	0	0	114	2469	2843
NM_016762.2	Matn2	Matrilin 2 Transcript Variant 2	0	None	NA	0	0	0	0	0	251	3065	3520
NM_175645.3	Xylt1	Xylosyltransferase 1 (Xylt1)	0	None	NA	0	0	0	0	0	200	3062	3070
NM_144783.2	Wt1	Wilms Tumor 1 Homolog (Wt1)	0	None	NA	0	0	0	0	0	268	1822	3092
NM_022430.2	Ms4a8a	Membrane-Spanning 4-Domains, Subfamily A, Member 8A (Ms4A8A)	0	None	NA	0	0	0	0	0	7	880	1116
NM_001080118.1	Med1	Mediator Complex Subunit 1 Transcript Variant 3	0	None	NA	0	0	0	0	0	210	4938	6518
NM_013634.2	Med1	Mediator Complex Subunit 1 Transcript Variant 1	0	None	NA	0	0	0	0	0	120	4803	6383
NM_134027.2	Med1	Mediator Complex Subunit 1 Transcript Variant 2	0	None	NA	0	0	0	0	0	210	1881	2822
NM_008747.2	Ntsr2	Neurotensin Receptor 2 Transcript Variant 1	0	None	NA	0	0	0	0	0	30	1281	1547
NM_001039071.2	Ldb3	Lim Domain Binding 3 Transcript Variant 2	1	GGAAGGGGAACGAG	(2184, 2197)	0	0	1	0	0	107	2093	4854
NM_011918.4	Ldb3	Lim Domain Binding 3 Transcript Variant 1	1	GGAAGGGGAACGAG	(2370, 2383)	0	0	1	0	0	107	2279	5040
NM_001039072.2	Ldb3	Lim Domain Binding 3 Transcript Variant 3	1	GGAAGGGGAACGAG	(2238, 2251)	0	0	1	0	0	107	2147	4908
NM_001039073.2	Ldb3	Lim Domain Binding 3 Transcript Variant 4	1	GGAAGGGGAACGAG	(2067, 2080)	0	0	1	0	0	107	1976	4737
NM_001039074.2	Ldb3	Lim Domain Binding 3 Transcript Variant 5	1	GGAAGGGGAACGAG	(2284, 2297)	0	0	1	0	0	138	2193	4954
NM_001039075.2	Ldb3	Lim Domain Binding 3 Transcript Variant 6	0	None	NA	0	0	0	0	0	107	974	1506
NM_001039076.2	Ldb3	Lim Domain Binding 3 Transcript Variant 7	0	None	NA	0	0	0	0	0	107	1091	1623
NM_031402.2	Crispld1	Cysteine-Rich Secretory Protein Lccl Domain Containing 1 Transcript Variant 1	2	GAAGAAGAAACAAA, AAAAAAAAAACAGA	(1167, 1180), (3023, 3036)	0	0	1	0	0	410	1913	4006
NM_177393.4	Nalcn	Sodium Leak Channel, Non-Selective (Nalcn)	1	GAAGAAGGAACAAG	(2798, 2811)	0	1	0	0	0	368	5588	7115
NM_007763.3	Crip1	Cysteine-Rich Protein 1 (Crip1)	0	None	NA	0	0	0	0	0	102	336	460
NM_008630.2	Mt2	Metallothionein 2 (Mt2)	0	None	NA	0	0	0	0	0	230	416	556
NM_012026.2	Arhgef28	Rho Guanine Nucleotide Exchange Factor 28 (Arhgef28)	0	None	NA	0	0	0	0	0	104	5207	6259
NM_011147.1	Ppef1	Protein Phosphatase With Ef Hand Calcium-Binding Domain 1 (Ppef1)	1	GAGAAAAGTAG	(2162, 2172)	0	0	1	0	0	120	2073	2483
NM_013622.3	Oprd1	Opioid Receptor, Delta 1 (Oprd1)	0	None	NA	0	0	0	0	0	101	1220	4021
NM_172871.2	Klhl9	Kelch-Like 9 (Klhl9)	0	None	NA	0	0	0	0	0	506	2360	4217
NM_025744.2	Erich2	Glutamate Rich 2 (Erich2)	0	None	NA	0	0	0	0	0	284	1676	1749
NM_011540.2	Tcap	Titin-Cap (Tcap)	0	None	NA	0	0	0	0	0	36	540	948
NM_178856.1	Gins2	Gins Complex Subunit 2 (Psf2 Homolog) (Gins2)	0	None	NA	0	0	0	0	0	60	618	1061
NM_009050.2	Ret	Ret Proto-Oncogene Transcript Variant 2	0	None	NA	0	0	0	0	0	611	3959	6064
NM_007376.4	Pzp	Pzp, Alpha-2-Macroglobulin Like (Pzp)	1	GAGGAAGGAACAGG	(1035, 1048)	0	1	0	0	0	56	4544	4681
NM_001080780.1	Ret	Ret Proto-Oncogene Transcript Variant 4	0	None	NA	0	0	0	0	0	611	3833	7341
NM_007832.4	Dck	Deoxycytidine Kinase (Dck)	0	None	NA	0	0	0	0	0	243	1026	3057
NM_007572.2	C1qa	Complement Component 1, Q Subcomponent, Alpha Polypeptide (C1Qa)	0	None	NA	0	0	0	0	0	106	844	1082
NM_029031.3	Shpk	Sedoheptulokinase (Shpk)	1	AAGGGAGAAACAAA	(1775, 1788)	0	0	1	0	0	37	1468	2781
NM_175692.3	Snhg11	Small Nucleolar Rna Host Gene 11 (Snhg11)	0	None	NA	0	0	0	0	0	370	634	5864
NM_010904.3	Nefh	Neurofilament, Heavy Polypeptide (Nefh)	1	GAGAGAAGTAA	(3393, 3403)	0	1	0	0	0	130	3403	4004
NM_172471.2	Itih5	Inter-Alpha Inhibitor H5 (Itih5)	1	AAAAAAAAAACAAA	(3176, 3189)	0	0	1	0	0	123	2982	7942
NM_001080929.1	Cdr2l	Cerebellar Degeneration-Related Protein 2-Like (Cdr2L)	0	None	NA	0	0	0	0	0	407	1805	3700
NM_147078.2	Olfr1062	Olfactory Receptor 1062 (Olfr1062)	0	None	NA	0	0	0	0	0	0	948	956
NM_010478.2	Hspa1b	Heat Shock Protein 1B (Hspa1B)	0	None	NA	0	0	0	0	0	231	2160	2810
NM_010479.2	Hspa1a	Heat Shock Protein 1A (Hspa1A)	0	None	NA	0	0	0	0	0	231	2157	2798
NM_008559.2	Mc1r	Melanocortin 1 Receptor (Mc1R)	0	None	NA	0	0	0	0	0	428	1376	3670
NM_029384.1	Tmem238	Transmembrane Protein 238 (Tmem238)	0	None	NA	0	0	0	0	0	18	549	1051
NM_001080963.1	Plpp4	Phospholipid Phosphatase 4 (Plpp4)	0	None	NA	0	0	0	0	0	20	836	1088
NM_173390.3	Nhsl1	Nhs-Like 1 Transcript Variant 1	0	None	NA	0	0	0	0	0	638	5402	7335
NM_172426.2	Slc24a2	Solute Carrier Family 24 (Sodium/Potassium/Calcium Exchanger), Member 2 Transcript Variant 1	1	AAAAGGGAAACGGG	(8080, 8093)	0	0	1	0	0	373	2374	10606
NM_175513.3	Zfp804a	Zinc Finger Protein 804A (Zfp804A)	0	None	NA	0	0	0	0	0	133	3736	4196
NM_172671.2	Lgr4	Leucine-Rich Repeat-Containing G Protein-Coupled Receptor 4 (Lgr4)	0	None	NA	0	0	0	0	0	474	3330	5066
NM_011567.2	Tead4	Tea Domain Family Member 4 Transcript Variant 1	0	None	NA	0	0	0	0	0	569	1853	3076
NM_001080979.1	Tead4	Tea Domain Family Member 4 Transcript Variant 2	0	None	NA	0	0	0	0	0	569	1724	2947
NM_023868.2	Ryr2	Ryanodine Receptor 2, Cardiac (Ryr2)	1	AAGAGAAGAACAGA	(10735, 10748)	0	1	0	0	0	499	15400	16813
NM_001081040.1	Coq10a	Coenzyme Q10A Transcript Variant 1	0	None	NA	0	0	0	0	0	1200	1980	2507
NM_001081039.1	Dock9	Dedicator Of Cytokinesis 9 Transcript Variant 1	1	GAGAGGAGAACAGA	(5766, 5779)	0	1	0	0	0	104	6446	7910
NM_001081327.1	Hs3st2	Heparan Sulfate 3-O-Sulfotransferase 2 (Hs3St2)	0	None	NA	0	0	0	0	0	434	1538	2270
NM_001081346.1	Rtkn2	Rhotekin 2 (Rtkn2)	0	None	NA	0	0	0	0	0	176	1985	3932
NM_001081351.1	Cped1	Cadherin-Like And Pc-Esterase Domain Containing 1 (Cped1)	1	AGGGAAAGAACAGG	(4534, 4547)	0	0	1	0	0	901	3982	4898
NM_001081360.1	Camsap2	Calmodulin Regulated Spectrin-Associated Protein Family, Member 2 Transcript Variant 1	2	AGAAAAAGTAA, GGGAAAAGTAG	(1129, 1139), (2777, 2787)	0	1	0	0	0	667	5104	7823
NM_001081365.1	Cystm1	Cysteine-Rich Transmembrane Module Containing 1 Transcript Variant 2	0	None	NA	0	0	0	0	0	212	533	595
NM_001081230.1	Map9	Microtubule-Associated Protein 9 Transcript Variant 1	1	AGGAAAAGAACAAG	(1737, 1750)	0	1	0	0	0	259	2200	6218
NM_001081216.1	Phip	Pleckstrin Homology Domain Interacting Protein (Phip)	3	AGGAGAAGTAA, AGAAAGAAAACAAA, GGAGGAAGAACAGA	(5413, 5423), (2952, 2965), (5547, 5560)	0	1	0	0	0	198	5664	10729
NM_001081205.1	Nipal1	Nipa-Like Domain Containing 1 (Nipal1)	0	None	NA	0	0	0	0	0	92	1343	4205
NM_001081395.1	Amotl1	Angiomotin-Like 1 (Amotl1)	1	GGAGGGGGAACGGG	(86, 99)	1	0	0	0	0	218	3125	8951
NM_001081191.1	Eml5	Echinoderm Microtubule Associated Protein Like 5 (Eml5)	0	None	NA	0	0	0	0	0	456	6390	10136
NM_001081408.1	Agmat	Agmatine Ureohydrolase (Agmat)	0	None	NA	0	0	0	0	0	135	1212	1404
NM_001081079.1	Ogfrl1	Opioid Growth Factor Receptor-Like 1 (Ogfrl1)	1	AAAAAAGGAACAAA	(2223, 2236)	0	0	1	0	0	124	1519	4844
NM_007708.3	Cit	Citron (Cit)	0	None	NA	0	0	0	0	0	715	6883	6898
NM_172563.3	Hlf	Hepatic Leukemia Factor (Hlf)	0	None	NA	0	0	0	0	0	553	1441	5665
NM_001081099.1	Aunip	Aurora Kinase A And Ninein Interacting Protein (Aunip)	0	None	NA	0	0	0	0	0	93	1116	1270
NM_001081106.1	Cytl1	Cytokine-Like 1 (Cytl1)	0	None	NA	0	0	0	0	0	29	449	974
NM_007567.2	Bsn	Bassoon (Bsn)	0	None	NA	0	0	0	0	0	125	11954	15953
NM_010730.2	Anxa1	Annexin A1 (Anxa1)	0	None	NA	0	0	0	0	0	74	1115	1395
NM_010875.3	Ncam1	Neural Cell Adhesion Molecule 1 Transcript Variant 2	0	None	NA	0	0	0	0	0	340	2518	4885
NM_001081445.1	Ncam1	Neural Cell Adhesion Molecule 1 Transcript Variant 1	2	GGAGGAAGAACGGA, AAAAAAAAAACAAA	(2689, 2702), (4439, 4452)	0	0	1	0	0	340	2887	6192
NM_008021.4	Foxm1	Forkhead Box M1 (Foxm1)	0	None	NA	0	0	0	0	0	171	2445	4391
NM_001081456.1	Plcd4	Phospholipase C, Delta 4 Transcript Variant 1	0	None	NA	0	0	0	0	0	174	2502	2734
NM_148937.2	Plcd4	Phospholipase C, Delta 4 Transcript Variant 2	0	None	NA	0	0	0	0	0	325	2749	2981
NM_028596.2	Fbrsl1	Fibrosin-Like 1 Transcript Variant 2	0	None	NA	0	0	0	0	0	694	2476	3781
NM_016777.3	Nasp	Nuclear Autoantigenic Sperm Protein (Histone-Binding) Transcript Variant 2	1	GGAGAAAAAACAGA	(459, 472)	0	1	0	0	0	101	2423	3087
NM_019945.2	Mast1	Microtubule Associated Serine/Threonine Kinase 1 (Mast1)	0	None	NA	0	0	0	0	0	76	4789	4922
NM_030265.3	Kcnip4	Kv Channel Interacting Protein 4 Transcript Variant 4	0	None	NA	0	0	0	0	0	92	782	2188
NM_178915.3	Tmem179	Transmembrane Protein 179 (Tmem179)	0	None	NA	0	0	0	0	0	112	814	2373
NM_178908.3	Calhm5	Calcium Homeostasis Modulator Family Member 5 (Calhm5)	0	None	NA	0	0	0	0	0	82	1012	1786
NM_172616.2	Cip2a	Cell Proliferation Regulating Inhibitor Of Protein Phosphatase 2A (Cip2A)	0	None	NA	0	0	0	0	0	90	2814	3974
NM_029701.1	Spcs3	Signal Peptidase Complex Subunit 3 Homolog (S. Cerevisiae) (Spcs3)	1	AAGGAAAGTAA	(2962, 2972)	0	0	1	0	0	93	636	3482
NM_001081641.1	Pitpnm3	Pitpnm Family Member 3 Transcript Variant 2	0	None	NA	0	0	0	0	0	214	3091	6634
NM_001024927.2	Pitpnm3	Pitpnm Family Member 3 Transcript Variant 1	0	None	NA	0	0	0	0	0	214	3139	6682
NM_001081475.1	Nasp	Nuclear Autoantigenic Sperm Protein (Histone-Binding) Transcript Variant 1	1	GGAGAAAAAACAGA	(465, 478)	0	1	0	0	0	107	1454	2118
NM_001081652.1	Nacad	Nac Alpha Domain Containing (Nacad)	1	GGAGAAAGTAG	(3222, 3232)	0	1	0	0	0	306	4821	4914
NM_139300.3	Mylk	Myosin, Light Polypeptide Kinase (Mylk)	0	None	NA	0	0	0	0	0	54	5907	7809
NM_145128.3	Mgat5	Mannoside Acetylglucosaminyltransferase 5 (Mgat5)	2	AGAGGAAGTAG, GAAGAGGAAACGGA	(2383, 2393), (1420, 1433)	0	1	0	0	0	634	2857	3104
NM_029249.2	Parpbp	Parp1 Binding Protein (Parpbp)	0	None	NA	0	0	0	0	0	449	2171	3628
NM_001081746.1	Gm7609	Predicted Pseudogene 7609 (Gm7609)	0	None	NA	0	0	0	0	0	498	1389	1621
NM_177195.3	Atp8b5	Atpase, Class I, Type 8B, Member 5 (Atp8B5)	1	AAGAGGGGAACAGA	(4290, 4303)	0	0	1	0	0	100	3652	4474
NM_001081956.1	Akap17b	A Kinase Anchor Protein 17B (Akap17B)	1	AGAGGAAGTAG	(1350, 1360)	0	1	0	0	0	483	3363	6153
NM_130893.3	Scrt1	Scratch Family Zinc Finger 1 (Scrt1)	0	None	NA	0	0	0	0	0	424	1471	4010
NM_001082483.1	Efr3b	Efr3 Homolog B (Efr3B)	0	None	NA	0	0	0	0	0	205	2659	6547
NM_025427.2	Rgcc	Regulator Of Cell Cycle (Rgcc)	0	None	NA	0	0	0	0	0	138	552	934
NM_146016.2	Eml6	Echinoderm Microtubule Associated Protein Like 6 (Eml6)	1	GGGGAAAAAACGAG	(5957, 5970)	0	1	0	0	0	668	6545	8080
NM_207215.2	Mycbp2	Myc Binding Protein 2, E3 Ubiquitin Protein Ligase (Mycbp2)	0	None	NA	0	0	0	0	0	283	14524	15269
NM_027309.2	Lysmd2	Lysm, Putative Peptidoglycan-Binding, Domain Containing 2 (Lysmd2)	0	None	NA	0	0	0	0	0	33	681	1200
NM_009252.2	Serpina3n	Serine (Or Cysteine) Peptidase Inhibitor, Clade A, Member 3N (Serpina3N)	0	None	NA	0	0	0	0	0	105	1362	2085
NM_001014761.2	Scn2b	Sodium Channel, Voltage-Gated, Type Ii, Beta (Scn2B)	0	None	NA	0	0	0	0	0	148	796	4562
NM_001025360.2	Klc1	Kinesin Light Chain 1 Transcript Variant D	0	None	NA	0	0	0	0	0	195	2046	2504
NM_008450.2	Klc1	Kinesin Light Chain 1 Transcript Variant A	0	None	NA	0	0	0	0	0	195	1824	2398
NM_001081959.1	Klc1	Kinesin Light Chain 1 Transcript Variant H	0	None	NA	0	0	0	0	0	195	2022	2480
NM_001010833.2	Mdc1	Mediator Of Dna Damage Checkpoint 1 (Mdc1)	3	GAGAAAAGTAG, GGAGAAAGTAG, AGGGGAAGAACAGA	(2753, 2763), (6072, 6082), (2565, 2578)	0	1	0	0	0	185	5312	7372
NM_007882.3	Dsc3	Desmocollin 3 Transcript Variant 1	0	None	NA	0	0	0	0	0	172	2863	5305
NM_010380.3	Dsc3	Histocompatibility 2, D Region Locus 1 (H2-D1)	0	None	NA	0	0	0	0	0	20	1109	1736
NM_010515.2	Igf2r	Insulin-Like Growth Factor 2 Receptor (Igf2R)	1	AAAGGAAAAACAAA	(8067, 8080)	0	0	1	0	0	173	7625	8948
NM_010715.2	Lig1	Ligase I, Dna, Atp-Dependent Transcript Variant 2	1	GGAAGAGGAACAGA	(827, 840)	0	1	0	0	0	143	2942	3111
NM_178747.3	Gulo	Gulonolactone (L-) Oxidase (Gulo)	0	None	NA	0	0	0	0	0	163	1486	2265
NM_021475.2	Adamdec1	Adam-Like, Decysin 1 (Adamdec1)	0	None	NA	0	0	0	0	0	26	1430	2412
NM_001033334.2	Syndig1l	Synapse Differentiation Inducing 1 Like (Syndig1L)	0	None	NA	0	0	0	0	0	346	1060	2499
NM_031252.2	Il23a	Interleukin 23, Alpha Subunit P19 (Il23A)	1	AGAAAAGAAACAAA	(842, 855)	0	0	1	0	0	112	703	1359
NM_001083188.1	Lig1	Ligase I, Dna, Atp-Dependent Transcript Variant 1	1	GGAAGAGGAACAGA	(902, 915)	0	1	0	0	0	218	3017	3186
NM_011673.3	Ugcg	Udp-Glucose Ceramide Glucosyltransferase (Ugcg)	0	None	NA	0	0	0	0	0	94	1279	3719
NM_010128.4	Emp1	Epithelial Membrane Protein 1 Transcript Variant 1	0	None	NA	0	0	0	0	0	205	688	2721
NM_013876.3	Rnf11	Ring Finger Protein 11 (Rnf11)	1	GGGGAAAGTAG	(912, 922)	0	0	1	0	0	273	738	2132
NM_030218.2	Misp	Mitotic Spindle Positioning (Misp)	0	None	NA	0	0	0	0	0	128	2075	2427
NM_013708.4	Nr2e3	Nuclear Receptor Subfamily 2, Group E, Member 3 (Nr2E3)	1	AAGGGAAGTAG	(65, 75)	1	0	0	0	0	195	1383	1999
NM_138606.2	Pim2	Proviral Integration Site 2 (Pim2)	0	None	NA	0	0	0	0	0	13	1126	2054
NM_001001892.2	Pim2	Histocompatibility 2, K1, K Region (H2-K1), Transcript Variant 1	0	None	NA	0	0	0	0	0	76	1186	1669
NM_146257.2	Slc29a4	Solute Carrier Family 29 (Nucleoside Transporters), Member 4 (Slc29A4)	0	None	NA	0	0	0	0	0	202	1789	2942
NM_024414.2	Stx1b	Syntaxin 1B (Stx1B)	0	None	NA	0	0	0	0	0	242	1109	1574
NM_011428.3	Snap25	Synaptosomal-Associated Protein 25 Transcript Variant 1	0	None	NA	0	0	0	0	0	213	834	2135
NM_011706.2	Trpv2	Transient Receptor Potential Cation Channel, Subfamily V, Member 2 (Trpv2)	1	GGAGGAAGTAA	(2478, 2488)	0	1	0	0	0	372	2643	2751
NM_011854.2	Oasl2	2'-5' Oligoadenylate Synthetase-Like 2 Transcript Variant 1	0	None	NA	0	0	0	0	0	731	2258	3136
NM_011908.2	Ubl3	Ubiquitin-Like 3 Transcript Variant 1	1	AAAAAAAAAACAAA	(2642, 2655)	0	0	1	0	0	809	1163	2667
NM_019588.2	Plce1	Phospholipase C, Epsilon 1 (Plce1)	1	GGAGGAAGTAG	(1649, 1659)	0	1	0	0	0	62	6911	9525
NM_176849.3	Arglu1	Arginine And Glutamate Rich 1 (Arglu1)	1	AAAAGAAGAACAAA	(958, 971)	0	1	0	0	0	220	1036	1731
NM_009928.3	Col15a1	Collagen, Type Xv, Alpha 1 (Col15A1)	1	AAAAGGAGAACAGG	(2857, 2870)	0	1	0	0	0	340	4444	5335
NM_001001985.3	Nat8l	N-Acetyltransferase 8-Like (Nat8L)	0	None	NA	0	0	0	0	0	860	1760	6529
NM_001001804.2	Ephx4	Epoxide Hydrolase 4 (Ephx4)	1	AAGGAAGAAACAAG	(1095, 1108)	0	1	0	0	0	38	1118	1262
NM_172858.2	Pak7	P21 Activated Kinase 7 Transcript Variant 3	0	None	NA	0	0	0	0	0	480	2640	4773
NM_027339.2	Lypd8	Ly6/Plaur Domain Containing 8 Transcript Variant 2	0	None	NA	0	0	0	0	0	115	883	1057
NM_013879.2	Cabp1	Calcium Binding Protein 1 Transcript Variant 2	0	None	NA	0	0	0	0	0	65	749	1181
NM_001083884.1	Lypd8	Ly6/Plaur Domain Containing 8 Transcript Variant 1	0	None	NA	0	0	0	0	0	180	948	1122
NM_054041.2	Antxr1	Anthrax Toxin Receptor 1 (Antxr1)	0	None	NA	0	0	0	0	0	333	2022	5280
NM_172499.2	Mfsd9	Major Facilitator Superfamily Domain Containing 9 (Mfsd9)	0	None	NA	0	0	0	0	0	38	1439	3152
NM_001038621.2	Rabgap1l	Rab Gtpase Activating Protein 1-Like Transcript Variant 2	2	AGAAAAAGTAG, AAGAAAAGAACAGA	(5325, 5335), (1827, 1840)	0	0	1	0	0	183	1296	6338
NM_029415.2	Slc10a6	Solute Carrier Family 10 (Sodium/Bile Acid Cotransporter Family), Member 6 (Slc10A6)	0	None	NA	0	0	0	0	0	171	1293	2124
NM_009891.2	Chat	Choline Acetyltransferase (Chat)	0	None	NA	0	0	0	0	0	330	2268	2810
NM_133664.3	Lad1	Ladinin (Lad1)	0	None	NA	0	0	0	0	0	381	1968	2992
NM_029070.2	Tmem114	Transmembrane Protein 114 (Tmem114)	0	None	NA	0	0	0	0	0	484	1153	1406
NM_023209.2	Pbk	Pdz Binding Kinase (Pbk)	0	None	NA	0	0	0	0	0	244	1237	1663
NM_001033318.3	Cog7	Component Of Oligomeric Golgi Complex 7 (Cog7)	0	None	NA	0	0	0	0	0	108	2421	2884
NM_008052.3	Dtx1	Deltex 1, E3 Ubiquitin Ligase (Dtx1)	0	None	NA	0	0	0	0	0	847	2731	3715
NM_023284.3	Nuf2	Nuf2, Ndc80 Kinetochore Complex Component Transcript Variant 1	0	None	NA	0	0	0	0	0	158	1550	2405
NM_001033212.2	Rprml	Reprimo-Like (Rprml)	0	None	NA	0	0	0	0	0	272	626	1072
NM_019580.4	Gde1	Glycerophosphodiester Phosphodiesterase 1 (Gde1)	0	None	NA	0	0	0	0	0	88	1084	1529
NM_172786.2	Il20ra	Interleukin 20 Receptor, Alpha (Il20Ra)	0	None	NA	0	0	0	0	0	47	1688	2088
NM_030018.3	Tmem50b	Transmembrane Protein 50B (Tmem50B)	0	None	NA	0	0	0	0	0	140	617	2237
NM_144830.3	Tmem106a	Transmembrane Protein 106A Transcript Variant 3	0	None	NA	0	0	0	0	0	183	969	2301
NM_172589.2	Lhfpl2	Lipoma Hmgic Fusion Partner-Like 2 (Lhfpl2)	0	None	NA	0	0	0	0	0	371	1040	4348
NM_011333.3	Ccl2	Chemokine (C-C Motif) Ligand 2 (Ccl2)	0	None	NA	0	0	0	0	0	85	532	806
NM_011923.4	Angptl2	Angiopoietin-Like 2 (Angptl2)	0	None	NA	0	0	0	0	0	534	2016	3444
NM_001033316.2	Ffar3	Free Fatty Acid Receptor 3 (Ffar3)	0	None	NA	0	0	0	0	0	61	1021	1625
NM_009133.3	Stmn3	Stathmin-Like 3 (Stmn3)	0	None	NA	0	0	0	0	0	288	831	1136
NM_177388.3	Slc41a2	Solute Carrier Family 41, Member 2 (Slc41A2)	0	None	NA	0	0	0	0	0	238	1960	4386
NM_026785.2	Ube2c	Ubiquitin-Conjugating Enzyme E2C (Ube2C)	0	None	NA	0	0	0	0	0	51	591	931
NM_172086.2	Rpl32	Ribosomal Protein L32 (Rpl32)	0	None	NA	0	0	0	0	0	51	459	504
NM_027182.2	Trip13	Thyroid Hormone Receptor Interactor 13 (Trip13)	0	None	NA	0	0	0	0	0	186	1485	2267
NM_145450.3	Clba1	Clathrin Binding Box Of Aftiphilin Containing 1 (Clba1)	0	None	NA	0	0	0	0	0	414	1380	1915
NM_001024147.2	Gm5868	Predicted Gene 5868 (Gm5868)	0	None	NA	0	0	0	0	0	131	569	1380
NM_172829.2	St6gal2	Beta Galactoside Alpha 2,6 Sialyltransferase 2 Transcript Variant 2	0	None	NA	0	0	0	0	0	155	1472	2278
NM_001033819.2	9130409I23Rik	Riken Cdna 9130409I23 Gene (9130409I23Rik)	0	None	NA	0	0	0	0	0	82	1045	1898
NM_026433.2	Tmem100	Transmembrane Protein 100 (Tmem100)	1	GGAAAGAAAACAGG	(91, 104)	1	0	0	0	0	607	1012	1764
NM_010291.3	Gjb5	Gap Junction Protein, Beta 5 (Gjb5)	0	None	NA	0	0	0	0	0	163	979	1704
NM_177691.3	Ppm1n	Protein Phosphatase, Mg2+/Mn2+ Dependent, 1N (Ppm1N)	0	None	NA	0	0	0	0	0	25	1240	1631
NM_027356.2	Ufsp1	Ufm1-Specific Peptidase 1 (Ufsp1)	0	None	NA	0	0	0	0	0	121	775	996
NM_027227.2	Glod5	Glyoxalase Domain Containing 5 (Glod5)	0	None	NA	0	0	0	0	0	49	496	672
NM_026640.2	Fam111a	Family With Sequence Similarity 111, Member A Transcript Variant 1	1	AAGAGGGGAACAAA	(861, 874)	0	1	0	0	0	259	2101	3199
NM_026443.4	Mtfp1	Mitochondrial Fission Process 1 (Mtfp1)	0	None	NA	0	0	0	0	0	149	650	1396
NM_080726.3	Rem2	Rad And Gem Related Gtp Binding Protein 2 (Rem2)	0	None	NA	0	0	0	0	0	172	1198	1887
NM_029238.2	Slc35f4	Solute Carrier Family 35, Member F4 (Slc35F4)	0	None	NA	0	0	0	0	0	224	1682	1881
NM_175502.3	Tmem74	Transmembrane Protein 74 (Tmem74)	0	None	NA	0	0	0	0	0	521	1439	1472
NM_198168.3	Ppp2r5b	Protein Phosphatase 2, Regulatory Subunit B', Beta (Ppp2R5B)	1	GAGGGGGAAACAAG	(2238, 2251)	0	0	1	0	0	597	2091	2708
NM_175517.3	Fam221b	Family With Sequence Similarity 221, Member B (Fam221B)	0	None	NA	0	0	0	0	0	266	1730	1763
NM_026066.2	Cmtm5	Cklf-Like Marvel Transmembrane Domain Containing 5 Transcript Variant 2	0	None	NA	0	0	0	0	0	188	659	890
NM_027052.3	Slc38a4	Solute Carrier Family 38, Member 4 Transcript Variant 4	0	None	NA	0	0	0	0	0	121	1765	3932
NM_134122.2	Nrm	Nurim (Nuclear Envelope Membrane Protein) (Nrm)	0	None	NA	0	0	0	0	0	67	856	1502
NM_025378.2	Ifitm3	Interferon Induced Transmembrane Protein 3 (Ifitm3)	0	None	NA	0	0	0	0	0	99	513	648
NM_001004151.2	Rtp1	Receptor Transporter Protein 1 (Rtp1)	1	AAAAAGAAAACAAG	(1302, 1315)	0	0	1	0	0	46	838	3120
NM_183294.2	Cdkl1	Cyclin-Dependent Kinase-Like 1 (Cdc2-Related Kinase) (Cdkl1)	0	None	NA	0	0	0	0	0	175	1234	1689
NM_019479.3	Hes6	Hairy And Enhancer Of Split 6 Transcript Variant 1	0	None	NA	0	0	0	0	0	85	760	1335
NM_178656.3	Pirt	Phosphoinositide-Interacting Regulator Of Transient Receptor Potential Channels (Pirt)	0	None	NA	0	0	0	0	0	178	586	3014
NM_016796.3	Vamp4	Vesicle-Associated Membrane Protein 4 Transcript Variant 1	0	None	NA	0	0	0	0	0	105	531	2532
NM_080644.3	Cacng5	Calcium Channel, Voltage-Dependent, Gamma Subunit 5 Transcript Variant 2	1	GGAAAAAAAACAGA	(3366, 3379)	0	0	1	0	0	103	931	3678
NM_011522.3	Syngr3	Synaptogyrin 3 (Syngr3)	0	None	NA	0	0	0	0	0	130	820	1959
NM_001033437.2	Lsmem1	Leucine-Rich Single-Pass Membrane Protein 1 (Lsmem1)	0	None	NA	0	0	0	0	0	114	501	1213
NM_020582.2	Atp5j2	Atp Synthase, H+ Transporting, Mitochondrial F0 Complex, Subunit F2 (Atp5J2)	0	None	NA	0	0	0	0	0	77	344	496
NM_026815.2	Upk1a	Uroplakin 1A (Upk1A)	0	None	NA	0	0	0	0	0	28	802	1308
NM_023059.3	Sigirr	Single Immunoglobulin And Toll-Interleukin 1 Receptor Domain Transcript Variant 1	0	None	NA	0	0	0	0	0	597	1827	1990
NM_027268.2	Scrn1	Secernin 1 (Scrn1)	0	None	NA	0	0	0	0	0	144	1389	1777
NM_177708.5	Rtn4rl1	Reticulon 4 Receptor-Like 1 (Rtn4Rl1)	1	AAAAAAAAAACAAA	(2489, 2502)	0	0	1	0	0	289	1627	3308
NM_027009.2	Rfc3	Replication Factor C (Activator 1) 3 (Rfc3)	0	None	NA	0	0	0	0	0	56	1127	1215
NM_172854.2	Olfml2a	Olfactomedin-Like 2A (Olfml2A)	0	None	NA	0	0	0	0	0	97	2143	2409
NM_175316.3	Slco2b1	Solute Carrier Organic Anion Transporter Family, Member 2B1 Transcript Variant 2	0	None	NA	0	0	0	0	0	92	2144	4381
NM_026506.2	Snrpg	Small Nuclear Ribonucleoprotein Polypeptide G (Snrpg)	0	None	NA	0	0	0	0	0	43	274	393
NM_008752.2	Nxph2	Neurexophilin 2 (Nxph2)	0	None	NA	0	0	0	0	0	243	1029	2579
NM_001001180.2	Zfp941	Zinc Finger Protein 941 (Zfp941)	0	None	NA	0	0	0	0	0	141	2157	3909
NM_175096.3	Stbd1	Starch Binding Domain 1 (Stbd1)	0	None	NA	0	0	0	0	0	58	1075	1985
NM_016918.3	Nudt5	Nudix (Nucleoside Diphosphate Linked Moiety X)-Type Motif 5 (Nudt5)	0	None	NA	0	0	0	0	0	395	1052	1590
NM_175309.4	Upk3b	Uroplakin 3B (Upk3B)	0	None	NA	0	0	0	0	0	306	1137	2036
NM_183160.3	Tmem252	Transmembrane Protein 252 (Tmem252)	0	None	NA	0	0	0	0	0	61	613	2462
NM_144526.3	Pimreg	Picalm Interacting Mitotic Regulator (Pimreg)	0	None	NA	0	0	0	0	0	66	762	1466
NM_026418.2	Rgs10	Regulator Of G-Protein Signalling 10 (Rgs10)	0	None	NA	0	0	0	0	0	58	604	875
NM_009735.3	B2m	Beta-2 Microglobulin (B2M)	0	None	NA	0	0	0	0	0	51	411	858
NM_008172.2	Grin2d	Glutamate Receptor, Ionotropic, Nmda2D (Epsilon 4) (Grin2D)	0	None	NA	0	0	0	0	0	114	4086	4383
NM_177763.3	Lhfpl4	Lipoma Hmgic Fusion Partner-Like Protein 4 (Lhfpl4)	2	GAGGGAAGTAG, GAGAGAAAAACGAG	(4198, 4208), (2373, 2386)	0	0	1	0	0	250	994	4782
NM_178227.4	Scn3b	Sodium Channel, Voltage-Gated, Type Iii, Beta Transcript Variant 2	0	None	NA	0	0	0	0	0	412	1060	4267
NM_001083917.1	Scn3b	Sodium Channel, Voltage-Gated, Type Iii, Beta Transcript Variant 3	0	None	NA	0	0	0	0	0	412	1060	4177
NM_138955.3	Abcg4	Atp Binding Cassette Subfamily G Member 4 (Abcg4)	0	None	NA	0	0	0	0	0	243	2184	3626
NM_177033.3	Vwc2	Von Willebrand Factor C Domain Containing 2 (Vwc2)	0	None	NA	0	0	0	0	0	597	1572	3578
NM_183029.2	Igf2bp2	Insulin-Like Growth Factor 2 Mrna Binding Protein 2 (Igf2Bp2)	0	None	NA	0	0	0	0	0	336	2115	3902
NM_134022.2	6330403K07Rik	Riken Cdna 6330403K07 Gene (6330403K07Rik)	0	None	NA	0	0	0	0	0	215	581	1626
NM_001083936.1	Pth1r	Parathyroid Hormone 1 Receptor Transcript Variant 3	0	None	NA	0	0	0	0	0	310	2086	2269
NM_011199.2	Pth1r	Parathyroid Hormone 1 Receptor Transcript Variant 1	0	None	NA	0	0	0	0	0	279	2055	2238
NM_146456.2	Olfr92	Olfactory Receptor 92 (Olfr92)	0	None	NA	0	0	0	0	0	0	939	939
NM_001083935.1	Pth1r	Parathyroid Hormone 1 Receptor Transcript Variant 2	0	None	NA	0	0	0	0	0	277	2053	2236
NM_175565.3	Cdv3	Carnitine Deficiency-Associated Gene Expressed In Ventricle 3 Transcript Variant 1	1	GAAGAAGGAACGGA	(472, 485)	0	1	0	0	0	412	1123	4051
NM_008218.2	Cdv3	Hemoglobin Alpha, Adult Chain 1 (Hba-A1)	0	None	NA	0	0	0	0	0	35	464	569
NM_175833.2	Cdv3	Carnitine Deficiency-Associated Gene Expressed In Ventricle 3 Transcript Variant 2	1	GAAGAAGGAACGGA	(472, 485)	0	1	0	0	0	412	1258	3335
NM_019521.2	Gas6	Growth Arrest Specific 6 (Gas6)	0	None	NA	0	0	0	0	0	196	2221	2594
NM_008331.3	Ifit1	Interferon-Induced Protein With Tetratricopeptide Repeats 1 (Ifit1)	0	None	NA	0	0	0	0	0	94	1486	2638
NM_009062.3	Rgs4	Regulator Of G-Protein Signaling 4 (Rgs4)	1	GAAAAGAAAACAGA	(2120, 2133)	0	0	1	0	0	119	737	2952
NM_007938.2	Epha6	Eph Receptor A6 (Epha6)	0	None	NA	0	0	0	0	0	283	3676	4213
NM_001081299.1	Cdh18	Cadherin 18 (Cdh18)	0	None	NA	0	0	0	0	0	371	2744	2744
NM_001085385.1	1600014C10Rik	Riken Cdna 1600014C10 Gene Transcript Variant 1	0	None	NA	0	0	0	0	0	316	742	3357
NM_009788.4	Calb1	Calbindin 1 (Calb1)	0	None	NA	0	0	0	0	0	135	921	2867
NM_028166.3	1600014C10Rik	Riken Cdna 1600014C10 Gene Transcript Variant 2	0	None	NA	0	0	0	0	0	124	550	3165
NM_007413.4	Adora2b	Adenosine A2B Receptor (Adora2B)	0	None	NA	0	0	0	0	0	118	1117	1844
NM_008313.4	Htr4	5 Hydroxytryptamine Receptor 4 Transcript Variant 1	1	AAAGGAAGTAG	(3001, 3011)	0	0	1	0	0	212	1379	4657
NM_008740.4	Nsf	N-Ethylmaleimide Sensitive Fusion Protein (Nsf)	0	None	NA	0	0	0	0	0	75	2310	3766
NM_011356.4	Frzb	Frizzled-Related Protein (Frzb)	0	None	NA	0	0	0	0	0	556	1528	2920
NM_019411.4	Ppp2ca	Protein Phosphatase 2 (Formerly 2A), Catalytic Subunit, Alpha Isoform (Ppp2Ca)	0	None	NA	0	0	0	0	0	225	1155	1930
NM_147219.2	ABC1	Atp-Binding Cassette, Sub-Family A Member 5 (Abca5)	2	AAAAAAAGTAG, GAGGAAGAAACAGA	(335, 345), (2672, 2685)	0	1	0	0	0	250	5179	8339
NM_011268.2	Rgs9	Regulator Of G-Protein Signaling 9 Transcript Variant 1	1	AGGAAAGGAACAAA	(696, 709)	0	1	0	0	0	187	2215	2486
NM_024237.4	Fbln7	Fibulin 7 (Fbln7)	0	None	NA	0	0	0	0	0	141	1464	2922
NM_011498.4	Bhlhe40	Basic Helix-Loop-Helix Family, Member E40 (Bhlhe40)	0	None	NA	0	0	0	0	0	284	1520	3113
NM_026410.3	Cdca5	Cell Division Cycle Associated 5 (Cdca5)	1	GAAAGAGAAACGAA	(744, 757)	0	1	0	0	0	66	861	1906
NM_026235.4	Larp6	La Ribonucleoprotein Domain Family, Member 6 (Larp6)	0	None	NA	0	0	0	0	0	85	1564	2308
NM_025495.3	Cenpp	Centromere Protein P (Cenpp)	0	None	NA	0	0	0	0	0	42	903	1054
NM_025975.5	Dynlt3	Dynein Light Chain Tctex-Type 3 (Dynlt3)	0	None	NA	0	0	0	0	0	85	436	2153
NM_019632.3	Napb	N-Ethylmaleimide Sensitive Fusion Protein Attachment Protein Beta (Napb)	0	None	NA	0	0	0	0	0	57	954	3693
NM_019766.4	Ptges3	Prostaglandin E Synthase 3 (Ptges3)	0	None	NA	0	0	0	0	0	303	786	1954
NM_019878.4	Sult1b1	Sulfotransferase Family 1B, Member 1 Transcript Variant 2	0	None	NA	0	0	0	0	0	103	1003	2604
NM_021889.4	Syt9	Synaptotagmin Ix (Syt9)	0	None	NA	0	0	0	0	0	213	1689	3816
NM_027320.4	Ifi35	Interferon-Induced Protein 35 (Ifi35)	0	None	NA	0	0	0	0	0	190	1051	1360
NM_029247.3	4930550C14Rik	Riken Cdna 4930550C14 Gene (4930550C14Rik)	0	None	NA	0	0	0	0	0	49	997	1237
NM_029529.3	Slc35d3	Solute Carrier Family 35, Member D3 (Slc35D3)	0	None	NA	0	0	0	0	0	437	1706	2629
NM_027817.3	Grap	Grb2-Related Adaptor Protein (Grap)	0	None	NA	0	0	0	0	0	26	680	1599
NM_027990.3	Lypd6b	Ly6/Plaur Domain Containing 6B (Lypd6B)	0	None	NA	0	0	0	0	0	456	1032	2285
NM_030725.4	Syt13	Synaptotagmin Xiii (Syt13)	1	GAAGAAGAAACAGA	(1106, 1119)	0	1	0	0	0	86	1367	3751
NM_174857.3	Mamdc2	Mam Domain Containing 2 (Mamdc2)	1	AAAGAGGAAACAAA	(2377, 2390)	0	0	1	0	0	264	2325	3338
NM_023579.4	Ipo5	Importin 5 Transcript Variant 1	1	AGGAAAAGTAA	(3488, 3498)	0	0	1	0	0	60	3354	4598
NM_148944.4	Chrnb4	Cholinergic Receptor, Nicotinic, Beta Polypeptide 4 (Chrnb4)	0	None	NA	0	0	0	0	0	49	1537	3486
NM_153505.4	Nckap1l	Nck Associated Protein 1 Like (Nckap1L)	0	None	NA	0	0	0	0	0	55	3460	4717
NM_175564.4	Tmem169	Transmembrane Protein 169 (Tmem169)	1	GGAAGGGGAACAGG	(2264, 2277)	0	0	1	0	0	232	1126	2815
NM_198605.3	Ska3	Spindle And Kinetochore Associated Complex Subunit 3 (Ska3)	0	None	NA	0	0	0	0	0	51	1287	2260
NM_178641.5	Inpp5f	Inositol Polyphosphate-5-Phosphatase F Transcript Variant 1	1	AAAGAAAGTAA	(678, 688)	0	1	0	0	0	230	3629	4740
NM_177225.4	Samd12	Sterile Alpha Motif Domain Containing 12 (Samd12)	0	None	NA	0	0	0	0	0	55	541	934
NM_175417.4	Adtrp	Androgen Dependent Tfpi Regulating Protein Transcript Variant 1	1	AGAAAAAGTAG	(1491, 1501)	0	0	1	0	0	41	830	2440
NM_178789.4	Tmem117	Transmembrane Protein 117 (Tmem117)	0	None	NA	0	0	0	0	0	144	1689	2781
NM_001033475.3	Tmed8	Transmembrane P24 Trafficking Protein 8 (Tmed8)	0	None	NA	0	0	0	0	0	26	1007	7179
NM_001039554.3	Angptl7	Angiopoietin-Like 7 (Angptl7)	1	GGGAAAAGAACAAA	(1461, 1474)	0	0	1	0	0	173	1187	2062
NM_172947.3	Lsm12	Lsm12 Homolog (Lsm12)	0	None	NA	0	0	0	0	0	50	638	1224
NM_177265.4	Ifitm10	Interferon Induced Transmembrane Protein 10 Transcript Variant 2	0	None	NA	0	0	0	0	0	308	797	3230
NM_001033281.3	Prdm6	Pr Domain Containing 6 (Prdm6)	0	None	NA	0	0	0	0	0	22	1813	2601
NM_001033981.3	Hbq1b	Hemoglobin, Theta 1B (Hbq1B)	0	None	NA	0	0	0	0	0	49	478	748
NM_172584.3	Itpk1	Inositol 1,3,4-Triphosphate 5/6 Kinase (Itpk1)	0	None	NA	0	0	0	0	0	53	1313	2856
NM_178081.4	Mfsd6	Major Facilitator Superfamily Domain Containing 6 Transcript Variant 2	0	None	NA	0	0	0	0	0	347	2675	3349
NM_178737.5	AW551984	Expressed Sequence Aw551984 Transcript Variant 2	1	GAAGAAAGTAA	(1290, 1300)	0	1	0	0	0	228	2643	4293
NM_028838.2	Lrrc2	Leucine Rich Repeat Containing 2 (Lrrc2)	0	None	NA	0	0	0	0	0	154	1270	3657
NM_001002897.3	Atg9b	Autophagy Related 9B (Atg9B)	0	None	NA	0	0	0	0	0	227	2996	3902
NM_139001.2	Cspg4	Chondroitin Sulfate Proteoglycan 4 (Cspg4)	0	None	NA	0	0	0	0	0	86	7070	8050
NM_010501.2	Ifit3	Interferon-Induced Protein With Tetratricopeptide Repeats 3 (Ifit3)	0	None	NA	0	0	0	0	0	71	1283	1998
NM_001005858.3	Ifit3b	Interferon-Induced Protein With Tetratricopeptide Repeats 3B (Ifit3B)	0	None	NA	0	0	0	0	0	37	1249	2013
NM_027942.1	Ddi1	Dna-Damage Inducible 1 (Ddi1)	0	None	NA	0	0	0	0	0	180	1407	1520
NM_001013757.2	Vwde	Von Willebrand Factor D And Egf Domains Transcript Variant 2	0	None	NA	0	0	0	0	0	102	2883	3995
NM_175002.2	Mmgt2	Membrane Magnesium Transporter 2 (Mmgt2)	0	None	NA	0	0	0	0	0	351	723	1883
NM_001085541.1	Gm13128	Predicted Gene 13128 (Gm13128)	0	None	NA	0	0	0	0	0	0	1428	1745
NM_008154.3	Gpr3	G-Protein Coupled Receptor 3 (Gpr3)	0	None	NA	0	0	0	0	0	123	1116	2159
NM_147155.2	Tagap1	T Cell Activation Gtpase Activating Protein 1 (Tagap1)	1	AGAAAAAGTAG	(171, 181)	0	1	0	0	0	27	1545	2358
NM_001093750.1	Ptchd1	Patched Domain Containing 1 (Ptchd1)	0	None	NA	0	0	0	0	0	17	2684	6489
NM_172702.3	Serinc2	Serine Incorporator 2 Transcript Variant 1	0	None	NA	0	0	0	0	0	90	1443	1892
NM_021432.2	Nap1l5	Nucleosome Assembly Protein 1-Like 5 (Nap1L5)	0	None	NA	0	0	0	0	0	159	630	1909
NM_001033453.3	Pdp1	Pyruvate Dehyrogenase Phosphatase Catalytic Subunit 1 Transcript Variant 3	0	None	NA	0	0	0	0	0	193	1810	4198
NM_001098230.1	Pdp1	Pyruvate Dehyrogenase Phosphatase Catalytic Subunit 1 Transcript Variant 2	0	None	NA	0	0	0	0	0	153	1845	4233
NM_001098231.1	Pdp1	Pyruvate Dehyrogenase Phosphatase Catalytic Subunit 1 Transcript Variant 1	0	None	NA	0	0	0	0	0	36	1761	4149
NM_001081387.2	Ctcfl	Ccctc-Binding Factor (Zinc Finger Protein)-Like Transcript Variant 2	0	None	NA	0	0	0	0	0	248	2159	3217
NM_025326.4	Tmem176a	Transmembrane Protein 176A Transcript Variant 1	0	None	NA	0	0	0	0	0	110	845	1064
NM_001098271.1	Tmem176a	Transmembrane Protein 176A Transcript Variant 2	0	None	NA	0	0	0	0	0	58	793	1012
NM_001039039.3	Kctd21	Potassium Channel Tetramerisation Domain Containing 21 (Kctd21)	0	None	NA	0	0	0	0	0	78	861	2975
NM_053206.2	Magee2	Melanoma Antigen, Family E, 2 (Magee2)	1	AGAAGAAGAACAAG	(1382, 1395)	0	1	0	0	0	224	1796	2338
NM_172723.4	Adap1	Arfgap With Dual Ph Domains 1 (Adap1)	0	None	NA	0	0	0	0	0	102	1227	2418
NM_001098404.1	Nr1i2	Nuclear Receptor Subfamily 1, Group I, Member 2 Transcript Variant 2	0	None	NA	0	0	0	0	0	335	1508	2417
NM_010936.3	Nr1i2	Nuclear Receptor Subfamily 1, Group I, Member 2 Transcript Variant 1	0	None	NA	0	0	0	0	0	335	1631	2540
NM_173397.4	Fitm2	Fat Storage-Inducing Transmembrane Protein 2 (Fitm2)	0	None	NA	0	0	0	0	0	54	843	1643
NM_007634.4	Ccnf	Cyclin F (Ccnf)	0	None	NA	0	0	0	0	0	99	2433	3099
NM_010398.3	Ccnf	Histocompatibility 2, T Region Locus 23 (H2-T23)	0	None	NA	0	0	0	0	0	32	1106	1317
NM_008702.3	Nlk	Nemo Like Kinase (Nlk)	1	AGAAAGGAAACAGA	(2625, 2638)	0	1	0	0	0	1159	2743	4507
NM_001037907.1	Ripply2	Ripply Transcriptional Repressor 2 (Ripply2)	0	None	NA	0	0	0	0	0	8	395	502
NM_001099299.1	Ajap1	Adherens Junction Associated Protein 1 (Ajap1)	0	None	NA	0	0	0	0	0	673	1912	3067
NM_001099348.1	Gm13305	Predicted Gene 13305 (Gm13305)	0	None	NA	0	0	0	0	0	300	1599	1953
NM_001099917.1	Smim24	Small Integral Membrane Protein 24 (Smim24)	0	None	NA	0	0	0	0	0	29	392	575
NM_001033228.3	Itga1	Integrin Alpha 1 (Itga1)	1	GAAAGAGGAACAGG	(1987, 2000)	0	1	0	0	0	433	3973	5984
NM_027132.2	Otop3	Otopetrin 3 Transcript Variant 1	0	None	NA	0	0	0	0	0	150	1941	2422
NM_175217.6	Mmd2	Monocyte To Macrophage Differentiation-Associated 2 (Mmd2)	0	None	NA	0	0	0	0	0	145	889	2159
NM_001099634.1	Myof	Myoferlin Transcript Variant 2	1	AAAAAGAAAACAAA	(348, 361)	0	1	0	0	0	254	6401	7094
NM_201639.2	Synm	Synemin, Intermediate Filament Protein Transcript Variant 1	0	None	NA	0	0	0	0	0	114	4800	7866
NM_001099644.1	Htr3a	5-Hydroxytryptamine Receptor 3A Transcript Variant 2	0	None	NA	0	0	0	0	0	134	1586	2071
NM_139294.5	Braf	Braf Transforming Gene (Braf)	0	None	NA	0	0	0	0	0	168	2583	9728
NM_013631.2	Pklr	Pyruvate Kinase Liver And Red Blood Cell Transcript Variant 1	0	None	NA	0	0	0	0	0	41	1766	2787
NM_011066.3	Per2	Period Circadian Clock 2 (Per2)	0	None	NA	0	0	0	0	0	174	3948	5845
NM_013561.2	Htr3a	5-Hydroxytryptamine Receptor 3A Transcript Variant 1	0	None	NA	0	0	0	0	0	134	1604	2089
NM_013626.3	Pam	Peptidylglycine Alpha-Amidating Monooxygenase Transcript Variant 1	1	AGAGAAAGTAG	(1098, 1108)	0	1	0	0	0	450	3387	4149
NM_183312.3	Synm	Synemin, Intermediate Filament Protein Transcript Variant 3	0	None	NA	0	0	0	0	0	114	1230	4513
NM_207663.3	Synm	Synemin, Intermediate Filament Protein Transcript Variant 2	0	None	NA	0	0	0	0	0	114	3894	6960
NM_001099779.1	Pklr	Pyruvate Kinase Liver And Red Blood Cell Transcript Variant 2	0	None	NA	0	0	0	0	0	8	1640	2661
NM_030166.3	Galnt15	Polypeptide N-Acetylgalactosaminyltransferase 15 (Galnt15)	0	None	NA	0	0	0	0	0	390	2307	2341
NM_011623.2	Top2a	Topoisomerase Ii Alpha (Top2A)	2	AAAAGAAGAACAAG, GGGAGAGGAACAGG	(1145, 1158), (4587, 4600)	0	1	0	0	0	123	4710	5217
NM_011212.3	Ptpre	Protein Tyrosine Phosphatase, Receptor Type, E Transcript Variant 2	2	AAGAAGAAAACAGA, AAGAAAAGAACAAA	(787, 800), (916, 929)	0	1	0	0	0	323	2423	5411
NM_001033312.3	Fbxl18	F-Box And Leucine-Rich Repeat Protein 18 (Fbxl18)	0	None	NA	0	0	0	0	0	132	2256	2831
NM_080448.4	Srgap3	Slit-Robo Rho Gtpase Activating Protein 3 (Srgap3)	1	AGGAGGGAAACGGA	(7609, 7622)	0	0	1	0	0	770	4070	8887
NM_011823.4	Gpr34	G Protein-Coupled Receptor 34 (Gpr34)	0	None	NA	0	0	0	0	0	273	1401	1898
NM_001024602.3	Cep170b	Centrosomal Protein 170B (Cep170B)	0	None	NA	0	0	0	0	0	236	4961	6640
NM_007939.2	Epha8	Eph Receptor A8 (Epha8)	0	None	NA	0	0	0	0	0	69	3084	4732
NM_172710.3	Sel1l3	Sel-1 Suppressor Of Lin-12-Like 3 (C. Elegans) (Sel1L3)	1	AAAAAAAGAACAGA	(4378, 4391)	0	0	1	0	0	146	3560	4532
NM_026793.2	Myct1	Myc Target 1 (Myct1)	0	None	NA	0	0	0	0	0	122	689	2792
NM_031174.4	Dscam	Ds Cell Adhesion Molecule (Dscam)	1	AAAAAGGAAACGGG	(6859, 6872)	0	0	1	0	0	459	6501	7481
NM_007388.3	Acp5	Acid Phosphatase 5, Tartrate Resistant Transcript Variant 3	0	None	NA	0	0	0	0	0	76	1060	1367
NM_001102404.1	Acp5	Acid Phosphatase 5, Tartrate Resistant Transcript Variant 2	0	None	NA	0	0	0	0	0	129	1113	1420
NM_001102405.1	Acp5	Acid Phosphatase 5, Tartrate Resistant Transcript Variant 1	0	None	NA	0	0	0	0	0	134	1118	1425
NM_172593.3	Mier3	Mier Family Member 3 (Mier3)	0	None	NA	0	0	0	0	0	168	1824	5277
NM_148932.2	Pom121	Nuclear Pore Membrane Protein 121 (Pom121)	0	None	NA	0	0	0	0	0	41	3644	5602
NM_007526.4	Barx1	Barh-Like Homeobox 1 (Barx1)	0	None	NA	0	0	0	0	0	81	846	1366
NM_145575.3	Cald1	Caldesmon 1 Transcript Variant 2	0	None	NA	0	0	0	0	0	201	1794	4035
NM_001102468.1	Calml4	Calmodulin-Like 4 Transcript Variant 2	0	None	NA	0	0	0	0	0	55	376	720
NM_025404.3	Arl4d	Adp-Ribosylation Factor-Like 4D (Arl4D)	0	None	NA	0	0	0	0	0	199	805	1397
NM_175400.6	Sephs1	Selenophosphate Synthetase 1 Transcript Variant 2	0	None	NA	0	0	0	0	0	378	1557	5329
NM_007390.3	Chrna7	Cholinergic Receptor, Nicotinic, Alpha Polypeptide 7 (Chrna7)	0	None	NA	0	0	0	0	0	50	1559	2091
NM_009912.4	Ccr1	Chemokine (C-C Motif) Receptor 1 (Ccr1)	0	None	NA	0	0	0	0	0	465	1533	2831
NM_172134.2	Pdxk	Pyridoxal (Pyridoxine, Vitamin B6) Kinase (Pdxk)	0	None	NA	0	0	0	0	0	101	1040	5110
NM_027195.2	Casz1	Castor Zinc Finger 1 Transcript Variant 2	0	None	NA	0	0	0	0	0	356	3857	4428
NM_022565.2	Ndst4	N-Deacetylase/N-Sulfotransferase (Heparin Glucosaminyl) 4 (Ndst4)	0	None	NA	0	0	0	0	0	654	3273	3489
NM_013569.2	Kcnh2	Potassium Voltage-Gated Channel, Subfamily H (Eag-Related), Member 2 Transcript Variant 1	0	None	NA	0	0	0	0	0	321	3810	4221
NM_008919.4	Npy4r	Neuropeptide Y Receptor Y4 (Npy4R)	0	None	NA	0	0	0	0	0	219	1347	1903
NM_001040400.2	Tet2	Tet Methylcytosine Dioxygenase 2 Transcript Variant 1	0	None	NA	0	0	0	0	0	382	6121	9199
NM_172151.4	Zdhhc8	Zinc Finger, Dhhc Domain Containing 8 (Zdhhc8)	0	None	NA	0	0	0	0	0	126	2415	4887
NM_009135.2	Scn7a	Sodium Channel, Voltage-Gated, Type Vii, Alpha (Scn7A)	0	None	NA	0	0	0	0	0	215	5261	7333
NM_001104542.1	Vmn2r93	Vomeronasal 2, Receptor 93 (Vmn2R93)	0	None	NA	0	0	0	0	0	0	2574	2574
NM_001104562.1	Vmn2r100	Vomeronasal 2, Receptor 100 (Vmn2R100)	0	None	NA	0	0	0	0	0	0	2553	2553
NM_001104565.1	Vmn2r103	Vomeronasal 2, Receptor 103 (Vmn2R103)	0	None	NA	0	0	0	0	0	0	2571	2571
NM_001104582.1	Vmn2r118	Vomeronasal 2, Receptor 118 (Vmn2R118)	0	None	NA	0	0	0	0	0	0	2562	2562
NM_021528.3	Chst12	Carbohydrate Sulfotransferase 12 (Chst12)	0	None	NA	0	0	0	0	0	167	1427	1802
NM_030712.4	Cxcr6	Chemokine (C-X-C Motif) Receptor 6 (Cxcr6)	0	None	NA	0	0	0	0	0	74	1130	1893
NM_018763.2	Chst2	Carbohydrate Sulfotransferase 2 (Chst2)	2	GGAGGAAGTAG, AAAGGAAGAACAAG	(5257, 5267), (3335, 3348)	0	0	1	0	0	876	2469	6256
NM_001099637.2	Cep170	Centrosomal Protein 170 Transcript Variant 1	1	AGGAAAAGTAA	(1030, 1040)	0	1	0	0	0	166	4903	6930
NM_001105068.1	Vmn2r36	Vomeronasal 2, Receptor 36 (Vmn2R36)	0	None	NA	0	0	0	0	0	0	2559	2559
NM_201529.2	Lmo7	Lim Domain Only 7 Transcript Variant 1	2	GAGGAAAGTAA, GGAGAAGAAACGGA	(3734, 3744), (4240, 4253)	0	1	0	0	0	229	5329	6123
NM_009549.3	Zfp185	Zinc Finger Protein 185 Transcript Variant 1	0	None	NA	0	0	0	0	0	225	1686	3557
NM_001109043.1	Zfp185	Zinc Finger Protein 185 Transcript Variant 2	0	None	NA	0	0	0	0	0	225	1683	3554
NM_009610.2	Actg2	Actin, Gamma 2, Smooth Muscle, Enteric (Actg2)	0	None	NA	0	0	0	0	0	108	1239	1341
NM_009115.3	S100b	S100 Protein, Beta Polypeptide, Neural (S100B)	1	AAAAAAAGTAG	(433, 443)	0	0	1	0	0	131	410	1676
NM_172449.2	Tspoap1	Tspo Associated Protein 1 (Tspoap1)	0	None	NA	0	0	0	0	0	861	6402	7633
NM_173004.3	Cntn4	Contactin 4 Transcript Variant 2	0	None	NA	0	0	0	0	0	497	2615	2931
NM_001109749.1	Cntn4	Contactin 4 Transcript Variant 1	0	None	NA	0	0	0	0	0	497	3578	5262
NM_001109751.1	Cntn4	Contactin 4 Transcript Variant 3	0	None	NA	0	0	0	0	0	585	2703	3019
NM_153579.4	Sv2b	Synaptic Vesicle Glycoprotein 2 B Transcript Variant 1	0	None	NA	0	0	0	0	0	771	2823	5548
NM_001109753.1	Sv2b	Synaptic Vesicle Glycoprotein 2 B Transcript Variant 2	0	None	NA	0	0	0	0	0	564	2616	5341
NM_181390.3	Mustn1	Musculoskeletal, Embryonic Nuclear Protein 1 (Mustn1)	0	None	NA	0	0	0	0	0	350	599	1194
NM_172821.3	Map3k13	Mitogen-Activated Protein Kinase Kinase Kinase 13 (Map3K13)	0	None	NA	0	0	0	0	0	0	2880	6709
NM_007603.3	Capn6	Calpain 6 (Capn6)	0	None	NA	0	0	0	0	0	220	2146	3579
NM_145409.2	Chtf18	Ctf18, Chromosome Transmission Fidelity Factor 18 (Chtf18)	0	None	NA	0	0	0	0	0	78	2988	3163
NM_020332.4	Ank	Progressive Ankylosis (Ank)	0	None	NA	0	0	0	0	0	327	1806	3511
NM_009773.3	Bub1b	Bub1B, Mitotic Checkpoint Serine/Threonine Kinase (Bub1B)	0	None	NA	0	0	0	0	0	237	3396	3669
NM_009780.2	C4b	Complement Component 4B (Chido Blood Group) (C4B)	0	None	NA	0	0	0	0	0	71	5288	5427
NM_178381.3	Ano9	Anoctamin 9 (Ano9)	0	None	NA	0	0	0	0	0	87	2331	3012
NM_009819.2	Ctnna2	Catenin (Cadherin Associated Protein), Alpha 2 Transcript Variant 2	0	None	NA	0	0	0	0	0	253	3115	4046
NM_145732.2	Ctnna2	Catenin (Cadherin Associated Protein), Alpha 2 Transcript Variant 1	0	None	NA	0	0	0	0	0	355	3073	4004
NM_001109764.1	Ctnna2	Catenin (Cadherin Associated Protein), Alpha 2 Transcript Variant 3	0	None	NA	0	0	0	0	0	355	3217	4148
NM_001101488.1	Gsg1l	Gsg1-Like Transcript Variant 1	0	None	NA	0	0	0	0	0	233	1202	3924
NM_009258.5	Spink1	Serine Peptidase Inhibitor, Kazal Type 1 (Spink1)	0	None	NA	0	0	0	0	0	88	331	422
NM_133722.2	Abhd17c	Abhydrolase Domain Containing 17C (Abhd17C)	0	None	NA	0	0	0	0	0	49	1012	2252
NM_007699.2	Chrm4	Cholinergic Receptor, Muscarinic 4 (Chrm4)	0	None	NA	0	0	0	0	0	187	1627	2768
NM_008711.2	Nog	Noggin (Nog)	0	None	NA	0	0	0	0	0	539	1238	1922
NM_001033630.1	2310061I04Rik	Riken Cdna 2310061I04 Gene (2310061I04Rik)	0	None	NA	0	0	0	0	0	116	1064	1252
NM_175443.5	Etnk2	Ethanolamine Kinase 2 (Etnk2)	0	None	NA	0	0	0	0	0	192	1350	2280
NM_010724.2	Psmb8	Proteasome (Prosome, Macropain) Subunit, Beta Type 8 (Large Multifunctional Peptidase 7) (Psmb8)	0	None	NA	0	0	0	0	0	204	1035	1223
NM_007564.5	Zfp36l1	Zinc Finger Protein 36, C3H Type-Like 1 (Zfp36L1)	1	AAAGGGAAAACAAA	(2705, 2718)	0	0	1	0	0	138	1155	2984
NM_027106.4	Avpi1	Arginine Vasopressin-Induced 1 (Avpi1)	0	None	NA	0	0	0	0	0	133	562	976
NM_001024141.4	Nxf3	Nuclear Rna Export Factor 3 (Nxf3)	0	None	NA	0	0	0	0	0	155	1817	2978
NM_018879.2	Nprl2	Npr2 Like, Gator1 Complex Subunit (Nprl2)	0	None	NA	0	0	0	0	0	167	1310	1473
NM_213614.2	Septin5	Septin 5 (Septin5)	0	None	NA	0	0	0	0	0	88	1198	2155
NM_011084.2	Pik3c2g	Phosphatidylinositol-4-Phosphate 3-Kinase Catalytic Subunit Type 2 Gamma Transcript Variant 2	1	AGAAAGAAAACAAA	(2002, 2015)	0	1	0	0	0	246	2208	3549
NM_022563.2	Ddr2	Discoidin Domain Receptor Family, Member 2 (Ddr2)	1	AAGAAAAGTAA	(7226, 7236)	0	0	1	0	0	177	2742	8306
NM_134164.5	Syt12	Synaptotagmin Xii (Syt12)	0	None	NA	0	0	0	0	0	232	1498	3277
NM_144810.5	Klhdc8a	Kelch Domain Containing 8A (Klhdc8A)	0	None	NA	0	0	0	0	0	651	1704	4269
NM_001033408.4	Rbm44	Rna Binding Motif Protein 44 (Rbm44)	0	None	NA	0	0	0	0	0	85	3127	3851
NM_173423.4	Fem1c	Fem 1 Homolog C (Fem1C)	0	None	NA	0	0	0	0	0	538	2392	2866
NM_030206.4	Cygb	Cytoglobin (Cygb)	0	None	NA	0	0	0	0	0	394	967	2331
NM_153546.4	Mboat1	Membrane Bound O-Acyltransferase Domain Containing 1 (Mboat1)	0	None	NA	0	0	0	0	0	177	1656	2881
NM_174998.4	Hpcal4	Hippocalcin-Like 4 (Hpcal4)	0	None	NA	0	0	0	0	0	232	808	4652
NM_028083.4	Chaf1b	Chromatin Assembly Factor 1, Subunit B (Chaf1B)	0	None	NA	0	0	0	0	0	105	1824	1913
NM_007751.3	Cox8b	Cytochrome C Oxidase Subunit 8B (Cox8B)	0	None	NA	0	0	0	0	0	104	317	383
NM_027211.2	Anxa13	Annexin A13 (Anxa13)	0	None	NA	0	0	0	0	0	44	998	1408
NM_027975.2	Fam83d	Family With Sequence Similarity 83, Member D (Fam83D)	0	None	NA	0	0	0	0	0	15	1773	2280
NM_172505.4	A730008H23Rik	Riken Cdna A730008H23 Gene (A730008H23Rik)	0	None	NA	0	0	0	0	0	89	1865	2214
NM_172839.4	Ccnj	Cyclin J (Ccnj)	0	None	NA	0	0	0	0	0	205	1345	3819
NM_016894.3	Ramp1	Receptor Activity Modifying Protein 1 Transcript Variant 1	0	None	NA	0	0	0	0	0	267	714	2549
NM_178401.3	Ramp1	Receptor Activity Modifying Protein 1 Transcript Variant 2	0	None	NA	0	0	0	0	0	267	579	868
NM_201355.3	Nat14	N-Acetyltransferase 14 Transcript Variant 1	0	None	NA	0	0	0	0	0	436	1057	1612
NM_025779.3	Mcub	Mitochondrial Calcium Uniporter Dominant Negative Beta Subunit Transcript Variant 1	0	None	NA	0	0	0	0	0	131	1169	1332
NM_025961.5	Gatm	Glycine Amidinotransferase (L-Arginine:Glycine Amidinotransferase) (Gatm)	1	AAAAAAAAAACGAA	(1962, 1975)	0	0	1	0	0	61	1333	2357
NM_153526.5	Insig1	Insulin Induced Gene 1 (Insig1)	0	None	NA	0	0	0	0	0	26	806	2667
NM_198410.3	Paqr6	Progestin And Adipoq Receptor Family Member Vi Transcript Variant 1	0	None	NA	0	0	0	0	0	60	1092	1689
NM_013737.5	Pla2g7	Phospholipase A2, Group Vii (Platelet-Activating Factor Acetylhydrolase, Plasma) (Pla2G7)	1	GAGAAAAGTAA	(985, 995)	0	1	0	0	0	370	1693	1923
NM_011218.2	Ptprs	Protein Tyrosine Phosphatase, Receptor Type, S Transcript Variant 1	2	AAGAAAAAAACAAA, GAAAAAGAAACAAG	(6289, 6302), (6323, 6336)	0	0	1	0	0	236	5960	6874
NM_172907.3	Olfml1	Olfactomedin-Like 1 (Olfml1)	0	None	NA	0	0	0	0	0	333	1035	1969
NM_177736.3	Lrrc61	Leucine Rich Repeat Containing 61 Transcript Variant 1	1	GGGAGGAGAACAGG	(2531, 2544)	0	0	1	0	0	432	1212	2932
NM_001110160.1	Lrrc61	Leucine Rich Repeat Containing 61 Transcript Variant 2	1	GGGAGGAGAACAGG	(2302, 2315)	0	0	1	0	0	203	983	2703
NM_001110162.1	Cdca2	Cell Division Cycle Associated 2 Transcript Variant 1	0	None	NA	0	0	0	0	0	387	3336	3865
NM_025411.4	Pithd1	Pith (C-Terminal Proteasome-Interacting Domain Of Thioredoxin-Like) Domain Containing 1 (Pithd1)	0	None	NA	0	0	0	0	0	109	745	1554
NM_010432.2	Hipk1	Homeodomain Interacting Protein Kinase 1 Transcript Variant 1	1	AGGGAAAAAACAAA	(6754, 6767)	0	0	1	0	0	283	3916	8065
NM_008952.2	Pipox	Pipecolic Acid Oxidase (Pipox)	0	None	NA	0	0	0	0	0	92	1265	1774
NM_030595.1	Nbea	Neurobeachin (Nbea)	1	GAGAAAAAAACAAA	(9661, 9674)	0	0	1	0	0	466	9277	10998
NM_080466.2	Kcnn3	Potassium Intermediate/Small Conductance Calcium-Activated Channel, Subfamily N, Member 3 (Kcnn3)	1	GAGGGAAGTAA	(5078, 5088)	0	0	1	0	0	305	2504	7617
NM_009593.2	Abcg1	Atp Binding Cassette Subfamily G Member 1 (Abcg1)	0	None	NA	0	0	0	0	0	121	2122	5821
NM_010750.3	Mab21l1	Mab-21-Like 1 (Mab21L1)	0	None	NA	0	0	0	0	0	484	1564	2793
NM_145983.2	Kcna5	Potassium Voltage-Gated Channel, Shaker-Related Subfamily, Member 5 (Kcna5)	1	AGAGGAGAAACAGG	(50, 63)	1	0	0	0	0	392	2201	3032
NM_177322.3	Agtr1a	Angiotensin Ii Receptor, Type 1A (Agtr1A)	0	None	NA	0	0	0	0	0	370	1450	2284
NM_013560.2	Hspb1	Heat Shock Protein 1 (Hspb1)	0	None	NA	0	0	0	0	0	140	770	913
NM_001110216.1	Cbx5	Chromobox 5 Transcript Variant 3	2	AGGGAAAGAACGAA, AAAAAAAAAACAGA	(59, 72), (8761, 8774)	0	0	1	0	0	231	807	8902
NM_001110222.1	Dcx	Doublecortin Transcript Variant 1	1	GGGGGAAGTAG	(3095, 3105)	0	0	1	0	0	250	1351	9078
NM_001110223.1	Dcx	Doublecortin Transcript Variant 2	1	GGGGGAAGTAG	(3017, 3027)	0	0	1	0	0	172	1273	9000
NM_001110224.1	Dcx	Doublecortin Transcript Variant 3	1	GGGGGAAGTAG	(3014, 3024)	0	0	1	0	0	172	1270	8997
NM_001110240.1	Slc24a2	Solute Carrier Family 24 (Sodium/Potassium/Calcium Exchanger), Member 2 Transcript Variant 2	1	AAAAGGGAAACGGG	(7990, 8003)	0	0	1	0	0	148	2284	10516
NM_203345.2	Ltk	Leukocyte Tyrosine Kinase Transcript Variant 4	0	None	NA	0	0	0	0	0	137	2804	3115
NM_206942.2	Ltk	Leukocyte Tyrosine Kinase Transcript Variant 3	0	None	NA	0	0	0	0	0	137	2621	2932
NM_009151.3	Selplg	Selectin, Platelet (P-Selectin) Ligand (Selplg)	0	None	NA	0	0	0	0	0	158	1412	2604
NM_009445.2	Ttk	Ttk Protein Kinase Transcript Variant 1	0	None	NA	0	0	0	0	0	89	2582	2904
NM_001110265.1	Ttk	Ttk Protein Kinase Transcript Variant 2	0	None	NA	0	0	0	0	0	89	2537	2711
NM_008101.2	Gcgr	Glucagon Receptor (Gcgr)	0	None	NA	0	0	0	0	0	184	1642	1929
NM_008137.4	Gna14	Guanine Nucleotide Binding Protein, Alpha 14 (Gna14)	0	None	NA	0	0	0	0	0	1027	2095	3383
NM_010338.2	Gpr37	G Protein-Coupled Receptor 37 (Gpr37)	0	None	NA	0	0	0	0	0	884	2687	3205
NM_008185.3	Gstt1	Glutathione S-Transferase, Theta 1 Transcript Variant 1	0	None	NA	0	0	0	0	0	88	811	1049
NM_008191.2	Guca2b	Guanylate Cyclase Activator 2B (Guca2B)	0	None	NA	0	0	0	0	0	90	411	602
NM_175384.4	Cdca2	Cell Division Cycle Associated 2 Transcript Variant 2	0	None	NA	0	0	0	0	0	90	3039	3568
NM_001005421.4	Jaml	Junction Adhesion Molecule Like (Jaml)	1	AGAAGAGAAACGGG	(720, 733)	0	1	0	0	0	231	1371	2472
NM_007597.3	Canx	Calnexin Transcript Variant 1	1	AAGAGAAGAACAAG	(1786, 1799)	0	1	0	0	0	188	1964	4292
NM_001110499.1	Canx	Calnexin Transcript Variant 2	1	AAGAGAAGAACAAG	(1782, 1795)	0	1	0	0	0	184	1960	4288
NM_001110500.1	Canx	Calnexin Transcript Variant 3	1	AAGAGAAGAACAAG	(1750, 1763)	0	1	0	0	0	152	1928	4256
NM_007600.3	Capn1	Calpain 1 Transcript Variant 1	0	None	NA	0	0	0	0	0	143	2285	3119
NM_001110504.1	Capn1	Calpain 1 Transcript Variant 2	0	None	NA	0	0	0	0	0	91	2233	3067
NM_001110506.1	Efcab12	Ef-Hand Calcium Binding Domain 12 (Efcab12)	1	AAAAAAAAAACAAA	(2387, 2400)	0	0	1	0	0	280	2302	2551
NM_009827.2	Cckar	Cholecystokinin A Receptor Transcript Variant 1	0	None	NA	0	0	0	0	0	347	1658	2929
NM_018778.3	Cldn8	Claudin 8 (Cldn8)	0	None	NA	0	0	0	0	0	148	826	2368
NM_009868.4	Cdh5	Cadherin 5 (Cdh5)	0	None	NA	0	0	0	0	0	127	2482	4004
NM_001008420.2	Cdh12	Cadherin 12 (Cdh12)	1	AAAGAAAAAACAAA	(3334, 3347)	0	0	1	0	0	202	2587	5666
NM_027411.2	Spdl1	Spindle Apparatus Coiled-Coil Protein 1 (Spdl1)	0	None	NA	0	0	0	0	0	173	2000	2526
NM_001101483.1	Slc35g2	Solute Carrier Family 35, Member G2 (Slc35G2)	0	None	NA	0	0	0	0	0	156	1395	1596
NM_001101510.1	Susd5	Sushi Domain Containing 5 (Susd5)	0	None	NA	0	0	0	0	0	191	2051	3874
NM_153389.3	Atp10d	Atpase, Class V, Type 10D Transcript Variant 1, Coding	0	None	NA	0	0	0	0	0	99	4509	6021
NM_001110300.1	Ap1m2	Adaptor Protein Complex Ap-1, Mu 2 Subunit Transcript Variant 1	0	None	NA	0	0	0	0	0	85	1363	1738
NM_009678.2	Ap1m2	Adaptor Protein Complex Ap-1, Mu 2 Subunit Transcript Variant 2	0	None	NA	0	0	0	0	0	85	1357	1732
NM_022417.3	Itm2c	Integral Membrane Protein 2C (Itm2C)	0	None	NA	0	0	0	0	0	154	964	2024
NM_007498.3	Atf3	Activating Transcription Factor 3 (Atf3)	0	None	NA	0	0	0	0	0	245	791	1981
NM_019986.3	Habp4	Hyaluronic Acid Binding Protein 4 (Habp4)	1	AAGAGGGAAACGAG	(750, 763)	0	1	0	0	0	120	1359	2584
NM_026571.2	Lhfpl5	Lipoma Hmgic Fusion Partner-Like 5 (Lhfpl5)	1	AAGAGAAAAACAAA	(1217, 1230)	0	0	1	0	0	282	942	1275
NM_023061.2	Mcam	Melanoma Cell Adhesion Molecule Transcript Variant 1	0	None	NA	0	0	0	0	0	32	1979	2892
NM_010449.4	Hoxa1	Homeobox A1 Transcript Variant 1	0	None	NA	0	0	0	0	0	96	1107	2474
NM_007446.2	Amy1	Amylase 1, Salivary Transcript Variant 1	0	None	NA	0	0	0	0	0	204	1740	1797
NM_001110505.1	Amy1	Amylase 1, Salivary Transcript Variant 2	0	None	NA	0	0	0	0	0	95	1631	1688
NM_017371.2	Hpx	Hemopexin (Hpx)	1	AGAAGGAAAACGGG	(391, 404)	0	1	0	0	0	26	1409	1489
NM_008430.2	Kcnk1	Potassium Channel, Subfamily K, Member 1 (Kcnk1)	0	None	NA	0	0	0	0	0	358	1369	2306
NM_176919.4	Ppm1h	Protein Phosphatase 1H (Pp2C Domain Containing) Transcript Variant 2	0	None	NA	0	0	0	0	0	424	1834	2947
NM_001110218.1	Ppm1h	Protein Phosphatase 1H (Pp2C Domain Containing) Transcript Variant 1	0	None	NA	0	0	0	0	0	424	1966	6413
NM_001033277.3	Spryd3	Spry Domain Containing 3 (Spryd3)	0	None	NA	0	0	0	0	0	57	1386	2454
NM_178689.4	Eno4	Enolase 4 (Eno4)	0	None	NA	0	0	0	0	0	32	1889	2583
NM_144891.2	Gdap1l1	Ganglioside-Induced Differentiation-Associated Protein 1-Like 1 Transcript Variant 1	0	None	NA	0	0	0	0	0	79	1183	2580
NM_018732.3	Scn3a	Sodium Channel, Voltage-Gated, Type Iii, Alpha Transcript Variant 5	2	AGGAAAAGTAA, AAAAAGGAAACAAA	(6698, 6708), (6168, 6181)	0	0	1	0	0	277	6121	9560
NM_133829.2	Mfsd6	Major Facilitator Superfamily Domain Containing 6 Transcript Variant 1	0	None	NA	0	0	0	0	0	347	2732	4770
NM_013470.2	Anxa3	Annexin A3 (Anxa3)	0	None	NA	0	0	0	0	0	217	1189	1619
NM_009674.3	Anxa7	Annexin A7 Transcript Variant 1	0	None	NA	0	0	0	0	0	355	1747	2965
NM_001110794.1	Anxa7	Annexin A7 Transcript Variant 2	0	None	NA	0	0	0	0	0	240	1632	2850
NM_053072.3	Fgd6	Fyve, Rhogef And Ph Domain Containing 6 (Fgd6)	1	AAGAGAAGTAA	(2275, 2285)	0	1	0	0	0	294	4494	8061
NM_023142.2	Arpc1b	Actin Related Protein 2/3 Complex, Subunit 1B (Arpc1B)	1	AAAAAAAAAACAAA	(1440, 1453)	0	0	1	0	0	105	1224	1555
NM_010008.4	Cyp2j6	Cytochrome P450, Family 2, Subfamily J, Polypeptide 6 (Cyp2J6)	0	None	NA	0	0	0	0	0	200	1706	3595
NM_178113.3	Ncapd3	Non-Smc Condensin Ii Complex, Subunit D3 (Ncapd3)	0	None	NA	0	0	0	0	0	472	4993	5519
NM_013471.2	Anxa4	Annexin A4 Transcript Variant 2	0	None	NA	0	0	0	0	0	119	1079	2003
NM_008746.5	Ntrk3	Neurotrophic Tyrosine Kinase, Receptor, Type 3 Transcript Variant 1	1	AAAGAAAAAACAAA	(2733, 2746)	0	0	1	0	0	55	2533	2978
NM_182809.2	Ntrk3	Neurotrophic Tyrosine Kinase, Receptor, Type 3 Transcript Variant 2	1	AAGAGAAGTAA	(2881, 2891)	0	0	1	0	0	55	1894	3847
NM_007874.3	Reep5	Receptor Accessory Protein 5 (Reep5)	0	None	NA	0	0	0	0	0	94	664	2910
NM_009764.3	Brca1	Breast Cancer 1, Early Onset (Brca1)	1	GGAGAAAGTAG	(2702, 2712)	0	1	0	0	0	206	5645	6648
NM_009784.2	Cacna2d1	Calcium Channel, Voltage-Dependent, Alpha2/Delta Subunit 1 Transcript Variant E	0	None	NA	0	0	0	0	0	323	3578	7415
NM_001110843.1	Cacna2d1	Calcium Channel, Voltage-Dependent, Alpha2/Delta Subunit 1 Transcript Variant A	0	None	NA	0	0	0	0	0	323	3635	7472
NM_001110844.1	Cacna2d1	Calcium Channel, Voltage-Dependent, Alpha2/Delta Subunit 1 Transcript Variant B	0	None	NA	0	0	0	0	0	323	3599	7436
NM_001110845.1	Cacna2d1	Calcium Channel, Voltage-Dependent, Alpha2/Delta Subunit 1 Transcript Variant C	0	None	NA	0	0	0	0	0	323	3584	7421
NM_001110846.1	Cacna2d1	Calcium Channel, Voltage-Dependent, Alpha2/Delta Subunit 1 Transcript Variant D	0	None	NA	0	0	0	0	0	323	3563	7400
NM_001111015.1	Syn2	Synapsin Ii Transcript Variant Iia	0	None	NA	0	0	0	0	0	179	1940	3343
NM_022418.3	Tmub1	Transmembrane And Ubiquitin-Like Domain Containing 1 (Tmub1)	0	None	NA	0	0	0	0	0	123	861	1343
NM_028977.1	Lrrc17	Leucine Rich Repeat Containing 17 (Lrrc17)	1	AAAAAAAAAACAAA	(1810, 1823)	0	0	1	0	0	315	1647	2204
NM_009834.2	Noct	Nocturnin (Noct)	0	None	NA	0	0	0	0	0	657	1947	3069
NM_029967.3	Adamtsl1	Adamts-Like 1 Transcript Variant 1	0	None	NA	0	0	0	0	0	143	5405	7839
NM_021293.3	Cd33	Cd33 Antigen Transcript Variant 2	1	GAGAGAGAAACGGG	(2360, 2373)	0	0	1	0	0	77	1082	2488
NM_001111058.1	Cd33	Cd33 Antigen Transcript Variant 1	1	GAGAGAGAAACGGG	(2443, 2456)	0	0	1	0	0	77	1289	2571
NM_001111059.1	Cd34	Cd34 Antigen Transcript Variant 1	1	AAGGGGAGAACAGG	(2477, 2490)	0	0	1	0	0	145	1123	2621
NM_133654.3	Cd34	Cd34 Antigen Transcript Variant 2	1	AAGGGGAGAACAGG	(2321, 2334)	0	0	1	0	0	145	1294	2465
NM_009849.2	Entpd2	Ectonucleoside Triphosphate Diphosphohydrolase 2 (Entpd2)	0	None	NA	0	0	0	0	0	99	1587	1937
NM_007651.3	Cd53	Cd53 Antigen (Cd53)	0	None	NA	0	0	0	0	0	199	859	2802
NM_010931.3	Uhrf1	Ubiquitin-Like, Containing Phd And Ring Finger Domains, 1 Transcript Variant 1	0	None	NA	0	0	0	0	0	237	2586	3583
NM_001111078.1	Uhrf1	Ubiquitin-Like, Containing Phd And Ring Finger Domains, 1 Transcript Variant 2	0	None	NA	0	0	0	0	0	93	2442	3439
NM_001111080.1	Uhrf1	Ubiquitin-Like, Containing Phd And Ring Finger Domains, 1 Transcript Variant 4	0	None	NA	0	0	0	0	0	93	2418	3415
NM_026321.4	Fam174a	Family With Sequence Similarity 174, Member A (Fam174A)	0	None	NA	0	0	0	0	0	189	762	2107
NM_172496.3	Cobl	Cordon-Bleu Wh2 Repeat Transcript Variant 1	1	AGGAAGAGAACAGG	(1383, 1396)	0	1	0	0	0	238	4252	5633
NM_029751.4	Rpl18a	Ribosomal Protein L18A (Rpl18A)	0	None	NA	0	0	0	0	0	67	598	1291
NM_001111121.1	Ccdc6	Coiled-Coil Domain Containing 6 (Ccdc6)	0	None	NA	0	0	0	0	0	179	1589	5511
NM_010739.2	Muc13	Mucin 13, Epithelial Transmembrane (Muc13)	1	GGAGGAGAAACAGG	(2467, 2480)	0	0	1	0	0	194	1916	2969
NM_008615.2	Me1	Malic Enzyme 1, Nadp(+)-Dependent, Cytosolic Transcript Variant 1	0	None	NA	0	0	0	0	0	164	1883	3257
NM_033570.2	Cnnm4	Cyclin M4 (Cnnm4)	0	None	NA	0	0	0	0	0	96	2412	4582
NM_010591.2	Jun	Jun Proto-Oncogene (Jun)	0	None	NA	0	0	0	0	0	951	1956	3187
NM_008446.2	Kif4	Kinesin Family Member 4 (Kif4)	0	None	NA	0	0	0	0	0	404	4100	4712
NM_010496.3	Id2	Inhibitor Of Dna Binding 2 (Id2)	0	None	NA	0	0	0	0	0	82	487	1289
NM_009955.3	Dpysl2	Dihydropyrimidinase-Like 2 (Dpysl2)	0	None	NA	0	0	0	0	0	232	1951	4451
NM_001111142.1	Lrrc73	Leucine Rich Repeat Containing 73 (Lrrc73)	0	None	NA	0	0	0	0	0	180	1131	1384
NM_001111143.1	Cym	Chymosin (Cym)	0	None	NA	0	0	0	0	0	26	1166	1234
NM_001111079.1	Uhrf1	Ubiquitin-Like, Containing Phd And Ring Finger Domains, 1 Transcript Variant 3	0	None	NA	0	0	0	0	0	237	2562	3559
NM_178411.3	Zfp334	Zinc Finger Protein 334 (Zfp334)	0	None	NA	0	0	0	0	0	347	2387	5033
NM_028430.1	Ppil6	Peptidylprolyl Isomerase Like 6 (Ppil6)	0	None	NA	0	0	0	0	0	42	984	1093
NM_027758.4	Tbc1d9	Tbc1 Domain Family, Member 9 Transcript Variant 2	0	None	NA	0	0	0	0	0	723	3819	5149
NM_001111304.1	Tbc1d9	Tbc1 Domain Family, Member 9 Transcript Variant 1	0	None	NA	0	0	0	0	0	723	4518	5864
NM_001111311.1	Lrrfip1	Leucine Rich Repeat (In Flii) Interacting Protein 1 Transcript Variant 1	2	AGGAGAAGAACAAG, AGAAGAAGAACAAG	(687, 700), (1881, 1894)	0	1	0	0	0	214	2404	3662
NM_008515.4	Lrrfip1	Leucine Rich Repeat (In Flii) Interacting Protein 1 Transcript Variant 2	1	AGGAGAAGAACAAG	(1203, 1216)	0	1	0	0	0	214	2101	2850
NM_001111312.1	Lrrfip1	Leucine Rich Repeat (In Flii) Interacting Protein 1 Transcript Variant 3	1	AGGAGAAGAACAAG	(646, 659)	0	1	0	0	0	71	1358	2107
NM_010499.4	Ier2	Immediate Early Response 2 (Ier2)	0	None	NA	0	0	0	0	0	101	767	1541
NM_008321.2	Id3	Inhibitor Of Dna Binding 3 (Id3)	0	None	NA	0	0	0	0	0	57	417	964
NM_134438.3	Gpr37l1	G Protein-Coupled Receptor 37-Like 1 (Gpr37L1)	0	None	NA	0	0	0	0	0	177	1623	2267
NM_008795.2	Cdk18	Cyclin-Dependent Kinase 18 (Cdk18)	1	GAAAAAAGTAG	(2147, 2157)	0	0	1	0	0	301	1657	3061
NM_007698.3	Chrm1	Cholinergic Receptor, Muscarinic 1, Cns Transcript Variant 2	0	None	NA	0	0	0	0	0	524	1907	6209
NM_001112697.1	Chrm1	Cholinergic Receptor, Muscarinic 1, Cns Transcript Variant 1	0	None	NA	0	0	0	0	0	616	1999	6301
NM_007423.4	Afp	Alpha Fetoprotein (Afp)	0	None	NA	0	0	0	0	0	67	1885	2086
NM_007436.2	Aldh3a1	Aldehyde Dehydrogenase Family 3, Subfamily A1 Transcript Variant 1	0	None	NA	0	0	0	0	0	177	1539	1729
NM_001112725.1	Aldh3a1	Aldehyde Dehydrogenase Family 3, Subfamily A1 Transcript Variant 2	0	None	NA	0	0	0	0	0	45	1407	1597
NM_001081348.3	Hecw1	Hect, C2 And Ww Domain Containing E3 Ubiquitin Protein Ligase 1 (Hecw1)	1	GAAGGGAAAACAAA	(8066, 8079)	0	0	1	0	0	434	5249	9460
NM_177698.4	Psd3	Pleckstrin And Sec7 Domain Containing 3 Transcript Variant 2	0	None	NA	0	0	0	0	0	411	3426	11334
NM_030263.5	Psd3	Pleckstrin And Sec7 Domain Containing 3 Transcript Variant 1	0	None	NA	0	0	0	0	0	105	1662	9570
NM_027626.1	Psd3	Pleckstrin And Sec7 Domain Containing 3 Transcript Variant 3	0	None	NA	0	0	0	0	0	189	1320	9228
NM_153760.2	Mill2	Mhc I Like Leukocyte 2 Transcript Variant 2	0	None	NA	0	0	0	0	0	26	1049	1075
NM_153761.3	Mill2	Mhc I Like Leukocyte 2 Transcript Variant 1	0	None	NA	0	0	0	0	0	26	1094	1120
NM_007464.3	Birc3	Baculoviral Iap Repeat-Containing 3 (Birc3)	0	None	NA	0	0	0	0	0	440	2249	2820
NM_146072.4	Grik1	Glutamate Receptor, Ionotropic, Kainate 1 Transcript Variant 1	0	None	NA	0	0	0	0	0	556	3361	3660
NM_010348.3	Grik1	Glutamate Receptor, Ionotropic, Kainate 1 Transcript Variant 2	0	None	NA	0	0	0	0	0	556	3274	3573
NM_001002005.2	Panx2	Pannexin 2 (Panx2)	0	None	NA	0	0	0	0	0	348	2382	3434
NM_009775.4	Tspo	Translocator Protein (Tspo)	0	None	NA	0	0	0	0	0	101	611	871
NM_013932.4	Ddx25	Dead (Asp-Glu-Ala-Asp) Box Polypeptide 25 (Ddx25)	0	None	NA	0	0	0	0	0	70	1525	1675
NM_009776.3	Serping1	Serine (Or Cysteine) Peptidase Inhibitor, Clade G, Member 1 (Serping1)	0	None	NA	0	0	0	0	0	91	1606	1837
NM_001113179.1	Bub1	Bub1, Mitotic Checkpoint Serine/Threonine Kinase Transcript Variant 1	0	None	NA	0	0	0	0	0	114	3294	4337
NM_009772.2	Bub1	Bub1, Mitotic Checkpoint Serine/Threonine Kinase Transcript Variant 2	0	None	NA	0	0	0	0	0	114	3291	4334
NM_011247.2	Rbbp6	Retinoblastoma Binding Protein 6, Ubiquitin Ligase Transcript Variant 1	2	AAAAAAAGTAA, GGGAGAAAAACGAA	(4986, 4996), (3827, 3840)	0	1	0	0	0	398	5771	6199
NM_175023.3	Rbbp6	Retinoblastoma Binding Protein 6, Ubiquitin Ligase Transcript Variant 2	0	None	NA	0	0	0	0	0	398	770	2272
NM_019927.2	Arih1	Ariadne Rbr E3 Ubiquitin Protein Ligase 1 (Arih1)	0	None	NA	0	0	0	0	0	27	1695	6435
NM_010954.4	Ncam2	Neural Cell Adhesion Molecule 2 Transcript Variant 2	1	GAGAGGGAAACAAG	(3238, 3251)	0	0	1	0	0	217	2401	4893
NM_001113208.1	Ncam2	Neural Cell Adhesion Molecule 2 Transcript Variant 1	2	GGGAAAAGTAA, AAGAAGAAAACGGA	(2459, 2469), (2634, 2647)	0	1	0	0	0	217	2731	3590
NM_001081219.2	Myo1a	Myosin Ia (Myo1A)	1	GAAGGAAGAACAGG	(1239, 1252)	0	1	0	0	0	0	3132	3353
NM_008967.3	Ptgir	Prostaglandin I Receptor (Ptgir)	3	GAGGAAAGAACAGG, AGGAAAGAAACAGG, GAAGAGAAAACAGG	(127, 140), (193, 206), (2965, 2978)	0	0	1	0	0	295	1543	3334
NM_013820.3	Hk2	Hexokinase 2 (Hk2)	0	None	NA	0	0	0	0	0	474	3228	5524
NM_001113204.1	Ncam1	Neural Cell Adhesion Molecule 1 Transcript Variant 3	2	GGAGGAAGAACGGA, AAAAAAAAAACAAA	(2689, 2702), (5240, 5253)	0	0	1	0	0	340	3688	6993
NM_013723.3	Podxl	Podocalyxin-Like (Podxl)	1	GAAGAAAGTAA	(4517, 4527)	0	0	1	0	0	289	1801	5330
NM_023143.3	C1ra	Complement Component 1, R Subcomponent A (C1Ra)	0	None	NA	0	0	0	0	0	178	2302	2762
NM_009937.2	Colq	Collagen-Like Tail Subunit (Single Strand Of Homotrimer) Of Asymmetric Acetylcholinesterase (Colq)	0	None	NA	0	0	0	0	0	135	1509	2835
NM_001013792.2	Otulin	Otu Deubiquitinase With Linear Linkage Specificity (Otulin)	0	None	NA	0	0	0	0	0	84	1143	1491
NM_133898.4	N4bp2l1	Nedd4 Binding Protein 2-Like 1 (N4Bp2L1)	0	None	NA	0	0	0	0	0	89	806	1907
NM_029522.2	Gpsm2	G-Protein Signalling Modulator 2 (Ags3-Like, C. Elegans) (Gpsm2)	0	None	NA	0	0	0	0	0	507	2547	3510
NM_010019.3	Dapk2	Death-Associated Protein Kinase 2 (Dapk2)	0	None	NA	0	0	0	0	0	121	1234	1792
NM_015734.2	Col5a1	Collagen, Type V, Alpha 1 (Col5A1)	1	AAAGAAGGAACGAA	(3491, 3504)	0	1	0	0	0	391	5908	8420
NM_007865.3	Dll1	Delta Like Canonical Notch Ligand 1 (Dll1)	0	None	NA	0	0	0	0	0	583	2752	3444
NM_001081081.2	Gls	Glutaminase Transcript Variant 1	0	None	NA	0	0	0	0	0	240	2265	4974
NM_001113383.1	Gls	Glutaminase Transcript Variant 2	0	None	NA	0	0	0	0	0	240	2052	4419
NM_001001489.3	Mfsd4b5	Major Facilitator Superfamily Domain Containing 4B5 Transcript Variant 2	1	AAGGGAAGAACGGG	(183, 196)	0	1	0	0	0	121	577	2372
NM_001113385.1	Mfsd4b5	Major Facilitator Superfamily Domain Containing 4B5 Transcript Variant 1	1	AAGGGAAGAACGGG	(183, 196)	0	1	0	0	0	121	1561	3551
NM_146015.2	Efemp1	Epidermal Growth Factor-Containing Fibulin-Like Extracellular Matrix Protein 1 (Efemp1)	0	None	NA	0	0	0	0	0	129	1611	2036
NM_026480.3	Ooep	Oocyte Expressed Protein (Ooep)	0	None	NA	0	0	0	0	0	60	555	1207
NM_145628.4	Usp11	Ubiquitin Specific Peptidase 11 Transcript Variant 1	0	None	NA	0	0	0	0	0	59	2825	3464
NM_010096.3	Ebf3	Early B Cell Factor 3 Transcript Variant 3	0	None	NA	0	0	0	0	0	532	2188	4908
NM_007937.3	Epha5	Eph Receptor A5 (Epha5)	0	None	NA	0	0	0	0	0	877	3508	7789
NM_001113414.1	Ebf3	Early B Cell Factor 3 Transcript Variant 2	0	None	NA	0	0	0	0	0	532	2296	5016
NM_001113415.1	Ebf3	Early B Cell Factor 3 Transcript Variant 1	0	None	NA	0	0	0	0	0	532	2323	5043
NM_010103.4	Edil3	Egf-Like Repeats And Discoidin I-Like Domains 3 Transcript Variant 2	0	None	NA	0	0	0	0	0	510	1923	5328
NM_001037987.3	Edil3	Egf-Like Repeats And Discoidin I-Like Domains 3 Transcript Variant 1	0	None	NA	0	0	0	0	0	510	1953	5358
NM_021285.3	Myl1	Myosin, Light Polypeptide 1 Transcript Variant 1F	0	None	NA	0	0	0	0	0	151	718	1003
NM_001113387.1	Myl1	Myosin, Light Polypeptide 1 Transcript Variant 3F	0	None	NA	0	0	0	0	0	88	541	826
NM_013653.3	Ccl5	Chemokine (C-C Motif) Ligand 5 (Ccl5)	0	None	NA	0	0	0	0	0	57	333	579
NM_009185.3	Stil	Scl/Tal1 Interrupting Locus Transcript Variant 1	0	None	NA	0	0	0	0	0	304	4093	5333
NM_009208.3	Slc4a3	Solute Carrier Family 4 (Anion Exchanger), Member 3 Transcript Variant 1	1	GGAGAGAAAACAGA	(2404, 2417)	0	1	0	0	0	216	3900	4441
NM_023223.2	Cdc20	Cell Division Cycle 20 (Cdc20)	0	None	NA	0	0	0	0	0	222	1722	1793
NM_152804.2	Plk2	Polo Like Kinase 2 (Plk2)	0	None	NA	0	0	0	0	0	133	2182	2802
NM_033612.2	Cela1	Chymotrypsin-Like Elastase Family, Member 1 (Cela1)	0	None	NA	0	0	0	0	0	27	828	1124
NM_011489.3	Stat5b	Signal Transducer And Activator Of Transcription 5B Transcript Variant 1	0	None	NA	0	0	0	0	0	529	2890	5255
NM_130449.2	Colec12	Collectin Sub-Family Member 12 (Colec12)	0	None	NA	0	0	0	0	0	105	2334	3322
NM_133227.3	Nup155	Nucleoporin 155 (Nup155)	0	None	NA	0	0	0	0	0	133	4309	6420
NM_009295.2	Stxbp1	Syntaxin Binding Protein 1 Transcript Variant 2	0	None	NA	0	0	0	0	0	141	1926	3874
NM_001113569.1	Stxbp1	Syntaxin Binding Protein 1 Transcript Variant 1	0	None	NA	0	0	0	0	0	146	1958	4005
NM_026058.4	Cers4	Ceramide Synthase 4 (Cers4)	0	None	NA	0	0	0	0	0	187	1369	3668
NM_001113573.1	Brd3	Bromodomain Containing 3 Transcript Variant 2	1	AAAAAAAAAACAAA	(3025, 3038)	0	0	1	0	0	192	2373	5269
NM_023336.4	Brd3	Bromodomain Containing 3 Transcript Variant 3	1	AAAAAAAAAACAAA	(3185, 3198)	0	0	1	0	0	352	2533	5429
NM_001113574.1	Brd3	Bromodomain Containing 3 Transcript Variant 1	1	AAAAAAAAAACAAA	(3076, 3089)	0	0	1	0	0	192	2424	5320
NM_001085508.2	Tmem8b	Transmembrane Protein 8B Transcript Variant 1	0	None	NA	0	0	0	0	0	1050	2469	4787
NM_001039530.3	Parp14	Poly (Adp-Ribose) Polymerase Family, Member 14 (Parp14)	0	None	NA	0	0	0	0	0	29	5483	7251
NM_172963.4	Mtcl1	Microtubule Crosslinking Factor 1 Transcript Variant 2	0	None	NA	0	0	0	0	0	405	6243	7238
NM_009305.2	Syp	Synaptophysin (Syp)	0	None	NA	0	0	0	0	0	113	1058	2482
NM_016663.3	Syt3	Synaptotagmin Iii Transcript Variant 1	0	None	NA	0	0	0	0	0	237	2001	2524
NM_001114116.1	Syt3	Synaptotagmin Iii Transcript Variant 2	0	None	NA	0	0	0	0	0	210	1974	2497
NM_011544.3	Tcf12	Transcription Factor 12 Transcript Variant 1	1	GAAGAAAGTAA	(806, 816)	0	1	0	0	0	266	2387	4707
NM_013836.3	Tcf20	Transcription Factor 20 Transcript Variant 2	1	AGAAGAAGAACAGA	(5228, 5241)	0	1	0	0	0	185	6083	7241
NM_001114140.1	Tcf20	Transcription Factor 20 Transcript Variant 1	1	AGAAGAAGAACAGA	(5228, 5241)	0	1	0	0	0	185	6149	7364
NM_028593.2	Cybrd1	Cytochrome B Reductase 1 (Cybrd1)	0	None	NA	0	0	0	0	0	66	939	5208
NM_001033170.4	Fam83e	Family With Sequence Similarity 83, Member E (Fam83E)	1	AAAAAAAAAACAAA	(2765, 2778)	0	0	1	0	0	961	2407	2900
NM_028069.3	Cdhr5	Cadherin-Related Family Member 5 Transcript Variant 2	0	None	NA	0	0	0	0	0	68	2078	2143
NM_001114322.1	Cdhr5	Cadherin-Related Family Member 5 Transcript Variant 1	0	None	NA	0	0	0	0	0	68	2564	2629
NM_134041.3	Tedc1	Tubulin Epsilon And Delta Complex 1 (Tedc1)	0	None	NA	0	0	0	0	0	16	1279	3371
NM_172440.3	Stxbp5l	Syntaxin Binding Protein 5-Like Transcript Variant Xb	1	GGAAAAGAAACAAA	(4103, 4116)	0	0	1	0	0	157	3715	12064
NM_001114611.1	Stxbp5l	Syntaxin Binding Protein 5-Like Transcript Variant S	1	GGAAAAGAAACAAA	(3860, 3873)	0	0	1	0	0	157	3472	11821
NM_001114612.1	Stxbp5l	Syntaxin Binding Protein 5-Like Transcript Variant B	1	GGAAAAGAAACAAA	(4031, 4044)	0	0	1	0	0	157	3643	11992
NM_001114613.1	Stxbp5l	Syntaxin Binding Protein 5-Like Transcript Variant M	1	GGAAAAGAAACAAA	(3932, 3945)	0	0	1	0	0	157	3544	11893
NM_001080924.2	Znrf3	Zinc And Ring Finger 3 Transcript Variant 1	1	GGAAGAGGAACAGG	(2734, 2747)	0	1	0	0	0	169	2911	6306
NM_001034858.3	Armc2	Armadillo Repeat Containing 2 (Armc2)	0	None	NA	0	0	0	0	0	228	2793	4865
NM_177461.1	Micall1	Microtubule Associated Monooxygenase, Calponin And Lim Domain Containing -Like 1 (Micall1)	0	None	NA	0	0	0	0	0	301	2914	6708
NM_001101479.1	Pabpc4l	Polybinding Protein, Cytoplasmic 4-Like (Pabpc4L)	1	AAAAAAAGTAA	(2781, 2791)	0	0	1	0	0	207	1320	5218
NM_019457.2	Lrrc6	Leucine Rich Repeat Containing 6 (Lrrc6)	0	None	NA	0	0	0	0	0	126	1548	2084
NM_010180.2	Fbln1	Fibulin 1 Transcript Variant 1	0	None	NA	0	0	0	0	0	126	2244	3359
NM_011161.5	Mapk11	Mitogen-Activated Protein Kinase 11 (Mapk11)	0	None	NA	0	0	0	0	0	93	1188	2452
NM_001081117.2	Mki67	Antigen Identified By Monoclonal Antibody Ki 67 (Mki67)	7	GAAGAAAGTAG, AGGAAAAGTAA, GGGAAAAGAACGAA, GGGAAAAAAACAAA, GAGAAAAAAACAAA, GGGAAAAAAACAAA, GAAGAGAAAACAAG	(3300, 3310), (9825, 9835), (3679, 3692), (4402, 4415), (6532, 6545), (6883, 6896), (9550, 9563)	0	1	0	0	0	240	9774	10098
NM_026234.4	Pigm	Phosphatidylinositol Glycan Anchor Biosynthesis, Class M (Pigm)	1	GAAGAAAGAACAAA	(6576, 6589)	0	0	1	0	0	168	1440	7569
NM_012012.4	Exo1	Exonuclease 1 (Exo1)	0	None	NA	0	0	0	0	0	161	2675	5506
NM_019438.1	Ncapg	Non-Smc Condensin I Complex, Subunit G (Ncapg)	0	None	NA	0	0	0	0	0	98	3113	3698
NM_177355.3	Plcxd3	Phosphatidylinositol-Specific Phospholipase C, X Domain Containing 3 (Plcxd3)	1	AGGGGAAAAACGAG	(236, 249)	0	1	0	0	0	222	1188	1905
NM_001024539.1	Shc2	Shc (Src Homology 2 Domain Containing) Transforming Protein 2 (Shc2)	1	AAGGAAAGTAA	(3375, 3385)	0	0	1	0	0	68	1790	3974
NM_027839.2	Ceacam20	Carcinoembryonic Antigen-Related Cell Adhesion Molecule 20 (Ceacam20)	0	None	NA	0	0	0	0	0	76	1810	2897
NM_175177.4	Bdh1	3-Hydroxybutyrate Dehydrogenase, Type 1 Transcript Variant 1	0	None	NA	0	0	0	0	0	259	1291	3114
NM_001122683.1	Bdh1	3-Hydroxybutyrate Dehydrogenase, Type 1 Transcript Variant 2	0	None	NA	0	0	0	0	0	278	1310	3133
NM_010189.3	Fcgrt	Fc Receptor, Igg, Alpha Chain Transporter Transcript Variant 1	0	None	NA	0	0	0	0	0	387	1485	1738
NM_010171.3	F3	Coagulation Factor Iii (F3)	1	GGAAAGAAAACAAA	(764, 777)	0	1	0	0	0	178	1063	1876
NM_181400.3	Wdr47	Wd Repeat Domain 47 Transcript Variant 1	0	None	NA	0	0	0	0	0	329	3092	4223
NM_130448.3	Pcdh18	Protocadherin 18 (Pcdh18)	0	None	NA	0	0	0	0	0	452	3857	5168
NM_022427.2	Gpr88	G-Protein Coupled Receptor 88 (Gpr88)	1	GAAGAAAGTAA	(3109, 3119)	0	0	1	0	0	443	1598	3450
NM_011714.2	Baz1b	Bromodomain Adjacent To Zinc Finger Domain, 1B (Baz1B)	4	AGAAGAAGTAA, AGGAGAAGTAA, GGAAGAGGAACAGG, GAGAGAGAAACAAA	(4757, 4767), (4858, 4868), (525, 538), (2908, 2921)	0	1	0	0	0	327	4767	6446
NM_011693.3	Vcam1	Vascular Cell Adhesion Molecule 1 (Vcam1)	0	None	NA	0	0	0	0	0	321	2541	3398
NM_025863.3	Trim59	Tripartite Motif-Containing 59 (Trim59)	0	None	NA	0	0	0	0	0	208	1420	2920
NM_011588.3	Trim28	Tripartite Motif-Containing 28 (Trim28)	0	None	NA	0	0	0	0	0	567	3072	3255
NM_194321.2	Fxyd1	Fxyd Domain-Containing Ion Transport Regulator 1 Transcript Variant 4	0	None	NA	0	0	0	0	0	157	436	631
NM_053080.3	Aldh1a3	Aldehyde Dehydrogenase Family 1, Subfamily A3 (Aldh1A3)	0	None	NA	0	0	0	0	0	65	1604	3423
NM_133221.2	Slc8b1	Solute Carrier Family 8 (Sodium/Lithium/Calcium Exchanger), Member B1 Transcript Variant 1	0	None	NA	0	0	0	0	0	149	1907	2893
NM_016671.3	Il27ra	Interleukin 27 Receptor, Alpha (Il27Ra)	0	None	NA	0	0	0	0	0	41	1913	2671
NM_028039.2	Esco2	Establishment Of Sister Chromatid Cohesion N-Acetyltransferase 2 (Esco2)	1	GAAAAGAGAACGGG	(1441, 1454)	0	1	0	0	0	181	1960	2899
NM_133710.3	Ctdspl	Ctd (Carboxy-Terminal Domain, Rna Polymerase Ii, Polypeptide A) Small Phosphatase-Like (Ctdspl)	0	None	NA	0	0	0	0	0	326	1157	4627
NM_010336.2	Lpar1	Lysophosphatidic Acid Receptor 1 Transcript Variant 1	0	None	NA	0	0	0	0	0	186	1281	3362
NM_172989.1	Lpar1	Lysophosphatidic Acid Receptor 1 Transcript Variant 2	0	None	NA	0	0	0	0	0	275	1370	3451
NM_010343.2	Gpx5	Glutathione Peroxidase 5 (Gpx5)	0	None	NA	0	0	0	0	0	26	692	1629
NM_008634.2	Map1b	Microtubule-Associated Protein 1B (Map1B)	3	AAGGGAAGTAA, GAGAGAAGTAA, AAAGGAAAAACAAA	(7693, 7703), (9348, 9358), (11784, 11797)	0	0	1	0	0	115	7510	11852
NM_010433.2	Hipk2	Homeodomain Interacting Protein Kinase 2 Transcript Variant 2	0	None	NA	0	0	0	0	0	373	3964	4259
NM_010917.2	Nid1	Nidogen 1 (Nid1)	0	None	NA	0	0	0	0	0	100	3838	6046
NM_010704.2	Lepr	Leptin Receptor Transcript Variant 2	0	None	NA	0	0	0	0	0	552	3231	3407
NM_172893.3	Parp12	Poly (Adp-Ribose) Polymerase Family, Member 12 (Parp12)	1	GAAGGAAGTAG	(1882, 1892)	0	1	0	0	0	190	2326	3322
NM_009513.2	Nrsn1	Neurensin 1 (Nrsn1)	0	None	NA	0	0	0	0	0	232	823	2154
NM_008580.4	Map3k5	Mitogen-Activated Protein Kinase Kinase Kinase 5 (Map3K5)	0	None	NA	0	0	0	0	0	80	4223	5393
NM_053110.4	Gpnmb	Glycoprotein Nmb (Gpnmb)	0	None	NA	0	0	0	0	0	205	1930	3798
NM_013778.2	Akr1c13	Aldo-Keto Reductase Family 1, Member C13 (Akr1C13)	0	None	NA	0	0	0	0	0	40	1012	1232
NM_010217.2	Ccn2	Cellular Communication Network Factor 2 (Ccn2)	0	None	NA	0	0	0	0	0	284	1331	2418
NM_016748.2	Ctps	Cytidine 5'-Triphosphate Synthase Transcript Variant 1	0	None	NA	0	0	0	0	0	138	1914	2726
NM_018815.2	Nup210	Nucleoporin 210 (Nup210)	0	None	NA	0	0	0	0	0	42	5703	7043
NM_133229.2	Ripply3	Ripply Transcriptional Repressor 3 (Ripply3)	1	AAAAGAAGTAA	(1231, 1241)	0	0	1	0	0	75	534	1554
NM_008564.2	Mcm2	Minichromosome Maintenance Complex Component 2 (Mcm2)	0	None	NA	0	0	0	0	0	130	2845	3381
NM_053185.2	Col4a6	Collagen, Type Iv, Alpha 6 (Col4A6)	0	None	NA	0	0	0	0	0	257	5333	6648
NM_010201.4	Fgf14	Fibroblast Growth Factor 14 Transcript Variant 1	0	None	NA	0	0	0	0	0	25	769	2824
NM_207667.3	Fgf14	Fibroblast Growth Factor 14 Transcript Variant 2	0	None	NA	0	0	0	0	0	410	1169	3224
NM_172861.3	Slc7a14	Solute Carrier Family 7 (Cationic Amino Acid Transporter, Y+ System), Member 14 (Slc7A14)	1	AGGAGAAGTAA	(3531, 3541)	0	0	1	0	0	304	2620	8869
NM_008059.3	G0s2	G0/G1 Switch Gene 2 (G0S2)	0	None	NA	0	0	0	0	0	228	540	847
NM_008093.2	Gata5	Gata Binding Protein 5 (Gata5)	0	None	NA	0	0	0	0	0	310	1525	3302
NM_008303.4	Hspe1	Heat Shock Protein 1 (Chaperonin 10) (Hspe1)	0	None	NA	0	0	0	0	0	262	571	788
NM_008305.3	Hspg2	Perlecan (Heparan Sulfate Proteoglycan 2) (Hspg2)	1	GGGAAGGGAACGAG	(14017, 14030)	0	0	1	0	0	59	13211	14201
NM_026555.2	Rcn3	Reticulocalbin 3, Ef-Hand Calcium Binding Domain Transcript Variant 1	0	None	NA	0	0	0	0	0	124	1111	1453
NM_001127348.1	Snx10	Sorting Nexin 10 Transcript Variant 2	1	GGAAAAAAAACAAA	(1394, 1407)	0	0	1	0	0	150	756	2464
NM_001127349.1	Snx10	Sorting Nexin 10 Transcript Variant 3	1	GGAAAAAAAACAAA	(1399, 1412)	0	0	1	0	0	155	761	2469
NM_028705.3	Herc3	Hect Domain And Rld 3 Transcript Variant 2	0	None	NA	0	0	0	0	0	101	3254	4742
NM_011909.2	Usp18	Ubiquitin Specific Peptidase 18 (Usp18)	0	None	NA	0	0	0	0	0	264	1371	1778
NM_009475.2	Prap1	Proline-Rich Acidic Protein 1 (Prap1)	0	None	NA	0	0	0	0	0	65	515	639
NM_028035.4	Snx10	Sorting Nexin 10 Transcript Variant 1	1	GGAAAAAAAACAAA	(1497, 1510)	0	0	1	0	0	253	859	2567
NM_183144.3	Inpp5a	Inositol Polyphosphate-5-Phosphatase A Transcript Variant 2	0	None	NA	0	0	0	0	0	281	1550	2792
NM_011670.2	Uchl1	Ubiquitin Carboxy-Terminal Hydrolase L1 (Uchl1)	0	None	NA	0	0	0	0	0	169	841	1156
NM_001127363.1	Inpp5a	Inositol Polyphosphate-5-Phosphatase A Transcript Variant 1	0	None	NA	0	0	0	0	0	281	1520	2843
NM_016771.3	Sult1d1	Sulfotransferase Family 1D, Member 1 (Sult1D1)	0	None	NA	0	0	0	0	0	219	1107	2410
NM_199301.2	Mtg1	Mitochondrial Ribosome-Associated Gtpase 1 (Mtg1)	0	None	NA	0	0	0	0	0	101	1082	1595
NM_029332.1	Akap13	A Kinase Anchor Protein 13 (Akap13)	3	GAGGAAAGTAA, GAAGGAAGTAA, AGAGGAAGTAG	(3818, 3828), (8823, 8833), (9335, 9345)	0	0	1	0	0	226	8557	12543
NM_025494.3	Atp6v1c1	Atpase, H+ Transporting, Lysosomal V1 Subunit C1 (Atp6V1C1)	0	None	NA	0	0	0	0	0	212	1361	2117
NM_001111094.1	Btnl1	Butyrophilin-Like 1 (Btnl1)	0	None	NA	0	0	0	0	0	331	1861	2113
NM_001081363.2	Cenpf	Centromere Protein F (Cenpf)	5	AGGGGAAGTAG, AAGGAAAGTAA, GGAGAAAGTAG, AGGAGGAGAACAAG, AAGAGAAAAACAGG	(2741, 2751), (7116, 7126), (7940, 7950), (3841, 3854), (8056, 8069)	0	1	0	0	0	143	9137	11130
NM_172771.2	Dmxl2	Dmx-Like 2 (Dmxl2)	1	AGAGAGAGAACAAA	(4649, 4662)	0	1	0	0	0	189	9354	10614
NM_134074.2	Dock9	Dedicator Of Cytokinesis 9 Transcript Variant 2	1	GAGAGGAGAACAGA	(5616, 5629)	0	1	0	0	0	119	6296	7760
NM_001128307.1	Dock9	Dedicator Of Cytokinesis 9 Transcript Variant 3	1	GAGAGGAGAACAGA	(6069, 6082)	0	1	0	0	0	467	6635	8221
NM_001128308.1	Dock9	Dedicator Of Cytokinesis 9 Transcript Variant 4	1	GAGAGGAGAACAGA	(6030, 6043)	0	1	0	0	0	467	6596	8182
NM_177448.4	Mogat2	Monoacylglycerol O-Acyltransferase 2 (Mogat2)	1	AGAAAGAGAACAAA	(1340, 1353)	0	0	1	0	0	46	1051	1787
NM_010892.3	Nek2	Nima (Never In Mitosis Gene A)-Related Expressed Kinase 2 (Nek2)	0	None	NA	0	0	0	0	0	173	1505	3218
NM_183428.3	Epb41	Erythrocyte Membrane Protein Band 4.1 Transcript Variant 1	0	None	NA	0	0	0	0	0	1477	4054	6565
NM_011880.3	Rgs7	Regulator Of G Protein Signaling 7 Transcript Variant 1	1	GAGGAGGGAACGAG	(76, 89)	1	0	0	0	0	331	1741	2424
NM_001128606.1	Epb41	Erythrocyte Membrane Protein Band 4.1 Transcript Variant 2	0	None	NA	0	0	0	0	0	215	2630	5141
NM_001130176.1	Tnnt2	Troponin T2, Cardiac Transcript Variant 3	1	AGGAGGAGAACAGG	(547, 560)	0	1	0	0	0	26	932	1150
NM_080850.2	Pask	Pas Domain Containing Serine/Threonine Kinase (Pask)	0	None	NA	0	0	0	0	0	312	4464	5119
NM_138650.2	Dgkg	Diacylglycerol Kinase, Gamma Transcript Variant 1	1	AGGAAAGAAACAGA	(3601, 3614)	0	0	1	0	0	458	2825	5521
NM_001130188.1	Sgce	Sarcoglycan, Epsilon Transcript Variant 1	0	None	NA	0	0	0	0	0	116	1538	1819
NM_001130189.1	Sgce	Sarcoglycan, Epsilon Transcript Variant 2	0	None	NA	0	0	0	0	0	116	1472	1719
NM_001130190.1	Sgce	Sarcoglycan, Epsilon Transcript Variant 3	0	None	NA	0	0	0	0	0	116	1448	1782
NM_011360.3	Sgce	Sarcoglycan, Epsilon Transcript Variant 4	0	None	NA	0	0	0	0	0	116	1430	1711
NM_001130191.1	Sgce	Sarcoglycan, Epsilon Transcript Variant 5	0	None	NA	0	0	0	0	0	116	1421	1755
NM_013662.2	TM	Sema Domain, Transmembrane Domain And Cytoplasmic Domain, 6B Transcript Variant 1	0	None	NA	0	0	0	0	0	270	2931	3847
NM_001130456.1	TM	Sema Domain, Transmembrane Domain And Cytoplasmic Domain, 6B Transcript Variant 2	0	None	NA	0	0	0	0	0	159	2820	3736
NM_027286.4	Ace2	Angiotensin I Converting Enzyme (Peptidyl-Dipeptidase A) 2 Transcript Variant 2	0	None	NA	0	0	0	0	0	182	2600	3418
NM_001130513.1	Ace2	Angiotensin I Converting Enzyme (Peptidyl-Dipeptidase A) 2 Transcript Variant 1	0	None	NA	0	0	0	0	0	330	2748	3566
NM_011132.2	Pole	Polymerase (Dna Directed), Epsilon (Pole)	0	None	NA	0	0	0	0	0	69	6921	7167
NM_010277.3	Gfap	Glial Fibrillary Acidic Protein Transcript Variant 2	0	None	NA	0	0	0	0	0	83	1376	2733
NM_001131020.1	Gfap	Glial Fibrillary Acidic Protein Transcript Variant 1	0	None	NA	0	0	0	0	0	83	1370	2600
NM_027147.1	Enho	Energy Homeostasis Associated (Enho)	0	None	NA	0	0	0	0	0	548	779	1264
NM_173744.4	Tdrp	Testis Development Related Protein Transcript Variant 2	0	None	NA	0	0	0	0	0	135	684	2477
NM_172522.4	Megf11	Multiple Egf-Like-Domains 11 Transcript Variant 2	0	None	NA	0	0	0	0	0	209	3053	3669
NM_001134399.1	Megf11	Multiple Egf-Like-Domains 11 Transcript Variant 1	0	None	NA	0	0	0	0	0	209	3497	6018
NM_001134426.1	Cdv3	Carnitine Deficiency-Associated Gene Expressed In Ventricle 3 Transcript Variant 3	1	GAAGAAGGAACGGA	(472, 485)	0	1	0	0	0	412	1120	4032
NM_001134427.1	Cdv3	Carnitine Deficiency-Associated Gene Expressed In Ventricle 3 Transcript Variant 4	0	None	NA	0	0	0	0	0	583	913	3825
NM_001134743.1	Lrrtm4	Leucine Rich Repeat Transmembrane Neuronal 4 Transcript Variant 3	0	None	NA	0	0	0	0	0	303	2079	3054
NM_029401.1	Vwa5b1	Von Willebrand Factor A Domain Containing 5B1 (Vwa5B1)	0	None	NA	0	0	0	0	0	111	3759	3857
NM_029894.1	Fam162b	Family With Sequence Similarity 162, Member B (Fam162B)	0	None	NA	0	0	0	0	0	39	513	555
NM_027035.1	1700001L19Rik	Riken Cdna 1700001L19 Gene (1700001L19Rik)	0	None	NA	0	0	0	0	0	37	586	1808
NM_172118.1	Myl9	Myosin, Light Polypeptide 9, Regulatory (Myl9)	0	None	NA	0	0	0	0	0	69	588	1083
NM_172266.3	Lpgat1	Lysophosphatidylglycerol Acyltransferase 1 Transcript Variant 2	0	None	NA	0	0	0	0	0	209	1322	7048
NM_001134829.1	Lpgat1	Lysophosphatidylglycerol Acyltransferase 1 Transcript Variant 1	0	None	NA	0	0	0	0	0	113	1343	7069
NM_001082485.1	Zfp266	Zinc Finger Protein 266 Transcript Variant 1	0	None	NA	0	0	0	0	0	473	2288	6305
NM_001135019.1	Zfp266	Zinc Finger Protein 266 Transcript Variant 2	0	None	NA	0	0	0	0	0	462	2277	6294
NM_023852.5	Rab3c	Rab3C, Member Ras Oncogene Family Transcript Variant 1	1	AGAAAAAGTAA	(1610, 1620)	0	0	1	0	0	188	872	8500
NM_001033633.3	Slc2a13	Solute Carrier Family 2 (Facilitated Glucose Transporter), Member 13 (Slc2A13)	0	None	NA	0	0	0	0	0	164	2078	6541
NM_019440.3	Irgm2	Immunity-Related Gtpase Family M Member 2 (Irgm2)	0	None	NA	0	0	0	0	0	215	1403	3537
NM_029696.4	Mdh1b	Malate Dehydrogenase 1B, Nad (Mdh1B)	0	None	NA	0	0	0	0	0	26	1529	1711
NM_011837.3	Ly6h	Lymphocyte Antigen 6 Complex, Locus H Transcript Variant 1	0	None	NA	0	0	0	0	0	418	901	1300
NM_001135688.1	Ly6h	Lymphocyte Antigen 6 Complex, Locus H Transcript Variant 2	0	None	NA	0	0	0	0	0	204	624	1023
NM_001135689.1	Ly6h	Lymphocyte Antigen 6 Complex, Locus H Transcript Variant 3	0	None	NA	0	0	0	0	0	118	538	937
NM_001024468.3	Bcat1	Branched Chain Aminotransferase 1, Cytosolic Transcript Variant 1	0	None	NA	0	0	0	0	0	43	1405	7849
NM_007532.5	Bcat1	Branched Chain Aminotransferase 1, Cytosolic Transcript Variant 2	0	None	NA	0	0	0	0	0	263	1424	7868
NM_007569.2	Btg1	Btg Anti-Proliferation Factor 1 (Btg1)	0	None	NA	0	0	0	0	0	324	840	5010
NM_153589.2	Ano2	Anoctamin 2 Transcript Variant 1	0	None	NA	0	0	0	0	0	304	3313	3949
NM_026115.4	Hat1	Histone Aminotransferase 1 (Hat1)	0	None	NA	0	0	0	0	0	38	1289	1576
NM_029182.1	Rasd2	Rasd Family, Member 2 (Rasd2)	0	None	NA	0	0	0	0	0	144	945	2810
NM_173733.3	Suox	Sulfite Oxidase (Suox)	0	None	NA	0	0	0	0	0	78	1719	2349
NM_012032.4	Serinc3	Serine Incorporator 3 (Serinc3)	0	None	NA	0	0	0	0	0	107	1526	3694
NM_018782.2	Calcrl	Calcitonin Receptor-Like (Calcrl)	0	None	NA	0	0	0	0	0	517	1909	4761
NM_011249.2	Rbl1	Rb Transcriptional Corepressor Like 1 Transcript Variant 1	0	None	NA	0	0	0	0	0	79	3271	4909
NM_001139516.1	Rbl1	Rb Transcriptional Corepressor Like 1 Transcript Variant 2	0	None	NA	0	0	0	0	0	79	1864	2400
NM_021394.2	Zbp1	Z-Dna Binding Protein 1 Transcript Variant 1	0	None	NA	0	0	0	0	0	147	1383	1988
NM_001139519.1	Zbp1	Z-Dna Binding Protein 1 Transcript Variant 2	0	None	NA	0	0	0	0	0	147	711	781
NM_001141922.1	Bean1	Brain Expressed, Associated With Nedd4, 1 Transcript Variant 1	2	GGGAGAGAAACAGG, AAAAAAAAAACAAA	(2094, 2107), (2577, 2590)	0	0	1	0	0	580	1561	3406
NM_001141924.1	Bean1	Brain Expressed, Associated With Nedd4, 1 Transcript Variant 2	2	GGGAGAGAAACAGG, AAAAAAAAAACAAA	(1877, 1890), (2360, 2373)	0	0	1	0	0	576	1344	3189
NM_001141925.1	Bean1	Brain Expressed, Associated With Nedd4, 1 Transcript Variant 3	2	GGGAGAGAAACAGG, AAAAAAAAAACAAA	(1879, 1892), (2362, 2375)	0	0	1	0	0	761	1346	3191
NM_198654.3	Nsl1	Nsl1, Mis12 Kinetochore Complex Component (Nsl1)	0	None	NA	0	0	0	0	0	18	864	2973
NM_019949.2	Ube2l6	Ubiquitin-Conjugating Enzyme E2L 6 (Ube2L6)	0	None	NA	0	0	0	0	0	78	540	1402
NM_021426.4	Nkain4	Na+/K+ Transporting Atpase Interacting 4 Transcript Variant 1	0	None	NA	0	0	0	0	0	75	702	950
NM_001141933.1	Nkain4	Na+/K+ Transporting Atpase Interacting 4 Transcript Variant 2	0	None	NA	0	0	0	0	0	75	621	865
NM_019401.2	Nmi	N-Myc (And Stat) Interactor Transcript Variant 3	0	None	NA	0	0	0	0	0	241	1186	1263
NM_001141948.1	Nmi	N-Myc (And Stat) Interactor Transcript Variant 2	0	None	NA	0	0	0	0	0	306	1251	1328
NM_001141949.1	Nmi	N-Myc (And Stat) Interactor Transcript Variant 1	0	None	NA	0	0	0	0	0	346	1291	1368
NM_001141975.1	Tpx2	Tpx2, Microtubule-Associated Transcript Variant 3	1	AAGAAAAAAACAGA	(1632, 1645)	0	1	0	0	0	293	2531	4161
NM_001141976.1	Tpx2	Tpx2, Microtubule-Associated Transcript Variant 4	1	AAGAAAAAAACAGA	(1648, 1661)	0	1	0	0	0	309	2547	4177
NM_001141977.1	Tpx2	Tpx2, Microtubule-Associated Transcript Variant 1	1	AAGAAAAAAACAGA	(1836, 1849)	0	1	0	0	0	497	2735	4365
NM_001141978.1	Tpx2	Tpx2, Microtubule-Associated Transcript Variant 5	1	AAGAAAAAAACAGA	(1635, 1648)	0	1	0	0	0	296	2534	4164
NM_009144.2	Sfrp2	Secreted Frizzled-Related Protein 2 (Sfrp2)	0	None	NA	0	0	0	0	0	221	1109	2001
NM_028109.4	Tpx2	Tpx2, Microtubule-Associated Transcript Variant 2	1	AAGAAAAAAACAGA	(1823, 1836)	0	1	0	0	0	484	2722	4352
NM_001029856.2	Atad5	Atpase Family, Aaa Domain Containing 5 (Atad5)	3	AAAGAAAGTAA, GAGAAAAGTAA, GAAAAGGAAACAGA	(923, 933), (1773, 1783), (5012, 5025)	0	1	0	0	0	371	5852	7272
NM_026993.3	Ddah1	Dimethylarginine Dimethylaminohydrolase 1 (Ddah1)	0	None	NA	0	0	0	0	0	170	1028	3747
NM_009378.3	Thbd	Thrombomodulin (Thbd)	0	None	NA	0	0	0	0	0	242	1976	3718
NM_024433.2	Mtap	Methylthioadenosine Phosphorylase (Mtap)	1	GAAGAAAGTAG	(1867, 1877)	0	0	1	0	0	122	974	2558
NM_020578.3	Ehd3	Eh-Domain Containing 3 (Ehd3)	0	None	NA	0	0	0	0	0	402	2010	3658
NM_023294.2	Ndc80	Ndc80 Kinetochore Complex Component (Ndc80)	0	None	NA	0	0	0	0	0	156	2085	2201
NM_001142642.1	Fbrsl1	Fibrosin-Like 1 Transcript Variant 1	0	None	NA	0	0	0	0	0	336	3432	4737
NM_182993.2	Slc17a7	Solute Carrier Family 17 (Sodium-Dependent Inorganic Phosphate Cotransporter), Member 7 (Slc17A7)	0	None	NA	0	0	0	0	0	162	1845	3011
NM_009673.2	Anxa5	Annexin A5 (Anxa5)	0	None	NA	0	0	0	0	0	343	1303	1738
NM_023115.3	Pcdh15	Protocadherin 15 Transcript Variant A	0	None	NA	0	0	0	0	0	421	6253	9064
NM_001142735.1	Pcdh15	Protocadherin 15 Transcript Variant B	0	None	NA	0	0	0	0	0	421	6238	9049
NM_001142736.1	Pcdh15	Protocadherin 15 Transcript Variant C	0	None	NA	0	0	0	0	0	421	6232	9043
NM_001142737.1	Pcdh15	Protocadherin 15 Transcript Variant D	0	None	NA	0	0	0	0	0	421	6025	8836
NM_001142738.1	Pcdh15	Protocadherin 15 Transcript Variant F	0	None	NA	0	0	0	0	0	421	6112	8923
NM_001142739.1	Pcdh15	Protocadherin 15 Transcript Variant G	0	None	NA	0	0	0	0	0	421	6172	8983
NM_001142740.1	Pcdh15	Protocadherin 15 Transcript Variant E	0	None	NA	0	0	0	0	0	421	6223	9034
NM_001142741.1	Pcdh15	Protocadherin 15 Transcript Variant H	0	None	NA	0	0	0	0	0	421	6163	8974
NM_001142742.1	Pcdh15	Protocadherin 15 Transcript Variant I	1	GGAGGAAGAACGGG	(5503, 5516)	0	1	0	0	0	421	5794	6303
NM_001142743.1	Pcdh15	Protocadherin 15 Transcript Variant J	1	GGAGGAAGAACGGG	(5538, 5551)	0	0	1	0	0	421	4978	6338
NM_001142746.1	Pcdh15	Protocadherin 15 Transcript Variant K	0	None	NA	0	0	0	0	0	421	5470	9150
NM_001142747.1	Pcdh15	Protocadherin 15 Transcript Variant M	0	None	NA	0	0	0	0	0	421	3952	4954
NM_001142748.1	Pcdh15	Protocadherin 15 Transcript Variant N	0	None	NA	0	0	0	0	0	421	3937	4939
NM_001142760.1	Pcdh15	Protocadherin 15 Transcript Variant L	0	None	NA	0	0	0	0	0	421	5455	9135
NM_011207.2	Ptpn3	Protein Tyrosine Phosphatase, Non-Receptor Type 3 (Ptpn3)	0	None	NA	0	0	0	0	0	183	2925	6369
NM_025314.3	Dtd1	D-Tyrosyl-Trna Deacylase 1 (Dtd1)	0	None	NA	0	0	0	0	0	96	726	1283
NM_027290.3	Mcm10	Minichromosome Maintenance 10 Replication Initiation Factor Transcript Variant 2	1	GAAAAAAGAACAGA	(2480, 2493)	0	1	0	0	0	167	2825	3510
NM_013602.3	Mt1	Metallothionein 1 (Mt1)	0	None	NA	0	0	0	0	0	222	408	583
NM_001143671.1	Tmem255b	Transmembrane Protein 255B Transcript Variant 1	0	None	NA	0	0	0	0	0	154	1141	1224
NM_001143672.1	Tmem255b	Transmembrane Protein 255B Transcript Variant 2	0	None	NA	0	0	0	0	0	154	1078	1161
NM_013642.3	Dusp1	Dual Specificity Phosphatase 1 (Dusp1)	0	None	NA	0	0	0	0	0	149	1253	1952
NM_001143755.1	Lrrc27	Leucine Rich Repeat Containing 27 Transcript Variant 2	0	None	NA	0	0	0	0	0	283	1468	1707
NM_177006.3	Nwd2	Nacht And Wd Repeat Domain Containing 2 (Nwd2)	0	None	NA	0	0	0	0	0	1067	6296	8539
NM_001145034.1	Gm13889	Predicted Gene 13889 (Gm13889)	0	None	NA	0	0	0	0	0	342	714	1291
NM_001145162.1	Ube2ql1	Ubiquitin-Conjugating Enzyme E2Q Family-Like 1 (Ube2Ql1)	0	None	NA	0	0	0	0	0	557	1472	2711
NM_001145452.1	Arhgef33	Rho Guanine Nucleotide Exchange Factor 33 (Arhgef33)	0	None	NA	0	0	0	0	0	195	2748	3278
NM_027395.2	Basp1	Brain Abundant, Membrane Attached Signal Protein 1 (Basp1)	0	None	NA	0	0	0	0	0	222	903	1855
NM_008442.2	Kif2a	Kinesin Family Member 2A Transcript Variant 1	1	GAAAGAAGTAG	(899, 909)	0	1	0	0	0	503	2654	4250
NM_001145779.1	Kif2a	Kinesin Family Member 2A Transcript Variant 2	1	GAAAGAAGTAG	(516, 526)	0	1	0	0	0	39	2157	3753
NM_008547.2	Mak	Male Germ Cell-Associated Kinase Transcript Variant 2	0	None	NA	0	0	0	0	0	228	2097	3385
NM_001145802.1	Mak	Male Germ Cell-Associated Kinase Transcript Variant 3	0	None	NA	0	0	0	0	0	333	1986	3274
NM_001145803.1	Mak	Male Germ Cell-Associated Kinase Transcript Variant 1	0	None	NA	0	0	0	0	0	333	2274	3562
NM_175294.3	Nucks1	Nuclear Casein Kinase And Cyclin-Dependent Kinase Substrate 1 Transcript Variant 1	1	AAAAGAAAAACAAA	(725, 738)	0	1	0	0	0	276	981	6096
NM_001145804.1	Nucks1	Nuclear Casein Kinase And Cyclin-Dependent Kinase Substrate 1 Transcript Variant 2	1	AAAAGAAAAACAAA	(722, 735)	0	1	0	0	0	276	978	6093
NM_178731.5	Lrrtm4	Leucine Rich Repeat Transmembrane Neuronal 4 Transcript Variant 1	0	None	NA	0	0	0	0	0	60	1617	3383
NM_145515.2	Mark1	Map/Microtubule Affinity Regulating Kinase 1 (Mark1)	1	AAGGAAAGTAA	(3844, 3854)	0	0	1	0	0	77	2465	4565
NM_207583.2	Brinp2	Bone Morphogenic Protein/Retinoic Acid Inducible Neural-Specific 2 (Brinp2)	0	None	NA	0	0	0	0	0	820	3172	4117
NM_177068.4	Olfml2b	Olfactomedin-Like 2B (Olfml2B)	0	None	NA	0	0	0	0	0	390	2631	3105
NM_019677.2	Plcb1	Phospholipase C, Beta 1 Transcript Variant 2	2	AGAGGAAGTAG, AGAGGAAGTAA	(738, 748), (2874, 2884)	0	1	0	0	0	369	3891	7116
NM_001145830.1	Plcb1	Phospholipase C, Beta 1 Transcript Variant 1	2	AGAGGAAGTAG, AGAGGAAGTAA	(738, 748), (2874, 2884)	0	1	0	0	0	369	4020	6998
NM_153800.4	Arhgap22	Rho Gtpase Activating Protein 22 (Arhgap22)	0	None	NA	0	0	0	0	0	131	2240	2598
NM_001145875.1	Adtrp	Androgen Dependent Tfpi Regulating Protein Transcript Variant 2	1	AGAAAAAGTAG	(1570, 1580)	0	0	1	0	0	216	909	2519
NM_183140.3	Zfp691	Zinc Finger Protein 691 Transcript Variant 1	0	None	NA	0	0	0	0	0	820	1672	2338
NM_001145935.1	Zfp691	Zinc Finger Protein 691 Transcript Variant 2	0	None	NA	0	0	0	0	0	203	1055	1721
NM_001145936.1	Zfp691	Zinc Finger Protein 691 Transcript Variant 3	0	None	NA	0	0	0	0	0	67	919	1585
NM_010420.2	Hesx1	Homeobox Gene Expressed In Es Cells (Hesx1)	0	None	NA	0	0	0	0	0	358	916	1144
NM_144553.2	Dlgap5	Dlg Associated Protein 5 (Dlgap5)	1	AGAAGGAGAACAGA	(392, 405)	0	1	0	0	0	300	2727	2966
NM_172767.3	Vwa5a	Von Willebrand Factor A Domain Containing 5A Transcript Variant 1	0	None	NA	0	0	0	0	0	211	2593	4157
NM_001145957.1	Vwa5a	Von Willebrand Factor A Domain Containing 5A Transcript Variant 2	0	None	NA	0	0	0	0	0	135	2517	4081
NM_001039676.2	Slc39a2	Solute Carrier Family 39 (Zinc Transporter), Member 2 (Slc39A2)	0	None	NA	0	0	0	0	0	190	1120	2334
NM_013864.2	Ndrg2	N-Myc Downstream Regulated Gene 2 Transcript Variant 1	0	None	NA	0	0	0	0	0	172	1288	2157
NM_001145959.1	Ndrg2	N-Myc Downstream Regulated Gene 2 Transcript Variant 2	0	None	NA	0	0	0	0	0	172	1246	2115
NM_172910.3	Dlgap2	Dlg Associated Protein 2 Transcript Variant 1	1	AAGAGGAAAACAAA	(4225, 4238)	0	0	1	0	0	351	3531	4525
NM_001145965.1	Dlgap2	Dlg Associated Protein 2 Transcript Variant 2	1	AAGAGGAAAACAAA	(4126, 4139)	0	0	1	0	0	249	3432	4426
NM_013724.2	Nrk	Nik Related Kinase (Nrk)	0	None	NA	0	0	0	0	0	322	4690	6604
NM_198671.2	Gse1	Genetic Suppressor Element 1, Coiled-Coil Protein Transcript Variant 1	1	GGAGAAGGAACGGG	(1407, 1420)	0	1	0	0	0	249	3921	6716
NM_001145896.1	Gse1	Genetic Suppressor Element 1, Coiled-Coil Protein Transcript Variant 2	1	GGAGAAGGAACGGG	(1275, 1288)	0	1	0	0	0	147	3789	6584
NM_001145897.1	Gse1	Genetic Suppressor Element 1, Coiled-Coil Protein Transcript Variant 3	1	GGAGAAGGAACGGG	(1219, 1232)	0	1	0	0	0	100	3733	6528
NM_201646.2	Btbd6	Btb Domain Containing 6 Transcript Variant 1	0	None	NA	0	0	0	0	0	43	1663	2075
NM_001145900.1	Btbd6	Btb Domain Containing 6 Transcript Variant 2	0	None	NA	0	0	0	0	0	114	1581	1993
NM_175526.3	Clec1a	C-Type Lectin Domain Family 1, Member A Transcript Variant 1	2	AAAGAAAGTAA, AAAGAAGGAACAAA	(739, 749), (1638, 1651)	0	0	1	0	0	285	1095	3268
NM_175696.4	Pianp	Pilr Alpha Associated Neural Protein Transcript Variant 1	0	None	NA	0	0	0	0	0	275	1112	2246
NM_001145926.1	Pianp	Pilr Alpha Associated Neural Protein Transcript Variant 2	0	None	NA	0	0	0	0	0	120	957	2091
NM_001145927.1	Pianp	Pilr Alpha Associated Neural Protein Transcript Variant 3	0	None	NA	0	0	0	0	0	104	941	2075
NM_001145930.1	Yeats2	Yeats Domain Containing 2 Transcript Variant 1	0	None	NA	0	0	0	0	0	192	4416	6143
NM_001145931.1	Yeats2	Yeats Domain Containing 2 Transcript Variant 3	0	None	NA	0	0	0	0	0	192	1128	2347
NM_001033237.2	Yeats2	Yeats Domain Containing 2 Transcript Variant 2	0	None	NA	0	0	0	0	0	232	4297	6024
NM_015820.3	Hs6st3	Heparan Sulfate 6-O-Sulfotransferase 3 (Hs6St3)	0	None	NA	0	0	0	0	0	150	1563	1784
NM_183209.2	Gprin2	G Protein Regulated Inducer Of Neurite Outgrowth 2 (Gprin2)	0	None	NA	0	0	0	0	0	230	1598	1601
NM_053216.2	1700102P08Rik	Riken Cdna 1700102P08 Gene (1700102P08Rik)	0	None	NA	0	0	0	0	0	30	789	1113
NM_133348.2	Acot7	Acyl-Coa Thioesterase 7 Transcript Variant 2	0	None	NA	0	0	0	0	0	71	1211	1494
NM_001146058.1	Acot7	Acyl-Coa Thioesterase 7 Transcript Variant 3	0	None	NA	0	0	0	0	0	31	1084	1367
NM_175027.4	Fancb	Fanconi Anemia, Complementation Group B Transcript Variant 2	0	None	NA	0	0	0	0	0	306	2427	2543
NM_001146081.1	Fancb	Fanconi Anemia, Complementation Group B Transcript Variant 1	0	None	NA	0	0	0	0	0	306	2868	2984
NM_176922.5	Itga11	Integrin Alpha 11 (Itga11)	0	None	NA	0	0	0	0	0	90	3657	4937
NM_001005419.2	Ado	2-Aminoethanethiol Dioxygenase (Ado)	0	None	NA	0	0	0	0	0	182	953	4456
NM_010438.3	Hk1	Hexokinase 1 Transcript Variant 2	0	None	NA	0	0	0	0	0	208	3046	4100
NM_001146100.1	Hk1	Hexokinase 1 Transcript Variant 1	0	None	NA	0	0	0	0	0	346	3103	4157
NM_001012667.2	Smim19	Small Integral Membrane Protein 19 Transcript Variant 1	0	None	NA	0	0	0	0	0	423	762	1476
NM_001146117.1	Smim19	Small Integral Membrane Protein 19 Transcript Variant 2	0	None	NA	0	0	0	0	0	379	703	1417
NM_011179.3	Psap	Prosaposin Transcript Variant 2	0	None	NA	0	0	0	0	0	115	1789	2676
NM_001146120.1	Psap	Prosaposin Transcript Variant 1	0	None	NA	0	0	0	0	0	115	1780	2667
NM_001146121.1	Psap	Prosaposin Transcript Variant 3	0	None	NA	0	0	0	0	0	115	1786	2673
NM_001146122.1	Psap	Prosaposin Transcript Variant 4	0	None	NA	0	0	0	0	0	115	1777	2664
NM_001146123.1	Psap	Prosaposin Transcript Variant 5	0	None	NA	0	0	0	0	0	115	1753	2640
NM_001146124.1	Psap	Prosaposin Transcript Variant 6	0	None	NA	0	0	0	0	0	40	1696	2583
NM_001146174.1	Rangap1	Ran Gtpase Activating Protein 1 Transcript Variant 2	0	None	NA	0	0	0	0	0	243	2013	2954
NM_177716.3	Ccdc184	Coiled-Coil Domain Containing 184 (Ccdc184)	0	None	NA	0	0	0	0	0	510	1086	2345
NM_011241.4	Rangap1	Ran Gtpase Activating Protein 1 Transcript Variant 1	0	None	NA	0	0	0	0	0	291	2061	3002
NM_023449.3	Slc9a3r2	Solute Carrier Family 9 (Sodium/Hydrogen Exchanger), Member 3 Regulator 2 Transcript Variant B	0	None	NA	0	0	0	0	0	58	739	1688
NM_023055.2	Slc9a3r2	Solute Carrier Family 9 (Sodium/Hydrogen Exchanger), Member 3 Regulator 2 Transcript Variant A	0	None	NA	0	0	0	0	0	155	1169	2118
NM_133776.2	Adgrf1	Adhesion G Protein-Coupled Receptor F1 (Adgrf1)	0	None	NA	0	0	0	0	0	289	3016	3504
NM_152922.3	Egfl8	Egf-Like Domain 8 (Egfl8)	0	None	NA	0	0	0	0	0	84	966	1154
NM_172964.4	Arhgap28	Rho Gtpase Activating Protein 28 Transcript Variant 1	1	GGGAAAAAAACAAA	(2360, 2373)	0	0	1	0	0	98	2288	5317
NM_001146268.1	Pdgfrb	Platelet Derived Growth Factor Receptor, Beta Polypeptide Transcript Variant 1	1	GAGAGGAGAACAGA	(105, 118)	1	0	0	0	0	429	3729	5413
NM_001146295.1	Celf4	Cugbp, Elav-Like Family Member 4 Transcript Variant 5	0	None	NA	0	0	0	0	0	356	848	2258
NM_001146296.1	Adar	Adenosine Deaminase, Rna-Specific Transcript Variant 3	0	None	NA	0	0	0	0	0	93	3630	5928
NM_019655.3	Adar	Adenosine Deaminase, Rna-Specific Transcript Variant 1	0	None	NA	0	0	0	0	0	93	3552	5850
NM_001038587.4	Adar	Adenosine Deaminase, Rna-Specific Transcript Variant 2	0	None	NA	0	0	0	0	0	845	3638	5936
NM_008809.2	Pdgfrb	Platelet Derived Growth Factor Receptor, Beta Polypeptide Transcript Variant 2	1	GAGAGGAGAACAGA	(105, 118)	1	0	0	0	0	429	3726	5410
NM_001146275.1	Iigp1	Interferon Inducible Gtpase 1 Transcript Variant 2	0	None	NA	0	0	0	0	0	305	1547	3149
NM_009921.2	Camp	Cathelicidin Antimicrobial Peptide (Camp)	0	None	NA	0	0	0	0	0	22	541	599
NM_009922.4	Cnn1	Calponin 1 (Cnn1)	0	None	NA	0	0	0	0	0	103	997	1987
NM_009923.2	Cnp	2',3'-Cyclic Nucleotide 3' Phosphodiesterase Transcript Variant 2	0	None	NA	0	0	0	0	0	127	1390	2333
NM_001146318.1	Cnp	2',3'-Cyclic Nucleotide 3' Phosphodiesterase Transcript Variant 1	0	None	NA	0	0	0	0	0	402	1605	2548
NM_172784.3	Lrp11	Low Density Lipoprotein Receptor-Related Protein 11 Transcript Variant 1	0	None	NA	0	0	0	0	0	252	1704	3442
NM_009930.2	Col3a1	Collagen, Type Iii, Alpha 1 (Col3A1)	1	AAGGGAGAAACAGG	(1030, 1043)	0	1	0	0	0	210	4605	5564
NM_011437.1	Sox10	Sry (Sex Determining Region Y)-Box 10 (Sox10)	0	None	NA	0	0	0	0	0	287	1688	2713
NM_178934.4	Slc2a12	Solute Carrier Family 2 (Facilitated Glucose Transporter), Member 12 (Slc2A12)	0	None	NA	0	0	0	0	0	188	2057	3762
NM_010330.4	Emb	Embigin (Emb)	0	None	NA	0	0	0	0	0	276	1269	2622
NM_010129.2	Emp3	Epithelial Membrane Protein 3 Transcript Variant 1	0	None	NA	0	0	0	0	0	223	715	758
NM_001146346.1	Emp3	Epithelial Membrane Protein 3 Transcript Variant 2	0	None	NA	0	0	0	0	0	252	744	787
NM_029726.2	Trdn	Triadin Transcript Variant 1	2	AAGGAAAGTAA, GGGAAAAAAACAGG	(1946, 1956), (1402, 1415)	0	1	0	0	0	241	2323	4514
NM_021320.3	Ntn4	Netrin 4 (Ntn4)	0	None	NA	0	0	0	0	0	405	2292	2411
NM_029210.1	Sv2c	Synaptic Vesicle Glycoprotein 2C (Sv2C)	0	None	NA	0	0	0	0	0	231	2415	4252
NM_029872.1	Hnrnpa0	Heterogeneous Nuclear Ribonucleoprotein A0 (Hnrnpa0)	1	AAAAAAAAAACAAA	(2578, 2591)	0	0	1	0	0	243	1161	2678
NM_001013391.2	Cpsf6	Cleavage And Polyadenylation Specific Factor 6 Transcript Variant 2	0	None	NA	0	0	0	0	0	75	1731	6534
NM_001014981.1	Wdr7	Wd Repeat Domain 7 Transcript Variant 1	0	None	NA	0	0	0	0	0	238	4708	7109
NM_010708.2	Lgals9	Lectin, Galactose Binding, Soluble 9 Transcript Variant 1	0	None	NA	0	0	0	0	0	108	1170	1586
NM_001159301.1	Lgals9	Lectin, Galactose Binding, Soluble 9 Transcript Variant 2	0	None	NA	0	0	0	0	0	108	1077	1493
NM_015773.2	Spag6l	Sperm Associated Antigen 6-Like (Spag6L)	0	None	NA	0	0	0	0	0	144	1668	2483
NM_019980.2	Litaf	Lps-Induced Tn Factor (Litaf)	0	None	NA	0	0	0	0	0	81	567	2240
NM_013552.2	Hmmr	Hyaluronan Mediated Motility Receptor (Hmmr)	2	AGAAAAAGTAG, GAAGAGGAAACGAA	(1773, 1783), (1285, 1298)	0	1	0	0	0	78	2463	3914
NM_011412.3	Slit3	Slit Guidance Ligand 3 (Slit3)	0	None	NA	0	0	0	0	0	59	4631	5017
NM_029977.2	Polq	Polymerase (Dna Directed), Theta Transcript Variant 1	1	AGGAAAAGTAG	(2202, 2212)	0	1	0	0	0	114	7749	8569
NM_001159369.1	Polq	Polymerase (Dna Directed), Theta Transcript Variant 2	1	AGGAAAAGTAG	(1365, 1375)	0	1	0	0	0	114	6912	7732
NM_144958.4	Eif4a1	Eukaryotic Translation Initiation Factor 4A1 Transcript Variant 1	0	None	NA	0	0	0	0	0	122	1343	1897
NM_001159375.1	Eif4a1	Eukaryotic Translation Initiation Factor 4A1 Transcript Variant 2	0	None	NA	0	0	0	0	0	122	1217	1886
NM_001159344.1	Casz1	Castor Zinc Finger 1 Transcript Variant 1	2	AGGGGGAAAACGGA, AAAAGAAAAACAAA	(6375, 6388), (7374, 7387)	0	0	1	0	0	356	5645	7966
NM_010404.3	Hap1	Huntingtin-Associated Protein 1 Transcript Variant 1	2	AGAGAAAGAACGGG, AGAGGAGGAACGAG	(526, 539), (757, 770)	0	1	0	0	0	64	1861	3774
NM_177981.2	Hap1	Huntingtin-Associated Protein 1 Transcript Variant 2	2	AGAGAAAGAACGGG, AGAGGAGGAACGAG	(526, 539), (757, 770)	0	1	0	0	0	64	1951	3225
NM_008390.2	Irf1	Interferon Regulatory Factor 1 Transcript Variant 1	0	None	NA	0	0	0	0	0	269	1259	2151
NM_001159393.1	Irf1	Interferon Regulatory Factor 1 Transcript Variant 3	0	None	NA	0	0	0	0	0	269	1184	2128
NM_030612.3	Nfkbiz	Nuclear Factor Of Kappa Light Polypeptide Gene Enhancer In B Cells Inhibitor, Zeta Transcript Variant 1	0	None	NA	0	0	0	0	0	315	2502	3855
NM_001159394.1	Nfkbiz	Nuclear Factor Of Kappa Light Polypeptide Gene Enhancer In B Cells Inhibitor, Zeta Transcript Variant 2	0	None	NA	0	0	0	0	0	85	2272	3625
NM_001159395.1	Nfkbiz	Nuclear Factor Of Kappa Light Polypeptide Gene Enhancer In B Cells Inhibitor, Zeta Transcript Variant 3	0	None	NA	0	0	0	0	0	264	2154	3507
NM_001159396.1	Irf1	Interferon Regulatory Factor 1 Transcript Variant 2	0	None	NA	0	0	0	0	0	224	1214	2106
NM_009477.3	Upp1	Uridine Phosphorylase 1 Transcript Variant 1	0	None	NA	0	0	0	0	0	277	1213	1297
NM_001159401.1	Upp1	Uridine Phosphorylase 1 Transcript Variant 3	0	None	NA	0	0	0	0	0	250	1186	1270
NM_001159402.1	Upp1	Uridine Phosphorylase 1 Transcript Variant 2	0	None	NA	0	0	0	0	0	249	1185	1269
NM_019409.2	Omg	Oligodendrocyte Myelin Glycoprotein (Omg)	0	None	NA	0	0	0	0	0	177	1509	2226
NM_001136076.2	P4ha2	Procollagen-Proline, 2-Oxoglutarate 4-Dioxygenase (Proline 4-Hydroxylase), Alpha Ii Polypeptide Transcript Variant 1	0	None	NA	0	0	0	0	0	263	1871	2278
NM_011031.2	P4ha2	Procollagen-Proline, 2-Oxoglutarate 4-Dioxygenase (Proline 4-Hydroxylase), Alpha Ii Polypeptide Transcript Variant 2	0	None	NA	0	0	0	0	0	263	1877	2284
NM_054052.3	B3gnt5	Udp-Glcnac:Betagal Beta-1,3-N-Acetylglucosaminyltransferase 5 Transcript Variant 2	0	None	NA	0	0	0	0	0	827	1958	4548
NM_001159407.1	B3gnt5	Udp-Glcnac:Betagal Beta-1,3-N-Acetylglucosaminyltransferase 5 Transcript Variant 1	0	None	NA	0	0	0	0	0	1151	2282	4872
NM_001159408.1	B3gnt5	Udp-Glcnac:Betagal Beta-1,3-N-Acetylglucosaminyltransferase 5 Transcript Variant 3	0	None	NA	0	0	0	0	0	948	2079	4669
NM_008193.3	Guk1	Guanylate Kinase 1 Transcript Variant 1	0	None	NA	0	0	0	0	0	141	801	1098
NM_001159410.1	Guk1	Guanylate Kinase 1 Transcript Variant 2	0	None	NA	0	0	0	0	0	14	638	935
NM_008394.3	Irf9	Interferon Regulatory Factor 9 Transcript Variant 3	0	None	NA	0	0	0	0	0	260	1460	2459
NM_001159417.1	Irf9	Interferon Regulatory Factor 9 Transcript Variant 1	0	None	NA	0	0	0	0	0	148	1546	2545
NM_001159418.1	Irf9	Interferon Regulatory Factor 9 Transcript Variant 2	0	None	NA	0	0	0	0	0	90	1344	2343
NM_198034.3	Sidt1	Sid1 Transmembrane Family, Member 1 Transcript Variant 2	1	AAAGAAAAAACAAA	(3903, 3916)	0	0	1	0	0	310	2794	4266
NM_001159419.1	Sidt1	Sid1 Transmembrane Family, Member 1 Transcript Variant 1	1	AAAGAAAAAACAAA	(3918, 3931)	0	0	1	0	0	310	2809	4281
NM_020252.3	Nrxn1	Neurexin I Transcript Variant 1	1	AAAAAAAAAACAAA	(5746, 5759)	0	0	1	0	0	1083	5607	9040
NM_177284.2	Nrxn1	Neurexin I Transcript Variant 2	1	AAAAAAAAAACAAA	(5710, 5723)	0	0	1	0	0	1083	5571	9004
NM_021458.2	Fzd3	Frizzled Class Receptor 3 (Fzd3)	3	AAAAAAAGTAA, GGAGGAAGTAA, GGGGAGAGAACAGA	(9605, 9615), (11192, 11202), (8459, 8472)	0	0	1	0	0	463	2464	12742
NM_008048.3	Igfbp7	Insulin-Like Growth Factor Binding Protein 7 Transcript Variant 2	0	None	NA	0	0	0	0	0	31	880	1120
NM_001159518.1	Igfbp7	Insulin-Like Growth Factor Binding Protein 7 Transcript Variant 1	0	None	NA	0	0	0	0	0	31	973	1213
NM_001159519.1	Pfas	Phosphoribosylformylglycinamidine Synthase (Fgar Amidotransferase) (Pfas)	1	AGAGGAGAAACAGG	(3177, 3190)	0	1	0	0	0	93	4107	6369
NM_080451.2	Synpo2	Synaptopodin 2 (Synpo2)	1	AAAAGAAGAACAAG	(610, 623)	0	1	0	0	0	142	3916	7116
NM_009056.2	Rfx2	Regulatory Factor X, 2 (Influences Hla Class Ii Expression) Transcript Variant 2	0	None	NA	0	0	0	0	0	134	2213	3278
NM_027787.1	Rfx2	Regulatory Factor X, 2 (Influences Hla Class Ii Expression) Transcript Variant 1	0	None	NA	0	0	0	0	0	134	2288	3353
NM_010156.3	Samd9l	Sterile Alpha Motif Domain Containing 9-Like (Samd9L)	0	None	NA	0	0	0	0	0	326	5066	5344
NM_022312.3	Tnr	Tenascin R (Tnr)	0	None	NA	0	0	0	0	0	609	4686	5395
NM_175335.3	Gtf2a1	General Transcription Factor Ii A, 1 Transcript Variant 2	1	AAAAAAAGTAA	(5040, 5050)	0	0	1	0	0	189	1209	5691
NM_031391.2	Gtf2a1	General Transcription Factor Ii A, 1 Transcript Variant 1	1	AAAAAAAGTAA	(5053, 5063)	0	0	1	0	0	85	1222	5704
NM_138305.3	Adcy3	Adenylate Cyclase 3 Transcript Variant 1	0	None	NA	0	0	0	0	0	173	3611	4348
NM_001159536.1	Adcy3	Adenylate Cyclase 3 Transcript Variant 2	0	None	NA	0	0	0	0	0	496	3931	4668
NM_001159537.1	Adcy3	Adenylate Cyclase 3 Transcript Variant 3	0	None	NA	0	0	0	0	0	555	3990	4727
NM_010109.3	Efna5	Ephrin A5 Transcript Variant 2	1	AAAAAAAAAACAAA	(3857, 3870)	0	0	1	0	0	187	793	5178
NM_207654.2	Efna5	Ephrin A5 Transcript Variant 1	1	AAAAAAAAAACAAA	(3938, 3951)	0	0	1	0	0	187	874	5259
NM_011255.3	Rbp4	Retinol Binding Protein 4, Plasma Transcript Variant 2	0	None	NA	0	0	0	0	0	72	678	930
NM_001159487.1	Rbp4	Retinol Binding Protein 4, Plasma Transcript Variant 1	0	None	NA	0	0	0	0	0	253	991	1243
NM_026560.4	Cdca8	Cell Division Cycle Associated 8 (Cdca8)	1	GGAGGAAGAACAAA	(644, 657)	0	1	0	0	0	235	1105	1626
NM_009933.4	Col6a1	Collagen, Type Vi, Alpha 1 (Col6A1)	0	None	NA	0	0	0	0	0	131	3209	3990
NM_007741.2	Col9a2	Collagen, Type Ix, Alpha 2 (Col9A2)	0	None	NA	0	0	0	0	0	149	2216	2746
NM_007643.4	Cd36	Cd36 Molecule Transcript Variant 2	0	None	NA	0	0	0	0	0	463	1882	3542
NM_001159555.1	Cd36	Cd36 Molecule Transcript Variant 3	0	None	NA	0	0	0	0	0	460	1879	3539
NM_001159556.1	Cd36	Cd36 Molecule Transcript Variant 5	0	None	NA	0	0	0	0	0	320	1739	3399
NM_001159557.1	Cd36	Cd36 Molecule Transcript Variant 4	0	None	NA	0	0	0	0	0	371	1790	3450
NM_001159558.1	Cd36	Cd36 Molecule Transcript Variant 1	0	None	NA	0	0	0	0	0	487	1906	3566
NM_007756.3	Cplx1	Complexin 1 (Cplx1)	0	None	NA	0	0	0	0	0	212	617	2217
NM_010825.3	Meis2	Meis Homeobox 2 Transcript Variant 2	0	None	NA	0	0	0	0	0	245	1658	4621
NM_001136072.2	Meis2	Meis Homeobox 2 Transcript Variant 1	0	None	NA	0	0	0	0	0	245	1430	4716
NM_001159567.1	Meis2	Meis Homeobox 2 Transcript Variant 3	0	None	NA	0	0	0	0	0	245	1451	4737
NM_001159568.1	Meis2	Meis Homeobox 2 Transcript Variant 4	0	None	NA	0	0	0	0	0	245	1679	4642
NM_018761.3	Ctnnal1	Catenin (Cadherin Associated Protein), Alpha-Like 1 (Ctnnal1)	1	AGAGAAAGTAA	(637, 647)	0	1	0	0	0	97	2293	3712
NM_019436.3	Sit1	Suppression Inducing Transmembrane Adaptor 1 (Sit1)	0	None	NA	0	0	0	0	0	126	669	1201
NM_008792.4	Pcsk2	Proprotein Convertase Subtilisin/Kexin Type 2 (Pcsk2)	1	AAAAGAAAAACAGA	(243, 256)	1	0	0	0	0	358	2272	4766
NM_028132.3	Pgm1	Phosphoglucomutase 1 (Pgm1)	0	None	NA	0	0	0	0	0	115	1804	2334
NM_015747.2	Slc20a1	Solute Carrier Family 20, Member 1 Transcript Variant 1	0	None	NA	0	0	0	0	0	490	2536	3316
NM_001159593.1	Slc20a1	Solute Carrier Family 20, Member 1 Transcript Variant 2	0	None	NA	0	0	0	0	0	490	1228	2019
NM_011414.3	Slpi	Secretory Leukocyte Peptidase Inhibitor (Slpi)	0	None	NA	0	0	0	0	0	235	631	894
NM_134471.4	Kif2c	Kinesin Family Member 2C Transcript Variant 1	1	AGAAAAAAAACAAA	(2818, 2831)	0	0	1	0	0	133	2299	2840
NM_022724.4	Suv39h2	Suppressor Of Variegation 3-9 2 Transcript Variant 1	1	AGAAGAAAAACAAA	(1513, 1526)	0	0	1	0	0	40	1474	4282
NM_178675.4	Slc35f1	Solute Carrier Family 35, Member F1 (Slc35F1)	0	None	NA	0	0	0	0	0	496	1723	4973
NM_178143.2	Prkaa2	Protein Kinase, Amp-Activated, Alpha 2 Catalytic Subunit Transcript Variant 1	1	GAGAAAAAAACAAA	(4240, 4253)	0	0	1	0	0	100	1759	8201
NM_198001.2	1110008P14Rik	Riken Cdna 1110008P14 Gene (1110008P14Rik)	0	None	NA	0	0	0	0	0	145	397	674
NM_028747.2	Them7	Thioesterase Superfamily Member 7 Transcript Variant 1	0	None	NA	0	0	0	0	0	74	746	1598
NM_138683.2	Rspo1	R-Spondin 1 (Rspo1)	0	None	NA	0	0	0	0	0	482	1280	1834
NM_001159638.1	Them7	Thioesterase Superfamily Member 7 Transcript Variant 2	0	None	NA	0	0	0	0	0	61	661	1513
NM_023850.2	Chst1	Carbohydrate Sulfotransferase 1 Transcript Variant 2	0	None	NA	0	0	0	0	0	614	1850	2682
NM_007509.3	Atp6v1b2	Atpase, H+ Transporting, Lysosomal V1 Subunit B2 (Atp6V1B2)	0	None	NA	0	0	0	0	0	57	1593	2742
NM_023396.5	Rprm	Reprimo, Tp53 Dependent G2 Arrest Mediator Candidate (Rprm)	0	None	NA	0	0	0	0	0	248	578	1460
NM_028266.5	Col16a1	Collagen, Type Xvi, Alpha 1 (Col16A1)	1	AAGGGGAAAACAGG	(3948, 3961)	0	1	0	0	0	278	5021	5222
NM_153089.4	Ppp1r16b	Protein Phosphatase 1, Regulatory Subunit 16B Transcript Variant 2	0	None	NA	0	0	0	0	0	192	1899	6370
NM_001159662.1	Ppp1r16b	Protein Phosphatase 1, Regulatory Subunit 16B Transcript Variant 1	0	None	NA	0	0	0	0	0	214	1921	6392
NM_009127.4	Scd1	Stearoyl-Coenzyme A Desaturase 1 (Scd1)	0	None	NA	0	0	0	0	0	300	1368	4844
NM_013834.3	Sfrp1	Secreted Frizzled-Related Protein 1 (Sfrp1)	0	None	NA	0	0	0	0	0	283	1228	4389
NM_153135.3	Unc5d	Unc-5 Netrin Receptor D Transcript Variant 1	0	None	NA	0	0	0	0	0	298	3169	9220
NM_009107.3	Rxrg	Retinoid X Receptor Gamma Transcript Variant 1	0	None	NA	0	0	0	0	0	390	1782	2151
NM_001159731.1	Rxrg	Retinoid X Receptor Gamma Transcript Variant 2	0	None	NA	0	0	0	0	0	303	1326	1695
NM_018867.5	Cpxm2	Carboxypeptidase X 2 (M14 Family) (Cpxm2)	0	None	NA	0	0	0	0	0	128	2423	3506
NM_009255.4	Serpine2	Serine (Or Cysteine) Peptidase Inhibitor, Clade E, Member 2 (Serpine2)	0	None	NA	0	0	0	0	0	177	1371	2071
NM_019790.4	Tmeff2	Transmembrane Protein With Egf-Like And Two Follistatin-Like Domains 2 (Tmeff2)	1	GGGGAAAGTAA	(2668, 2678)	0	0	1	0	0	425	1550	3339
NM_021383.5	Cnot9	Ccr4-Not Transcription Complex, Subunit 9 (Cnot9)	0	None	NA	0	0	0	0	0	378	1278	3285
NM_199007.2	Sgo2a	Shugoshin 2A Transcript Variant 1	1	GAAAGAAGTAG	(581, 591)	0	1	0	0	0	341	3836	5314
NM_026145.4	Kctd10	Potassium Channel Tetramerisation Domain Containing 10 Transcript Variant 2	0	None	NA	0	0	0	0	0	77	1025	3095
NM_001159941.1	Kctd10	Potassium Channel Tetramerisation Domain Containing 10 Transcript Variant 1	0	None	NA	0	0	0	0	0	77	1028	3098
NM_030025.2	Ccdc150	Coiled-Coil Domain Containing 150 (Ccdc150)	1	AAAAGAAGTAG	(1646, 1656)	0	1	0	0	0	146	3479	3807
NM_001159850.1	Kcnk2	Potassium Channel, Subfamily K, Member 2 Transcript Variant 1	1	GAAAAGAAAACAGA	(168, 181)	1	0	0	0	0	265	1546	3423
NM_008176.3	Cxcl1	Chemokine (C-X-C Motif) Ligand 1 (Cxcl1)	0	None	NA	0	0	0	0	0	66	357	964
NM_008888.3	Phox2b	Paired-Like Homeobox 2B (Phox2B)	0	None	NA	0	0	0	0	0	185	1130	2856
NM_013862.5	Rabgap1l	Rab Gtpase Activating Protein 1-Like Transcript Variant 1	0	None	NA	0	0	0	0	0	245	2693	3373
NM_013538.5	Cdca3	Cell Division Cycle Associated 3 (Cdca3)	0	None	NA	0	0	0	0	0	126	927	1488
NM_018871.3	Ywhag	Tyrosine 3-Monooxygenase/Tryptophan 5-Monooxygenase Activation Protein, Gamma Polypeptide (Ywhag)	0	None	NA	0	0	0	0	0	232	976	3592
NM_020266.2	Dnajb2	Dnaj Heat Shock Protein Family Member B2 Transcript Variant 1	0	None	NA	0	0	0	0	0	199	979	1881
NM_178055.4	Dnajb2	Dnaj Heat Shock Protein Family Member B2 Transcript Variant 2	0	None	NA	0	0	0	0	0	199	1033	1935
NM_001159883.1	Dnajb2	Dnaj Heat Shock Protein Family Member B2 Transcript Variant 3	0	None	NA	0	0	0	0	0	199	1174	3067
NM_001159884.1	Dnajb2	Dnaj Heat Shock Protein Family Member B2 Transcript Variant 4	0	None	NA	0	0	0	0	0	147	981	1883
NM_001159885.1	Dnajb2	Dnaj Heat Shock Protein Family Member B2 Transcript Variant 5	0	None	NA	0	0	0	0	0	182	1016	1918
NM_008142.4	Gnb1	Guanine Nucleotide Binding Protein (G Protein), Beta 1 Transcript Variant 1	0	None	NA	0	0	0	0	0	309	1332	3143
NM_001160016.1	Gnb1	Guanine Nucleotide Binding Protein (G Protein), Beta 1 Transcript Variant 2	0	None	NA	0	0	0	0	0	309	1332	3140
NM_001160017.1	Gnb1	Guanine Nucleotide Binding Protein (G Protein), Beta 1 Transcript Variant 3	0	None	NA	0	0	0	0	0	260	1283	3091
NM_026770.1	Cgref1	Cell Growth Regulator With Ef Hand Domain 1 Transcript Variant 1	1	GGGAAAAGTAG	(767, 777)	0	1	0	0	0	5	983	1350
NM_001160149.1	Cgref1	Cell Growth Regulator With Ef Hand Domain 1 Transcript Variant 2	1	GGGAAAAGTAG	(683, 693)	0	1	0	0	0	56	899	1266
NM_025312.3	Sostdc1	Sclerostin Domain Containing 1 (Sostdc1)	1	AAAAAAAAAACAAA	(1029, 1042)	0	0	1	0	0	125	746	1751
NM_009104.2	Rrm2	Ribonucleotide Reductase M2 (Rrm2)	0	None	NA	0	0	0	0	0	93	1266	2199
NM_009234.6	Sox11	Sry (Sex Determining Region Y)-Box 11 (Sox11)	0	None	NA	0	0	0	0	0	310	1498	8451
NM_009511.2	Vipr2	Vasoactive Intestinal Peptide Receptor 2 (Vipr2)	0	None	NA	0	0	0	0	0	120	1434	3403
NM_172485.3	Thsd7b	Thrombospondin, Type I, Domain Containing 7B (Thsd7B)	0	None	NA	0	0	0	0	0	331	5155	6283
NM_213727.2	Amer3	Apc Membrane Recruitment 3 (Amer3)	1	GAAAGGAGAACAAG	(3042, 3055)	0	0	1	0	0	93	2436	4367
NM_011430.3	Sncg	Synuclein, Gamma (Sncg)	0	None	NA	0	0	0	0	0	89	461	757
NM_175461.4	Fam78b	Family With Sequence Similarity 78, Member B Transcript Variant 2	0	None	NA	0	0	0	0	0	149	935	4668
NM_001160261.1	Fam78b	Family With Sequence Similarity 78, Member B Transcript Variant 3	0	None	NA	0	0	0	0	0	149	935	4666
NM_001160262.1	Fam78b	Family With Sequence Similarity 78, Member B Transcript Variant 1	0	None	NA	0	0	0	0	0	149	935	4986
NM_182930.2	Plekha6	Pleckstrin Homology Domain Containing, Family A Member 6 Transcript Variant 1	0	None	NA	0	0	0	0	0	140	3662	7397
NM_001160268.1	Plekha6	Pleckstrin Homology Domain Containing, Family A Member 6 Transcript Variant 2	0	None	NA	0	0	0	0	0	140	3350	7085
NM_172850.3	Ankmy1	Ankyrin Repeat And Mynd Domain Containing 1 Transcript Variant 1	0	None	NA	0	0	0	0	0	94	3100	3243
NM_001160319.1	Ubr4	Ubiquitin Protein Ligase E3 Component N-Recognin 4 (Ubr4)	1	AGGAGAGAAACAAG	(7515, 7528)	0	1	0	0	0	28	15571	15901
NM_182716.4	Nfasc	Neurofascin Transcript Variant 1	1	AAGGAGGAAACGGA	(3978, 3991)	0	1	0	0	0	326	4049	9795
NM_001160316.1	Nfasc	Neurofascin Transcript Variant 2	1	AAGGAGGAAACGGA	(3589, 3602)	0	1	0	0	0	90	3660	9406
NM_001160317.1	Nfasc	Neurofascin Transcript Variant 3	1	AAGGAGGAAACGGA	(3780, 3793)	0	1	0	0	0	326	3851	9597
NM_001160318.1	Nfasc	Neurofascin Transcript Variant 4	1	AAGGAGGAAACGGA	(3830, 3843)	0	1	0	0	0	427	3901	9647
NM_001014976.2	Espl1	Extra Spindle Pole Bodies 1, Separase Transcript Variant 1	0	None	NA	0	0	0	0	0	132	6489	6630
NM_027987.3	Cd300lg	Cd300 Molecule Like Family Member G Transcript Variant 4	0	None	NA	0	0	0	0	0	80	944	2348
NM_001160711.1	Cd300lg	Cd300 Molecule Like Family Member G Transcript Variant 1	0	None	NA	0	0	0	0	0	80	1328	2732
NM_001160712.1	Cd300lg	Cd300 Molecule Like Family Member G Transcript Variant 3	0	None	NA	0	0	0	0	0	80	1076	2480
NM_001160713.1	Cd300lg	Cd300 Molecule Like Family Member G Transcript Variant 2	0	None	NA	0	0	0	0	0	80	1196	2600
NM_172564.3	Tns4	Tensin 4 (Tns4)	0	None	NA	0	0	0	0	0	161	2252	4755
NM_001033302.2	Ciart	Circadian Associated Repressor Of Transcription (Ciart)	0	None	NA	0	0	0	0	0	138	1266	1395
NM_013703.2	Vldlr	Very Low Density Lipoprotein Receptor Transcript Variant 1	0	None	NA	0	0	0	0	0	595	3217	8327
NM_001161420.1	Vldlr	Very Low Density Lipoprotein Receptor Transcript Variant 2	0	None	NA	0	0	0	0	0	595	3133	8243
NM_198863.2	Slitrk2	Slit And Ntrk-Like Family, Member 2 Transcript Variant 2	1	AGGAAAAGTAG	(3156, 3166)	0	0	1	0	0	256	2797	7754
NM_001161431.1	Slitrk2	Slit And Ntrk-Like Family, Member 2 Transcript Variant 1	1	AGGAAAAGTAG	(3180, 3190)	0	0	1	0	0	280	2821	7778
NM_199021.3	Dpp10	Dipeptidylpeptidase 10 (Dpp10)	0	None	NA	0	0	0	0	0	116	2519	4648
NM_001012305.2	Slc39a12	Solute Carrier Family 39 (Zinc Transporter), Member 12 (Slc39A12)	0	None	NA	0	0	0	0	0	178	2248	2701
NM_001161483.1	Nol4	Nucleolar Protein 4 Transcript Variant 1	0	None	NA	0	0	0	0	0	61	1756	3542
NM_029638.2	Aoc1	Amine Oxidase, Copper-Containing 1 Transcript Variant 3	0	None	NA	0	0	0	0	0	48	2319	2673
NM_001161621.1	Aoc1	Amine Oxidase, Copper-Containing 1 Transcript Variant 1	0	None	NA	0	0	0	0	0	206	2477	2831
NM_001161622.1	Aoc1	Amine Oxidase, Copper-Containing 1 Transcript Variant 2	0	None	NA	0	0	0	0	0	109	2380	2734
NM_009876.4	Cdkn1c	Cyclin-Dependent Kinase Inhibitor 1C Transcript Variant 2	0	None	NA	0	0	0	0	0	208	1216	1914
NM_001161624.1	Cdkn1c	Cyclin-Dependent Kinase Inhibitor 1C Transcript Variant 1	0	None	NA	0	0	0	0	0	207	1254	1952
NM_080638.3	Mvp	Major Vault Protein (Mvp)	0	None	NA	0	0	0	0	0	74	2687	2810
NM_008256.4	Hmgcs2	3-Hydroxy-3-Methylglutaryl-Coenzyme A Synthase 2 (Hmgcs2)	0	None	NA	0	0	0	0	0	53	1580	3294
NM_010516.2	Ccn1	Cellular Communication Network Factor 1 (Ccn1)	0	None	NA	0	0	0	0	0	193	1333	2028
NM_019410.3	Pfn2	Profilin 2 (Pfn2)	0	None	NA	0	0	0	0	0	275	698	2020
NM_008939.2	Prss12	Protease, Serine 12 Neurotrypsin (Prss12)	0	None	NA	0	0	0	0	0	246	2532	2607
NM_010358.5	Gstm1	Glutathione S-Transferase, Mu 1 Transcript Variant 2	0	None	NA	0	0	0	0	0	198	855	1310
NM_172451.3	Galnt6	Polypeptide N-Acetylgalactosaminyltransferase 6 Transcript Variant 2	0	None	NA	0	0	0	0	0	387	2256	5711
NM_001161767.1	Galnt6	Polypeptide N-Acetylgalactosaminyltransferase 6 Transcript Variant 1	0	None	NA	0	0	0	0	0	391	2260	5715
NM_001161768.1	Galnt6	Polypeptide N-Acetylgalactosaminyltransferase 6 Transcript Variant 3	0	None	NA	0	0	0	0	0	388	2257	5712
NM_013547.3	Hgd	Homogentisate 1, 2-Dioxygenase Transcript Variant 1	0	None	NA	0	0	0	0	0	169	1507	1708
NM_019914.4	Mllt11	Myeloid/Lymphoid Or Mixed-Lineage Leukemia; Translocated To, 11 (Mllt11)	0	None	NA	0	0	0	0	0	600	873	2514
NM_053015.3	Mlph	Melanophilin (Mlph)	0	None	NA	0	0	0	0	0	178	1951	4484
NM_011217.2	Ptprr	Protein Tyrosine Phosphatase, Receptor Type, R Transcript Variant 1	0	None	NA	0	0	0	0	0	392	2363	3466
NM_001161838.1	Ptprr	Protein Tyrosine Phosphatase, Receptor Type, R Transcript Variant 3	0	None	NA	0	0	0	0	0	475	1714	2817
NM_001161839.1	Ptprr	Protein Tyrosine Phosphatase, Receptor Type, R Transcript Variant 4	0	None	NA	0	0	0	0	0	166	1405	2508
NM_001161840.1	Ptprr	Protein Tyrosine Phosphatase, Receptor Type, R Transcript Variant 5	0	None	NA	0	0	0	0	0	358	1597	2700
NM_009433.3	Tspyl1	Testis-Specific Protein, Y-Encoded-Like 1 (Tspyl1)	1	AAGAAAAGTAG	(1772, 1782)	0	0	1	0	0	91	1231	2696
NM_147776.4	Vwa1	Von Willebrand Factor A Domain Containing 1 (Vwa1)	0	None	NA	0	0	0	0	0	59	1307	3140
NM_021472.4	Rnase4	Ribonuclease, Rnase A Family 4 Transcript Variant 1	0	None	NA	0	0	0	0	0	191	638	1540
NM_201239.3	Rnase4	Ribonuclease, Rnase A Family 4 Transcript Variant 2	0	None	NA	0	0	0	0	0	488	935	1837
NM_026243.4	Mgat4c	Mgat4 Family, Member C Transcript Variant 2	2	GAGAAAAGTAA, GGGGAAAAAACAGA	(2563, 2573), (2213, 2226)	0	0	1	0	0	214	1651	3757
NM_001162368.1	Mgat4c	Mgat4 Family, Member C Transcript Variant 1	2	GAGAAAAGTAA, GGGGAAAAAACAGA	(2668, 2678), (2318, 2331)	0	0	1	0	0	319	1756	3862
NM_001162369.1	Mgat4c	Mgat4 Family, Member C Transcript Variant 3	2	GAGAAAAGTAA, GGGGAAAAAACAGA	(2541, 2551), (2191, 2204)	0	0	1	0	0	192	1629	3735
NM_001161731.2	Ang	Angiogenin, Ribonuclease, Rnase A Family, 5 Transcript Variant 2	0	None	NA	0	0	0	0	0	195	633	816
NM_007447.3	Ang	Angiogenin, Ribonuclease, Rnase A Family, 5 Transcript Variant 1	0	None	NA	0	0	0	0	0	492	930	1113
NM_013750.2	Phlda3	Pleckstrin Homology Like Domain, Family A, Member 3 (Phlda3)	0	None	NA	0	0	0	0	0	364	742	1483
NM_026357.2	Ribc2	Rib43A Domain With Coiled-Coils 2 Transcript Variant 1	0	None	NA	0	0	0	0	0	168	1302	1652
NM_153416.2	Aaas	Achalasia, Adrenocortical Insufficiency, Alacrimia (Aaas)	0	None	NA	0	0	0	0	0	141	1782	1816
NM_013607.2	Myh11	Myosin, Heavy Polypeptide 11, Smooth Muscle Transcript Variant 1	2	AGAGGAGGAACGAG, GGAGAGGAAACGAG	(2483, 2496), (5974, 5987)	0	0	1	0	0	149	5966	6632
NM_001161775.1	Myh11	Myosin, Heavy Polypeptide 11, Smooth Muscle Transcript Variant 2	2	AGAGGAGGAACGAG, GGAGAGGAAACGAG	(2483, 2496), (5935, 5948)	0	1	0	0	0	149	6068	6593
NM_022018.3	Fam129a	Family With Sequence Similarity 129, Member A (Fam129A)	1	AAAAGAAGTAG	(1264, 1274)	0	1	0	0	0	157	2938	3956
NM_030159.1	Troap	Trophinin Associated Protein Transcript Variant 1	0	None	NA	0	0	0	0	0	125	2132	2280
NM_001162506.1	Troap	Trophinin Associated Protein Transcript Variant 2	0	None	NA	0	0	0	0	0	100	2107	2255
NM_172498.3	Ptk2b	Ptk2 Protein Tyrosine Kinase 2 Beta Transcript Variant 3	0	None	NA	0	0	0	0	0	207	3111	3925
NM_001162365.1	Ptk2b	Ptk2 Protein Tyrosine Kinase 2 Beta Transcript Variant 2	0	None	NA	0	0	0	0	0	207	3225	4039
NM_029152.1	Efcab10	Ef-Hand Calcium Binding Domain 10 (Efcab10)	0	None	NA	0	0	0	0	0	236	635	693
NM_026006.1	Sft2d3	Sft2 Domain Containing 3 (Sft2D3)	2	GAGAAGGAAACAGA, AAAAAAAAAACGAA	(309, 322), (1594, 1607)	0	0	1	0	0	665	1304	2810
NM_022987.3	Zic5	Zinc Finger Protein Of The Cerebellum 5 (Zic5)	0	None	NA	0	0	0	0	0	341	2210	2383
NM_178898.4	Zfp956	Zinc Finger Protein 956 (Zfp956)	1	GAAAAGAAAACAGA	(287, 300)	0	1	0	0	0	169	1888	2776
NM_181348.4	Prune2	Prune Homolog 2 (Prune2)	2	AGAAAGAGAACAAG, GGAGAAAAAACAAA	(5343, 5356), (10499, 10512)	0	0	1	0	0	139	9394	12512
NM_001162934.1	Ctxn2	Cortexin 2 (Ctxn2)	0	None	NA	0	0	0	0	0	643	892	1047
NM_016925.3	Fanca	Fanconi Anemia, Complementation Group A (Fanca)	0	None	NA	0	0	0	0	0	23	4343	4541
NM_172718.3	Sgsm1	Small G Protein Signaling Modulator 1 Transcript Variant 1	0	None	NA	0	0	0	0	0	94	3376	5171
NM_001162500.1	Parvg	Parvin, Gamma Transcript Variant 1	0	None	NA	0	0	0	0	0	15	1170	2700
NM_022321.4	Parvg	Parvin, Gamma Transcript Variant 2	0	None	NA	0	0	0	0	0	129	1125	2655
NM_021507.5	Sqor	Sulfide Quinone Oxidoreductase Transcript Variant 1	0	None	NA	0	0	0	0	0	417	1770	1995
NM_001162965.1	Sgsm1	Small G Protein Signaling Modulator 1 Transcript Variant 3	0	None	NA	0	0	0	0	0	94	3304	3825
NM_001162503.1	Sqor	Sulfide Quinone Oxidoreductase Transcript Variant 2	0	None	NA	0	0	0	0	0	98	1451	1676
NM_027053.1	Lrrc51	Leucine Rich Repeat Containing 51 Transcript Variant 1	0	None	NA	0	0	0	0	0	213	792	874
NM_001162973.1	Lrrc51	Leucine Rich Repeat Containing 51 Transcript Variant 2	0	None	NA	0	0	0	0	0	150	729	811
NM_001162979.1	Ccdc81	Coiled-Coil Domain Containing 81 (Ccdc81)	0	None	NA	0	0	0	0	0	369	2334	2691
NM_028153.1	Eml2	Echinoderm Microtubule Associated Protein Like 2 Transcript Variant 1	0	None	NA	0	0	0	0	0	34	2041	2312
NM_001162996.1	Eml2	Echinoderm Microtubule Associated Protein Like 2 Transcript Variant 2	0	None	NA	0	0	0	0	0	34	1984	2255
NM_026328.2	Reg4	Regenerating Islet-Derived Family, Member 4 (Reg4)	0	None	NA	0	0	0	0	0	164	638	1021
NM_008067.4	Gabra3	Gamma-Aminobutyric Acid A Receptor, Subunit Alpha 3 Transcript Variant 1	0	None	NA	0	0	0	0	0	275	1754	3727
NM_019507.2	Tbx21	T-Box 21 (Tbx21)	0	None	NA	0	0	0	0	0	194	1787	2552
NM_013640.3	Psmb10	Proteasome (Prosome, Macropain) Subunit, Beta Type 10 (Psmb10)	0	None	NA	0	0	0	0	0	382	1204	1270
NM_019417.3	Pdlim4	Pdz And Lim Domain 4 (Pdlim4)	0	None	NA	0	0	0	0	0	85	1078	1189
NM_028390.3	Anln	Anillin, Actin Binding Protein (Anln)	1	AGAGGAGAAACAAG	(2561, 2574)	0	1	0	0	0	219	3585	5421
NM_011925.2	Adgre5	Adhesion G Protein-Coupled Receptor E5 Transcript Variant 1	0	None	NA	0	0	0	0	0	174	2631	3253
NM_001163029.1	Adgre5	Adhesion G Protein-Coupled Receptor E5 Transcript Variant 2	0	None	NA	0	0	0	0	0	174	2349	2971
NM_001163030.1	Adgre5	Adhesion G Protein-Coupled Receptor E5 Transcript Variant 3	0	None	NA	0	0	0	0	0	174	2496	3118
NM_001163031.1	Adgre5	Adhesion G Protein-Coupled Receptor E5 Transcript Variant 4	0	None	NA	0	0	0	0	0	174	2343	2965
NM_199196.2	Suz12	Suz12 Polycomb Repressive Complex 2 Subunit Transcript Variant 1	0	None	NA	0	0	0	0	0	214	2440	4449
NM_001163018.1	Suz12	Suz12 Polycomb Repressive Complex 2 Subunit Transcript Variant 2	0	None	NA	0	0	0	0	0	214	2371	4380
NM_028052.4	Synpr	Synaptoporin Transcript Variant 1	0	None	NA	0	0	0	0	0	205	1063	2551
NM_001163032.1	Synpr	Synaptoporin Transcript Variant 2	0	None	NA	0	0	0	0	0	371	1169	2657
NM_007921.3	Elf3	E74-Like Factor 3 Transcript Variant 2	1	GAAGAGGAAACGGG	(861, 874)	0	1	0	0	0	132	1248	1940
NM_001163131.1	Elf3	E74-Like Factor 3 Transcript Variant 1	1	GAAGAGGAAACGGG	(921, 934)	0	1	0	0	0	132	1308	2000
NM_010353.2	Haspin	Histone H3 Associated Protein Kinase (Haspin)	1	GGAAGGAGAACAAA	(2078, 2091)	0	1	0	0	0	33	2298	2818
NM_013603.2	Mt3	Metallothionein 3 (Mt3)	0	None	NA	0	0	0	0	0	193	400	538
NM_001163175.1	Begain	Brain-Enriched Guanylate Kinase-Associated Transcript Variant 5	0	None	NA	0	0	0	0	0	50	1910	2728
NM_013746.3	Plekhb1	Pleckstrin Homology Domain Containing, Family B Member 1 Transcript Variant 1	0	None	NA	0	0	0	0	0	293	1025	2076
NM_001163182.1	Plekhb1	Pleckstrin Homology Domain Containing, Family B Member 1 Transcript Variant 2	0	None	NA	0	0	0	0	0	293	920	1971
NM_001163183.1	Plekhb1	Pleckstrin Homology Domain Containing, Family B Member 1 Transcript Variant 3	0	None	NA	0	0	0	0	0	203	878	1929
NM_001163184.1	Plekhb1	Pleckstrin Homology Domain Containing, Family B Member 1 Transcript Variant 4	0	None	NA	0	0	0	0	0	203	773	1824
NM_001163185.1	Plekhb1	Pleckstrin Homology Domain Containing, Family B Member 1 Transcript Variant 5	0	None	NA	0	0	0	0	0	193	763	1814
NM_001163186.1	Plekhb1	Pleckstrin Homology Domain Containing, Family B Member 1 Transcript Variant 6	0	None	NA	0	0	0	0	0	194	869	1920
NM_001163187.1	Plekhb1	Pleckstrin Homology Domain Containing, Family B Member 1 Transcript Variant 7	0	None	NA	0	0	0	0	0	194	764	1815
NM_016974.3	Dbp	D Site Albumin Promoter Binding Protein (Dbp)	0	None	NA	0	0	0	0	0	377	1355	1678
NM_022014.4	Fn3k	Fructosamine 3 Kinase Transcript Variant 1	0	None	NA	0	0	0	0	0	36	966	1006
NM_001038699.2	Fn3k	Fructosamine 3 Kinase Transcript Variant 2	0	None	NA	0	0	0	0	0	36	663	3882
NM_001163262.1	Cmip	C-Maf Inducing Protein Transcript Variant 1	2	AAAAAAGAAACAAA, AAAAAAGAAACAAA	(2447, 2460), (2465, 2478)	0	0	1	0	0	83	2405	4539
NM_028941.1	Cmip	C-Maf Inducing Protein Transcript Variant 2	2	AAAAAAGAAACAAA, AAAAAAGAAACAAA	(2270, 2283), (2288, 2301)	0	0	1	0	0	170	2228	4362
NM_001163318.1	Prcd	Photoreceptor Disc Component (Prcd)	1	GGAAAGAAAACGGG	(411, 424)	0	0	1	0	0	129	291	816
NM_030699.2	Ntng1	Netrin G1 Transcript Variant A	0	None	NA	0	0	0	0	0	1095	2715	5347
NM_133488.1	Ntng1	Netrin G1 Transcript Variant E	0	None	NA	0	0	0	0	0	1095	2478	5110
NM_001163348.1	Ntng1	Netrin G1 Transcript Variant B	0	None	NA	0	0	0	0	0	1095	2547	5179
NM_001163349.1	Ntng1	Netrin G1 Transcript Variant C	0	None	NA	0	0	0	0	0	1095	2412	5044
NM_001163350.1	Ntng1	Netrin G1 Transcript Variant D	0	None	NA	0	0	0	0	0	1095	2538	5170
NM_001163351.1	Ntng1	Netrin G1 Transcript Variant F	0	None	NA	0	0	0	0	0	1095	2190	2190
NM_010488.4	Elavl4	Elav Like Rna Binding Protein 4 Transcript Variant 1	2	AAAAAAAAAACAAA, AGAAGAAAAACAAA	(1706, 1719), (1874, 1887)	0	0	1	0	0	341	1499	4094
NM_001163397.1	Elavl4	Elav Like Rna Binding Protein 4 Transcript Variant 3	2	AAAAAAAAAACAAA, AGAAGAAAAACAAA	(1375, 1388), (1543, 1556)	0	0	1	0	0	97	1168	3763
NM_001163399.1	Elavl4	Elav Like Rna Binding Protein 4 Transcript Variant 4	2	AAAAAAAAAACAAA, AGAAGAAAAACAAA	(1664, 1677), (1832, 1845)	0	0	1	0	0	341	1457	4052
NM_177075.4	Fndc9	Fibronectin Type Iii Domain Containing 9 (Fndc9)	0	None	NA	0	0	0	0	0	47	728	2263
NM_010549.3	Il11ra1	Interleukin 11 Receptor, Alpha Chain 1 Transcript Variant 1	0	None	NA	0	0	0	0	0	114	1413	1766
NM_001163401.1	Il11ra1	Interleukin 11 Receptor, Alpha Chain 1 Transcript Variant 2	0	None	NA	0	0	0	0	0	109	1408	1761
NM_025853.3	Dsn1	Dsn1 Homolog, Mis12 Kinetochore Complex Component (Dsn1)	1	GAAAGAAGTAA	(399, 409)	0	1	0	0	0	102	1149	2283
NM_201518.4	Flrt2	Fibronectin Leucine Rich Transmembrane Protein 2 (Flrt2)	0	None	NA	0	0	0	0	0	773	2756	7099
NM_025979.4	Mastl	Microtubule Associated Serine/Threonine Kinase-Like (Mastl)	0	None	NA	0	0	0	0	0	163	2761	4652
NM_010664.2	Krt18	Keratin 18 (Krt18)	0	None	NA	0	0	0	0	0	63	1335	1400
NM_009083.4	Rpl30	Ribosomal Protein L30 Transcript Variant 1	0	None	NA	0	0	0	0	0	180	528	599
NM_001163485.1	Rpl30	Ribosomal Protein L30 Transcript Variant 2	0	None	NA	0	0	0	0	0	124	472	534
NM_011817.2	Gadd45g	Growth Arrest And Dna-Damage-Inducible 45 Gamma (Gadd45G)	0	None	NA	0	0	0	0	0	105	585	1081
NM_023719.2	Txnip	Thioredoxin Interacting Protein Transcript Variant 2	0	None	NA	0	0	0	0	0	279	1470	2798
NM_008433.4	Kcnn4	Potassium Intermediate/Small Conductance Calcium-Activated Channel, Subfamily N, Member 4 Transcript Variant 1	0	None	NA	0	0	0	0	0	174	1452	1956
NM_001163510.1	Kcnn4	Potassium Intermediate/Small Conductance Calcium-Activated Channel, Subfamily N, Member 4 Transcript Variant 2	0	None	NA	0	0	0	0	0	174	1452	2041
NM_001163527.1	Itpripl1	Inositol 1,4,5-Triphosphate Receptor Interacting Protein-Like 1 Transcript Variant 1	1	AAAGAAAGTAA	(2076, 2086)	0	0	1	0	0	257	1901	3689
NM_001163528.1	Itpripl1	Inositol 1,4,5-Triphosphate Receptor Interacting Protein-Like 1 Transcript Variant 2	1	AAAGAAAGTAA	(1900, 1910)	0	0	1	0	0	81	1725	3513
NM_011131.3	Pold1	Polymerase (Dna Directed), Delta 1, Catalytic Subunit (Pold1)	0	None	NA	0	0	0	0	0	61	3379	3428
NM_178394.4	Jakmip1	Janus Kinase And Microtubule Interacting Protein 1 Transcript Variant 2	0	None	NA	0	0	0	0	0	253	2134	2382
NM_029771.3	Gper1	G Protein-Coupled Estrogen Receptor 1 (Gper1)	0	None	NA	0	0	0	0	0	610	1738	2525
NM_027643.1	Naa40	Nacetyltransferase 40, Natd Catalytic Subunit (Naa40)	0	None	NA	0	0	0	0	0	279	993	3275
NM_001163540.1	Plec	Plectin Transcript Variant 13	1	GGAGAAAGTAA	(10713, 10723)	0	1	0	0	0	183	14259	15455
NM_001163542.1	Plec	Plectin Transcript Variant 15	1	GGAGAAAGTAA	(10230, 10240)	0	1	0	0	0	6	13776	14972
NM_001163549.1	Plec	Plectin Transcript Variant 14	1	GGAGAAAGTAA	(10276, 10286)	0	1	0	0	0	175	13822	15018
NM_028664.1	Ankrd45	Ankyrin Repeat Domain 45 Transcript Variant 1	1	AGAAAGAAAACAGG	(1959, 1972)	0	0	1	0	0	55	904	3723
NM_029134.2	Lrriq1	Leucine-Rich Repeats And Iq Motif Containing 1 Transcript Variant 2	1	GAGGAGAGAACAAG	(862, 875)	0	1	0	0	0	51	2496	2576
NM_029859.1	Ccdc183	Coiled-Coil Domain Containing 183 (Ccdc183)	1	AGAAAAAGTAA	(1669, 1679)	0	1	0	0	0	74	1679	1725
NM_008923.3	Prkar1b	Protein Kinase, Camp Dependent Regulatory, Type I Beta Transcript Variant 1	3	AGGAGAAGTAG, AGGAGGAAAACAGG, AGAGAAGAAACAGA	(668, 678), (307, 320), (1765, 1778)	0	0	1	0	0	131	1277	2632
NM_011117.2	Plec	Plectin Transcript Variant 1	1	GGAGAAAGTAA	(10179, 10189)	0	1	0	0	0	6	13725	14921
NM_013643.2	Ptpn5	Protein Tyrosine Phosphatase, Non-Receptor Type 5 Transcript Variant 1	0	None	NA	0	0	0	0	0	481	2107	3134
NM_001163565.1	Ptpn5	Protein Tyrosine Phosphatase, Non-Receptor Type 5 Transcript Variant 2	0	None	NA	0	0	0	0	0	373	1999	3049
NM_201385.2	Plec	Plectin Transcript Variant 2	1	GGAGAAAGTAA	(10114, 10124)	0	1	0	0	0	55	13660	14856
NM_201389.2	Plec	Plectin Transcript Variant 6	1	GGAGAAAGTAA	(10698, 10708)	0	1	0	0	0	183	14244	15440
NM_201390.2	Plec	Plectin Transcript Variant 7	1	GGAGAAAGTAA	(10113, 10123)	0	1	0	0	0	123	13659	14855
NM_201391.2	Plec	Plectin Transcript Variant 8	1	GGAGAAAGTAA	(10261, 10271)	0	1	0	0	0	175	13807	15003
NM_201393.2	Plec	Plectin Transcript Variant 10	1	GGAGAAAGTAA	(10204, 10214)	0	1	0	0	0	97	13750	14946
NM_201394.2	Plec	Plectin Transcript Variant 11	1	GGAGAAAGTAA	(10261, 10271)	0	1	0	0	0	175	13807	15003
NM_008935.2	Prom1	Prominin 1 Transcript Variant 1	0	None	NA	0	0	0	0	0	243	2820	3739
NM_001163577.1	Prom1	Prominin 1 Transcript Variant 2	0	None	NA	0	0	0	0	0	243	2847	3766
NM_001163578.1	Prom1	Prominin 1 Transcript Variant 3	0	None	NA	0	0	0	0	0	154	2659	2728
NM_001163581.1	Prom1	Prominin 1 Transcript Variant 4	0	None	NA	0	0	0	0	0	154	2569	2638
NM_001163582.1	Prom1	Prominin 1 Transcript Variant 5	0	None	NA	0	0	0	0	0	154	2584	2653
NM_001163583.1	Prom1	Prominin 1 Transcript Variant 6	0	None	NA	0	0	0	0	0	154	2626	2965
NM_001163584.1	Prom1	Prominin 1 Transcript Variant 7	0	None	NA	0	0	0	0	0	154	2638	3557
NM_001163585.1	Prom1	Prominin 1 Transcript Variant 8	0	None	NA	0	0	0	0	0	154	2683	3602
NM_013639.2	Prph	Peripherin Transcript Variant 1	0	None	NA	0	0	0	0	0	33	1557	1865
NM_001163588.1	Prph	Peripherin Transcript Variant 2	0	None	NA	0	0	0	0	0	33	1554	1862
NM_001163589.1	Prph	Peripherin Transcript Variant 3	0	None	NA	0	0	0	0	0	33	1461	1769
NM_025956.4	ccdc198	Coiled-Coil Domain Containing 198 (Ccdc198)	0	None	NA	0	0	0	0	0	75	960	1167
NM_001163609.1	Psma8	Proteasome Subunit Alpha 8 Transcript Variant 1	0	None	NA	0	0	0	0	0	80	833	1693
NM_001163610.1	Nhsl2	Nhs-Like 2 (Nhsl2)	2	AAGGGAAGTAA, GAAAAAAAAACAGG	(3712, 3722), (11600, 11613)	0	0	1	0	0	183	3843	12971
NM_009009.4	Rad21	Rad21 Cohesin Complex Component (Rad21)	0	None	NA	0	0	0	0	0	245	2153	3632
NM_025958.2	Cand2	Cullin-Associated And Neddylation-Dissociated 2 (Cand2)	0	None	NA	0	0	0	0	0	54	3762	5453
NM_001013026.2	Ttf2	Transcription Termination Factor, Rna Polymerase Ii (Ttf2)	1	AAGGAAAGAACAGA	(511, 524)	0	1	0	0	0	16	3433	4555
NM_027881.3	Osbpl3	Oxysterol Binding Protein-Like 3 Transcript Variant 1	0	None	NA	0	0	0	0	0	191	2759	6497
NM_001163645.1	Osbpl3	Oxysterol Binding Protein-Like 3 Transcript Variant 2	0	None	NA	0	0	0	0	0	581	3041	6779
NM_001033285.1	Cdc42bpa	Cdc42 Binding Protein Kinase Alpha Transcript Variant 1	0	None	NA	0	0	0	0	0	21	5220	8656
NM_028102.1	Ddhd2	Ddhd Domain Containing 2 Transcript Variant 1	0	None	NA	0	0	0	0	0	101	2201	4267
NM_001163592.1	Nhsl1	Nhs-Like 1 Transcript Variant 2	0	None	NA	0	0	0	0	0	127	4879	6812
NM_009519.2	Wnt11	Wingless-Type Mmtv Integration Site Family, Member 11 Transcript Variant 2	0	None	NA	0	0	0	0	0	263	1328	2788
NM_021366.3	Klf13	Kruppel-Like Factor 13 (Klf13)	0	None	NA	0	0	0	0	0	369	1239	6396
NM_028199.3	Plxdc1	Plexin Domain Containing 1 Transcript Variant 2	1	GAGAAAAGTAA	(2120, 2130)	0	0	1	0	0	130	1633	2901
NM_001163608.1	Plxdc1	Plexin Domain Containing 1 Transcript Variant 1	1	GAGAAAAGTAA	(2141, 2151)	0	0	1	0	0	130	1654	2922
NM_001163635.1	Tnks2	Tankyrase, Trf1-Interacting Ankyrin-Related Adp-Ribose Polymerase 2 (Tnks2)	1	AAAAAAAGTAG	(6210, 6220)	0	0	1	0	0	306	3807	6503
NM_001163637.1	Jakmip2	Janus Kinase And Microtubule Interacting Protein 2 (Jakmip2)	0	None	NA	0	0	0	0	0	471	2934	3511
NM_027667.3	Arhgap19	Rho Gtpase Activating Protein 19 Transcript Variant 1	0	None	NA	0	0	0	0	0	57	1542	5150
NM_001163495.1	Arhgap19	Rho Gtpase Activating Protein 19 Transcript Variant 2	0	None	NA	0	0	0	0	0	57	1497	5071
NM_009103.3	Rrm1	Ribonucleotide Reductase M1 (Rrm1)	0	None	NA	0	0	0	0	0	330	2709	3997
NM_001033264.3	Gls2	Glutaminase 2 (Liver, Mitochondrial) Transcript Variant 1	0	None	NA	0	0	0	0	0	91	1900	2460
NM_175530.3	Fbxo46	F-Box Protein 46 (Fbxo46)	0	None	NA	0	0	0	0	0	158	1970	2962
NM_001163721.1	Smim1	Small Integral Membrane Protein 1 Transcript Variant 1	1	AGGAAAGGAACGGG	(2108, 2121)	0	0	1	0	0	348	585	3454
NM_001163722.1	Smim1	Small Integral Membrane Protein 1 Transcript Variant 2	1	AGGAAAGGAACGGG	(2034, 2047)	0	0	1	0	0	274	511	3380
NM_017370.2	Hp	Haptoglobin Transcript Variant 1	0	None	NA	0	0	0	0	0	158	1202	1365
NM_010934.4	Npy1r	Neuropeptide Y Receptor Y1 Transcript Variant 1	0	None	NA	0	0	0	0	0	248	1397	3007
NM_172869.4	Frmd3	Ferm Domain Containing 3 Transcript Variant 1	1	AAAGGAAGTAG	(1146, 1156)	0	1	0	0	0	167	1955	3977
NM_001163732.1	Frmd3	Ferm Domain Containing 3 Transcript Variant 2	1	AAAGGAAGTAG	(1146, 1156)	0	1	0	0	0	167	1832	2044
NM_001013368.5	E2f8	E2F Transcription Factor 8 Transcript Variant 2	1	GGGAAGAGAACAAG	(1080, 1093)	0	1	0	0	0	490	3073	3705
NM_015797.4	Fbxo6	F-Box Protein 6 Transcript Variant 1	0	None	NA	0	0	0	0	0	867	1755	1955
NM_001163704.1	Fbxo6	F-Box Protein 6 Transcript Variant 2	0	None	NA	0	0	0	0	0	341	1229	1429
NM_001163705.1	Fbxo6	F-Box Protein 6 Transcript Variant 3	0	None	NA	0	0	0	0	0	125	1013	1213
NM_001163706.1	Fbxo6	F-Box Protein 6 Transcript Variant 4	0	None	NA	0	0	0	0	0	117	1005	1205
NM_001163707.1	Fbxo6	F-Box Protein 6 Transcript Variant 5	0	None	NA	0	0	0	0	0	152	1040	1240
NM_001163622.1	Prepl	Prolyl Endopeptidase-Like Transcript Variant 1	0	None	NA	0	0	0	0	0	485	2663	3830
NM_145984.3	Prepl	Prolyl Endopeptidase-Like Transcript Variant 2	0	None	NA	0	0	0	0	0	310	2227	3394
NM_001163623.1	Prepl	Prolyl Endopeptidase-Like Transcript Variant 3	0	None	NA	0	0	0	0	0	210	2127	3294
NM_001163624.1	Prepl	Prolyl Endopeptidase-Like Transcript Variant 4	0	None	NA	0	0	0	0	0	78	1995	3162
NM_021360.4	Neurl1a	Neuralized E3 Ubiquitin Protein Ligase 1A Transcript Variant 1	0	None	NA	0	0	0	0	0	647	2372	4168
NM_001163480.1	Neurl1a	Neuralized E3 Ubiquitin Protein Ligase 1A Transcript Variant 2	0	None	NA	0	0	0	0	0	220	1894	3690
NM_175185.4	Hsdl1	Hydroxysteroid Dehydrogenase Like 1 (Hsdl1)	0	None	NA	0	0	0	0	0	115	1108	3183
NM_197959.2	Kif18b	Kinesin Family Member 18B (Kif18B)	0	None	NA	0	0	0	0	0	150	2655	3345
NM_172759.3	Ces2e	Carboxylesterase 2E Transcript Variant 1	0	None	NA	0	0	0	0	0	61	1741	2699
NM_001163756.1	Ces2e	Carboxylesterase 2E Transcript Variant 2	0	None	NA	0	0	0	0	0	61	1741	2007
NM_001037221.2	Samd4	Sterile Alpha Motif Domain Containing 4 Transcript Variant 1	0	None	NA	0	0	0	0	0	626	2762	7120
NM_025674.2	Tcf19	Transcription Factor 19 Transcript Variant 3	0	None	NA	0	0	0	0	0	429	1221	1664
NM_028966.3	Samd4	Sterile Alpha Motif Domain Containing 4 Transcript Variant 2	0	None	NA	0	0	0	0	0	626	2498	6856
NM_001163763.1	Tcf19	Transcription Factor 19 Transcript Variant 1	0	None	NA	0	0	0	0	0	538	1330	1773
NM_001163433.1	Samd4	Sterile Alpha Motif Domain Containing 4 Transcript Variant 3	0	None	NA	0	0	0	0	0	409	2242	6600
NM_001163764.1	Tcf19	Transcription Factor 19 Transcript Variant 2	0	None	NA	0	0	0	0	0	381	1173	1616
NM_027258.1	Rnf157	Ring Finger Protein 157 (Rnf157)	0	None	NA	0	0	0	0	0	248	2294	4655
NM_027556.1	Cep192	Centrosomal Protein 192 (Cep192)	2	GAAAAAAGTAA, AAAGAAAGTAA	(2548, 2558), (5899, 5909)	0	1	0	0	0	255	7800	8125
NM_172887.2	Fry	Fry Microtubule Binding Protein (Fry)	0	None	NA	0	0	0	0	0	339	9402	10753
NM_146477.2	Olfr90	Olfactory Receptor 90 (Olfr90)	0	None	NA	0	0	0	0	0	73	1006	1046
NM_172286.4	6430548M08Rik	Riken Cdna 6430548M08 Gene Transcript Variant 1	0	None	NA	0	0	0	0	0	298	1522	5565
NM_001163760.1	6430548M08Rik	Riken Cdna 6430548M08 Gene Transcript Variant 2	0	None	NA	0	0	0	0	0	277	1501	5544
NM_001163761.1	6430548M08Rik	Riken Cdna 6430548M08 Gene Transcript Variant 3	0	None	NA	0	0	0	0	0	298	1492	5535
NM_001163762.1	6430548M08Rik	Riken Cdna 6430548M08 Gene Transcript Variant 4	0	None	NA	0	0	0	0	0	298	1192	1762
NM_178420.3	Nlrx1	Nlr Family Member X1 Transcript Variant 2	0	None	NA	0	0	0	0	0	240	3168	3694
NM_001163742.1	Nlrx1	Nlr Family Member X1 Transcript Variant 3	0	None	NA	0	0	0	0	0	151	3079	3605
NM_001163743.1	Nlrx1	Nlr Family Member X1 Transcript Variant 1	0	None	NA	0	0	0	0	0	252	3180	3706
NM_032398.2	Plvap	Plasmalemma Vesicle Associated Protein (Plvap)	0	None	NA	0	0	0	0	0	53	1370	2033
NM_175140.4	Chst8	Carbohydrate Sulfotransferase 8 (Chst8)	0	None	NA	0	0	0	0	0	452	1706	2397
NM_025972.4	Naaa	N-Acylethanolamine Acid Amidase Transcript Variant 1	0	None	NA	0	0	0	0	0	49	1138	2424
NM_001163687.1	Naaa	N-Acylethanolamine Acid Amidase Transcript Variant 2	0	None	NA	0	0	0	0	0	49	1132	2418
NM_008557.2	Fxyd3	Fxyd Domain-Containing Ion Transport Regulator 3 (Fxyd3)	0	None	NA	0	0	0	0	0	91	358	524
NM_008840.3	Pik3cd	Phosphatidylinositol-4,5-Bisphosphate 3-Kinase Catalytic Subunit Delta Transcript Variant 4	1	AGAAAGGAAACAAA	(23, 36)	1	0	0	0	0	480	3615	5102
NM_001029837.2	Pik3cd	Phosphatidylinositol-4,5-Bisphosphate 3-Kinase Catalytic Subunit Delta Transcript Variant 2	0	None	NA	0	0	0	0	0	278	3422	4909
NM_001164049.1	Pik3cd	Phosphatidylinositol-4,5-Bisphosphate 3-Kinase Catalytic Subunit Delta Transcript Variant 3	1	AGAAAGGAAACAAA	(23, 36)	1	0	0	0	0	305	3449	4921
NM_001164050.1	Pik3cd	Phosphatidylinositol-4,5-Bisphosphate 3-Kinase Catalytic Subunit Delta Transcript Variant 5	1	AGAAAGGAAACAAA	(23, 36)	1	0	0	0	0	305	3443	4915
NM_001164051.1	Pik3cd	Phosphatidylinositol-4,5-Bisphosphate 3-Kinase Catalytic Subunit Delta Transcript Variant 6	0	None	NA	0	0	0	0	0	329	3470	4942
NM_001164052.1	Pik3cd	Phosphatidylinositol-4,5-Bisphosphate 3-Kinase Catalytic Subunit Delta Transcript Variant 1	0	None	NA	0	0	0	0	0	32	3164	4636
NM_012008.2	Ddx3y	Dead (Asp-Glu-Ala-Asp) Box Polypeptide 3, Y-Linked (Ddx3Y)	1	AAGGGAAGTAG	(1828, 1838)	0	1	0	0	0	90	2067	4640
NM_009034.4	Rbp2	Retinol Binding Protein 2, Cellular (Rbp2)	0	None	NA	0	0	0	0	0	73	478	672
NM_009254.3	Serpinb6a	Serine (Or Cysteine) Peptidase Inhibitor, Clade B, Member 6A Transcript Variant 2	1	AAAGGAAGTAA	(913, 923)	0	1	0	0	0	172	1309	1432
NM_001164117.1	Serpinb6a	Serine (Or Cysteine) Peptidase Inhibitor, Clade B, Member 6A Transcript Variant 1	1	AAAGGAAGTAA	(1081, 1091)	0	1	0	0	0	277	1477	1600
NM_001164118.1	Serpinb6a	Serine (Or Cysteine) Peptidase Inhibitor, Clade B, Member 6A Transcript Variant 3	1	AAAGGAAGTAA	(1135, 1145)	0	1	0	0	0	394	1531	1654
NM_010729.3	Loxl1	Lysyl Oxidase-Like 1 (Loxl1)	0	None	NA	0	0	0	0	0	326	2150	3338
NM_011859.3	Osr1	Odd-Skipped Related Transcription Factor 1 (Osr1)	0	None	NA	0	0	0	0	0	335	1136	2027
NM_007530.3	Bcap29	B Cell Receptor Associated Protein 29 Transcript Variant 1	2	GAGAGAAGTAA, GAAGAAAAAACAAA	(444, 454), (222, 235)	1	0	0	0	0	243	966	1954
NM_001164090.1	Bcap29	B Cell Receptor Associated Protein 29 Transcript Variant 2	2	GAGAGAAGTAA, GAAGAAAAAACAAA	(281, 291), (59, 72)	1	0	0	0	0	80	803	1791
NM_138583.2	Tango2	Transport And Golgi Organization 2 Transcript Variant 1	0	None	NA	0	0	0	0	0	76	907	1529
NM_008565.3	Mcm4	Minichromosome Maintenance Complex Component 4 (Mcm4)	0	None	NA	0	0	0	0	0	220	2809	3589
NM_013871.3	Mapk12	Mitogen-Activated Protein Kinase 12 (Mapk12)	0	None	NA	0	0	0	0	0	231	1335	1905
NM_013920.2	Hnf4g	Hepatocyte Nuclear Factor 4, Gamma (Hnf4G)	1	GAAAAAAGTAA	(3025, 3035)	0	0	1	0	0	299	1556	4180
NM_009450.2	Tubb2a	Tubulin, Beta 2A Class Iia (Tubb2A)	0	None	NA	0	0	0	0	0	79	1417	1638
NM_023056.4	Tmem176b	Transmembrane Protein 176B Transcript Variant 1	0	None	NA	0	0	0	0	0	636	1428	1670
NM_001164207.1	Tmem176b	Transmembrane Protein 176B Transcript Variant 2	0	None	NA	0	0	0	0	0	387	1179	1421
NM_001164208.1	Tmem176b	Transmembrane Protein 176B Transcript Variant 4	0	None	NA	0	0	0	0	0	35	827	1069
NM_023565.3	Cse1l	Chromosome Segregation 1-Like (S. Cerevisiae) (Cse1L)	0	None	NA	0	0	0	0	0	92	3008	3604
NM_146243.2	Actr2	Arp2 Actin-Related Protein 2 Transcript Variant 2	0	None	NA	0	0	0	0	0	99	1284	3688
NM_026481.3	Tppp3	Tubulin Polymerization-Promoting Protein Family Member 3 (Tppp3)	0	None	NA	0	0	0	0	0	149	680	1040
NM_026653.2	Rpa1	Replication Protein A1 Transcript Variant 2	2	AAGAGAAGAACGAG, GAGAGAAGAACAGA	(1804, 1817), (2031, 2044)	0	0	1	0	0	125	1997	3058
NM_001164223.1	Rpa1	Replication Protein A1 Transcript Variant 1	2	AAGAGAAGAACGAG, GAGAGAAGAACAGA	(1867, 1880), (2094, 2107)	0	0	1	0	0	125	2060	3121
NM_001164225.1	Fbxl16	F-Box And Leucine-Rich Repeat Protein 16 (Fbxl16)	0	None	NA	0	0	0	0	0	316	1756	3499
NM_027102.3	Esam	Endothelial Cell-Specific Adhesion Molecule Transcript Variant 1	0	None	NA	0	0	0	0	0	132	1317	1859
NM_181589.3	Ckap2l	Cytoskeleton Associated Protein 2-Like (Ckap2L)	0	None	NA	0	0	0	0	0	71	2309	3154
NM_146094.2	Fads1	Fatty Acid Desaturase 1 (Fads1)	0	None	NA	0	0	0	0	0	164	1508	3474
NM_029920.7	Mtus2	Microtubule Associated Tumor Suppressor Candidate 2 Transcript Variant 1	2	AGGAGAAGTAG, AGAGAAGAAACAGG	(6402, 6412), (6722, 6735)	0	0	1	0	0	935	4997	7543
NM_001164203.1	Plec	Plectin Transcript Variant 12	1	GGAGAAAGTAA	(10217, 10227)	0	1	0	0	0	602	13763	14959
NM_201387.3	Plec	Plectin Transcript Variant 4	1	GGAGAAAGTAA	(10204, 10214)	0	1	0	0	0	589	13750	14946
NM_022423.2	Rnf187	Ring Finger Protein 187 (Rnf187)	0	None	NA	0	0	0	0	0	122	833	1971
NM_201392.2	Plec	Plectin Transcript Variant 9	1	GGAGAAAGTAA	(10087, 10097)	0	1	0	0	0	472	13633	14829
NM_172598.3	Wdhd1	Wd Repeat And Hmg-Box Dna Binding Protein 1 Transcript Variant 2	0	None	NA	0	0	0	0	0	260	3506	4190
NM_201388.2	Plec	Plectin Transcript Variant 5	1	GGAGAAAGTAA	(10166, 10176)	0	1	0	0	0	551	13712	14908
NM_201386.2	Plec	Plectin Transcript Variant 3	1	GGAGAAAGTAA	(10175, 10185)	0	1	0	0	0	155	13721	14917
NM_146235.3	Ercc6l	Excision Repair Cross-Complementing Rodent Repair Deficiency Complementation Group 6 Like (Ercc6L)	0	None	NA	0	0	0	0	0	116	3839	4198
NM_146208.2	Neil3	Nei Like 3 (E. Coli) (Neil3)	0	None	NA	0	0	0	0	0	154	1975	2271
NM_153540.4	Pomgnt2	Protein O-Linked Mannose Beta 1,4-N-Acetylglucosaminyltransferase 2 Transcript Variant 4	0	None	NA	0	0	0	0	0	261	2004	2369
NM_030750.3	Sgpp1	Sphingosine-1-Phosphate Phosphatase 1 (Sgpp1)	0	None	NA	0	0	0	0	0	166	1459	3324
NM_011741.2	Zan	Zonadhesin (Zan)	0	None	NA	0	0	0	0	0	173	16436	16481
NM_198649.3	Ablim3	Actin Binding Lim Protein Family, Member 3 Transcript Variant 1	1	GGAAGAGGAACGAA	(2592, 2605)	0	1	0	0	0	583	2632	4545
NM_001164491.1	Ablim3	Actin Binding Lim Protein Family, Member 3 Transcript Variant 2	1	GGAAGAGGAACGAA	(2273, 2286)	0	1	0	0	0	264	2313	4226
NM_001033247.1	Cfap44	Cilia And Flagella Associated Protein 44 (Cfap44)	1	GAAGAAAGTAG	(2827, 2837)	0	1	0	0	0	55	5587	6583
NM_030709.2	Tmprss5	Transmembrane Protease, Serine 5 Transcript Variant 2	0	None	NA	0	0	0	0	0	115	1453	2070
NM_024245.4	Kif23	Kinesin Family Member 23 (Kif23)	2	AGAAGAAAAACAAA, AAAAAAAAAACAAA	(1865, 1878), (3213, 3226)	0	0	1	0	0	177	3039	3439
NM_023729.3	Asz1	Ankyrin Repeat, Sam And Basic Leucine Zipper Domain Containing 1 (Asz1)	1	AAGAGAAGAACGAG	(156, 169)	0	1	0	0	0	25	1453	1740
NM_026018.3	Pdzk1ip1	Pdzk1 Interacting Protein 1 Transcript Variant 2	0	None	NA	0	0	0	0	0	206	551	897
NM_001164557.1	Pdzk1ip1	Pdzk1 Interacting Protein 1 Transcript Variant 1	0	None	NA	0	0	0	0	0	237	783	1129
NM_001164558.1	Pdzk1ip1	Pdzk1 Interacting Protein 1 Transcript Variant 3	0	None	NA	0	0	0	0	0	135	480	826
NM_026507.4	Zwilch	Zwilch Kinetochore Protein (Zwilch)	1	AAGGAAGAAACAAG	(272, 285)	0	1	0	0	0	40	1831	2784
NM_198412.2	Dnajc6	Dnaj Heat Shock Protein Family Member C6 Transcript Variant 4	2	GGAAGGGAAACAAA, AGGGGAAAAACAGA	(2478, 2491), (3841, 3854)	0	0	1	0	0	198	2901	5139
NM_001164583.1	Dnajc6	Dnaj Heat Shock Protein Family Member C6 Transcript Variant 1	2	GGAAGGGAAACAAA, AGGGGAAAAACAGA	(2559, 2572), (3922, 3935)	0	0	1	0	0	75	2982	5220
NM_001164585.1	Dnajc6	Dnaj Heat Shock Protein Family Member C6 Transcript Variant 3	2	GGAAGGGAAACAAA, AGGGGAAAAACAGA	(2569, 2582), (3932, 3945)	0	0	1	0	0	289	2992	5230
NM_013892.3	Pcsk1n	Proprotein Convertase Subtilisin/Kexin Type 1 Inhibitor (Pcsk1N)	1	AAAAGAAAAACAAA	(2039, 2052)	0	0	1	0	0	109	886	2208
NM_001164563.1	Amigo2	Adhesion Molecule With Ig Like Domain 2 Transcript Variant 2	0	None	NA	0	0	0	0	0	405	1965	2871
NM_178114.4	Amigo2	Adhesion Molecule With Ig Like Domain 2 Transcript Variant 1	0	None	NA	0	0	0	0	0	748	2308	3214
NM_001164602.1	Amigo2	Adhesion Molecule With Ig Like Domain 2 Transcript Variant 3	0	None	NA	0	0	0	0	0	373	1933	2839
NM_001164584.1	Dnajc6	Dnaj Heat Shock Protein Family Member C6 Transcript Variant 2	2	GGAAGGGAAACAAA, AGGGGAAAAACAGA	(2504, 2517), (3867, 3880)	0	0	1	0	0	110	2927	5165
NM_026200.3	Kcnv1	Potassium Channel, Subfamily V, Member 1 (Kcnv1)	0	None	NA	0	0	0	0	0	294	1806	4496
NM_019778.2	Zbtb20	Zinc Finger And Btb Domain Containing 20 Transcript Variant 1	0	None	NA	0	0	0	0	0	535	2761	3156
NM_181058.1	Zbtb20	Zinc Finger And Btb Domain Containing 20 Transcript Variant 2	0	None	NA	0	0	0	0	0	532	2539	2934
NM_023386.5	Rtp4	Receptor Transporter Protein 4 (Rtp4)	0	None	NA	0	0	0	0	0	70	820	1573
NM_029779.2	Ccdc116	Coiled-Coil Domain Containing 116 Transcript Variant 2	1	AGAGGAAGTAA	(3576, 3586)	0	0	1	0	0	113	1739	3912
NM_183181.2	Abhd16b	Abhydrolase Domain Containing 16B (Abhd16B)	0	None	NA	0	0	0	0	0	101	1526	1775
NM_024441.3	Hspb2	Heat Shock Protein 2 Transcript Variant 1	0	None	NA	0	0	0	0	0	84	633	910
NM_001164708.1	Hspb2	Heat Shock Protein 2 Transcript Variant 2	0	None	NA	0	0	0	0	0	84	351	628
NM_176846.3	Exph5	Exophilin 5 (Exph5)	0	None	NA	0	0	0	0	0	63	5946	9601
NM_001081314.2	C2cd4b	C2 Calcium-Dependent Domain Containing 4B (C2Cd4B)	0	None	NA	0	0	0	0	0	120	1143	1348
NM_198652.2	Hjurp	Holliday Junction Recognition Protein (Hjurp)	0	None	NA	0	0	0	0	0	110	2114	8449
NM_176972.4	Usp37	Ubiquitin Specific Peptidase 37 Transcript Variant 1	1	GGGGAGGGAACAAG	(6900, 6913)	0	0	1	0	0	375	3315	7196
NM_008974.4	Ptp4a2	Protein Tyrosine Phosphatase 4A2 Transcript Variant 1	1	AAAAAAAAAACAAA	(1788, 1801)	0	0	1	0	0	728	1232	3413
NM_001164745.1	Ptp4a2	Protein Tyrosine Phosphatase 4A2 Transcript Variant 2	1	AAAAAAAAAACAAA	(1757, 1770)	0	0	1	0	0	697	1201	3382
NM_009130.3	Scg3	Secretogranin Iii Transcript Variant 1	0	None	NA	0	0	0	0	0	331	1747	2207
NM_001164790.1	Scg3	Secretogranin Iii Transcript Variant 2	0	None	NA	0	0	0	0	0	331	1732	2192
NM_001164792.1	Tpbg	Trophoblast Glycoprotein Transcript Variant 2	0	None	NA	0	0	0	0	0	433	1714	3509
NM_011627.4	Tpbg	Trophoblast Glycoprotein Transcript Variant 1	0	None	NA	0	0	0	0	0	542	1823	3618
NM_183285.3	Kctd2	Potassium Channel Tetramerisation Domain Containing 2 (Kctd2)	0	None	NA	0	0	0	0	0	42	834	1787
NM_178893.4	Coro2a	Coronin, Actin Binding Protein 2A Transcript Variant 1	1	GAGGAAGAAACAAA	(248, 261)	1	0	0	0	0	281	1913	4112
NM_001164804.1	Coro2a	Coronin, Actin Binding Protein 2A Transcript Variant 2	0	None	NA	0	0	0	0	0	113	1688	3887
NM_028518.1	Col20a1	Collagen, Type Xx, Alpha 1 (Col20A1)	0	None	NA	0	0	0	0	0	0	3963	4189
NM_020274.4	Htr3b	5-Hydroxytryptamine Receptor 3B (Htr3B)	0	None	NA	0	0	0	0	0	205	1519	2411
NM_153400.4	P2rx2	Purinergic Receptor P2X, Ligand-Gated Ion Channel, 2 Transcript Variant 1	0	None	NA	0	0	0	0	0	80	1538	1919
NM_001164833.1	P2rx2	Purinergic Receptor P2X, Ligand-Gated Ion Channel, 2 Transcript Variant 2	0	None	NA	0	0	0	0	0	80	1331	1712
NM_001164834.1	P2rx2	Purinergic Receptor P2X, Ligand-Gated Ion Channel, 2 Transcript Variant 3	0	None	NA	0	0	0	0	0	80	1268	1649
NM_052992.3	Fxyd1	Fxyd Domain-Containing Ion Transport Regulator 1 Transcript Variant 3	0	None	NA	0	0	0	0	0	174	453	639
NM_052991.4	Fxyd1	Fxyd Domain-Containing Ion Transport Regulator 1 Transcript Variant 5	0	None	NA	0	0	0	0	0	93	372	558
NM_019503.4	Fxyd1	Fxyd Domain-Containing Ion Transport Regulator 1 Transcript Variant 1	0	None	NA	0	0	0	0	0	101	389	575
NM_144547.2	Amhr2	Anti-Mullerian Hormone Type 2 Receptor Transcript Variant 1	0	None	NA	0	0	0	0	0	107	1814	1947
NM_001165934.1	Rgs9	Regulator Of G-Protein Signaling 9 Transcript Variant 2	2	AGGAAAGGAACAAA, AAGAGGAGAACAAG	(696, 709), (3783, 3796)	0	0	1	0	0	187	1642	7642
NM_145539.2	Tm4sf4	Transmembrane 4 Superfamily Member 4 (Tm4Sf4)	0	None	NA	0	0	0	0	0	205	814	1417
NM_153422.2	Pde5a	Phosphodiesterase 5A, Cgmp-Specific (Pde5A)	3	AAAAAAGGAACAAA, GGAAGAAGAACAAA, GAGGAAGAAACAAG	(445, 458), (1434, 1447), (1658, 1671)	0	1	0	0	0	88	2686	6728
NM_177130.3	Glt28d2	Glycosyltransferase 28 Domain Containing 2 (Glt28D2)	0	None	NA	0	0	0	0	0	418	916	2737
NM_029437.2	Ckap5	Cytoskeleton Associated Protein 5 Transcript Variant 2	1	AGAAAAAGTAG	(1519, 1529)	0	1	0	0	0	37	6073	6521
NM_001033199.3	Clca4b	Chloride Channel Accessory 4B (Clca4B)	1	GGGGAGAAAACAAG	(453, 466)	0	1	0	0	0	30	2808	2997
NM_007707.3	Socs3	Suppressor Of Cytokine Signaling 3 (Socs3)	0	None	NA	0	0	0	0	0	580	1258	2742
NM_172899.4	Dmkn	Dermokine Transcript Variant 2	1	AAGAAGGGAACAAA	(107, 120)	1	0	0	0	0	168	1695	2022
NM_028618.2	Dmkn	Dermokine Transcript Variant 1	0	None	NA	0	0	0	0	0	19	334	661
NM_001166173.1	Dmkn	Dermokine Transcript Variant 3	1	AAGAAGGGAACAAA	(107, 120)	1	0	0	0	0	168	1743	2070
NM_001166174.1	Dmkn	Dermokine Transcript Variant 4	1	AAGAAGGGAACAAA	(107, 120)	1	0	0	0	0	168	1650	1977
NM_001163288.2	Susd1	Sushi Domain Containing 1 (Susd1)	0	None	NA	0	0	0	0	0	310	2569	3295
NM_029536.3	Gpr165	G Protein-Coupled Receptor 165 (Gpr165)	0	None	NA	0	0	0	0	0	529	1897	3194
NM_007930.4	Enc1	Ectodermal-Neural Cortex 1 (Enc1)	1	GAAAGAAAAACAGG	(2305, 2318)	0	0	1	0	0	438	2208	4752
NM_028232.2	Sgo1	Shugoshin 1 (Sgo1)	1	AAAGGAAGTAG	(897, 907)	0	1	0	0	0	242	1796	3609
NM_008043.3	Frat1	Frequently Rearranged In Advanced T Cell Lymphomas (Frat1)	1	GAGGGGGAAACAAG	(1477, 1490)	0	0	1	0	0	198	1023	2614
NM_011401.4	Slc2a3	Solute Carrier Family 2 (Facilitated Glucose Transporter), Member 3 (Slc2A3)	0	None	NA	0	0	0	0	0	355	1837	3973
NM_028982.4	Fam234b	Family With Sequence Similarity 234, Member B Transcript Variant 2	0	None	NA	0	0	0	0	0	78	1953	4225
NM_001166406.1	Kif20a	Kinesin Family Member 20A Transcript Variant 1	0	None	NA	0	0	0	0	0	253	2917	3579
NM_001166407.1	Kif20a	Kinesin Family Member 20A Transcript Variant 2	0	None	NA	0	0	0	0	0	251	2915	3577
NM_009004.4	Kif20a	Kinesin Family Member 20A Transcript Variant 3	0	None	NA	0	0	0	0	0	147	2811	3473
NM_053103.5	Entpd7	Ectonucleoside Triphosphate Diphosphohydrolase 7 (Entpd7)	0	None	NA	0	0	0	0	0	311	2132	6050
NM_145629.2	Pls3	Plastin 3 (T-Isoform) Transcript Variant 1	0	None	NA	0	0	0	0	0	245	2138	3251
NM_001166453.1	Pls3	Plastin 3 (T-Isoform) Transcript Variant 2	0	None	NA	0	0	0	0	0	131	2024	3137
NM_207246.4	Rasgrp3	Ras, Guanyl Releasing Protein 3 Transcript Variant 2	0	None	NA	0	0	0	0	0	389	2465	4720
NM_001166493.1	Rasgrp3	Ras, Guanyl Releasing Protein 3 Transcript Variant 1	0	None	NA	0	0	0	0	0	397	2473	4728
NM_178920.4	Mal2	Mal, T Cell Differentiation Protein 2 (Mal2)	0	None	NA	0	0	0	0	0	143	671	2775
NM_182839.2	Tppp	Tubulin Polymerization Promoting Protein (Tppp)	0	None	NA	0	0	0	0	0	95	752	5108
NM_010273.4	Gdi1	Guanosine Diphosphate Dissociation Inhibitor 1 (Gdi1)	1	AGAAAAAGTAA	(2465, 2475)	0	0	1	0	0	385	1729	2657
NM_031198.3	Tfec	Transcription Factor Ec (Tfec)	1	GAAAGAGGAACAAA	(1060, 1073)	0	1	0	0	0	253	1207	1779
NM_029716.3	Chn1	Chimerin 1 Transcript Variant 2	0	None	NA	0	0	0	0	0	253	886	3251
NM_001113246.2	Chn1	Chimerin 1 Transcript Variant 3	0	None	NA	0	0	0	0	0	305	1685	4050
NM_175752.3	Chn1	Chimerin 1 Transcript Variant 1	0	None	NA	0	0	0	0	0	492	1497	3862
NM_001166603.1	Chn1	Chimerin 1 Transcript Variant 4	0	None	NA	0	0	0	0	0	305	1511	3876
NM_001166604.1	Chn1	Chimerin 1 Transcript Variant 5	0	None	NA	0	0	0	0	0	492	1323	3688
NM_010498.3	Ids	Iduronate 2-Sulfatase (Ids)	0	None	NA	0	0	0	0	0	182	1841	4988
NM_145980.2	Depp1	Depp1 Autophagy Regulator Transcript Variant 1	0	None	NA	0	0	0	0	0	167	785	1317
NM_001166580.1	Depp1	Depp1 Autophagy Regulator Transcript Variant 2	0	None	NA	0	0	0	0	0	164	782	1314
NM_016697.3	Gpc3	Glypican 3 (Gpc3)	0	None	NA	0	0	0	0	0	170	1910	2272
NM_172439.3	Inpp5j	Inositol Polyphosphate 5-Phosphatase J (Inpp5J)	0	None	NA	0	0	0	0	0	73	3085	3473
NM_130453.3	Gpha2	Glycoprotein Hormone Alpha 2 (Gpha2)	0	None	NA	0	0	0	0	0	35	422	624
NM_018780.3	Sfrp5	Secreted Frizzled-Related Sequence Protein 5 (Sfrp5)	0	None	NA	0	0	0	0	0	241	1186	1900
NM_007691.5	Chek1	Checkpoint Kinase 1 (Chek1)	0	None	NA	0	0	0	0	0	113	1544	3397
NM_001081166.2	Phf21b	Phd Finger Protein 21B Transcript Variant 1	0	None	NA	0	0	0	0	0	411	1875	3755
NM_001081396.2	Tbc1d31	Tbc1 Domain Family, Member 31 Transcript Variant 1	0	None	NA	0	0	0	0	0	116	3107	3318
NM_001167679.1	Tbc1d31	Tbc1 Domain Family, Member 31 Transcript Variant 2	0	None	NA	0	0	0	0	0	116	2654	3503
NM_181819.2	Wfikkn2	Wap, Follistatin/Kazal, Immunoglobulin, Kunitz And Netrin Domain Containing 2 (Wfikkn2)	0	None	NA	0	0	0	0	0	30	1746	3392
NM_194066.2	Ifi27	Interferon, Alpha-Inducible Protein 27 Transcript Variant 2	0	None	NA	0	0	0	0	0	196	949	1023
NM_194068.2	Ifi27	Interferon, Alpha-Inducible Protein 27 Transcript Variant 4	0	None	NA	0	0	0	0	0	196	814	888
NM_026790.2	Ifi27	Interferon, Alpha-Inducible Protein 27 Transcript Variant 1	0	None	NA	0	0	0	0	0	196	979	1053
NM_194067.2	Ifi27	Interferon, Alpha-Inducible Protein 27 Transcript Variant 3	0	None	NA	0	0	0	0	0	196	844	918
NM_194069.2	Ifi27	Interferon, Alpha-Inducible Protein 27 Transcript Variant 5	0	None	NA	0	0	0	0	0	196	694	768
NM_029658.1	Rflnb	Refilin B (Rflnb)	1	GGGAGAAAAACAAA	(1444, 1457)	0	0	1	0	0	145	796	3533
NM_028191.2	Cyp2c65	Cytochrome P450, Family 2, Subfamily C, Polypeptide 65 (Cyp2C65)	0	None	NA	0	0	0	0	0	24	1497	1941
NM_001167879.1	Garem2	Grb2 Associated Regulator Of Mapk1 Subtype 2 (Garem2)	0	None	NA	0	0	0	0	0	96	2739	3832
NM_146697.2	Olfr1442	Olfactory Receptor 1442 (Olfr1442)	0	None	NA	0	0	0	0	0	28	967	1065
NM_197999.2	Ces2g	Carboxylesterase 2G (Ces2G)	0	None	NA	0	0	0	0	0	70	1753	2859
NM_028993.4	Mau2	Mau2 Sister Chromatid Cohesion Factor Transcript Variant 2	1	AAAAAAAAAACAAA	(4113, 4126)	0	0	1	0	0	49	1906	5369
NM_001167939.1	Mau2	Mau2 Sister Chromatid Cohesion Factor Transcript Variant 1	1	AAAAAAAAAACAAA	(4109, 4122)	0	0	1	0	0	49	2002	5365
NM_178790.4	Abi3bp	Abi Gene Family, Member 3 Binding Protein Transcript Variant 1	0	None	NA	0	0	0	0	0	68	3308	4394
NM_001014399.2	Abi3bp	Abi Gene Family, Member 3 Binding Protein Transcript Variant 3	0	None	NA	0	0	0	0	0	68	2798	3884
NM_001014422.2	Abi3bp	Abi Gene Family, Member 3 Binding Protein Transcript Variant 4	0	None	NA	0	0	0	0	0	68	3368	4454
NM_001014423.2	Abi3bp	Abi Gene Family, Member 3 Binding Protein Transcript Variant 5	0	None	NA	0	0	0	0	0	68	3608	4694
NM_001014424.2	Abi3bp	Abi Gene Family, Member 3 Binding Protein Transcript Variant 2	0	None	NA	0	0	0	0	0	68	3416	4502
NM_001004140.2	Ckap2	Cytoskeleton Associated Protein 2 (Ckap2)	0	None	NA	0	0	0	0	0	27	2022	2601
NM_001015099.2	G2e3	G2/M-Phase Specific E3 Ubiquitin Ligase Transcript Variant 1	0	None	NA	0	0	0	0	0	219	2370	6634
NM_001167963.1	G2e3	G2/M-Phase Specific E3 Ubiquitin Ligase Transcript Variant 2	0	None	NA	0	0	0	0	0	219	2439	6703
NM_001167964.1	G2e3	G2/M-Phase Specific E3 Ubiquitin Ligase Transcript Variant 3	0	None	NA	0	0	0	0	0	219	2088	6352
NM_001001176.2	Taf9b	Tata-Box Binding Protein Associated Factor 9B Transcript Variant 2	0	None	NA	0	0	0	0	0	213	963	2602
NM_001167988.1	Taf9b	Tata-Box Binding Protein Associated Factor 9B Transcript Variant 1	0	None	NA	0	0	0	0	0	19	901	2540
NM_172540.2	Trmt2b	Trm2 Trna Methyltransferase 2B Transcript Variant 2	0	None	NA	0	0	0	0	0	155	1637	3261
NM_001167994.1	Trmt2b	Trm2 Trna Methyltransferase 2B Transcript Variant 1	0	None	NA	0	0	0	0	0	231	1713	3337
NM_001167995.1	Trmt2b	Trm2 Trna Methyltransferase 2B Transcript Variant 3	0	None	NA	0	0	0	0	0	155	536	843
NM_134092.3	Mtbp	Mdm2, Transformed 3T3 Cell Double Minute P53 Binding Protein Transcript Variant 1	0	None	NA	0	0	0	0	0	212	2897	3164
NM_001168250.1	Mtbp	Mdm2, Transformed 3T3 Cell Double Minute P53 Binding Protein Transcript Variant 2	0	None	NA	0	0	0	0	0	212	2102	3384
NM_177717.4	Krt90	Keratin 90 (Krt90)	0	None	NA	0	0	0	0	0	125	1742	2534
NM_173406.3	Jazf1	Jazf Zinc Finger 1 Transcript Variant 1	0	None	NA	0	0	0	0	0	57	789	2925
NM_001168277.1	Jazf1	Jazf Zinc Finger 1 Transcript Variant 2	0	None	NA	0	0	0	0	0	250	790	2926
NM_028351.3	Rspo3	R-Spondin 3 (Rspo3)	2	AGAGAGAAAACGAA, AGAAAGGAAACAAG	(1187, 1200), (1221, 1234)	0	1	0	0	0	539	1373	2411
NM_133784.3	Wwtr1	Ww Domain Containing Transcription Regulator 1 Transcript Variant 2	0	None	NA	0	0	0	0	0	280	1468	4767
NM_001168281.1	Wwtr1	Ww Domain Containing Transcription Regulator 1 Transcript Variant 1	0	None	NA	0	0	0	0	0	30	1389	4688
NM_029898.3	Ankrd55	Ankyrin Repeat Domain 55 Transcript Variant 1	0	None	NA	0	0	0	0	0	477	2358	2781
NM_001168403.1	Ankrd55	Ankyrin Repeat Domain 55 Transcript Variant 2	0	None	NA	0	0	0	0	0	667	2464	2887
NM_001168404.1	Ankrd55	Ankyrin Repeat Domain 55 Transcript Variant 3	0	None	NA	0	0	0	0	0	120	942	1005
NM_001168405.1	Ankrd55	Ankyrin Repeat Domain 55 Transcript Variant 4	0	None	NA	0	0	0	0	0	477	1143	1556
NM_001003948.2	Pid1	Phosphotyrosine Interaction Domain Containing 1 (Pid1)	0	None	NA	0	0	0	0	0	275	929	2667
NM_013788.2	Peg12	Paternally Expressed 12 (Peg12)	1	GAGGAGGAAACAGG	(1407, 1420)	0	0	1	0	0	163	1015	2640
NM_021704.3	Cxcl12	Chemokine (C-X-C Motif) Ligand 12 Transcript Variant 1	0	None	NA	0	0	0	0	0	121	391	1878
NM_013655.4	Cxcl12	Chemokine (C-X-C Motif) Ligand 12 Transcript Variant 2	0	None	NA	0	0	0	0	0	121	403	3173
NM_001012477.2	Cxcl12	Chemokine (C-X-C Motif) Ligand 12 Transcript Variant 3	0	None	NA	0	0	0	0	0	121	481	5670
NM_001168392.1	Ramp1	Receptor Activity Modifying Protein 1 Transcript Variant 3	0	None	NA	0	0	0	0	0	267	585	931
NM_024239.2	Stambp	Stam Binding Protein Transcript Variant 2	1	AAAAGAAAAACAGA	(537, 550)	0	1	0	0	0	108	1383	2157
NM_001013745.2	Zfp57	Zinc Finger Protein 57 Transcript Variant 1	0	None	NA	0	0	0	0	0	372	1638	1846
NM_001168501.1	Zfp57	Zinc Finger Protein 57 Transcript Variant 2	0	None	NA	0	0	0	0	0	238	1504	1712
NM_001168502.1	Zfp57	Zinc Finger Protein 57 Transcript Variant 3	0	None	NA	0	0	0	0	0	623	1880	2088
NM_146187.4	Ffar2	Free Fatty Acid Receptor 2 Transcript Variant 1	0	None	NA	0	0	0	0	0	535	1528	2292
NM_001168509.1	Ffar2	Free Fatty Acid Receptor 2 Transcript Variant 2	0	None	NA	0	0	0	0	0	212	1205	1969
NM_001168510.1	Ffar2	Free Fatty Acid Receptor 2 Transcript Variant 3	0	None	NA	0	0	0	0	0	149	1142	1906
NM_001168511.1	Ffar2	Free Fatty Acid Receptor 2 Transcript Variant 4	0	None	NA	0	0	0	0	0	156	1149	1913
NM_001168512.1	Ffar2	Free Fatty Acid Receptor 2 Transcript Variant 5	0	None	NA	0	0	0	0	0	302	1295	2059
NM_021893.3	Cd274	Cd274 Antigen (Cd274)	0	None	NA	0	0	0	0	0	83	956	3653
NM_001024717.2	Gal3st3	Galactose-3-O-Sulfotransferase 3 (Gal3St3)	0	None	NA	0	0	0	0	0	281	1577	2442
NM_172882.3	Wdfy3	Wd Repeat And Fyve Domain Containing 3 (Wdfy3)	1	GAGGAGAAAACAGA	(8043, 8056)	0	1	0	0	0	545	11072	14277
NM_013882.2	Gtse1	G Two S Phase Expressed Protein 1 Transcript Variant 2	0	None	NA	0	0	0	0	0	125	2351	2707
NM_172051.3	Tmcc3	Transmembrane And Coiled Coil Domains 3 Transcript Variant 1	1	AAAAAAAGTAA	(4420, 4430)	0	0	1	0	0	170	1604	5528
NM_001168684.1	Tmcc3	Transmembrane And Coiled Coil Domains 3 Transcript Variant 2	1	AAAAAAAGTAA	(4343, 4353)	0	0	1	0	0	186	1527	5451
NM_177026.1	Tmcc3	Transmembrane And Coiled Coil Domains 3 Transcript Variant 3	1	AAAAAAAGTAA	(4362, 4372)	0	0	1	0	0	205	1546	5470
NM_001042503.2	Trim71	Tripartite Motif-Containing 71 (Trim71)	0	None	NA	0	0	0	0	0	1252	3820	5197
NM_030075.2	Klhdc8b	Kelch Domain Containing 8B Transcript Variant 1	0	None	NA	0	0	0	0	0	1238	2303	2953
NM_201227.3	Dand5	Dan Domain Family Member 5, Bmp Antagonist Transcript Variant 1	0	None	NA	0	0	0	0	0	143	701	1584
NM_175499.4	Slitrk6	Slit And Ntrk-Like Family, Member 6 (Slitrk6)	1	GAAAAAAGTAG	(2466, 2476)	0	1	0	0	0	546	3069	4243
NM_198110.2	Gnl3l	Guanine Nucleotide Binding Protein-Like 3 Like Transcript Variant 1	1	GAAGAAAGTAA	(250, 260)	0	1	0	0	0	172	1906	4877
NM_001168600.1	Gnl3l	Guanine Nucleotide Binding Protein-Like 3 Like Transcript Variant 2	1	GAAGAAAGTAA	(217, 227)	0	1	0	0	0	139	1873	4844
NM_198614.3	C2cd4c	C2 Calcium-Dependent Domain Containing 4C Transcript Variant 1	0	None	NA	0	0	0	0	0	289	1549	6764
NM_001168624.1	C2cd4c	C2 Calcium-Dependent Domain Containing 4C Transcript Variant 2	0	None	NA	0	0	0	0	0	163	1423	6638
NM_001168672.1	Gtse1	G Two S Phase Expressed Protein 1 Transcript Variant 1	0	None	NA	0	0	0	0	0	155	2381	2737
NM_173417.3	Kcns3	Potassium Voltage-Gated Channel, Delayed-Rectifier, Subfamily S, Member 3 Transcript Variant 1	1	GAAAAAAGTAA	(2162, 2172)	0	0	1	0	0	438	1914	2933
NM_001168564.1	Kcns3	Potassium Voltage-Gated Channel, Delayed-Rectifier, Subfamily S, Member 3 Transcript Variant 2	1	GAAAAAAGTAA	(2099, 2109)	0	0	1	0	0	375	1851	2870
NM_001004143.4	Usp22	Ubiquitin Specific Peptidase 22 (Usp22)	0	None	NA	0	0	0	0	0	174	1752	4442
NM_145746.2	Odf4	Outer Dense Fiber Of Sperm Tails 4 (Odf4)	0	None	NA	0	0	0	0	0	114	987	1289
NM_145976.4	Tifab	Traf-Interacting Protein With Forkhead-Associated Domain, Family Member B Transcript Variant 2	0	None	NA	0	0	0	0	0	508	952	3434
NM_001168615.1	Tifab	Traf-Interacting Protein With Forkhead-Associated Domain, Family Member B Transcript Variant 1	0	None	NA	0	0	0	0	0	572	1016	3498
NM_009459.3	Ube2h	Ubiquitin-Conjugating Enzyme E2H Transcript Variant 1	0	None	NA	0	0	0	0	0	435	987	4657
NM_001169576.1	Ube2h	Ubiquitin-Conjugating Enzyme E2H Transcript Variant 2	0	None	NA	0	0	0	0	0	435	894	4564
NM_001169577.1	Ube2h	Ubiquitin-Conjugating Enzyme E2H Transcript Variant 3	0	None	NA	0	0	0	0	0	128	470	4140
NM_145449.2	Ifi27l2b	Interferon, Alpha-Inducible Protein 27 Like 2B (Ifi27L2B)	0	None	NA	0	0	0	0	0	64	916	1093
NM_144799.2	Lmcd1	Lim And Cysteine-Rich Domains 1 (Lmcd1)	1	AGGAAGAAAACAAG	(799, 812)	0	1	0	0	0	173	1271	1742
NM_010745.2	Ly86	Lymphocyte Antigen 86 (Ly86)	1	AAAAGGAGAACAGA	(439, 452)	0	1	0	0	0	94	583	997
NM_001013785.3	Akr1c19	Aldo-Keto Reductase Family 1, Member C19 (Akr1C19)	0	None	NA	0	0	0	0	0	31	1003	1242
NM_001033244.3	Fancd2	Fanconi Anemia, Complementation Group D2 Transcript Variant Q	1	GGGAAAGAAACAAA	(2699, 2712)	0	1	0	0	0	101	4454	4780
NM_001170787.1	Cntn5	Contactin 5 Transcript Variant 1	0	None	NA	0	0	0	0	0	501	3798	4270
NM_001170552.1	Krit1	Krit1, Ankyrin Repeat Containing Transcript Variant 2	0	None	NA	0	0	0	0	0	367	2461	6034
NM_030675.3	Krit1	Krit1, Ankyrin Repeat Containing Transcript Variant 1	0	None	NA	0	0	0	0	0	321	2532	6105
NM_001033359.2	Cntn5	Contactin 5 Transcript Variant 2	0	None	NA	0	0	0	0	0	452	3134	3606
[truncated: 2,290 more rows]
