# Supplementary material for: A branching model of lineage differentiation underpinning the neurogenic potential of enteric glia
Source: Nat Commun. 2023 Sep 22;14:5904. doi: 10.1038/s41467-023-41492-3 (PMC10516949; doi:10.1038/s41467-023-41492-3)
Supplement: Supplementary file 4 — Supplementary Data 1–11 [file 41467_2023_41492_MOESM4_ESM.zip › Supplementary_data_6_csde1_binding_stats.csv]

module	n_genes	n_genes_info	n_binding_sites	pval	n_binding_sites_sim	qval
G.M.1	103	100	30	0.209	21|30|21|29|23|21|18|25|32|27|22|30|25|18|26|28|32|28|32|30|21|23|29|23|26|23|23|24|26|24|31|26|29|24|28|15|14|29|26|28|23|29|29|25|26|32|25|33|31|25|28|23|17|22|29|29|21|24|21|31|24|24|19|31|28|32|24|29|18|27|29|21|30|27|27|33|27|25|32|30|25|25|24|26|28|24|24|25|37|20|28|31|22|22|24|23|26|28|31|22|28|16|30|29|25|29|25|30|22|21|27|29|18|37|28|26|31|28|29|31|28|27|22|27|31|24|25|25|20|28|25|28|30|…	1
G.M.2	12	2	1	0.461	1|1|1|0|0|0|1|0|0|1|0|0|2|0|1|0|0|1|0|1|1|1|2|0|0|1|0|0|0|0|0|1|1|0|1|0|0|0|0|2|1|0|1|0|1|2|0|0|1|1|1|0|0|1|2|1|2|1|0|0|1|0|0|1|0|1|0|1|2|1|0|0|0|1|1|0|0|0|1|1|0|0|2|0|0|0|1|1|1|1|0|0|1|0|0|0|0|0|0|0|1|1|1|1|0|0|1|1|1|1|0|1|0|2|1|0|1|0|1|1|1|2|0|0|0|1|1|0|1|1|1|0|1|1|0|0|0|1|0|1|1|1|0|1|1|1|0|0|0|0|1|1|1|1|0|0|0|0|1|1|1|0|1|0|0|0|0|1|1|1|0|1|1|0|2|1|1|0|0|0|1|1|1|0|1|0|1|1|1|1|0|0|0|0|1|0|0|0|1|1…	1
G.M.3	41	36	12	0.232	7|12|9|9|8|7|7|5|4|9|9|14|12|8|12|7|8|7|7|10|9|7|9|11|10|5|7|8|9|8|4|15|8|7|10|4|6|6|11|8|10|9|10|7|6|9|9|9|10|7|8|13|7|9|8|11|12|11|6|7|11|8|9|13|15|11|16|12|9|10|16|13|8|5|8|15|8|13|6|7|8|9|12|11|8|8|8|10|7|14|6|10|7|13|8|8|7|8|7|10|11|10|14|4|9|5|9|13|10|12|6|13|6|8|6|11|13|10|10|11|8|8|7|4|14|13|15|4|11|6|6|10|14|15|14|8|4|13|7|13|5|10|6|9|11|6|6|10|7|7|4|9|12|12|11|6|13|10|7|6|5|11|11|8|11|1…	1
G.M.4	41	39	11	0.458	5|14|11|7|10|8|11|8|13|11|8|11|5|11|11|10|12|14|6|13|9|10|11|10|14|9|11|7|14|13|10|10|6|16|12|10|9|11|6|11|12|8|8|11|10|12|9|8|7|16|8|12|11|10|9|12|16|8|10|9|12|11|4|10|12|13|9|6|13|13|12|13|15|13|12|11|13|13|13|10|14|10|14|13|13|14|9|8|8|10|13|11|12|14|15|9|12|10|13|7|18|13|9|8|10|12|8|15|14|11|11|9|6|14|11|10|12|12|15|11|10|6|14|16|10|6|12|9|7|12|12|7|12|15|12|16|12|10|11|15|10|12|13|10|11|10|1…	1
G.M.5	55	54	16	0.375	16|17|15|15|13|11|17|17|8|18|20|14|22|18|17|17|17|11|13|8|14|15|19|16|13|16|16|12|16|16|9|12|15|13|14|14|10|12|11|15|17|21|16|12|17|18|13|15|17|14|15|16|14|15|14|19|8|16|14|19|9|19|9|10|16|14|15|15|15|9|16|17|11|8|13|17|19|13|10|11|9|15|14|19|17|13|19|13|14|8|13|10|10|15|19|17|14|14|15|13|16|17|17|11|16|13|19|16|17|21|16|14|14|9|13|14|12|11|13|13|21|16|17|22|12|14|21|20|25|14|18|17|15|10|20|14|16…	1
G.M.6	40	34	12	0.16	8|8|13|8|12|10|11|8|10|9|8|9|8|7|8|8|11|10|10|7|8|6|11|13|9|9|7|13|10|7|14|12|12|13|8|8|6|7|7|11|17|8|7|7|7|14|7|8|9|13|13|6|7|8|9|7|8|7|12|13|9|14|8|6|12|8|8|9|11|12|6|10|6|12|12|10|13|8|7|9|10|6|10|11|13|9|7|6|8|5|7|12|14|9|9|14|8|11|6|5|9|9|7|8|12|9|7|7|10|10|4|5|9|8|6|8|10|6|15|7|9|7|9|10|8|9|11|11|10|6|10|10|6|13|9|10|9|13|11|9|8|9|6|7|9|11|10|9|7|10|7|9|10|11|7|4|6|6|7|7|7|11|6|9|10|9|8|8|7…	1
G.M.7	17	15	9	0.001	4|6|7|5|6|3|1|5|3|3|2|1|4|6|6|4|2|2|3|3|4|2|8|3|8|5|4|6|6|5|3|1|2|3|6|5|3|6|6|5|2|4|2|4|4|4|3|6|5|3|3|5|3|4|8|2|5|3|5|6|3|6|4|4|2|5|4|2|3|4|2|6|4|3|3|3|7|4|4|3|5|4|1|5|4|5|3|3|3|3|2|3|4|2|8|2|4|3|3|3|6|5|3|4|3|2|2|2|4|6|1|4|8|6|2|4|1|4|5|4|3|5|1|5|2|4|3|5|6|3|6|4|6|5|2|5|2|5|4|4|6|1|6|2|4|5|5|4|2|4|1|2|6|4|2|3|5|5|3|4|6|4|2|5|6|4|2|3|4|4|2|4|3|4|3|2|4|4|7|2|1|5|6|2|6|5|1|5|4|1|5|2|4|2|3|4|3|4|3|4…	0.099
G.M.8	13	12	3	0.637	4|2|5|4|2|3|1|6|3|3|3|4|4|3|2|3|2|5|5|4|2|3|2|2|3|3|6|5|2|3|2|3|5|3|7|2|3|2|5|4|5|4|3|2|1|2|4|5|0|4|2|4|2|5|3|3|2|4|3|1|3|6|3|2|4|6|2|3|3|2|5|3|6|5|5|3|4|3|3|3|1|4|2|0|4|3|2|2|4|4|2|2|2|3|9|2|2|1|2|2|3|3|3|1|2|1|2|0|2|1|2|3|3|3|3|3|4|3|3|3|4|5|2|4|4|6|3|0|3|5|2|4|2|3|3|5|1|1|1|3|1|4|2|3|3|3|2|2|5|3|6|1|4|6|2|4|1|5|2|3|3|1|2|4|4|5|2|4|2|4|5|3|2|4|5|1|2|2|5|2|3|2|5|2|1|7|3|4|3|3|3|3|5|2|2|3|3|4|0|2…	1
G.M.9	9	4	1	0.706	2|2|2|2|0|2|1|1|0|0|0|2|2|1|2|2|1|0|2|1|0|1|3|0|0|2|3|1|2|0|0|0|0|2|0|2|1|1|1|0|0|2|1|0|0|1|1|1|0|0|1|1|0|2|1|1|1|1|1|1|3|1|2|0|0|2|0|1|0|0|2|2|1|2|1|1|2|0|2|1|1|1|0|1|2|3|1|0|1|1|0|1|2|1|1|1|0|0|1|0|1|1|1|0|1|1|2|2|2|1|1|0|2|0|2|0|0|1|0|1|0|0|1|1|1|2|1|1|0|0|0|1|2|1|2|1|2|1|1|0|0|2|2|0|1|2|0|2|1|1|2|2|1|1|2|2|2|3|0|3|1|0|2|2|1|0|2|0|1|1|0|1|2|2|1|2|1|0|0|2|1|1|1|0|0|0|1|0|1|2|2|0|1|1|1|0|1|2|0|1…	1
G.M.10	20	20	3	0.928	7|8|7|4|3|4|3|5|3|5|6|5|4|4|3|2|6|4|6|8|4|5|9|6|3|4|1|3|5|8|5|5|6|5|8|6|5|7|4|1|2|8|8|6|7|5|5|6|6|6|4|6|7|5|7|6|3|6|7|5|3|2|3|2|7|4|4|1|4|3|5|7|5|3|6|4|3|5|4|2|11|5|4|9|4|3|7|6|3|2|6|8|6|4|4|1|9|5|5|6|4|3|5|7|6|5|4|1|5|5|2|5|1|6|6|8|7|5|5|9|11|6|3|5|6|9|4|5|4|7|3|5|2|3|7|3|5|6|3|3|8|7|5|3|6|10|3|7|5|7|7|8|8|4|4|8|8|7|7|10|5|9|5|7|3|6|5|3|6|3|6|6|11|4|6|6|5|7|8|2|5|6|6|2|4|4|6|3|8|6|5|6|8|7|5|10|6…	1
G.M.11	9	8	2	0.667	2|4|4|3|2|2|3|0|3|2|3|3|0|1|1|3|3|1|1|1|2|2|2|4|2|2|2|5|1|3|3|2|2|2|4|2|3|3|3|0|1|2|3|3|1|0|1|2|2|3|0|3|5|1|2|2|2|4|2|1|4|2|1|4|2|3|4|1|3|3|3|2|3|1|1|4|1|1|0|2|1|2|1|3|1|3|1|0|2|3|2|3|2|2|2|0|1|2|2|3|1|0|2|2|2|3|3|2|2|2|1|2|2|2|4|0|2|2|2|3|1|2|1|2|4|5|3|3|3|2|2|1|5|4|2|1|0|2|2|2|1|2|1|3|6|0|3|0|0|2|2|1|0|1|1|1|2|4|1|0|4|3|4|2|3|2|0|4|1|0|2|1|2|3|1|0|1|2|1|2|3|1|2|2|3|1|3|1|2|1|3|1|3|4|2|2|2|2|3|3…	1
G.M.12	15	0	0	1	0|0|0|0|0|0|0|0|0|0|0|0|0|0|0|0|0|0|0|0|0|0|0|0|0|0|0|0|0|0|0|0|0|0|0|0|0|0|0|0|0|0|0|0|0|0|0|0|0|0|0|0|0|0|0|0|0|0|0|0|0|0|0|0|0|0|0|0|0|0|0|0|0|0|0|0|0|0|0|0|0|0|0|0|0|0|0|0|0|0|0|0|0|0|0|0|0|0|0|0|0|0|0|0|0|0|0|0|0|0|0|0|0|0|0|0|0|0|0|0|0|0|0|0|0|0|0|0|0|0|0|0|0|0|0|0|0|0|0|0|0|0|0|0|0|0|0|0|0|0|0|0|0|0|0|0|0|0|0|0|0|0|0|0|0|0|0|0|0|0|0|0|0|0|0|0|0|0|0|0|0|0|0|0|0|0|0|0|0|0|0|0|0|0|0|0|0|0|0|0…	1
G.M.13	26	23	11	0.024	8|7|8|6|7|4|7|5|6|5|7|2|9|4|8|6|4|6|6|6|8|4|4|4|3|4|6|5|6|4|5|9|7|7|6|6|5|7|7|3|4|10|8|5|7|2|4|7|4|5|4|6|4|6|4|11|5|4|6|4|5|7|11|7|7|7|5|7|6|4|7|2|3|11|7|6|7|10|7|8|8|4|5|6|8|7|8|5|6|5|3|6|6|7|4|7|4|5|6|4|10|6|5|7|8|5|5|4|7|8|5|9|5|5|8|7|0|3|6|6|10|6|11|8|5|4|8|5|5|5|3|7|7|11|9|10|8|5|6|7|6|4|9|7|6|4|7|6|4|2|6|5|4|6|7|4|10|10|5|9|7|5|4|6|10|6|10|5|7|4|5|9|5|7|9|7|6|6|4|4|5|6|3|5|3|5|8|4|8|6|9|10|…	0.594
G.M.14	10	2	0	1	1|1|0|0|0|0|0|0|0|2|1|0|0|2|2|1|2|1|0|1|1|1|1|2|0|0|1|0|0|0|1|0|2|0|1|0|0|0|1|0|0|0|0|0|0|1|0|1|0|1|0|1|1|0|0|1|1|2|0|1|0|0|1|0|2|0|1|0|1|0|0|1|0|0|1|1|1|0|1|1|0|0|0|0|0|1|1|0|1|0|0|1|1|0|0|1|0|1|0|0|0|1|1|0|0|0|0|1|0|0|0|0|0|0|0|0|1|0|1|0|0|2|0|1|1|0|1|1|0|1|1|1|0|0|2|0|1|1|0|0|2|0|0|1|0|0|0|0|0|0|2|0|0|0|1|1|0|0|0|1|1|1|2|1|0|1|0|0|1|1|0|1|1|0|0|1|0|1|1|1|0|0|0|2|1|2|1|1|0|1|0|1|0|1|0|1|2|0|0|1…	1
G.M.15	24	17	7	0.16	6|6|8|3|8|3|0|4|6|6|8|3|3|4|3|5|8|4|4|4|8|5|3|3|8|4|7|2|5|4|6|2|6|7|5|4|1|4|4|4|1|4|5|6|7|8|6|7|3|5|4|3|2|5|6|3|7|0|7|3|6|8|4|2|3|7|4|3|2|8|4|8|2|3|5|6|3|6|5|6|5|8|3|3|2|2|2|4|6|3|10|3|6|5|9|4|7|5|4|3|8|2|4|3|1|5|4|3|4|4|4|4|3|2|2|4|2|3|6|5|4|3|4|4|7|4|5|6|5|4|4|4|5|9|2|1|6|6|7|6|4|2|1|5|5|4|3|6|6|5|3|3|8|4|8|5|5|3|8|7|2|3|4|8|7|2|5|2|4|7|7|6|4|7|6|9|5|6|4|4|5|5|3|4|3|4|9|5|4|7|9|6|8|7|3|7|6|4|8|…	1
G.M.16	92	91	41	0	20|18|23|31|20|31|22|20|24|28|28|18|26|25|29|22|19|27|28|16|27|22|31|30|28|20|16|20|27|27|12|26|20|22|22|25|19|30|30|18|25|24|22|23|17|23|21|32|29|24|30|23|34|25|26|17|26|25|18|19|20|22|24|26|21|17|26|26|24|20|24|23|27|24|18|30|26|27|16|17|14|25|20|23|23|27|24|24|23|23|28|32|26|27|28|23|31|19|34|28|17|24|31|19|27|24|25|26|25|26|25|30|19|21|22|15|18|28|25|21|25|29|27|27|20|25|23|26|19|26|21|23|22|…	0
G.M.17	28	28	11	0.099	6|6|6|6|6|8|5|8|9|8|10|8|7|7|6|7|9|4|9|6|0|6|8|10|10|5|4|4|5|11|9|3|8|11|8|6|7|7|9|4|5|6|7|10|7|7|8|9|12|8|8|5|3|9|10|5|8|11|9|10|7|5|8|8|4|6|5|7|9|13|6|7|12|2|9|9|5|8|6|9|5|4|9|6|5|9|7|4|4|8|9|8|8|6|9|5|4|7|8|9|10|5|10|7|10|6|7|5|5|11|6|5|6|8|7|3|9|6|10|10|8|7|8|6|5|9|12|9|11|6|4|2|5|5|9|5|8|12|7|7|8|11|9|7|8|6|9|6|8|9|9|6|8|5|12|6|6|3|3|7|8|9|3|7|8|7|9|10|9|9|9|6|4|9|6|11|6|9|9|9|11|7|11|10|6|4…	1
G.M.18	61	49	17	0.148	15|16|14|13|14|17|22|12|13|9|9|15|11|9|11|14|17|11|9|10|15|12|21|13|16|9|12|11|18|9|16|14|17|10|14|12|13|11|10|13|9|17|9|11|15|14|12|15|17|14|18|12|15|12|14|6|13|11|19|16|15|12|15|10|20|7|15|16|8|8|22|20|12|16|12|14|18|13|12|14|13|16|13|18|10|12|9|7|15|10|15|12|18|16|11|11|12|14|14|15|18|16|9|9|17|15|13|8|13|18|13|13|11|16|15|11|13|15|13|12|17|15|14|17|11|9|11|15|12|16|10|7|9|7|11|15|10|8|19|12|1…	1
G.M.19	16	16	10	0.002	5|7|4|3|5|2|6|3|5|6|3|3|4|6|5|6|3|4|5|6|3|5|6|3|7|5|2|2|3|3|7|1|7|4|2|2|7|3|0|3|6|7|3|5|2|7|5|4|5|1|3|5|3|4|5|0|8|4|4|3|4|6|5|3|3|5|2|3|4|6|8|5|2|5|3|4|7|5|5|7|3|7|5|3|6|7|5|3|7|4|6|6|3|4|4|5|8|4|4|5|2|2|1|4|5|4|7|5|5|4|2|2|6|0|4|3|2|2|4|4|5|2|7|2|6|7|4|3|4|3|3|6|6|7|4|5|5|5|3|4|7|7|6|3|3|4|4|1|5|3|5|6|6|3|4|5|5|3|7|5|6|3|3|2|2|2|5|5|4|3|8|3|3|5|5|1|5|2|4|5|6|1|6|3|6|2|4|6|7|3|2|4|5|6|6|5|3|6|4|3…	0.1188
G.M.20	58	54	17	0.262	13|10|15|14|10|12|13|13|12|14|10|23|16|17|14|15|14|14|13|12|15|13|17|12|15|12|20|14|22|13|12|14|13|17|19|13|16|20|16|12|17|12|10|15|18|12|14|17|17|17|16|17|15|16|13|9|12|16|11|9|9|4|16|9|14|17|17|18|16|13|18|17|19|11|12|15|14|8|14|20|15|13|10|12|10|14|21|10|15|18|14|16|8|12|13|14|19|5|12|9|10|14|17|15|17|17|15|17|9|13|16|15|14|13|10|17|11|12|12|16|15|16|10|13|14|13|17|18|13|13|16|14|10|16|16|18|1…	1
G.M.21	11	9	3	0.443	3|2|2|2|1|2|4|3|3|2|5|0|4|2|2|3|5|1|2|5|3|1|1|2|1|2|4|3|4|4|2|2|2|4|2|2|2|4|1|0|5|1|2|3|2|1|2|0|2|4|1|4|2|3|3|3|2|3|1|0|1|2|1|4|2|3|0|5|2|0|3|1|2|2|3|2|2|1|1|5|0|1|3|2|1|5|1|4|2|2|3|4|1|1|2|3|2|3|3|2|1|1|3|5|5|4|2|2|2|2|3|1|1|4|2|2|3|1|3|4|3|4|1|3|2|2|3|4|5|2|1|2|4|1|3|1|2|2|1|5|4|3|1|3|3|3|3|1|1|2|3|2|2|2|2|3|0|1|0|2|1|1|1|4|4|1|0|0|1|4|2|3|3|2|3|6|1|0|1|4|1|1|2|2|5|2|5|2|2|3|0|3|1|1|4|2|2|1|1|1…	1
G.M.22	14	13	3	0.719	3|2|2|3|6|5|3|4|2|8|2|0|0|1|4|4|2|6|3|3|2|3|3|7|6|2|5|4|3|4|3|4|2|4|5|3|6|5|3|3|3|3|2|3|4|3|3|1|2|3|4|5|8|1|2|1|5|5|3|1|7|6|6|5|6|5|4|5|3|2|1|4|2|4|3|3|2|3|5|7|2|4|1|7|4|5|3|1|3|8|2|5|2|4|5|3|3|3|4|5|4|3|5|4|3|2|3|2|2|5|6|4|4|4|1|2|3|4|1|2|6|4|3|6|2|4|3|3|6|3|4|6|8|1|1|5|5|3|1|7|4|4|4|3|3|4|3|3|2|3|4|4|4|7|2|5|3|3|3|1|3|2|5|4|4|5|5|3|4|3|3|1|6|2|7|2|3|5|5|1|6|2|4|2|3|5|0|4|2|6|3|5|5|4|2|1|3|5|4|3…	1
G.M.23	66	60	19	0.217	13|12|14|14|17|17|14|17|20|15|19|19|14|14|18|14|17|24|21|11|19|16|19|17|19|16|13|12|17|15|20|17|17|14|12|21|10|16|19|12|16|15|19|19|15|19|20|17|17|17|17|17|16|18|17|22|14|16|19|16|13|14|20|16|19|12|18|15|13|13|16|11|17|14|18|25|25|11|16|14|13|19|17|14|17|16|17|17|17|14|16|18|16|20|15|18|13|23|17|15|17|17|14|20|21|14|18|11|22|15|15|14|11|13|16|19|16|18|17|6|13|15|19|13|13|10|13|11|18|15|20|11|15|1…	1
G.M.24	23	22	6	0.553	3|6|4|6|6|7|10|5|8|3|4|7|7|11|7|2|8|7|5|6|7|5|5|11|6|6|8|4|7|7|9|2|6|6|5|3|7|4|3|8|6|7|6|1|3|6|10|3|5|5|8|8|4|5|5|6|6|8|8|4|5|10|5|5|6|5|7|7|7|6|3|4|6|7|5|4|8|3|5|3|6|4|6|5|4|7|9|8|6|7|5|4|4|5|4|9|4|5|5|4|6|7|5|9|4|10|9|6|8|7|9|9|7|5|9|8|2|2|5|3|5|6|8|8|9|5|5|7|5|8|4|6|10|5|6|8|3|5|4|6|7|7|2|6|7|6|2|2|7|6|11|9|6|6|4|7|6|8|6|8|7|5|5|10|3|6|7|5|6|7|4|9|5|6|3|6|4|4|9|7|4|2|6|3|8|2|7|4|2|9|5|5|5|3|6|…	1
G.M.25	35	32	16	0.003	13|9|11|11|6|9|10|8|10|8|6|16|8|6|9|8|8|3|9|12|11|13|8|7|10|10|6|11|9|5|9|6|11|10|11|8|8|10|7|14|9|11|14|8|9|8|9|6|12|11|12|8|9|11|9|9|12|6|9|5|6|6|8|11|8|9|7|13|9|7|9|4|10|5|7|10|8|7|5|11|9|10|3|4|8|9|9|7|13|11|10|9|8|4|8|9|10|3|6|9|8|7|10|9|14|7|7|9|7|10|10|6|8|4|5|9|12|7|7|6|12|7|10|8|10|9|8|7|7|10|8|10|8|12|6|8|6|11|9|9|8|11|11|7|9|9|7|11|6|8|5|11|7|8|9|8|10|5|5|4|7|7|8|3|10|7|5|10|7|9|8|3|5|…	0.1188
G.M.26	9	8	3	0.337	3|3|2|3|3|2|2|4|3|4|1|1|2|2|1|2|1|1|3|2|3|5|0|6|1|2|1|2|4|1|2|1|1|2|2|1|2|0|3|2|1|3|2|3|3|3|1|1|1|0|4|4|1|3|1|3|3|2|3|2|0|5|1|1|1|2|1|3|2|2|0|1|4|0|3|2|2|6|2|3|1|1|1|2|1|2|3|3|2|1|5|2|4|4|1|2|3|1|0|1|6|4|1|4|1|2|3|1|3|2|1|3|0|1|1|2|2|4|1|2|2|3|1|3|2|0|3|2|0|3|2|2|3|1|2|2|3|3|3|4|3|1|0|1|3|2|3|3|1|0|2|3|1|3|2|0|3|2|2|2|3|2|3|2|1|3|4|3|1|2|0|2|1|2|0|5|2|4|3|1|2|0|3|1|1|2|4|5|2|4|2|4|1|3|1|2|2|2|0|3…	1
G.M.27	44	42	11	0.56	13|11|6|12|10|11|9|9|8|10|9|14|7|9|9|10|10|9|15|8|12|7|12|10|13|8|11|9|9|11|11|11|14|17|8|9|10|9|12|8|13|10|12|14|7|14|8|9|10|10|12|10|10|10|14|10|9|11|9|9|8|10|13|13|12|16|8|13|9|10|14|7|7|11|10|15|14|8|13|10|11|11|12|16|8|8|7|12|10|10|11|13|10|7|11|10|6|11|14|10|9|11|18|10|15|9|11|13|12|13|15|10|9|10|16|11|8|8|14|12|8|14|7|6|17|15|11|12|7|7|18|9|16|7|10|12|12|10|8|11|11|9|14|10|14|9|8|12|14|7|1…	1
G.M.28	7	3	0	1	2|0|1|0|1|2|3|2|2|1|3|1|0|0|2|0|1|1|2|0|1|2|0|1|2|0|0|2|3|1|2|0|2|0|0|2|1|0|1|0|1|2|1|2|0|0|1|0|2|0|0|2|0|0|1|1|1|1|1|1|1|1|1|1|1|0|0|1|2|0|0|2|2|0|0|0|2|1|1|3|0|1|1|0|2|0|0|2|0|1|0|0|1|0|2|1|3|2|0|2|1|0|2|1|1|1|2|0|1|1|2|1|0|1|1|0|2|2|1|1|1|1|1|1|1|1|1|1|0|1|1|1|0|0|0|0|1|1|0|1|0|3|0|2|2|0|2|1|1|0|1|0|2|1|0|1|0|1|1|2|0|1|0|1|2|1|0|0|0|0|1|1|1|1|2|0|0|1|0|1|0|0|1|1|1|0|0|1|1|0|0|1|0|1|1|0|0|2|1|2…	1
G.M.29	8	3	1	0.601	2|1|1|0|0|1|0|1|1|0|1|0|0|1|1|0|0|2|1|2|1|2|0|2|0|0|1|1|0|0|1|2|1|0|0|3|0|1|0|1|1|0|0|0|1|0|1|2|1|1|0|2|1|1|1|2|2|0|1|0|0|1|0|0|2|1|1|1|0|2|0|1|1|2|0|0|0|0|0|1|1|0|1|2|1|0|2|1|1|0|1|1|1|0|0|1|0|1|2|0|2|1|0|2|1|1|1|0|0|2|0|1|2|0|2|1|1|0|0|0|1|1|2|0|1|0|0|0|2|0|2|1|0|2|2|1|0|0|1|0|0|2|1|0|1|2|2|1|0|2|1|1|2|1|0|2|2|1|1|2|0|2|2|3|2|0|1|0|1|0|2|1|1|2|1|1|2|0|0|2|1|2|0|3|2|2|0|1|1|2|1|0|1|1|2|0|2|0|2|0…	1
G.M.30	10	7	2	0.631	0|2|2|2|3|4|2|1|1|2|2|2|0|0|1|2|3|2|4|3|2|1|1|1|3|1|4|1|3|2|1|4|3|1|1|2|3|2|2|1|2|1|2|1|1|3|2|1|3|2|0|2|2|2|2|3|3|2|0|1|3|3|0|1|3|2|3|3|2|2|2|4|3|1|3|2|0|0|1|2|1|1|2|1|0|0|0|3|2|2|1|2|3|1|0|2|3|3|2|2|1|1|2|3|0|1|0|4|3|2|3|2|1|4|4|1|2|2|2|3|1|3|1|3|3|0|2|3|2|2|2|1|0|1|4|2|1|0|0|2|2|2|4|2|2|1|4|3|1|4|2|4|1|2|2|2|3|2|2|3|4|1|2|3|0|3|2|1|4|2|2|0|0|2|1|2|2|4|1|3|3|0|2|2|1|2|1|3|2|2|2|1|0|1|2|4|3|2|4|5…	1
G.M.31	21	16	4	0.666	3|6|3|1|6|7|2|6|3|5|2|2|5|5|4|4|4|2|2|7|3|6|4|4|3|2|4|4|9|7|5|5|3|5|6|4|1|6|6|3|5|7|6|4|3|0|5|3|3|4|3|6|5|5|4|4|2|5|6|6|2|4|4|7|4|5|7|5|1|4|3|4|2|8|6|5|6|3|4|6|4|4|3|6|4|4|3|1|1|3|3|11|4|3|1|5|7|4|4|3|5|1|4|3|4|4|2|3|0|5|3|5|4|3|3|5|4|6|4|7|5|4|5|7|2|3|4|2|7|3|4|7|4|3|4|8|4|2|5|4|4|4|2|5|8|2|6|3|1|5|3|3|3|4|2|4|5|4|4|5|5|4|4|8|3|3|4|1|4|5|6|2|2|6|5|7|5|5|4|6|4|6|3|6|8|4|5|2|3|5|6|8|6|5|3|4|9|5|4|…	1
G.M.32	11	7	2	0.578	5|1|1|0|3|4|1|0|1|1|3|2|3|3|0|2|2|3|3|2|3|1|4|2|4|2|3|2|0|1|1|2|2|3|2|1|2|4|1|0|2|2|0|2|2|3|3|1|1|3|3|3|2|2|0|2|3|0|3|2|2|0|4|2|0|3|3|2|3|2|3|2|3|6|1|4|2|1|1|2|2|2|3|4|1|1|2|2|1|2|1|0|3|3|1|2|2|0|2|3|0|1|1|2|2|1|2|2|3|1|2|3|2|4|1|3|2|0|2|3|4|2|2|3|1|2|1|2|2|1|1|0|3|2|1|2|1|0|2|1|1|1|1|2|1|1|3|4|2|2|3|1|2|1|2|0|2|0|1|1|1|1|1|2|1|1|1|1|1|2|2|0|0|3|1|1|1|1|1|0|2|4|4|1|1|2|1|0|1|3|2|3|2|2|2|2|1|3|3|1…	1
G.M.33	18	13	3	0.734	8|3|0|5|3|6|4|4|2|5|4|2|3|3|4|5|4|4|2|5|5|6|4|2|4|4|4|5|6|5|3|3|4|6|1|3|3|4|2|6|1|3|4|4|2|2|4|4|2|4|3|4|3|3|3|6|2|7|6|3|3|3|2|2|7|5|6|2|5|4|3|4|5|5|4|3|4|4|3|3|6|5|2|2|3|0|1|6|4|5|5|4|3|4|3|5|3|1|3|4|4|6|3|6|8|4|3|4|4|6|5|4|3|5|4|4|2|5|4|4|7|5|3|5|5|4|7|4|2|4|5|6|3|4|3|4|3|4|2|1|1|0|3|4|1|3|4|3|4|3|4|3|3|5|6|2|3|3|3|6|4|3|6|2|6|4|3|1|2|1|2|3|4|5|3|1|1|4|4|3|7|4|4|2|2|9|3|5|4|5|5|5|5|5|2|3|2|3|4|6…	1
G.M.34	26	19	6	0.393	6|5|4|8|3|8|3|8|5|1|12|3|3|6|5|9|4|6|5|5|6|7|5|4|5|4|5|4|5|5|8|6|5|6|4|10|1|7|3|9|7|4|5|4|2|5|5|7|7|5|4|4|4|5|9|4|8|3|7|5|6|3|4|6|7|3|5|8|5|3|3|7|4|9|8|3|8|5|4|8|2|5|5|4|3|7|6|9|5|5|7|3|6|5|8|5|5|5|5|6|9|7|4|3|4|6|8|7|6|6|4|5|7|8|7|3|3|6|4|4|6|6|4|4|5|5|6|10|3|6|5|8|5|4|7|6|3|6|2|1|4|7|3|4|7|8|5|4|7|4|4|3|6|1|5|7|5|10|3|4|7|7|8|6|4|4|6|3|2|2|4|7|6|4|3|7|3|2|7|3|4|4|6|2|8|5|3|4|2|4|4|5|9|5|7|5|8|7…	1
G.M.35	8	8	4	0.136	1|0|1|1|2|2|1|2|1|2|1|3|2|3|2|0|1|1|0|1|3|2|2|1|2|3|1|3|2|2|0|1|3|1|4|2|1|4|0|4|5|2|2|2|0|2|2|2|2|2|4|1|1|4|4|0|2|2|3|2|0|2|3|1|1|0|3|1|3|2|2|1|3|1|3|1|0|2|2|2|1|2|1|1|1|3|1|3|4|3|2|4|3|5|2|0|3|4|0|0|3|3|3|2|3|3|2|1|2|4|2|3|0|3|1|2|3|1|1|3|1|1|2|2|3|2|1|3|2|3|2|1|2|2|1|3|1|2|1|2|2|2|1|2|2|5|0|3|1|2|2|3|3|3|3|1|4|3|2|2|2|0|2|2|2|2|2|1|4|2|1|1|3|1|5|0|0|1|2|1|2|2|2|1|4|2|1|1|0|2|3|2|2|4|2|3|1|3|2|3…	1
G.M.36	9	7	3	0.278	6|1|1|1|2|3|1|3|3|1|2|4|3|2|2|1|2|2|3|1|3|2|1|2|0|0|3|2|2|0|1|2|1|1|2|1|4|1|1|2|1|3|1|1|1|2|2|2|1|2|3|1|2|4|2|0|0|4|2|2|2|1|1|3|1|2|1|3|4|2|1|2|2|4|0|0|1|2|2|1|0|1|3|1|2|4|1|2|2|2|2|1|4|3|2|3|1|2|3|2|0|0|2|2|1|1|1|2|2|1|2|2|1|3|1|0|2|1|4|3|2|2|2|2|3|0|4|2|1|1|2|1|1|2|6|2|2|0|2|3|2|1|3|2|1|2|1|3|1|1|0|4|2|2|0|0|3|1|2|0|1|2|4|1|0|3|2|1|2|2|2|3|3|2|2|3|3|2|3|1|0|1|4|2|2|1|2|2|2|2|1|1|3|2|1|3|1|4|1|3…	1
G.M.37	4	1	0	1	0|1|0|0|1|0|0|0|0|0|1|0|0|0|0|0|0|0|0|0|0|0|0|0|0|0|0|1|0|0|0|0|1|0|1|0|0|1|0|0|1|0|0|1|1|1|0|0|0|0|0|0|0|0|1|0|1|0|0|0|1|0|0|0|0|0|1|0|0|1|0|1|0|1|0|0|0|0|0|0|0|0|0|0|1|0|0|0|0|1|1|0|0|0|0|1|0|0|0|1|1|1|1|0|1|0|1|0|1|0|1|0|1|0|0|1|1|0|1|1|0|1|0|1|1|0|0|0|0|0|0|0|0|0|0|0|0|1|1|1|1|0|0|0|1|0|0|1|0|0|0|0|1|0|0|1|0|0|0|0|0|0|0|1|0|1|0|0|1|0|0|0|0|0|0|1|1|1|0|0|0|0|1|0|0|0|0|1|1|1|0|0|0|1|1|0|0|0|0|1…	1
G.M.38	8	6	1	0.846	2|1|1|3|2|2|3|2|1|2|0|1|2|0|3|0|0|1|2|4|1|2|2|1|3|1|1|0|2|2|4|2|1|2|2|1|2|1|1|1|0|0|1|3|2|3|1|2|3|2|0|3|2|3|3|0|1|1|1|2|2|2|1|2|3|1|1|0|0|3|1|2|0|4|2|0|3|1|0|1|2|3|1|2|3|3|1|0|0|1|1|3|2|2|5|1|1|2|1|3|2|2|2|3|0|2|1|1|2|2|0|1|1|2|2|1|2|1|3|1|1|1|2|3|2|3|1|1|1|2|2|1|0|2|2|1|3|1|3|2|1|2|0|2|3|3|1|3|1|2|1|0|0|0|2|1|1|1|1|0|1|3|0|1|2|3|2|1|0|1|4|2|2|2|0|3|1|2|2|1|2|2|2|1|0|4|0|2|1|1|2|2|1|1|1|2|3|0|1|1…	1
G.M.39	14	1	0	1	0|0|0|0|1|0|0|0|0|0|0|0|0|0|0|0|0|0|0|1|0|1|0|1|1|1|1|0|0|0|0|0|1|0|0|0|0|0|1|1|1|1|1|1|0|0|0|0|0|0|0|1|0|1|0|0|0|0|1|0|0|0|0|0|1|1|0|0|0|0|0|1|0|0|0|0|0|0|0|1|0|0|0|1|1|1|0|1|0|0|1|0|1|0|0|0|0|0|0|0|0|1|0|0|1|0|0|1|1|0|0|1|0|0|0|0|1|0|0|0|0|0|1|0|0|0|0|0|0|1|0|0|0|0|0|0|0|0|0|0|0|0|0|1|0|0|0|1|1|0|0|1|1|0|0|1|1|1|0|0|0|0|0|1|0|1|0|1|0|0|0|0|1|0|1|0|0|0|0|0|0|0|1|1|0|0|0|0|0|0|0|0|0|1|0|1|0|1|0|0…	1
G.M.40	5	4	0	1	2|1|0|0|0|0|0|0|1|3|1|1|2|0|2|0|1|1|2|0|2|0|2|1|1|2|1|0|1|0|1|1|2|0|1|1|2|1|1|0|1|1|1|1|0|1|2|1|3|2|2|0|1|1|1|2|2|1|0|2|2|2|1|1|2|1|0|2|2|2|1|0|1|0|0|0|1|1|1|1|2|1|0|0|0|1|1|1|3|1|1|0|3|0|1|1|1|3|1|0|0|0|1|0|2|1|0|0|0|2|0|0|0|2|0|2|0|1|2|2|3|2|2|1|0|2|2|1|0|1|0|2|1|0|2|0|1|1|3|1|1|2|2|0|0|1|0|2|1|1|1|0|1|1|0|0|2|1|0|2|1|0|0|1|0|2|1|1|1|1|2|1|3|3|0|2|0|2|2|2|1|2|1|2|0|1|1|2|2|0|1|0|1|1|1|2|0|2|1|0…	1
G.M.41	10	6	2	0.522	2|0|0|1|2|0|1|4|3|3|2|3|0|1|3|1|1|2|1|2|3|0|1|2|0|2|1|1|3|3|2|1|2|2|3|2|3|2|4|1|0|2|0|1|2|1|2|2|1|0|2|1|0|2|0|2|2|2|2|1|3|3|1|3|1|3|2|1|1|2|1|1|2|3|3|1|2|1|3|1|3|2|4|2|1|1|0|0|2|2|2|0|2|5|0|1|0|2|1|2|2|2|3|2|3|1|1|1|1|2|2|3|3|1|1|0|1|1|2|2|0|5|1|2|2|0|1|3|1|4|1|3|1|2|1|2|1|1|1|1|1|2|0|3|0|0|0|3|3|1|3|2|2|2|0|1|2|1|3|2|2|2|1|3|3|1|3|2|1|3|2|0|2|0|1|3|2|1|3|1|0|2|2|1|1|2|3|1|3|1|3|0|2|2|1|1|2|3|2|1…	1
G.M.42	10	8	0	1	4|4|2|0|0|2|1|2|3|3|3|3|1|2|3|1|2|1|6|2|2|3|3|3|1|2|0|2|3|1|2|5|2|2|2|3|2|4|4|3|3|4|2|1|3|3|2|1|2|1|3|5|1|0|2|3|4|3|4|4|5|2|1|1|4|3|0|0|4|1|3|3|2|0|3|2|4|4|2|1|2|0|1|3|1|0|2|2|2|4|2|1|3|1|4|2|1|3|4|0|2|2|0|1|3|2|1|3|3|1|1|4|3|3|2|2|2|3|1|2|1|1|1|0|1|1|2|3|4|4|2|2|1|3|3|3|3|0|3|3|1|2|2|2|3|1|4|0|2|3|2|2|1|5|4|1|2|3|2|1|2|3|2|4|4|3|1|2|1|3|1|3|2|2|0|4|1|3|2|0|3|1|2|1|2|0|4|2|4|3|2|2|3|1|1|0|2|3|5|4…	1
G.M.43	6	4	0	1	3|0|0|2|1|1|1|0|2|1|1|3|1|0|2|0|1|2|0|2|2|2|2|1|1|0|2|1|0|0|1|0|2|3|0|1|1|3|3|0|0|1|1|0|1|1|1|2|1|1|0|0|2|1|0|2|3|0|2|1|0|2|0|1|1|2|1|0|0|2|2|0|0|1|1|1|1|0|2|0|4|2|1|0|1|2|2|1|0|1|2|0|3|1|2|1|1|1|0|0|1|1|1|2|1|1|2|0|0|1|2|2|0|1|2|0|1|3|1|0|1|1|2|1|0|1|1|1|0|2|2|0|0|1|1|1|0|0|2|1|2|1|0|0|2|0|2|1|3|0|1|2|3|1|2|2|3|0|2|1|3|0|3|0|2|2|1|2|0|1|1|3|1|0|1|2|2|1|2|0|0|2|1|1|0|3|0|1|1|0|3|2|1|0|0|0|0|1|1|1…	1
G.M.44	8	7	4	0.078	1|0|0|1|1|3|0|2|2|2|1|2|1|2|4|0|1|1|2|2|0|1|3|2|3|2|2|0|3|3|4|2|0|3|1|3|3|0|2|4|0|2|3|2|2|1|0|2|2|1|1|2|3|0|3|1|3|0|2|1|0|2|4|3|3|1|2|2|1|4|1|5|2|1|4|3|3|4|0|2|1|4|1|0|3|2|2|1|1|4|2|1|0|2|2|2|1|1|2|1|3|1|1|1|2|0|0|1|1|1|2|2|3|3|2|3|2|2|2|2|1|3|1|3|3|5|2|1|2|3|4|1|3|1|2|2|2|2|2|3|1|1|1|1|3|2|1|1|0|0|0|2|4|2|3|1|2|3|3|2|2|2|1|2|1|3|2|1|1|2|1|1|2|1|1|0|0|1|1|1|1|2|2|4|2|2|0|2|2|2|4|0|0|2|5|3|2|2|4|3…	1
G.M.45	6	6	3	0.2	2|1|5|0|2|1|3|2|2|1|1|2|2|2|1|1|2|3|0|3|2|0|0|1|2|3|1|1|2|2|0|2|2|1|1|2|2|4|1|3|3|0|0|3|1|2|2|2|0|3|4|2|2|1|1|2|1|2|3|2|4|4|2|2|1|3|3|4|1|2|2|4|1|4|1|1|0|2|1|1|1|4|2|3|3|0|4|1|1|3|3|2|2|1|3|0|1|1|2|2|1|1|0|1|1|0|1|0|1|3|2|0|1|2|2|1|1|3|1|0|0|0|1|1|1|2|2|0|2|1|0|3|1|2|1|2|1|2|4|2|0|1|2|1|1|2|2|4|1|2|1|1|3|2|3|2|0|3|1|0|0|4|0|0|0|3|1|2|1|2|2|2|2|2|4|2|1|3|1|3|2|1|3|2|3|2|2|2|2|2|2|1|2|2|0|3|3|1|3|3…	1
G.M.46	9	4	2	0.289	1|1|0|1|1|1|0|2|1|2|0|2|1|2|2|3|2|2|2|0|0|1|1|2|0|0|2|0|1|2|2|1|0|1|1|1|0|0|0|2|1|1|1|1|2|0|1|0|0|0|0|1|2|1|0|1|2|2|0|0|0|0|1|1|0|1|1|1|2|1|1|0|0|0|2|2|0|0|2|0|1|2|3|0|1|1|1|0|1|1|3|1|2|2|1|0|3|1|1|0|1|1|2|1|1|2|0|1|2|1|1|0|1|0|0|2|1|1|1|1|1|1|0|0|0|0|1|0|1|1|1|1|2|2|2|1|1|1|1|2|1|0|0|0|1|1|2|1|1|1|1|1|1|1|1|2|0|1|0|3|0|2|1|2|1|0|2|2|1|0|1|2|1|3|2|1|1|2|0|1|1|1|0|3|0|2|1|0|0|1|2|1|1|0|0|0|0|1|0|1…	1
G.M.47	64	64	15	0.764	24|16|15|15|18|14|13|21|20|16|21|14|10|19|15|22|18|19|19|16|10|19|17|15|17|12|20|22|18|16|13|18|11|17|18|16|24|16|22|19|16|19|17|13|17|15|24|16|15|22|19|19|11|15|15|16|16|21|19|19|16|13|21|20|10|24|13|13|13|16|20|18|15|14|16|15|14|17|13|19|18|16|17|11|19|23|12|16|13|19|18|22|18|17|15|14|20|12|15|12|14|16|22|17|18|13|16|19|16|25|23|18|19|20|18|23|9|20|22|15|7|15|15|22|18|15|19|18|10|12|23|20|16|12…	1
G.M.48	42	41	12	0.372	7|13|14|8|10|11|13|10|10|12|9|11|11|12|8|10|11|15|8|10|10|5|13|12|11|11|16|8|13|12|16|15|9|11|13|10|13|8|17|7|11|16|10|10|12|10|14|10|9|8|11|8|10|9|8|11|13|12|14|9|11|8|12|9|12|9|12|6|17|10|10|10|11|9|11|9|12|14|15|9|10|12|11|13|9|10|9|8|10|8|10|12|8|13|11|8|12|18|11|12|12|11|13|11|11|10|11|12|8|14|7|9|15|14|5|10|6|13|17|10|13|9|12|10|11|12|8|10|14|10|11|4|7|9|12|8|9|14|11|8|14|8|11|11|11|7|10|13…	1
G.M.49	18	15	8	0.018	1|4|3|5|2|6|3|4|7|2|1|4|6|3|2|6|3|1|3|7|2|6|4|6|7|1|5|4|3|5|4|6|2|7|3|4|5|2|4|3|4|3|3|3|6|2|1|4|4|4|4|4|3|3|5|0|6|3|3|4|5|4|3|4|5|3|3|2|4|6|5|6|4|6|6|3|5|5|1|6|2|1|6|6|1|9|6|3|2|4|7|6|2|5|3|3|6|4|3|4|3|5|2|4|1|5|6|7|3|7|4|4|5|3|5|7|5|4|2|7|4|5|4|6|1|6|5|5|3|3|5|4|3|6|3|4|6|6|4|2|7|9|1|4|4|4|5|5|5|5|3|6|2|10|3|6|5|3|1|5|4|5|5|8|2|3|4|8|4|3|7|3|5|6|9|6|5|4|3|4|2|5|3|0|4|7|2|5|6|4|2|7|4|4|3|5|4|3|2|…	0.509142857142857
G.M.50	8	6	1	0.847	1|1|2|2|3|3|1|0|0|1|2|0|1|1|2|2|1|4|0|1|1|2|2|1|2|2|1|3|2|2|2|1|1|3|1|2|0|1|2|2|1|2|2|1|1|2|1|3|2|1|0|2|1|2|1|4|2|2|1|1|1|2|2|1|1|1|3|0|2|1|1|0|1|2|2|1|3|3|1|1|1|2|2|1|3|2|1|1|3|2|1|2|1|2|2|2|3|0|2|1|1|3|1|1|2|3|2|0|2|1|1|0|2|1|0|2|2|4|1|3|0|2|1|2|4|1|2|2|1|0|1|3|2|2|1|1|0|2|3|1|3|1|0|2|1|1|1|3|3|2|1|2|2|0|1|2|4|2|0|4|0|1|0|3|0|2|0|2|4|3|1|3|1|1|0|0|2|2|2|2|2|2|1|2|3|3|3|0|3|2|0|1|2|0|1|3|2|3|3|2…	1
G.M.51	9	8	2	0.685	2|3|0|1|2|2|0|3|5|3|3|1|3|1|0|2|1|0|1|3|1|2|1|2|2|4|3|1|0|1|2|2|3|3|0|2|3|1|2|4|3|2|2|2|4|2|2|3|0|1|2|3|1|0|2|4|4|2|3|2|3|1|2|1|1|1|1|0|2|1|0|3|2|3|2|2|2|3|2|2|2|3|1|2|1|2|0|0|3|1|3|3|2|3|2|2|0|3|2|3|3|2|5|3|2|3|3|2|1|3|3|1|1|0|1|1|3|2|4|3|1|0|3|1|2|1|0|1|0|4|2|2|2|5|3|1|1|2|2|3|4|5|3|2|3|3|1|2|3|2|3|5|1|2|2|2|3|2|5|3|4|2|3|2|3|1|4|2|0|3|1|1|3|2|1|2|3|4|2|4|1|0|1|0|1|1|5|1|4|3|1|4|3|3|4|2|2|2|3|2…	1
G.M.52	11	9	0	1	1|1|1|2|1|1|2|1|3|2|3|2|3|3|5|3|3|4|1|1|2|1|0|2|3|3|1|2|3|2|2|1|3|2|5|4|3|3|0|3|3|3|3|4|3|3|5|3|2|3|1|0|4|2|3|2|1|3|2|3|2|3|3|2|3|1|2|4|2|2|2|3|3|3|3|0|1|1|5|2|3|1|2|3|3|2|2|3|2|1|6|0|1|2|2|3|3|4|1|1|2|3|3|1|1|2|4|3|2|2|2|1|0|4|2|2|2|2|3|1|2|3|4|2|2|2|3|0|2|3|2|4|3|2|2|4|2|1|2|3|0|2|2|2|2|2|2|2|4|1|2|4|3|0|4|4|3|3|0|2|5|3|2|3|2|3|1|1|1|1|1|1|2|3|3|3|2|2|2|3|1|1|2|1|2|3|2|1|0|2|1|5|0|3|0|2|2|0|1|4…	1
G.M.53	9	6	1	0.853	3|5|1|3|1|1|1|1|2|2|1|4|2|1|4|1|3|1|2|1|2|1|1|3|1|0|1|0|2|1|1|2|3|0|2|2|3|1|3|1|0|3|1|0|3|0|0|2|2|1|1|1|2|1|1|2|2|3|2|0|2|4|1|1|2|1|2|2|1|3|1|2|1|1|1|0|2|0|1|1|1|3|1|3|2|3|0|0|2|2|2|1|1|2|1|3|0|0|3|1|1|2|1|2|1|0|0|2|2|2|0|2|2|0|1|3|3|1|1|2|3|1|1|0|0|2|0|1|0|2|2|3|2|1|1|1|1|1|2|0|2|1|1|2|3|1|2|5|3|2|2|1|2|1|1|1|3|2|3|1|2|3|4|5|2|2|0|0|0|2|1|2|5|2|1|2|2|3|1|3|1|0|2|2|1|1|0|1|2|2|1|3|1|2|2|1|4|1|1|2…	1
G.M.54	11	9	3	0.42	2|1|2|4|2|4|2|2|4|2|1|1|4|1|1|3|3|3|2|3|1|4|3|2|2|2|1|6|3|3|1|2|2|1|2|5|2|4|2|2|4|1|1|4|4|3|4|1|7|4|1|4|2|2|1|1|1|3|3|1|4|3|2|2|1|1|1|3|4|1|3|2|2|2|4|2|0|2|2|2|0|3|2|4|1|3|2|2|2|2|2|1|2|2|1|2|1|1|3|3|4|2|0|2|3|5|3|4|1|3|4|1|2|1|3|4|3|6|2|2|5|3|2|2|3|5|3|1|1|2|2|1|2|3|4|3|2|4|2|2|3|3|2|5|3|2|1|1|4|2|2|0|1|3|2|4|2|1|6|2|4|6|1|2|0|3|1|2|4|2|2|2|4|3|3|2|5|1|1|1|1|2|1|4|1|3|2|0|1|2|2|2|3|1|3|3|2|2|0|3…	1
G.M.55	36	34	7	0.839	11|9|9|10|8|4|12|6|4|6|11|11|15|9|7|12|8|7|8|12|15|9|9|12|5|10|5|5|7|3|9|12|13|6|9|10|9|8|7|9|8|8|10|11|7|9|7|8|12|9|7|9|12|10|10|7|9|13|11|10|10|8|11|9|9|10|5|8|14|11|8|9|11|13|11|9|9|11|8|7|8|11|9|10|9|5|7|8|8|8|7|12|10|8|12|10|10|10|12|8|16|9|9|10|10|9|4|9|4|5|9|12|9|11|10|12|5|5|10|6|11|6|6|14|11|9|8|8|14|8|6|10|9|14|9|10|4|7|9|7|5|10|7|4|6|3|8|7|10|9|12|10|7|7|12|7|12|13|9|8|11|6|11|7|7|8|7|…	1
G.M.56	6	4	1	0.712	1|0|0|2|1|1|1|1|1|2|1|3|2|1|2|1|0|1|1|0|2|1|1|1|0|0|0|1|1|1|1|2|1|0|1|0|1|1|2|1|1|2|0|2|2|2|1|0|1|0|0|2|1|0|1|1|2|1|1|1|0|0|0|2|0|1|0|0|1|0|1|2|0|1|1|1|2|1|1|1|0|3|3|2|0|2|0|2|2|0|0|2|1|2|2|2|2|1|3|1|0|0|1|2|0|2|1|2|1|0|0|2|3|1|1|1|0|3|1|0|0|0|1|2|1|1|0|1|1|1|1|3|0|2|2|0|1|0|3|1|1|2|3|1|1|1|1|0|0|2|0|1|1|0|0|2|2|1|1|0|2|1|1|0|1|2|1|2|0|1|3|1|1|0|0|3|2|0|0|1|0|0|1|1|1|2|1|0|2|1|0|1|0|0|2|0|0|1|1|1…	1
G.M.57	25	20	8	0.117	7|6|8|9|6|7|3|5|2|9|7|3|5|5|2|6|2|2|5|5|5|3|6|4|4|6|3|6|8|4|3|6|8|6|7|6|4|4|4|6|4|8|5|4|3|8|6|6|5|6|5|3|4|4|5|5|7|6|4|9|4|6|6|6|8|5|4|4|3|5|6|5|6|4|7|6|4|5|7|4|5|3|6|4|4|5|4|9|4|2|2|5|4|3|5|4|6|4|7|4|5|5|4|7|7|4|7|6|3|7|1|4|6|2|3|5|7|4|6|9|9|4|5|5|6|8|3|7|3|6|7|7|1|7|6|6|3|6|6|6|7|4|5|3|6|7|3|6|5|5|4|7|6|2|5|5|4|4|7|5|3|5|6|4|4|7|7|4|4|3|3|3|6|5|12|4|6|5|6|7|4|6|5|5|4|5|4|6|7|4|3|4|4|8|6|7|4|6|5|…	1
G.M.58	28	25	4	0.918	9|6|10|6|6|4|3|4|7|4|7|7|8|5|6|8|4|5|7|7|3|5|8|9|5|5|7|3|8|7|9|4|4|9|6|10|5|3|7|4|3|9|7|5|8|7|8|9|8|6|2|6|5|4|5|12|7|6|7|4|5|5|8|3|8|3|9|6|7|8|6|7|8|6|7|5|4|6|10|3|11|5|8|7|7|6|5|10|9|7|6|5|5|9|9|7|9|8|5|5|12|5|7|5|7|7|6|12|8|7|9|8|4|5|4|12|4|8|9|6|7|5|6|8|6|7|4|8|3|3|6|6|9|12|9|7|5|6|4|8|10|3|8|3|1|3|4|8|4|9|9|2|7|7|5|7|7|5|8|5|5|6|4|8|8|5|5|6|6|10|11|7|8|5|3|10|8|6|4|8|5|14|9|8|5|4|4|8|6|4|8|5|…	1
G.M.59	36	34	7	0.842	5|6|7|7|12|8|11|12|10|9|8|4|13|12|11|13|7|10|8|8|11|11|9|7|10|11|10|8|6|11|10|6|4|9|12|11|8|13|11|9|4|11|12|13|8|15|12|12|6|4|10|9|11|6|12|9|7|8|8|9|4|8|10|7|8|10|5|9|5|11|8|8|7|7|8|7|10|6|11|6|13|6|5|6|9|7|12|11|7|15|8|7|5|13|10|11|12|7|6|10|9|6|7|9|10|6|10|10|9|6|7|11|10|14|8|8|14|7|10|2|14|6|7|8|10|7|9|11|9|9|6|16|4|12|6|9|7|14|8|12|7|12|12|8|15|3|4|11|10|9|10|10|9|9|11|6|7|12|10|10|8|12|10|12…	1
G.M.60	34	31	8	0.576	11|8|6|6|10|8|11|9|7|10|7|10|8|10|11|7|10|7|11|7|6|7|6|8|10|6|10|5|5|6|7|13|8|11|6|8|8|7|7|10|10|5|6|10|6|6|8|6|7|6|7|9|9|9|10|6|11|9|9|13|5|8|12|5|11|10|10|10|7|9|12|5|7|5|10|11|5|8|7|10|11|5|3|7|6|6|7|5|7|6|11|6|9|7|11|10|8|8|7|7|9|7|8|4|10|7|10|10|7|10|5|6|8|10|10|8|8|7|12|7|12|6|7|10|8|12|12|7|10|3|12|10|11|8|9|7|13|8|6|6|10|7|9|6|4|11|6|6|7|7|6|12|6|13|9|7|11|9|11|8|9|5|5|9|11|8|8|11|12|6|10…	1
G.M.61	15	15	2	0.946	3|4|7|4|6|6|4|1|5|4|5|5|5|5|3|3|1|2|7|6|5|3|5|2|3|2|2|3|3|4|9|6|4|4|7|6|4|1|3|6|4|4|4|2|7|2|3|3|4|2|5|3|2|3|1|2|3|8|0|6|2|5|5|5|5|2|2|4|6|5|5|5|4|2|3|4|7|3|4|4|5|4|6|4|2|5|3|5|4|3|4|2|2|2|2|4|2|2|2|2|6|6|4|3|6|2|2|4|4|4|4|3|3|6|4|7|3|5|4|8|4|2|6|1|5|4|2|6|2|5|6|3|7|5|2|6|8|6|7|8|7|5|3|3|2|3|6|3|3|2|5|2|8|6|5|4|2|6|7|4|4|4|6|1|3|5|2|3|9|3|1|2|5|3|3|5|6|5|3|4|3|6|4|5|2|7|2|6|5|3|3|7|7|2|3|2|3|0|3|2…	1
G.M.62	30	29	9	0.338	7|8|10|5|9|6|9|7|7|9|7|9|7|6|9|8|6|5|8|9|6|9|9|10|10|7|8|9|5|8|7|3|7|11|7|11|9|6|11|8|9|8|10|9|3|11|11|10|9|6|8|8|6|7|9|5|5|10|7|10|8|12|7|11|11|5|11|9|6|6|6|6|5|5|8|6|7|8|7|7|6|8|9|8|4|6|10|7|9|12|9|9|7|7|9|9|6|10|6|4|13|9|8|12|9|11|11|4|13|6|7|7|7|6|9|8|7|8|7|7|10|10|4|4|9|7|6|8|6|10|10|9|7|8|5|10|11|12|7|7|7|4|12|8|10|7|8|10|5|7|9|9|8|8|10|8|8|7|8|6|5|6|13|4|9|9|8|5|10|5|9|6|8|5|7|5|8|6|5|8|8|…	1
G.M.63	34	31	5	0.94	10|8|9|5|7|6|9|10|7|7|11|13|9|6|6|11|5|10|6|7|7|5|8|12|5|6|8|9|9|10|11|5|8|11|12|11|10|8|8|11|6|8|10|12|9|11|7|9|13|14|10|7|10|8|12|11|11|4|5|9|4|7|7|10|8|10|12|6|8|6|6|10|4|11|7|13|12|8|6|6|8|9|7|10|9|6|10|13|8|10|9|11|8|10|8|7|10|9|7|8|10|11|12|7|12|10|9|6|4|7|10|9|5|3|8|9|9|6|12|11|8|8|9|7|5|7|9|6|6|11|4|9|7|9|7|8|7|5|7|4|5|10|4|8|7|4|8|8|9|8|5|7|6|9|6|8|8|5|9|8|3|10|12|7|9|9|10|12|8|8|8|6|6|7…	1
G.M.64	40	34	8	0.704	11|14|9|4|4|11|7|7|6|6|7|8|10|10|3|7|7|8|12|8|6|13|7|7|7|8|9|4|10|7|7|12|9|7|9|16|12|9|6|15|10|9|6|10|12|10|4|8|7|10|8|8|6|12|6|9|11|12|10|13|9|12|12|11|10|9|7|5|9|8|6|8|8|7|7|6|12|12|11|6|6|8|5|10|7|13|8|10|8|10|6|9|11|6|6|11|11|5|13|10|9|7|14|7|8|12|11|8|8|3|9|8|5|9|12|8|3|7|10|11|9|6|9|14|12|8|9|6|8|7|8|7|7|9|6|8|9|6|14|10|12|5|8|5|8|6|7|14|10|5|10|8|9|9|11|7|12|9|9|8|8|4|9|7|13|9|8|9|7|10|10|…	1
G.M.65	33	31	5	0.941	11|16|6|5|8|6|13|7|10|6|6|5|9|6|6|6|5|11|6|7|5|7|7|10|8|8|8|6|7|7|9|7|6|9|8|10|9|6|7|6|9|9|7|8|5|11|11|7|11|11|8|8|5|11|7|8|5|9|8|6|7|5|9|10|6|10|8|10|8|9|16|10|5|9|8|12|7|6|9|14|9|6|8|7|7|8|8|5|7|5|10|9|5|8|6|11|6|9|6|8|5|7|6|6|10|10|4|8|12|9|9|7|7|13|12|8|6|6|8|1|4|5|6|5|7|5|11|8|10|9|5|7|4|2|10|4|9|9|11|9|9|9|8|7|5|4|7|7|13|7|8|6|6|8|9|8|6|4|8|9|6|6|11|8|9|9|8|7|3|5|6|4|12|8|12|13|11|7|9|4|8|8…	1
G.M.66	39	31	11	0.181	8|7|12|6|11|5|2|5|11|12|8|6|5|12|7|12|4|7|5|5|7|11|8|13|4|6|7|9|8|9|8|8|9|9|8|7|8|9|7|11|9|10|8|9|3|6|6|3|8|9|6|9|11|9|6|10|4|13|11|7|11|9|7|8|6|8|10|8|7|5|12|11|6|13|6|8|9|5|8|6|8|5|7|10|8|14|13|8|8|12|6|5|8|14|9|7|6|5|9|9|11|11|11|6|8|8|8|10|13|6|8|6|10|11|9|7|10|8|11|9|8|8|7|7|5|9|9|7|8|6|6|7|5|7|10|11|9|8|3|5|5|5|7|12|8|5|8|6|8|12|4|10|10|9|10|9|9|7|11|10|8|9|10|7|8|9|6|10|6|8|13|7|7|8|6|6|12…	1
G.M.67	60	54	13	0.703	14|24|13|20|12|13|16|12|13|12|11|21|12|19|15|11|14|8|15|14|23|14|15|17|9|8|13|12|17|10|13|12|19|12|18|17|14|16|18|13|12|17|16|18|10|9|7|11|16|11|12|15|17|13|16|12|20|12|19|13|17|15|21|17|14|13|14|12|18|21|10|14|16|17|12|14|17|12|19|9|17|13|16|13|15|16|12|13|19|19|13|18|17|15|10|16|11|16|12|13|19|10|11|10|10|17|17|10|13|14|12|10|13|18|11|14|11|19|14|19|13|14|16|17|13|12|10|12|19|18|12|12|16|17|13|…	1
G.M.68	62	57	9	0.98	14|18|20|18|12|23|17|19|16|15|16|13|17|12|14|15|12|14|15|13|18|14|21|12|15|15|16|18|11|12|18|16|20|18|13|9|18|17|13|18|17|13|19|15|14|12|11|18|21|9|14|17|18|14|19|18|12|9|10|12|16|18|16|15|17|8|14|14|13|17|12|15|6|13|13|15|22|15|14|10|20|21|20|13|13|17|17|14|18|17|13|16|15|15|16|16|8|15|19|13|15|15|14|9|21|16|9|11|14|18|10|20|16|14|18|11|13|13|13|16|18|16|14|15|11|14|14|21|19|22|16|11|12|17|12|18…	1
G.M.69	13	8	6	0.008	1|3|3|3|3|1|3|1|2|2|2|0|1|3|1|3|4|3|4|3|1|2|0|1|2|2|4|4|1|0|1|0|2|2|1|2|1|0|4|2|2|2|3|4|2|0|2|2|1|0|2|1|3|2|3|1|3|1|4|1|4|5|2|2|2|3|2|2|3|3|2|2|1|5|3|2|3|2|2|1|2|4|1|1|1|3|2|1|1|3|4|2|2|2|0|0|2|1|2|2|1|2|1|3|1|1|2|3|3|2|2|3|2|2|3|1|3|4|2|3|4|1|2|2|3|2|2|5|3|1|1|3|0|2|3|4|3|1|0|1|3|4|0|3|3|0|1|2|2|5|2|4|3|1|2|3|0|1|2|2|0|3|2|4|3|2|2|3|1|1|6|5|1|3|2|2|2|2|0|1|4|4|1|2|4|3|0|4|1|2|5|3|3|1|2|4|0|1|2|3…	0.264
G.M.70	14	11	6	0.042	5|0|2|3|2|5|2|3|3|3|2|4|4|3|4|2|1|4|0|4|5|3|1|3|4|3|4|5|2|2|1|1|2|4|2|3|1|1|1|0|2|2|3|2|6|0|3|2|3|4|2|3|2|3|2|5|2|3|4|5|3|2|3|5|2|3|4|8|4|5|1|6|5|4|2|4|3|3|8|3|3|4|3|2|5|5|3|1|5|2|3|2|0|1|3|1|2|2|3|4|4|6|6|4|3|1|3|2|5|2|4|1|4|3|3|2|3|3|3|5|4|2|2|4|3|3|3|2|4|1|0|2|3|4|4|2|4|3|2|3|2|4|3|3|3|2|2|2|2|3|5|5|3|2|1|2|4|3|4|5|2|2|6|4|1|2|5|1|3|0|3|3|4|3|2|4|3|2|3|3|3|0|3|1|2|1|4|3|3|2|3|5|4|4|1|3|1|1|6|2…	0.924
G.M.71	24	24	4	0.911	8|7|3|6|6|5|3|6|7|7|5|8|5|5|4|7|8|5|8|8|3|4|4|5|8|7|2|5|5|3|5|11|4|6|4|7|2|6|6|8|4|4|6|10|8|4|5|7|7|4|8|3|6|3|6|6|10|4|3|5|7|5|6|6|4|3|7|5|8|7|7|4|7|8|12|6|10|9|10|9|8|5|9|3|3|8|4|5|5|8|9|5|5|8|10|6|4|8|6|4|9|5|5|4|4|4|2|5|6|1|2|9|8|6|8|4|6|5|9|7|8|9|8|5|4|4|7|5|3|5|5|8|6|6|4|6|7|8|2|5|9|10|8|2|10|4|6|10|6|5|6|4|4|8|6|8|5|5|10|6|5|7|1|3|7|3|6|4|6|10|7|6|8|7|2|8|6|5|8|7|5|6|5|6|8|6|6|4|3|7|7|5|8|4…	1
G.M.72	17	15	2	0.94	8|5|4|5|4|4|6|5|4|6|5|4|8|8|3|1|5|5|5|5|3|1|2|3|4|4|3|4|4|5|3|2|2|3|4|5|5|1|4|5|3|2|4|3|1|6|5|3|3|5|5|3|4|3|5|2|5|1|2|6|5|5|4|5|3|4|5|4|5|2|3|4|4|1|7|3|3|2|1|8|4|7|6|3|1|7|2|3|5|5|3|5|4|3|4|3|3|5|3|4|7|3|4|4|7|4|6|5|5|2|6|4|6|4|4|3|3|6|2|7|3|4|3|10|5|8|3|4|2|3|2|3|5|6|4|2|5|3|3|4|4|2|2|4|5|2|3|5|5|4|4|6|6|5|6|4|3|3|3|7|2|5|4|2|3|3|2|4|3|3|3|5|9|5|3|6|4|5|6|3|2|4|2|8|2|5|5|4|6|4|2|7|5|6|4|3|3|7|3|…	1
G.M.73	18	18	4	0.749	4|7|3|3|4|4|6|6|3|5|5|7|5|5|5|4|4|4|6|1|2|5|5|7|5|6|8|6|9|6|3|4|5|5|6|2|6|6|3|4|2|1|8|3|2|2|4|4|2|5|7|5|5|4|5|5|5|5|9|3|4|9|5|8|4|5|4|5|1|7|7|5|3|4|6|6|10|5|4|11|2|3|5|4|3|2|5|5|4|6|2|5|5|5|5|4|1|5|5|4|3|6|3|5|6|6|4|5|3|5|4|8|4|4|5|5|3|6|7|5|5|2|8|4|7|5|5|6|2|3|3|6|4|6|6|5|5|8|6|5|6|1|2|5|4|2|5|7|5|3|6|1|3|6|5|4|4|6|5|4|2|3|6|2|8|3|4|4|6|5|4|5|5|8|5|4|2|9|3|3|4|6|7|3|4|4|4|2|3|4|4|5|10|4|3|9|6|5|…	1
G.M.74	40	36	7	0.894	5|9|18|11|9|9|7|7|9|11|11|15|12|10|7|11|10|15|10|7|6|10|7|15|7|9|8|9|13|10|15|9|10|8|8|10|4|13|5|12|10|4|6|13|9|11|12|6|8|8|8|8|11|4|13|12|14|9|8|7|9|6|13|14|8|9|11|14|10|5|9|11|9|10|12|7|6|7|9|11|5|6|10|14|9|14|9|8|6|10|6|6|10|11|9|11|11|9|8|13|12|10|10|12|6|10|12|10|8|8|12|8|9|4|11|12|8|7|14|13|11|14|7|7|11|4|11|12|10|13|10|15|9|6|7|7|11|15|9|4|10|12|8|6|7|5|15|8|6|10|10|11|10|12|7|13|11|9|8|8|…	1
G.M.75	37	31	8	0.58	10|9|7|4|12|6|2|15|10|10|8|6|9|8|6|15|11|11|8|8|13|7|7|8|5|5|10|6|15|10|9|10|7|8|11|6|9|8|6|10|7|7|8|11|6|11|10|10|7|8|10|6|12|11|8|8|5|7|6|9|10|8|8|7|9|9|7|8|11|8|7|7|10|12|5|9|6|6|9|8|10|5|11|11|8|4|10|7|12|8|7|5|9|7|6|9|8|7|10|5|13|5|10|8|4|8|9|10|9|12|6|8|7|6|10|8|5|11|9|7|4|5|9|6|11|7|9|12|3|7|7|15|3|6|10|10|8|6|8|5|6|6|8|11|8|9|9|7|4|8|9|7|9|8|7|5|10|8|10|6|11|11|10|9|9|7|8|7|8|9|9|10|12|4|…	1
G.M.76	28	25	3	0.974	4|10|11|3|7|8|7|3|8|9|8|7|5|6|4|10|7|4|10|6|9|3|6|8|5|6|7|11|6|4|7|6|7|8|8|2|7|6|4|9|7|6|5|5|5|4|10|5|9|10|6|4|10|5|2|7|6|6|9|5|4|6|4|6|8|4|10|6|1|7|7|5|7|7|8|7|7|11|8|5|7|7|8|5|4|6|4|5|8|10|6|5|11|9|8|10|3|6|6|6|6|9|6|5|14|7|7|5|5|9|7|4|8|4|3|7|6|4|4|8|6|8|7|4|7|6|2|7|6|6|5|5|9|5|8|9|7|9|7|2|3|6|13|8|8|7|9|7|5|3|8|8|4|5|3|8|7|9|6|7|7|5|9|5|8|8|10|5|10|9|9|11|5|7|10|7|9|5|10|2|8|5|10|8|8|6|8|6|6|…	1
G.M.77	25	24	5	0.827	9|6|7|5|4|6|8|7|7|5|8|4|8|4|7|6|9|5|5|3|6|4|6|11|6|7|6|4|6|5|5|5|6|5|6|4|8|6|8|7|7|7|9|4|6|7|5|5|8|6|12|7|4|10|6|5|5|6|7|7|4|6|7|3|7|4|3|5|7|6|6|7|8|7|3|3|4|10|7|5|6|6|8|4|6|6|7|10|5|6|9|5|9|12|7|3|6|5|9|3|6|9|7|5|10|6|7|9|4|6|8|3|7|8|4|4|4|9|7|6|8|5|4|12|10|7|9|5|8|7|5|6|8|8|6|7|8|11|9|5|6|5|5|8|7|5|8|7|7|4|5|7|6|6|5|4|8|5|8|10|5|2|6|7|2|5|5|7|6|7|6|7|7|7|5|9|7|5|6|6|7|5|8|6|5|4|5|5|6|5|6|6|8|4|…	1
G.M.78	36	33	6	0.907	7|8|12|9|9|9|8|7|7|9|6|5|10|10|7|11|8|8|10|10|7|12|14|7|12|3|9|13|12|10|10|9|11|5|11|6|10|7|8|9|5|5|9|10|7|10|13|15|11|15|7|10|8|11|6|8|9|13|12|12|13|13|7|7|5|7|11|6|8|4|12|11|12|6|4|10|7|12|9|9|6|10|7|10|11|8|3|6|14|9|12|9|6|9|9|9|3|9|7|7|10|9|10|11|6|8|10|5|6|8|13|6|10|6|10|9|10|4|5|7|11|11|9|7|9|7|11|6|11|7|12|7|7|6|6|8|9|9|12|6|8|11|5|8|9|12|11|8|9|8|11|11|7|5|11|6|7|6|11|9|7|14|9|9|9|12|11|1…	1
G.M.79	26	25	5	0.823	3|9|5|2|8|5|4|4|10|6|10|6|9|5|5|6|6|3|10|4|3|8|10|5|6|6|8|7|4|6|4|8|6|9|11|4|5|7|6|9|3|3|5|4|4|6|9|9|6|5|7|7|7|5|7|4|7|7|8|10|7|9|11|5|8|9|5|5|11|5|7|7|5|9|5|8|10|6|6|4|7|4|4|5|6|7|3|7|4|8|10|6|6|7|8|8|7|9|3|3|8|10|7|6|8|11|5|5|4|7|7|9|8|10|4|4|6|6|9|9|10|4|8|5|11|3|10|7|6|8|9|4|2|6|7|7|2|8|5|4|8|7|4|7|7|5|5|7|8|6|6|9|7|8|8|5|6|10|7|3|10|4|10|9|7|6|4|8|9|9|7|5|5|6|4|3|7|7|2|11|5|9|9|5|4|7|9|7|5|3…	1
G.M.80	14	13	8	0.003	2|4|2|6|3|2|4|1|3|6|4|2|2|5|4|3|3|2|4|3|4|3|6|4|3|3|3|1|4|6|2|2|2|1|4|0|0|2|3|2|7|7|4|3|4|4|5|0|3|1|1|4|1|7|1|1|1|6|5|3|3|3|2|3|2|4|5|1|4|4|3|3|7|3|5|1|2|7|5|4|2|3|4|6|2|5|3|6|2|3|7|4|2|3|0|5|1|3|3|2|4|4|3|6|3|3|4|1|3|2|2|3|6|6|3|6|7|2|4|2|3|5|2|2|4|6|3|1|4|3|2|2|4|4|2|5|6|1|2|2|4|3|5|2|5|1|2|2|4|5|4|3|3|3|2|2|5|3|7|3|1|3|4|4|5|5|4|2|4|3|4|2|4|2|2|2|7|4|3|2|3|4|6|3|4|5|1|3|2|5|5|4|5|3|2|2|2|4|2|3…	0.1188
G.M.81	40	40	10	0.653	14|14|11|19|10|10|16|14|13|12|11|13|10|15|15|9|15|14|10|6|12|7|11|11|9|8|12|16|14|10|14|10|13|10|11|12|10|15|13|9|10|8|10|8|8|10|11|8|17|7|7|9|8|12|13|8|15|12|13|8|9|9|12|8|4|12|15|14|12|7|12|9|10|10|10|13|11|11|12|10|18|13|13|9|14|9|7|8|9|9|11|9|8|17|14|14|9|10|11|10|9|11|10|10|9|7|11|11|12|12|12|12|14|14|9|10|11|13|16|10|10|9|14|10|7|7|8|10|8|11|11|12|8|10|10|7|12|13|9|10|9|8|12|12|11|12|7|7|9|…	1
G.M.82	11	11	1	0.971	2|5|7|1|3|6|1|2|3|4|3|1|4|1|4|5|4|1|2|5|2|6|3|4|2|2|1|4|3|4|2|4|3|2|0|2|1|0|3|2|0|5|3|3|2|1|2|1|4|2|1|2|4|2|5|4|3|5|4|3|4|4|4|2|2|3|1|4|5|1|2|2|1|4|0|3|3|3|3|1|1|5|2|5|1|2|3|1|2|3|3|4|4|3|4|2|5|3|2|6|2|4|3|3|5|4|3|3|0|0|2|4|1|2|5|1|3|2|0|5|2|3|4|3|4|6|6|4|3|2|2|3|1|2|4|4|1|2|2|4|3|3|1|3|3|3|1|3|2|4|4|4|4|4|2|3|1|3|3|4|2|4|1|2|3|2|4|2|2|2|4|2|7|2|2|3|4|1|2|5|3|3|1|5|1|5|3|2|6|3|3|4|5|2|4|2|3|4|6|4…	1
G.M.83	24	22	6	0.555	9|6|7|4|6|5|6|3|1|6|6|6|5|9|6|7|3|6|7|8|4|5|7|7|6|3|7|4|6|6|10|8|7|4|7|7|7|5|8|6|4|8|3|8|5|9|4|5|9|11|4|4|6|6|8|8|5|4|4|6|11|4|5|6|10|4|4|5|6|7|7|5|5|7|6|2|7|5|6|11|5|3|8|4|6|7|5|8|5|3|5|6|5|10|2|5|3|8|9|8|7|5|3|3|2|7|8|6|6|4|8|7|7|5|7|7|10|8|7|6|6|5|6|8|4|9|4|8|5|6|9|7|6|6|7|12|7|8|4|7|6|9|8|10|7|5|5|4|4|6|7|6|8|9|3|9|4|2|9|7|7|8|6|4|8|7|6|4|5|7|6|3|4|7|3|6|6|8|2|8|8|4|3|4|4|8|9|8|6|3|5|5|7|8|2|…	1
G.M.84	17	7	0	1	4|1|4|1|2|4|1|0|2|0|0|2|0|2|1|4|1|0|2|3|1|3|5|2|3|0|1|2|1|0|1|2|2|1|4|2|0|2|2|1|2|0|1|2|2|2|5|4|3|4|3|2|0|4|4|2|1|2|1|1|1|0|4|3|3|1|1|1|0|1|0|1|3|3|2|2|1|4|3|2|1|1|2|1|1|1|2|1|2|1|1|1|1|1|3|4|2|1|3|1|2|1|4|3|1|2|1|2|2|3|1|1|2|2|2|1|2|4|2|1|4|3|2|3|4|1|0|1|1|3|0|2|0|3|0|3|1|1|3|2|3|3|1|3|1|4|1|4|2|1|1|2|3|2|2|1|0|0|1|3|3|1|3|2|1|2|1|0|5|0|1|2|1|2|2|5|1|3|3|1|2|3|2|2|3|2|1|2|1|1|3|2|1|3|0|1|0|2|4|2…	1
G.M.85	9	7	3	0.298	2|1|1|0|4|2|2|1|4|1|2|2|3|2|0|1|3|4|0|3|1|2|2|1|2|1|1|3|0|0|3|0|3|2|3|2|3|1|2|3|5|3|1|2|1|2|1|3|0|2|2|2|1|1|1|4|2|1|2|1|2|3|0|2|1|1|4|4|4|0|2|1|2|0|1|2|1|3|0|2|4|2|4|2|3|1|1|1|1|2|1|1|3|3|1|4|0|2|3|2|2|2|2|1|3|0|2|2|2|2|2|5|1|1|4|2|0|3|2|1|1|0|3|1|2|2|1|1|1|0|2|0|4|1|0|1|5|3|2|3|1|3|3|2|0|2|2|3|1|2|4|2|3|2|3|1|0|0|3|3|0|2|3|2|1|2|2|2|1|2|1|2|3|1|3|0|0|2|3|2|1|3|1|3|2|2|2|2|4|2|2|2|3|2|2|1|2|3|1|0…	1
G.M.86	10	9	4	0.189	0|2|0|2|2|1|3|2|1|2|2|2|2|1|2|3|1|3|3|1|1|3|4|3|5|5|2|2|1|1|4|3|4|2|3|1|1|4|2|2|2|1|0|1|4|2|1|4|7|3|3|2|3|1|2|3|2|4|1|4|2|3|1|4|4|4|3|2|2|2|2|2|2|1|3|3|4|1|3|2|1|2|3|2|1|2|2|3|2|1|3|3|2|0|2|3|2|1|0|2|3|2|3|1|3|1|6|1|5|4|3|4|3|2|4|4|0|3|3|2|3|4|2|2|0|1|2|4|2|3|6|2|1|5|2|4|1|3|1|5|1|0|2|0|3|4|0|3|2|2|4|1|2|3|2|2|5|2|3|1|2|3|3|4|3|4|5|3|4|1|2|1|3|2|2|3|3|4|2|2|3|2|0|1|2|1|1|1|2|3|2|5|1|3|4|1|0|4|2|5…	1
G.M.87	3	0	0	1	0|0|0|0|0|0|0|0|0|0|0|0|0|0|0|0|0|0|0|0|0|0|0|0|0|0|0|0|0|0|0|0|0|0|0|0|0|0|0|0|0|0|0|0|0|0|0|0|0|0|0|0|0|0|0|0|0|0|0|0|0|0|0|0|0|0|0|0|0|0|0|0|0|0|0|0|0|0|0|0|0|0|0|0|0|0|0|0|0|0|0|0|0|0|0|0|0|0|0|0|0|0|0|0|0|0|0|0|0|0|0|0|0|0|0|0|0|0|0|0|0|0|0|0|0|0|0|0|0|0|0|0|0|0|0|0|0|0|0|0|0|0|0|0|0|0|0|0|0|0|0|0|0|0|0|0|0|0|0|0|0|0|0|0|0|0|0|0|0|0|0|0|0|0|0|0|0|0|0|0|0|0|0|0|0|0|0|0|0|0|0|0|0|0|0|0|0|0|0|0…	1
G.M.88	4	0	0	1	0|0|0|0|0|0|0|0|0|0|0|0|0|0|0|0|0|0|0|0|0|0|0|0|0|0|0|0|0|0|0|0|0|0|0|0|0|0|0|0|0|0|0|0|0|0|0|0|0|0|0|0|0|0|0|0|0|0|0|0|0|0|0|0|0|0|0|0|0|0|0|0|0|0|0|0|0|0|0|0|0|0|0|0|0|0|0|0|0|0|0|0|0|0|0|0|0|0|0|0|0|0|0|0|0|0|0|0|0|0|0|0|0|0|0|0|0|0|0|0|0|0|0|0|0|0|0|0|0|0|0|0|0|0|0|0|0|0|0|0|0|0|0|0|0|0|0|0|0|0|0|0|0|0|0|0|0|0|0|0|0|0|0|0|0|0|0|0|0|0|0|0|0|0|0|0|0|0|0|0|0|0|0|0|0|0|0|0|0|0|0|0|0|0|0|0|0|0|0|0…	1
G.M.89	8	3	2	0.178	0|2|1|0|0|0|0|1|0|2|1|0|0|1|1|2|1|1|1|2|0|1|0|0|0|1|1|1|1|1|1|2|1|1|2|1|1|2|2|0|0|1|1|0|1|2|2|0|0|1|0|1|0|0|2|1|0|1|0|1|1|0|1|0|1|2|0|2|1|1|1|1|0|2|0|0|1|1|2|0|1|0|0|1|1|1|0|2|0|0|2|2|1|1|1|2|1|0|0|0|1|0|0|1|2|0|0|1|0|2|1|1|0|0|0|1|1|1|0|2|1|1|0|0|0|1|2|1|1|2|1|2|0|0|2|1|1|0|1|1|1|1|0|0|0|0|2|0|1|1|1|0|0|0|0|1|0|1|0|0|1|3|2|1|1|2|1|1|0|2|2|2|1|1|2|0|1|0|0|1|3|0|2|1|0|2|2|1|1|1|0|0|1|1|0|1|2|2|0|1…	1
G.M.90	9	7	0	1	1|2|2|0|2|0|1|2|2|0|2|4|3|0|1|3|2|0|2|2|2|3|2|3|4|2|1|2|3|2|2|2|1|1|2|0|0|2|1|2|2|1|0|1|4|1|1|3|5|2|4|3|4|1|1|0|2|1|1|2|3|2|1|2|4|4|1|2|2|1|2|2|3|3|2|2|2|2|1|3|2|2|2|4|0|2|3|5|0|2|0|2|0|2|4|3|2|1|0|0|1|1|0|2|1|1|2|2|2|2|3|3|2|2|2|1|3|1|2|2|4|2|2|1|3|0|0|1|1|1|3|2|1|2|1|1|2|1|1|3|2|4|1|4|3|2|2|0|2|2|0|3|4|5|1|0|4|1|2|2|2|1|0|2|0|0|4|1|3|1|1|3|0|2|1|1|3|4|1|3|0|0|1|5|3|0|2|2|4|2|3|4|2|1|1|1|0|0|1|2…	1
G.M.91	9	8	2	0.682	2|1|3|2|1|2|1|0|2|1|2|2|3|3|0|1|0|5|3|3|3|3|0|2|2|1|0|2|3|3|4|2|3|2|5|0|2|3|1|1|2|3|2|2|3|2|2|4|2|4|2|2|2|4|2|2|2|2|3|3|2|2|3|1|1|2|3|1|3|3|0|2|2|0|2|1|3|0|2|1|2|1|3|2|1|2|1|1|2|0|1|3|1|2|3|5|0|3|3|2|1|3|3|3|2|4|0|4|2|4|4|2|4|0|3|3|1|1|0|2|1|3|1|2|3|1|2|1|2|2|3|1|2|2|5|5|5|4|1|1|1|2|3|2|2|2|0|2|2|2|4|0|3|2|3|4|1|2|2|1|3|2|1|2|3|1|3|0|1|4|1|2|3|3|2|3|3|2|3|5|1|1|2|1|2|3|3|3|2|2|3|0|5|3|2|1|3|3|1|3…	1
G.M.92	11	10	0	1	3|1|2|2|3|6|3|2|2|2|3|8|2|6|4|1|4|6|2|2|3|1|4|5|3|4|3|0|2|5|2|1|1|1|4|1|3|4|2|3|5|4|2|4|4|4|3|4|1|3|5|5|0|4|3|3|0|3|3|3|1|1|1|2|1|3|2|2|2|0|2|1|2|4|2|2|2|0|2|3|2|2|0|5|2|1|2|5|3|2|1|3|1|0|2|3|0|3|4|4|1|3|3|5|4|5|3|1|3|0|2|2|4|4|2|4|3|1|2|2|2|4|1|3|3|2|2|3|1|6|3|4|4|3|2|6|3|4|1|3|2|4|2|2|6|2|4|4|3|4|2|3|1|5|3|2|3|3|4|3|0|1|1|2|2|0|2|2|1|2|2|1|5|1|2|3|2|2|1|4|3|1|2|2|0|1|2|1|0|2|4|1|5|0|3|3|3|3|2|1…	1
G.M.93	7	7	1	0.879	1|0|0|0|1|3|2|2|0|3|1|4|3|2|0|1|3|2|3|3|2|3|2|1|1|4|2|1|1|2|2|1|2|2|4|3|4|1|2|1|2|1|2|6|3|3|1|4|4|2|3|3|0|3|1|4|0|0|1|1|2|1|2|2|1|2|1|2|2|3|2|3|3|0|0|3|2|0|2|2|1|1|2|1|1|2|4|3|3|1|2|3|3|0|2|0|2|3|1|0|2|1|2|0|1|3|2|2|1|2|1|0|0|2|2|2|3|3|4|2|2|2|2|2|2|3|3|2|3|2|2|1|2|1|4|4|0|0|4|1|0|1|3|1|2|5|1|2|2|2|1|2|0|4|2|1|3|2|5|0|0|3|2|2|3|0|3|3|0|2|1|3|3|3|1|3|1|2|3|1|4|3|3|1|3|2|3|2|4|3|4|2|3|4|3|1|2|2|0|0…	1
G.M.94	35	35	5	0.974	9|8|10|11|8|15|16|6|15|9|7|6|4|11|5|9|7|5|16|9|10|11|11|8|9|9|9|7|13|14|4|10|10|8|6|10|10|7|10|8|9|13|8|9|10|10|11|5|11|10|6|5|8|13|9|8|8|13|12|9|9|8|8|11|13|7|8|12|5|9|6|10|11|10|9|4|7|11|9|7|7|10|13|8|13|9|6|8|13|9|4|12|9|4|11|12|10|10|12|7|12|11|11|10|16|9|8|13|6|16|11|7|10|10|12|7|11|6|4|8|13|7|9|9|14|14|9|6|10|12|10|6|11|11|8|10|5|7|9|6|7|4|7|8|15|6|12|9|8|13|8|7|9|7|9|10|7|5|6|13|10|6|7|12|…	1
G.M.95	5	4	0	1	0|0|0|0|1|2|0|2|1|1|1|2|1|2|1|1|1|1|1|1|1|2|1|2|0|2|1|2|1|0|1|0|0|0|3|0|1|0|1|2|1|1|2|0|1|1|0|0|2|0|2|2|0|0|1|0|1|2|2|2|2|1|3|1|3|0|0|1|2|3|0|1|1|2|1|1|1|2|3|1|1|1|0|0|0|3|1|1|2|1|1|1|3|1|2|1|2|1|1|2|1|2|0|0|1|2|2|1|0|2|1|0|1|0|1|1|1|0|0|1|4|0|1|0|0|0|1|1|0|4|0|3|0|1|1|0|0|3|2|2|2|1|0|1|1|2|2|3|1|0|2|1|1|1|0|1|3|0|0|0|1|3|1|1|1|2|3|1|1|1|3|0|2|0|2|0|1|2|3|1|2|1|1|2|2|0|0|0|2|1|0|2|0|0|0|0|1|3|1|0…	1
G.M.96	19	18	2	0.967	3|4|7|7|6|5|3|3|6|5|6|6|6|4|6|5|2|3|6|6|4|8|4|3|3|4|7|4|1|1|7|4|3|9|2|5|5|2|4|6|7|7|4|5|3|3|3|2|3|7|5|5|2|5|7|6|7|3|2|2|6|2|5|6|5|3|5|4|8|7|0|7|3|3|5|5|8|6|5|8|6|4|7|2|5|5|3|3|3|4|4|3|6|6|3|4|6|5|7|7|1|5|5|7|4|6|6|6|4|1|9|5|4|6|1|4|7|3|2|7|9|1|5|5|3|9|7|6|5|6|7|5|5|6|6|7|3|3|4|4|6|8|3|1|7|2|5|5|6|7|6|6|4|4|5|7|7|2|5|5|6|4|6|11|6|4|7|4|7|2|1|6|3|6|7|4|5|2|3|8|7|6|7|5|4|5|6|4|5|4|4|2|4|6|5|5|3|4|6|…	1
G.M.97	4	2	1	0.439	0|0|1|0|0|1|1|1|0|2|1|1|1|0|1|0|1|1|1|1|0|0|0|0|0|1|1|0|0|1|0|1|0|1|0|1|1|1|0|0|1|1|0|1|1|1|0|0|1|0|1|0|0|1|1|2|0|0|1|0|0|0|0|0|1|1|1|0|0|1|0|1|1|0|2|0|0|1|0|1|0|0|0|1|1|1|0|0|1|0|0|1|0|0|0|1|0|0|0|0|1|0|0|2|0|2|0|0|1|1|0|1|1|1|2|1|0|1|1|0|2|0|1|1|1|1|0|2|0|0|1|2|1|0|0|1|1|0|0|1|1|0|0|0|0|0|1|1|2|1|1|0|1|0|0|0|2|0|1|0|1|2|0|1|1|1|1|1|1|0|0|0|0|2|1|2|0|0|0|0|0|0|1|0|0|0|0|0|0|0|1|1|0|0|1|1|1|0|0|0…	1
G.M.98	8	3	1	0.577	1|0|2|0|0|0|0|0|2|0|2|0|1|0|1|0|0|0|0|1|3|0|1|3|1|0|3|1|1|0|2|0|0|2|1|2|0|2|0|0|0|0|1|2|0|1|0|0|1|1|2|1|2|0|0|0|0|1|2|0|1|2|0|2|2|1|0|0|2|0|1|1|1|0|0|1|0|2|3|1|0|2|2|0|1|0|1|0|1|1|2|0|2|1|1|0|1|1|2|2|2|2|1|0|1|1|1|0|2|1|0|1|0|1|0|0|1|1|2|0|0|2|1|0|1|0|1|0|1|1|0|1|0|2|1|0|0|1|2|2|0|0|0|1|1|0|2|1|0|0|1|1|0|0|0|2|1|2|0|0|2|0|2|0|0|0|1|2|0|1|1|0|0|1|1|3|1|0|0|0|1|1|1|1|2|0|2|1|0|0|1|0|2|0|0|0|1|1|0|1…	1
G.M.99	5	2	1	0.449	0|0|0|0|0|0|0|0|1|0|1|1|1|1|1|0|1|0|0|1|1|1|0|0|0|0|0|2|0|1|1|1|1|0|0|0|1|0|0|1|0|2|0|1|0|0|0|0|0|0|1|0|0|1|1|1|0|0|0|1|0|2|0|0|0|0|0|0|0|2|1|0|1|0|0|1|0|0|0|0|1|0|1|1|0|1|1|1|1|0|1|0|0|0|0|1|0|1|1|1|1|1|0|1|0|0|1|1|0|0|0|0|1|0|0|0|0|2|1|0|0|2|0|0|0|1|1|1|1|0|0|0|0|0|2|0|0|1|0|0|0|0|1|1|1|0|1|0|0|1|0|1|1|0|1|1|0|0|1|1|0|1|1|0|0|1|1|0|1|0|0|1|0|1|0|1|1|0|1|1|0|0|0|0|1|1|0|1|0|0|1|1|1|0|0|1|0|0|1|1…	1
G.M.100	9	5	0	1	2|0|1|1|0|1|2|1|0|1|0|1|3|0|3|1|0|2|0|1|3|2|1|0|2|1|1|1|1|2|0|0|2|1|3|2|3|1|1|2|1|1|1|1|1|3|3|2|2|3|1|2|2|1|3|2|3|2|2|1|1|0|2|0|1|1|0|0|2|1|1|2|2|1|1|1|2|1|3|0|2|2|1|0|2|1|0|1|3|2|2|1|3|1|2|0|2|3|1|1|1|1|0|0|1|1|2|1|0|2|1|2|1|1|1|2|3|3|1|2|1|2|2|0|1|2|1|1|2|0|1|0|2|2|0|1|2|2|2|0|2|1|2|1|0|1|1|0|1|1|2|1|2|2|1|1|3|1|2|1|0|2|2|1|1|0|2|2|4|2|0|2|1|1|3|3|2|0|0|2|2|1|3|0|1|1|4|1|2|1|2|3|2|3|0|1|0|1|0|2…	1
G.M.101	6	4	1	0.729	0|0|1|2|0|2|1|1|0|1|1|0|0|2|2|2|1|2|1|0|0|2|1|0|1|2|1|0|1|0|1|1|0|2|0|2|1|1|1|4|1|2|0|2|1|2|1|1|2|0|0|1|3|0|2|2|2|2|2|0|2|2|1|1|1|2|2|0|2|2|0|0|1|1|0|3|1|3|1|2|1|2|1|3|3|1|0|1|1|1|0|2|0|0|4|1|0|3|0|3|1|0|1|1|1|2|0|2|1|0|1|1|1|0|1|2|1|0|2|0|1|1|1|2|2|2|1|0|0|1|2|2|2|0|1|1|1|2|0|0|1|1|1|3|2|1|1|1|2|0|2|0|2|0|1|1|0|2|0|0|2|2|1|2|0|1|1|1|0|0|0|2|0|3|0|2|0|1|2|2|2|1|1|1|1|1|0|2|2|1|1|0|2|1|2|1|1|2|2|1…	1
G.M.102	7	4	0	1	1|1|2|0|1|1|1|0|1|1|1|2|0|1|2|1|1|2|1|1|1|0|1|2|2|1|1|1|1|0|2|1|1|1|1|1|1|1|0|1|1|1|0|1|0|0|1|1|2|1|2|0|1|1|1|2|1|2|0|1|1|1|1|1|0|0|1|0|2|1|0|2|2|1|2|1|2|1|1|0|0|1|0|0|0|3|0|1|2|2|1|1|1|0|0|2|1|0|0|0|1|0|0|1|0|1|1|1|1|1|2|2|1|1|1|2|2|0|0|1|0|2|3|1|1|1|1|1|0|2|1|1|2|1|0|1|1|2|1|1|1|0|3|4|0|0|3|2|1|1|2|0|1|1|1|1|2|2|0|1|2|0|2|2|1|0|1|1|0|1|1|1|3|1|2|0|1|0|1|1|0|2|1|0|1|0|1|1|3|0|1|1|2|1|1|2|3|1|2|1…	1
G.M.103	13	6	3	0.198	2|2|4|0|2|3|4|1|1|3|2|4|1|0|0|2|2|2|3|2|0|2|3|1|2|1|2|1|1|1|4|0|2|0|2|2|2|2|0|0|2|1|1|3|1|2|3|2|2|1|2|0|3|2|0|2|4|4|1|2|2|1|2|1|0|2|2|0|2|1|2|1|1|4|2|0|0|0|0|1|2|1|2|3|1|0|0|1|2|0|2|3|2|1|0|4|1|3|2|1|1|2|1|1|0|2|2|0|1|3|2|4|1|4|2|1|1|4|2|2|0|1|3|2|1|0|0|1|2|0|4|1|2|3|1|1|1|3|2|1|1|1|1|1|1|2|0|2|1|3|3|3|1|1|2|1|1|2|1|0|3|1|4|0|1|1|1|1|2|0|2|2|0|3|1|0|2|1|1|2|0|1|1|2|3|2|1|2|2|3|0|0|2|0|0|1|2|2|1|3…	1
G.M.104	27	10	1	0.948	3|4|3|2|1|2|1|1|1|4|3|2|2|5|5|0|0|4|3|4|5|5|4|3|3|1|3|1|2|2|2|2|3|1|4|1|3|1|3|2|3|4|1|2|0|2|2|3|4|2|1|2|4|1|3|2|0|3|1|2|2|4|3|1|3|0|2|2|3|4|2|0|2|0|4|2|0|1|4|3|3|1|3|4|4|5|3|3|3|1|3|0|1|3|3|3|1|3|0|2|1|5|3|3|3|1|1|3|2|3|3|4|1|6|1|3|3|2|1|4|4|2|2|3|1|1|3|6|3|3|2|2|3|3|0|1|3|1|0|5|2|4|2|2|1|4|0|4|2|5|3|3|4|4|5|4|2|1|4|3|2|5|2|3|3|2|3|5|0|2|4|5|3|2|6|2|3|1|3|2|4|1|6|4|2|3|2|1|4|2|2|0|1|4|2|3|6|1|2|4…	1
G.M.105	16	4	1	0.716	0|0|1|2|1|1|1|1|0|1|1|2|0|1|1|1|2|2|1|0|2|1|3|1|1|3|0|2|1|2|1|3|0|0|1|1|0|1|1|1|1|1|3|0|0|2|0|1|1|0|2|1|0|0|0|0|1|2|1|1|1|2|0|1|2|0|1|2|2|0|3|0|0|1|3|1|2|2|1|1|0|3|2|1|1|1|2|2|0|0|0|1|0|1|1|0|2|0|2|2|0|0|1|2|2|0|0|1|1|2|2|3|0|0|2|1|2|1|2|2|2|0|0|1|1|0|2|0|0|1|1|2|2|1|2|0|2|1|2|1|0|1|0|2|1|2|0|1|0|1|0|1|0|1|1|1|2|1|3|2|1|1|2|1|0|1|1|1|0|1|2|0|2|1|2|0|1|1|2|2|0|1|1|1|1|3|2|1|2|2|1|3|2|0|1|0|1|3|1|1…	1
G.M.106	5	2	1	0.444	1|1|0|0|1|0|0|0|0|0|0|0|0|0|1|1|0|1|0|1|2|2|0|0|1|0|0|0|0|0|1|0|0|1|1|0|0|0|2|0|1|0|1|1|2|0|0|1|1|1|0|1|1|0|1|0|1|0|1|0|1|0|0|1|1|1|1|0|1|1|1|0|0|0|0|2|0|1|1|0|0|0|1|0|1|0|1|1|1|1|0|1|1|1|1|0|0|0|0|0|0|1|1|0|0|1|1|1|0|0|0|0|0|1|1|1|0|0|1|0|0|1|0|1|0|1|0|1|0|1|0|0|0|0|1|2|1|0|1|1|0|0|1|2|0|0|0|0|1|0|0|0|1|0|1|0|0|1|0|1|1|0|0|1|0|0|0|1|0|1|1|0|1|0|0|0|2|1|1|1|0|1|1|0|0|0|1|1|2|0|1|1|0|1|0|0|0|0|0|0…	1
G.M.107	8	5	1	0.763	1|1|0|1|2|3|1|0|1|2|2|0|2|0|3|0|1|1|1|0|1|2|2|2|0|1|1|3|1|0|3|1|1|1|2|2|1|0|1|3|1|1|0|2|1|0|1|1|2|1|1|0|0|0|0|1|5|2|0|2|0|0|2|2|0|1|1|1|2|3|3|2|0|1|1|1|2|2|1|1|0|1|2|0|3|2|0|2|1|3|1|0|1|0|1|1|0|1|2|1|1|2|1|0|1|1|1|1|1|1|0|0|0|1|1|2|0|0|1|1|1|1|2|0|0|2|0|1|2|0|1|2|1|2|1|0|2|1|3|0|2|1|0|1|0|1|0|2|0|0|1|0|4|1|1|0|2|2|0|1|1|3|2|2|3|0|2|1|0|1|5|2|2|1|0|1|0|1|2|2|0|2|2|2|0|1|0|1|2|0|1|0|0|2|1|3|1|2|3|1…	1
G.M.108	5	4	1	0.709	1|1|1|0|0|1|2|0|2|2|0|1|0|0|2|1|1|0|1|2|0|1|0|3|3|1|1|1|2|1|3|2|3|2|1|0|1|2|2|0|0|1|0|4|2|2|1|1|1|1|0|1|0|3|1|1|3|1|2|1|2|3|1|1|1|2|1|3|1|1|1|1|0|1|1|3|0|1|1|0|1|0|0|0|0|0|0|0|2|3|1|1|2|0|2|2|3|2|2|1|1|1|1|1|1|2|2|0|1|1|0|1|3|1|3|1|1|1|2|0|0|3|0|1|0|2|0|1|1|0|0|1|3|2|3|2|2|1|1|1|2|2|1|1|2|1|0|2|1|0|0|0|2|1|2|1|0|2|1|0|1|1|1|2|1|2|4|2|0|1|1|0|1|1|0|2|0|2|0|0|1|1|0|1|1|3|2|0|1|1|2|2|2|0|0|1|0|1|2|1…	1
G.M.109	3	1	0	1	0|0|0|0|0|0|1|0|1|0|0|1|1|0|0|0|0|1|1|0|0|0|0|0|1|0|0|0|0|1|0|0|0|0|0|0|1|0|1|0|0|0|1|0|0|0|0|0|1|1|0|0|0|0|0|0|0|0|1|0|0|0|0|0|0|0|0|0|0|0|0|0|0|0|0|0|0|1|0|0|0|1|0|0|0|0|0|0|0|0|1|0|0|1|0|1|0|0|0|1|0|0|0|0|0|0|0|0|1|1|0|0|0|0|1|0|0|0|0|0|0|1|0|1|0|1|1|0|1|0|0|0|1|0|1|0|0|0|0|1|0|0|0|0|0|0|1|1|0|0|0|0|0|1|0|0|0|0|1|1|0|1|0|0|1|0|0|0|0|0|0|1|0|0|1|0|0|0|0|1|1|0|0|1|0|0|1|0|0|0|0|0|0|0|0|0|0|0|0|1…	1
G.M.110	3	2	0	1	0|0|0|0|0|2|0|0|0|0|1|0|1|1|1|0|0|0|0|1|1|0|0|0|0|0|1|0|1|0|0|1|0|0|1|0|1|0|1|2|0|0|0|0|0|0|1|0|1|0|0|1|1|0|0|0|1|0|2|1|1|1|1|0|2|1|0|1|0|1|0|2|1|0|0|1|0|0|1|2|0|1|1|0|0|0|0|0|0|0|1|1|1|0|0|0|1|1|0|1|0|0|1|1|1|2|0|0|0|0|0|2|0|0|0|1|2|1|1|1|1|0|1|1|0|1|0|0|1|1|0|1|1|0|0|0|1|0|0|1|0|1|1|0|1|0|0|1|0|0|0|2|0|0|1|0|0|2|1|0|1|0|0|0|1|0|1|2|1|0|0|1|0|0|1|0|0|0|2|1|0|0|0|0|1|0|1|1|0|0|1|0|0|1|0|0|1|0|1|1…	1
G.M.111	5	2	0	1	0|1|0|1|1|1|1|0|0|0|0|0|0|0|0|0|1|0|0|1|1|1|0|0|0|0|0|1|1|0|0|1|1|1|0|1|0|0|0|1|1|0|0|1|1|0|0|1|0|0|0|1|0|0|0|0|1|0|1|0|1|0|2|0|1|2|1|1|0|1|0|0|1|1|1|0|0|0|1|1|0|2|1|1|0|2|1|0|1|1|1|0|0|1|0|0|1|2|1|1|0|0|2|0|0|0|0|1|1|0|0|0|0|0|0|0|1|2|1|1|2|0|1|0|0|0|1|1|1|0|0|1|0|0|0|0|0|0|1|2|2|2|1|0|1|0|0|0|1|1|0|0|2|1|2|0|0|0|1|1|1|0|2|1|2|0|0|0|1|0|1|0|1|1|1|1|0|1|0|2|0|0|0|0|0|0|0|1|1|0|0|0|0|0|0|0|1|1|0|1…	1
G.M.112	9	8	3	0.353	2|4|1|2|1|2|2|0|0|0|1|2|1|3|1|3|4|3|1|2|2|1|4|1|2|1|2|3|0|2|3|1|4|3|1|3|2|1|0|2|2|0|0|2|1|1|5|3|2|3|3|3|2|4|2|2|1|3|1|1|2|1|4|2|2|2|2|2|3|2|2|2|3|3|1|1|1|2|3|0|2|3|2|1|2|1|1|2|4|1|3|1|1|2|4|4|1|2|4|1|4|0|4|3|0|2|2|3|2|2|3|3|2|3|1|1|2|2|2|1|5|3|4|0|0|1|1|1|1|2|2|4|1|5|1|1|1|3|1|1|2|0|3|2|1|2|5|0|4|1|2|1|2|0|0|3|2|2|4|0|1|5|2|3|3|1|2|1|1|3|1|2|2|0|4|1|4|1|1|1|3|3|3|0|1|3|3|2|1|2|3|2|1|3|3|3|2|5|1|2…	1
G.M.113	18	16	2	0.95	7|6|4|3|2|8|8|2|5|5|3|3|1|4|0|2|1|6|2|5|5|3|5|4|6|5|3|5|3|4|5|7|1|4|8|4|8|1|5|3|6|3|4|5|5|8|6|4|5|6|4|7|2|1|5|4|3|3|2|3|6|6|5|4|5|5|3|3|7|5|6|3|5|5|7|3|6|7|7|4|5|3|2|4|5|5|3|2|4|3|9|4|5|4|5|2|1|6|1|6|6|1|3|3|5|3|3|5|3|4|4|5|2|5|3|6|3|5|2|4|3|8|6|3|2|3|2|8|3|6|4|4|4|6|6|4|3|2|3|5|6|3|3|3|6|6|3|6|3|2|5|4|4|4|0|7|5|3|5|4|2|6|5|6|4|4|5|4|1|6|6|6|1|2|6|3|3|5|3|4|5|5|4|3|5|6|4|2|4|2|3|5|1|5|5|3|3|4|4|6…	1
G.M.114	12	12	3	0.648	6|1|4|2|2|4|5|2|4|2|5|3|4|4|3|2|8|2|4|3|3|2|3|2|1|4|7|3|7|5|0|2|4|3|3|3|4|2|0|2|4|2|4|3|3|4|2|4|4|3|4|4|0|4|2|6|4|2|4|4|5|3|2|5|2|4|2|4|1|2|3|3|1|4|5|1|5|3|3|6|4|2|5|4|2|5|4|2|0|3|5|3|5|3|3|1|3|4|5|5|4|4|2|3|3|2|2|2|3|4|3|3|4|2|1|3|3|5|2|0|2|4|1|5|3|4|1|3|4|3|2|2|3|4|4|1|7|4|3|0|4|3|2|6|4|1|3|3|2|7|2|5|1|2|3|1|3|0|1|4|4|4|1|3|3|1|2|4|5|2|3|4|4|1|1|2|7|1|1|1|2|2|1|5|4|4|7|5|3|4|5|6|4|5|4|3|5|6|5|3…	1
G.M.115	7	3	1	0.586	1|1|1|1|2|0|1|2|1|0|2|0|1|1|0|0|0|0|0|1|1|0|0|0|1|1|0|0|1|0|0|0|1|1|1|2|1|1|2|1|1|1|0|2|2|3|0|2|1|0|1|2|2|0|0|1|1|0|1|2|1|1|1|1|0|1|3|0|1|1|0|1|1|1|1|1|1|0|1|1|0|0|2|1|0|0|2|1|0|0|1|0|1|0|1|0|1|0|0|1|1|1|0|2|0|1|3|0|0|1|1|1|0|1|2|0|2|0|1|0|1|1|0|1|1|0|0|1|2|1|0|2|0|0|1|0|0|1|0|1|1|0|0|1|2|0|1|0|1|3|1|1|1|1|1|0|0|1|0|1|0|0|2|1|1|0|0|1|0|1|1|0|1|0|0|1|0|0|0|2|1|1|1|1|2|0|2|0|0|1|0|2|0|2|2|0|1|1|0|0…	1
G.M.116	10	9	1	0.948	1|3|3|2|3|2|2|1|3|5|1|4|4|3|3|2|2|1|1|4|5|3|3|2|4|2|1|3|2|1|2|1|3|2|4|2|1|1|1|1|2|2|2|3|0|1|2|3|0|4|3|2|2|2|1|3|1|2|3|2|4|2|1|5|1|3|5|4|3|3|3|2|2|4|3|0|0|4|2|1|1|2|2|3|3|3|3|3|4|4|2|1|2|5|3|3|3|0|2|3|4|1|3|3|2|3|2|2|3|3|1|4|2|5|1|5|3|3|2|3|4|2|2|3|2|4|4|0|0|2|3|3|4|5|3|6|3|4|3|2|4|2|3|4|1|1|1|3|1|0|2|2|2|1|1|2|2|4|3|2|4|3|0|1|3|3|1|3|2|4|2|1|1|4|4|3|1|4|2|4|0|3|5|3|1|3|3|1|3|4|3|2|2|0|0|1|1|2|5|1…	1
G.M.117	21	21	2	0.988	4|4|4|7|4|7|6|7|2|6|7|3|6|7|3|4|6|3|6|3|7|7|9|5|8|3|5|3|5|6|9|7|6|4|5|6|12|11|7|6|8|4|6|6|5|5|5|7|8|2|4|4|5|11|8|8|7|3|4|5|7|7|7|7|5|5|2|8|7|4|4|3|5|4|5|5|5|3|7|6|10|2|6|5|3|5|3|5|4|4|4|1|6|6|6|7|8|5|7|2|6|2|7|8|10|6|4|5|8|7|5|7|9|10|7|9|4|8|5|8|8|5|8|8|4|1|9|3|4|4|6|4|6|6|6|6|7|4|10|2|9|6|5|7|8|2|5|4|8|6|9|4|2|6|10|4|7|1|7|4|3|6|8|5|7|8|10|6|10|6|2|3|5|6|7|10|5|8|5|3|5|4|10|5|6|4|6|7|4|5|3|6|4|5…	1
G.M.118	10	10	1	0.95	6|3|4|3|0|5|2|1|3|2|5|2|1|4|4|3|4|3|3|4|1|0|1|4|2|2|3|4|2|4|2|2|4|2|5|3|3|1|1|2|2|3|2|1|2|1|1|1|3|2|4|4|5|2|2|3|5|2|2|3|3|4|3|3|1|5|1|4|4|2|2|2|2|5|1|2|0|2|4|3|1|4|2|1|3|4|4|1|4|1|5|2|2|1|2|3|2|2|1|2|3|5|2|4|3|1|4|3|3|2|0|3|3|5|2|0|1|2|3|3|2|2|3|2|2|1|3|2|4|4|1|1|6|5|2|2|1|4|1|2|3|1|3|2|3|3|3|2|2|6|4|2|5|3|3|3|2|4|2|2|1|5|3|3|3|5|3|3|2|4|1|3|1|1|0|2|3|3|4|2|3|4|3|2|1|3|5|2|3|4|5|4|4|2|3|1|4|2|3|2…	1
G.M.119	15	14	2	0.927	3|1|3|1|2|5|2|3|5|5|3|4|7|4|5|4|3|4|3|5|3|4|6|4|1|4|3|3|4|5|1|2|3|4|4|3|6|5|2|6|1|3|4|4|6|4|3|2|3|2|6|4|3|2|3|4|6|4|4|4|4|3|8|3|4|3|4|2|7|7|7|3|5|2|5|2|5|5|1|3|2|8|6|4|5|2|4|3|2|4|4|4|3|4|3|6|5|3|5|2|3|3|4|3|3|6|6|5|3|3|5|2|1|3|7|6|5|3|3|4|9|7|1|5|7|5|7|5|5|4|2|4|4|6|3|6|3|2|3|6|3|5|3|7|2|5|1|2|2|2|2|1|3|3|3|4|7|4|4|4|6|6|4|4|5|2|2|1|4|3|4|0|6|2|4|4|0|9|3|7|4|3|5|2|5|0|1|5|3|7|2|4|2|6|1|4|2|2|5|2…	1
G.M.120	6	5	2	0.372	1|2|1|0|1|2|0|1|1|2|1|2|0|1|0|2|0|1|0|1|0|1|1|1|1|1|1|2|0|1|1|0|1|1|2|1|2|1|1|2|0|2|1|2|1|0|0|1|0|1|3|1|1|2|2|0|0|1|1|2|1|2|2|3|2|0|1|1|2|1|0|2|1|0|0|2|1|1|2|2|1|2|0|5|1|1|1|2|1|2|1|1|2|1|2|1|2|4|0|0|0|1|1|1|2|2|1|0|1|1|1|2|1|2|0|1|1|1|2|0|1|2|3|2|1|2|0|1|1|2|1|1|1|3|0|2|1|1|5|1|3|3|2|0|1|1|2|0|1|2|1|1|2|0|2|1|1|2|1|3|1|1|1|1|1|1|1|1|1|0|1|3|2|3|2|1|1|3|3|2|1|0|0|2|1|3|0|1|2|0|2|0|0|2|3|0|0|2|4|1…	1
G.M.121	3	3	1	0.601	0|2|1|2|1|1|1|0|0|1|2|2|1|1|1|0|2|0|0|1|0|0|0|1|0|2|0|1|0|2|1|1|0|1|0|0|2|0|0|1|3|0|1|0|1|1|2|2|2|1|0|1|1|0|0|0|0|1|0|1|0|1|1|2|0|0|0|1|0|1|0|0|2|2|2|2|1|1|0|2|1|2|1|0|0|0|0|1|1|1|0|1|0|1|0|2|2|1|0|0|1|2|0|0|1|3|2|1|1|0|2|0|0|1|1|2|0|1|1|1|1|0|2|1|2|1|1|3|2|1|0|3|0|1|2|1|0|0|0|0|2|0|2|0|1|3|2|0|0|1|1|0|0|1|0|0|0|1|1|0|3|1|1|0|0|1|0|1|2|0|1|0|1|1|0|2|0|0|2|0|0|0|0|1|0|2|0|1|1|1|1|2|0|0|0|0|0|1|2|1…	1
G.M.122	11	10	2	0.771	4|2|2|5|5|2|2|4|4|1|3|2|1|1|3|1|1|0|2|3|1|4|3|4|4|2|7|3|2|1|1|3|2|4|1|3|2|3|2|4|3|1|1|2|5|3|4|3|2|2|4|3|1|3|2|4|1|3|3|2|1|1|2|0|2|3|4|4|3|4|3|5|4|3|0|2|3|4|3|4|1|3|2|1|3|6|2|4|5|5|5|2|3|6|1|2|1|3|2|2|2|1|2|3|4|0|2|4|2|4|4|2|1|4|1|2|3|4|5|1|3|4|3|5|5|2|4|2|3|2|3|4|0|3|0|4|3|4|1|3|3|2|1|3|2|2|3|2|2|0|1|1|5|3|2|3|2|1|3|2|2|3|2|1|1|6|4|2|1|1|2|4|1|2|3|3|2|2|5|3|4|2|2|3|1|4|1|1|1|3|2|3|3|1|2|3|5|2|2|3…	1
G.M.123	9	7	2	0.583	2|2|3|3|3|2|5|0|1|0|1|1|2|4|2|3|0|0|7|1|3|2|3|0|1|2|2|3|1|2|2|2|1|1|1|4|1|1|1|1|1|1|2|1|2|4|2|3|2|1|0|2|2|0|2|2|0|0|1|1|3|4|3|2|1|3|4|0|2|2|1|3|1|2|3|0|2|2|0|2|3|0|1|3|4|1|2|0|3|3|0|2|0|0|1|1|2|0|2|2|1|1|1|1|3|2|3|0|4|1|1|2|1|2|1|1|1|3|2|1|1|5|0|2|2|1|1|3|3|2|2|2|1|3|4|4|1|2|4|4|2|2|2|5|3|3|4|2|2|1|0|1|2|3|3|2|1|2|2|2|3|1|3|3|1|3|3|2|3|1|0|1|2|1|2|1|3|2|3|3|2|1|4|4|2|0|2|2|2|2|2|2|3|3|3|2|3|1|1|1…	1
G.M.124	6	5	1	0.786	3|1|0|1|0|0|2|1|0|3|1|2|0|1|3|3|1|2|0|2|1|2|3|2|2|2|0|2|1|1|2|2|2|2|1|1|0|1|0|1|1|1|0|1|0|2|0|1|2|1|1|0|4|1|0|1|3|2|0|0|1|2|1|1|1|2|1|2|1|2|0|3|1|2|1|1|1|2|0|1|2|1|2|4|0|1|1|3|2|0|1|1|2|1|2|0|0|2|2|0|2|1|3|2|3|0|1|1|1|1|1|1|0|2|0|1|0|2|1|1|0|1|1|1|0|3|4|1|1|1|2|1|0|1|1|2|1|2|2|0|0|1|3|1|2|1|3|1|2|0|3|1|2|2|0|2|0|1|0|3|1|1|1|1|2|0|1|1|0|2|4|1|1|2|2|1|1|2|2|1|1|1|1|1|1|2|2|2|1|1|2|1|1|2|1|0|2|2|2|1…	1
G.M.125	5	3	1	0.617	0|0|2|0|0|0|2|1|2|1|1|1|1|1|0|2|0|1|1|1|1|1|0|1|0|2|1|0|0|1|1|0|1|2|1|0|3|1|0|0|1|2|0|0|2|1|0|1|2|1|1|0|1|1|1|0|2|1|1|0|2|0|0|0|0|0|0|2|1|0|1|1|2|1|1|2|1|1|1|1|1|0|1|1|1|0|1|1|1|1|0|1|0|2|1|1|1|1|1|0|1|0|1|0|0|0|0|0|0|0|2|1|1|2|1|0|1|2|1|1|0|0|0|0|1|1|3|0|1|2|1|0|0|0|1|1|0|0|1|0|0|2|0|0|0|0|1|1|2|1|0|1|0|1|1|0|0|1|3|0|1|0|0|0|1|2|0|1|0|0|2|1|1|1|1|2|0|2|2|0|2|0|1|0|0|1|1|0|0|1|1|0|0|0|1|0|3|2|1|1…	1
G.M.126	7	2	1	0.425	1|1|0|0|1|0|1|1|2|0|0|0|0|1|0|0|2|0|0|0|1|1|0|1|0|1|0|0|1|1|0|1|0|0|1|0|0|0|1|0|1|0|0|2|1|0|2|2|0|1|2|0|1|1|0|0|0|1|0|0|0|1|1|0|2|0|0|0|0|1|0|0|0|0|0|0|1|1|2|1|1|1|0|0|0|1|0|1|0|1|0|1|0|0|0|1|0|0|1|1|1|0|0|1|0|0|1|0|0|0|0|0|1|0|0|0|0|0|1|0|0|0|0|0|0|1|0|0|0|0|0|0|0|0|0|0|0|1|1|0|1|0|1|1|1|1|1|0|1|0|0|0|0|1|0|0|0|1|0|0|0|1|0|0|0|0|1|1|0|0|0|2|0|0|0|1|1|0|0|0|0|1|0|1|1|2|0|1|1|1|1|2|0|1|1|0|0|0|0|1…	1
G.M.127	13	9	2	0.725	3|3|2|3|3|4|1|1|4|3|2|5|3|4|3|3|2|3|1|3|3|2|2|2|3|2|1|2|3|1|4|4|3|2|6|2|2|1|1|1|3|2|1|4|3|6|0|3|1|3|2|2|2|1|3|5|3|0|3|3|3|1|7|2|3|2|3|4|0|1|4|1|2|3|2|2|3|3|3|1|2|5|0|1|0|5|4|4|2|4|2|2|2|3|4|2|4|3|1|2|1|1|3|2|3|0|2|2|3|3|3|1|6|3|4|1|0|0|2|0|3|3|2|4|2|1|1|4|3|2|1|3|3|2|2|2|3|2|1|1|0|2|3|3|3|1|0|2|3|3|3|4|3|3|4|2|3|3|1|3|0|1|3|1|2|1|2|3|0|2|3|2|1|1|0|3|1|2|2|2|4|4|2|2|2|0|0|3|2|3|2|2|2|2|4|2|2|0|2|1…	1
G.M.128	13	11	3	0.606	3|2|4|3|3|1|1|1|2|5|1|3|7|3|0|5|0|3|4|4|3|4|1|2|3|2|3|4|3|3|3|4|1|1|3|4|1|3|6|3|3|1|2|4|3|3|4|4|2|2|5|4|3|1|2|2|6|3|2|2|3|3|1|2|2|3|1|3|3|3|2|1|3|2|1|3|2|4|5|5|2|2|5|3|3|4|2|3|3|4|5|6|2|2|2|1|6|3|4|1|3|2|3|4|7|3|3|3|1|4|1|2|4|2|4|4|4|2|4|3|2|4|5|1|3|3|4|2|2|4|5|4|5|1|3|3|1|2|4|5|2|5|4|1|3|1|4|0|2|3|2|1|4|3|5|2|2|3|2|2|5|2|5|5|0|3|2|1|1|4|2|2|2|2|2|0|2|5|3|2|5|4|2|4|3|4|3|4|0|3|2|3|4|4|4|4|3|1|2|2…	1
G.M.129	5	2	0	1	0|1|1|1|1|0|0|1|1|0|0|2|0|0|1|1|1|0|0|0|1|1|1|0|0|1|1|1|0|0|1|1|0|0|0|1|0|0|0|0|0|0|1|0|0|2|1|0|0|1|1|0|0|2|1|1|1|0|1|0|0|0|1|0|1|0|1|1|0|2|1|0|1|1|0|1|0|2|1|1|1|0|0|0|0|1|2|0|1|0|1|0|1|0|2|0|1|0|1|0|1|1|0|1|0|1|2|0|2|0|0|1|1|0|0|0|0|1|2|1|1|1|0|1|1|0|0|2|1|1|1|2|2|0|0|0|0|0|0|0|1|0|1|1|1|1|0|0|2|1|1|0|0|0|0|0|0|0|1|0|0|1|1|1|0|0|1|1|1|0|0|1|0|0|0|0|0|2|0|0|0|0|1|1|1|0|1|1|2|1|0|1|1|1|0|0|0|1|2|0…	1
G.M.130	6	4	1	0.714	1|1|1|1|0|2|1|1|2|0|1|1|0|1|1|0|2|2|1|0|1|2|1|0|1|2|3|0|1|2|1|1|1|1|2|1|1|1|3|0|1|1|2|0|0|1|0|0|2|1|1|2|2|1|0|1|1|1|0|2|1|1|1|1|0|0|1|0|1|1|1|2|2|1|2|0|1|0|3|1|0|2|1|1|2|0|1|2|0|0|0|2|0|1|1|2|1|2|0|0|1|0|1|1|2|2|0|0|2|0|2|2|1|2|1|1|1|0|1|1|0|0|2|1|0|1|1|1|1|1|1|1|1|1|1|1|2|0|1|1|2|2|1|1|3|1|1|0|0|2|1|1|3|1|1|1|1|1|2|1|3|1|2|2|2|0|0|0|1|1|2|2|2|0|1|0|0|2|0|1|1|0|2|2|2|0|0|0|0|1|2|1|0|1|2|2|2|1|1|1…	1
G.M.131	9	7	0	1	4|2|2|2|0|3|1|0|1|2|2|1|2|1|3|3|1|2|2|2|2|0|1|2|3|1|1|3|3|4|5|6|3|4|2|5|0|1|0|4|1|2|4|3|1|2|2|1|1|0|0|2|2|2|3|2|2|3|2|0|1|4|1|3|1|1|2|4|2|3|4|3|2|0|2|2|2|2|2|2|0|4|4|2|1|2|3|2|2|2|0|2|0|0|2|3|2|3|2|1|0|4|2|5|2|3|4|2|3|3|0|2|2|1|1|1|1|3|1|2|3|0|2|1|1|5|4|3|1|2|2|2|1|1|1|3|3|2|3|1|1|1|3|3|1|0|3|3|0|2|2|2|3|2|1|2|2|3|2|2|2|3|4|3|1|4|3|3|0|1|4|3|2|1|3|2|1|2|1|1|0|0|3|3|5|5|0|2|2|3|1|0|1|3|2|1|2|2|3|5…	1
G.M.132	6	6	1	0.835	1|2|2|2|3|4|2|2|1|2|1|3|3|5|3|1|2|3|3|1|0|3|1|0|1|1|2|2|1|2|2|1|2|3|1|3|2|2|0|1|3|2|2|3|2|1|0|0|2|1|1|1|4|2|0|4|1|1|1|2|1|1|2|0|2|1|2|2|2|2|2|0|0|2|3|1|2|0|1|1|2|0|5|0|1|2|1|2|1|1|2|0|2|2|4|0|2|1|2|3|2|1|3|2|2|0|0|3|2|1|2|0|2|2|1|1|0|0|1|0|0|2|3|2|2|0|1|2|2|2|2|0|1|2|2|0|2|3|1|0|3|3|0|3|2|3|1|2|2|1|2|1|0|0|0|1|2|3|1|2|1|1|3|0|2|3|2|4|3|4|2|1|0|1|2|1|0|3|0|3|1|1|2|3|0|1|2|1|1|1|2|1|4|4|1|2|2|3|2|2…	1
G.M.133	11	3	0	1	0|1|2|0|0|1|1|0|0|0|1|2|1|1|0|1|1|0|2|0|0|1|0|1|0|0|2|0|0|0|2|0|2|2|2|0|0|3|0|1|0|2|0|1|0|1|0|0|0|1|0|0|0|1|0|1|1|0|2|1|1|2|0|3|1|1|0|0|0|1|0|1|0|0|1|1|0|2|1|1|2|0|0|2|1|2|2|2|0|1|0|0|0|0|0|0|1|1|0|1|1|0|1|1|0|2|0|1|1|2|0|1|1|0|2|2|0|1|0|0|1|3|1|1|1|1|0|0|0|2|1|2|2|1|0|0|1|0|1|1|1|2|0|2|1|1|2|0|1|0|1|0|2|1|0|0|0|0|0|1|0|0|1|1|0|0|3|1|0|0|2|1|0|1|1|1|0|3|0|2|0|1|2|1|2|3|1|1|0|1|0|1|1|1|0|1|1|0|1|0…	1
G.M.134	12	8	3	0.354	3|1|3|2|3|3|3|5|4|2|5|3|4|2|3|3|5|3|3|2|2|1|1|4|2|2|1|3|2|3|2|1|0|1|2|2|0|3|1|3|4|1|2|2|3|1|1|2|3|2|2|3|1|0|1|2|2|3|3|1|2|2|2|3|4|2|0|3|2|2|2|5|3|1|3|1|3|1|4|3|4|1|3|2|1|2|3|2|3|2|2|2|1|4|0|3|2|2|5|4|2|0|3|2|1|1|3|1|5|4|0|1|3|4|2|2|2|3|3|1|3|0|4|2|1|2|0|1|0|3|0|4|2|3|4|2|3|2|2|1|1|1|2|2|1|1|2|0|4|1|3|1|0|4|1|4|1|2|4|2|3|2|1|3|3|4|4|2|3|3|0|1|1|3|2|3|3|1|1|2|3|0|1|0|4|1|0|4|1|3|2|2|2|2|2|3|2|2|4|4…	1
G.M.135	4	3	1	0.594	3|1|0|1|1|1|1|0|1|1|0|0|0|1|1|2|0|0|2|0|1|0|0|1|1|0|0|2|2|2|0|1|1|0|2|1|1|0|2|0|0|0|0|1|1|0|0|0|1|0|0|1|2|2|1|0|1|1|2|1|0|2|1|0|1|0|0|1|1|0|0|1|1|1|2|1|0|0|0|0|1|1|2|1|1|0|1|1|0|0|0|1|1|0|0|1|1|1|1|0|1|0|1|1|3|1|0|0|1|0|0|1|1|1|1|1|0|2|1|1|1|1|0|1|1|0|2|1|0|1|0|0|1|1|1|0|0|1|0|0|1|1|1|1|0|0|0|0|1|1|0|0|0|1|2|0|2|2|1|0|0|1|2|2|1|2|2|1|0|1|0|0|1|1|1|1|1|1|2|1|1|1|2|1|0|0|1|2|0|0|0|1|2|0|0|1|2|1|0|1…	1
G.M.136	4	3	0	1	0|0|0|1|0|0|1|1|2|0|1|2|1|0|2|0|1|1|1|1|0|1|1|2|1|0|0|2|1|0|1|2|0|0|1|1|0|1|1|0|1|1|0|0|1|2|1|1|0|1|1|0|3|0|0|0|1|1|1|0|0|2|0|2|0|2|2|2|0|1|1|0|1|1|1|2|0|1|0|0|1|0|0|2|1|0|1|0|1|0|1|1|1|1|3|0|0|2|0|1|0|1|0|1|0|1|0|0|1|0|1|1|0|2|1|0|1|1|0|1|0|1|3|2|0|1|0|2|0|2|1|0|1|2|0|0|1|2|1|1|0|1|1|1|2|2|1|0|0|1|1|1|0|1|1|0|0|2|0|1|1|0|0|1|0|1|0|1|0|1|1|1|0|0|1|1|0|0|0|1|1|1|1|1|1|1|0|0|0|1|3|0|1|0|2|1|3|1|0|1…	1
G.M.137	7	1	0	1	0|1|0|0|1|0|0|0|0|0|0|0|0|0|1|0|0|0|0|1|1|0|0|1|0|0|1|0|0|0|1|0|0|0|1|0|0|0|0|0|0|0|1|0|0|0|0|0|0|0|0|0|0|0|0|1|0|0|0|1|0|1|0|1|1|1|0|1|0|0|0|0|0|0|0|0|0|1|1|0|1|0|1|1|0|0|0|0|0|1|0|1|0|0|0|0|1|1|1|1|0|1|1|0|0|0|0|0|0|1|0|0|1|0|1|1|0|0|0|1|0|1|0|0|1|0|0|1|1|1|1|0|0|0|0|1|0|0|1|0|0|1|1|1|1|1|0|1|1|0|0|0|0|0|0|0|0|0|1|0|0|0|0|0|1|1|0|1|1|0|0|1|0|0|0|0|0|0|0|0|0|1|0|1|1|0|1|0|1|1|1|0|0|1|0|0|0|0|0|0…	1
G.M.138	5	5	1	0.79	2|1|3|1|0|1|0|1|2|1|2|1|2|1|1|2|0|3|2|1|1|1|0|2|2|1|1|1|1|0|1|3|0|1|2|1|0|1|1|3|1|3|2|1|1|2|2|2|0|1|1|1|2|1|1|4|2|1|1|2|3|1|1|0|2|1|0|2|1|1|0|1|0|0|2|1|1|1|1|1|2|1|3|2|3|1|1|0|0|3|2|1|0|1|2|2|0|3|0|1|1|1|0|1|2|2|2|0|1|0|0|2|1|3|0|2|0|2|0|1|4|0|1|2|1|1|1|3|5|1|1|0|2|1|2|1|4|1|3|0|0|1|1|1|3|3|0|0|1|3|1|3|3|1|1|0|0|0|1|0|3|2|2|0|1|2|1|1|2|0|0|4|1|2|2|2|1|1|1|3|1|3|1|1|0|4|1|1|2|1|2|0|2|1|1|0|0|1|2|1…	1
G.M.139	8	7	2	0.594	0|3|1|3|2|2|4|3|0|2|1|1|2|1|4|1|2|3|4|2|1|0|1|3|0|1|0|3|1|0|0|1|1|1|4|3|4|1|3|2|2|3|2|2|2|0|4|3|1|3|2|4|2|4|2|1|3|0|1|2|3|3|3|3|3|2|2|2|0|1|3|3|1|0|0|3|1|2|2|1|3|1|3|0|3|0|2|3|0|0|1|3|1|4|1|4|0|3|1|1|1|2|2|0|2|2|2|2|2|3|3|4|1|1|2|0|3|4|1|1|1|1|1|1|2|1|1|1|3|2|1|3|4|1|3|3|1|1|3|1|3|2|2|3|2|3|0|2|2|2|1|2|2|3|3|3|1|4|1|0|2|2|1|0|2|2|1|3|2|1|3|2|2|0|3|3|2|1|2|2|1|4|2|3|1|0|2|4|2|3|3|2|0|4|2|2|1|0|2|2…	1
G.M.140	9	4	0	1	2|1|1|2|3|1|1|1|0|1|3|1|2|1|0|2|1|0|0|0|2|2|1|0|1|1|1|1|0|1|2|1|0|1|2|1|1|1|2|2|2|1|1|1|1|3|1|1|0|2|1|1|2|0|1|1|1|1|0|0|2|1|2|0|2|0|1|1|0|1|0|1|3|2|0|1|2|1|1|1|2|2|0|1|0|2|0|0|0|1|1|1|1|1|2|2|1|3|0|2|0|1|2|3|0|0|0|3|3|1|2|2|2|2|0|2|2|1|2|2|2|0|3|1|0|1|0|2|1|1|2|1|0|1|0|1|0|1|2|0|0|0|0|0|0|1|1|2|0|0|1|0|1|2|0|1|1|1|1|1|0|0|0|1|2|1|0|1|1|3|2|0|3|1|0|1|1|1|2|0|0|0|1|1|3|1|0|0|3|1|1|0|1|1|1|0|1|1|0|0…	1
G.M.141	5	3	0	1	0|1|2|2|2|0|0|1|0|1|1|0|1|3|2|1|2|2|2|3|0|2|1|1|1|1|1|1|0|0|2|2|1|1|0|1|0|0|0|0|0|1|1|1|0|0|0|1|1|1|0|0|0|1|1|1|0|1|0|0|0|1|0|1|1|1|0|1|1|0|0|1|1|1|0|1|0|0|2|0|1|0|0|1|1|1|2|0|0|1|1|0|1|2|0|2|0|0|0|0|1|1|1|0|1|1|3|1|0|1|0|1|0|2|3|0|0|1|0|1|0|0|1|1|1|2|2|2|0|1|2|1|0|0|0|0|1|0|0|1|0|1|1|1|1|0|2|1|2|0|0|2|0|2|1|0|0|0|1|3|0|1|1|1|2|1|2|0|0|2|0|1|1|0|1|1|1|1|0|1|2|0|2|0|0|0|1|0|3|2|1|0|0|1|0|2|1|0|0|1…	1
G.M.142	8	3	0	1	0|1|1|0|0|2|1|0|0|1|1|0|0|1|1|1|1|2|1|1|1|1|1|1|1|0|1|0|1|0|0|1|2|0|1|2|0|0|0|1|2|0|0|0|1|1|0|1|0|0|1|0|0|0|1|1|2|1|0|0|1|1|1|0|1|0|0|1|2|1|1|1|0|0|2|0|1|0|0|2|0|0|2|3|0|1|1|1|0|1|1|0|0|0|0|0|1|1|0|0|2|1|0|1|0|0|0|2|0|1|0|0|1|0|1|2|0|1|1|2|0|0|1|0|1|0|1|0|1|1|1|1|0|1|0|0|0|1|0|0|0|1|2|0|0|1|0|0|0|1|0|0|0|0|0|2|1|1|1|0|0|2|1|2|0|2|0|0|1|1|1|1|0|1|0|1|0|0|0|3|1|0|0|1|1|2|1|0|1|1|0|0|1|0|0|1|0|0|2|0…	1
G.M.143	8	4	3	0.058	1|1|1|1|0|0|0|3|1|2|0|1|0|3|0|1|0|1|1|1|2|1|0|1|0|3|0|2|0|2|2|0|0|2|0|3|1|1|2|0|2|0|1|1|0|1|0|1|2|1|1|2|1|1|1|4|0|1|2|2|1|2|3|0|1|2|1|1|1|1|0|1|1|0|2|3|1|1|2|1|1|0|1|1|1|2|0|2|1|1|1|0|2|0|1|3|2|1|1|0|0|1|0|3|1|2|1|0|1|3|1|2|1|2|1|2|2|2|0|1|0|0|1|0|1|2|0|1|1|1|3|0|1|2|0|0|0|1|1|1|2|1|1|2|1|2|2|0|1|1|0|1|0|2|1|2|1|1|1|1|0|0|1|2|2|3|1|2|1|1|1|2|1|1|0|1|2|0|0|0|0|1|0|3|1|0|1|2|2|1|1|1|3|3|2|1|0|0|3|1…	1
G.M.144	3	3	0	1	0|1|0|0|0|0|0|1|0|0|0|2|2|1|1|0|1|1|1|1|0|2|0|0|1|0|1|0|1|1|1|0|0|1|0|1|2|0|1|1|1|0|1|1|3|0|1|0|1|1|0|1|0|0|0|0|0|1|1|1|0|1|0|1|1|2|1|0|0|2|2|3|1|0|2|1|3|1|1|0|1|0|2|1|2|0|0|1|2|2|1|0|3|0|2|1|0|2|0|1|0|2|1|1|1|0|0|1|0|1|2|0|1|1|2|1|1|2|0|0|1|1|0|0|0|1|1|0|1|2|0|0|0|1|2|1|2|0|0|1|1|2|0|0|1|1|1|1|1|2|1|1|2|1|1|0|0|2|1|0|1|1|1|0|2|3|2|0|2|1|0|2|1|1|0|2|2|1|1|0|2|2|2|1|1|1|0|0|1|0|1|2|1|2|0|1|0|1|0|0…	1
G.M.145	7	5	1	0.78	1|2|1|1|2|2|4|0|0|3|1|3|0|1|1|2|2|2|1|1|0|1|0|1|3|0|3|1|0|1|4|1|2|1|2|4|2|0|1|1|0|1|1|1|3|3|3|0|0|1|1|1|1|1|1|1|0|2|1|0|1|1|1|3|3|0|3|2|1|1|2|2|3|0|2|2|2|3|1|0|1|1|1|0|1|1|1|1|0|1|1|1|1|2|3|1|1|1|3|2|0|1|0|0|1|3|2|0|4|1|4|2|2|1|0|3|1|2|3|1|2|0|0|2|2|1|1|1|2|1|0|0|1|0|1|2|0|3|1|0|1|2|3|2|0|2|0|2|1|0|1|1|3|1|2|2|2|1|1|1|0|0|2|1|2|0|1|0|1|2|1|0|1|2|2|3|1|1|1|2|3|1|2|0|2|3|1|3|2|2|2|2|2|0|2|3|1|0|0|0…	1
G.M.146	5	3	0	1	0|1|1|0|0|0|0|1|1|1|0|2|1|0|0|0|1|1|1|1|1|0|0|1|0|0|2|1|2|1|0|1|0|1|1|1|2|1|1|0|1|1|0|1|2|1|0|1|0|2|1|2|1|0|1|1|1|0|1|0|0|0|1|1|1|0|0|2|1|0|0|1|1|0|2|1|1|1|0|2|0|1|0|1|1|2|0|2|2|1|1|1|0|1|1|1|0|0|2|1|1|0|1|0|1|0|1|2|1|0|1|1|1|0|0|1|1|1|1|0|1|0|0|1|1|1|1|1|1|0|0|0|0|0|1|1|2|0|0|1|1|0|1|0|0|0|2|1|3|0|1|0|1|2|0|0|1|1|1|0|1|1|0|0|1|1|1|2|0|0|0|2|2|0|2|2|1|1|1|0|1|1|1|1|3|0|2|2|2|2|0|3|0|0|0|0|1|2|0|1…	1
G.M.147	6	4	2	0.264	2|0|1|1|0|1|0|1|1|0|1|0|1|1|3|2|0|0|1|2|1|1|1|1|0|0|2|1|1|0|1|3|2|2|0|2|0|1|2|2|1|2|1|1|1|2|0|2|1|1|1|2|2|1|2|1|0|1|0|1|1|1|1|2|1|1|2|2|1|1|0|2|1|1|1|1|2|3|0|1|1|0|0|3|0|1|1|1|0|0|1|0|1|3|1|2|1|1|1|1|3|2|0|0|2|1|3|0|1|0|1|1|1|2|0|2|1|1|2|2|1|2|1|1|0|1|1|0|2|0|2|0|1|0|4|0|0|1|1|0|2|2|2|3|0|3|1|0|0|1|1|2|1|1|2|2|1|1|1|3|2|0|2|0|1|0|0|0|2|1|1|2|1|3|1|2|1|0|3|0|1|1|1|1|2|0|1|0|0|1|0|2|2|1|0|2|3|1|1|1…	1
G.M.148	3	1	0	1	0|1|0|0|0|0|0|0|0|0|0|0|1|0|1|0|0|0|1|0|0|0|0|0|1|0|0|1|1|0|0|0|0|0|0|0|0|1|0|0|1|0|0|0|0|1|0|0|0|0|0|0|0|0|0|0|0|0|0|1|0|0|1|0|0|0|0|0|0|1|0|1|1|0|0|0|1|0|0|0|0|1|0|0|0|1|0|1|0|1|0|1|0|0|0|1|0|1|0|0|1|0|0|0|0|0|1|1|1|0|0|1|0|1|0|0|0|1|1|0|1|1|0|0|0|1|1|0|0|0|1|0|1|0|1|0|1|0|1|0|1|0|1|0|0|0|0|1|0|0|0|1|0|1|0|1|1|0|0|1|0|0|1|0|1|0|0|0|1|1|1|0|0|1|1|1|0|0|0|1|0|0|0|0|0|1|1|0|0|0|1|0|1|1|1|0|0|0|0|1…	1
G.M.149	4	2	0	1	0|0|1|1|0|1|0|2|1|0|1|1|1|1|1|0|0|0|1|1|0|0|0|0|0|0|0|0|0|0|1|0|2|0|0|0|0|1|0|1|0|1|1|1|1|0|1|0|1|1|1|1|2|0|2|0|0|0|2|0|0|0|1|0|1|0|1|0|1|0|0|1|2|0|0|0|0|0|1|2|0|0|0|0|0|1|0|0|0|0|1|0|1|0|1|0|0|0|1|1|0|2|0|0|0|0|1|2|0|0|0|0|0|0|0|1|0|0|1|0|0|0|0|1|0|0|0|1|1|0|0|0|0|1|0|0|0|1|0|1|2|0|0|0|0|1|0|1|1|0|1|1|2|0|0|1|1|0|0|1|1|0|0|1|1|1|0|1|1|1|1|1|1|0|0|0|1|0|1|0|1|1|1|0|0|2|0|0|1|0|1|0|1|1|1|0|1|0|1|0…	1
G.M.150	8	6	1	0.836	1|0|1|1|2|2|1|2|1|0|2|0|3|1|1|1|2|3|2|0|2|0|1|1|1|3|2|1|1|2|3|0|2|1|1|2|0|2|2|2|1|1|1|1|2|1|2|1|1|2|1|1|2|2|2|2|1|1|2|1|2|0|3|1|3|2|2|1|4|3|1|2|1|2|0|1|0|1|3|2|2|0|2|4|0|3|3|2|2|3|1|1|1|2|3|2|0|2|1|3|0|0|1|2|1|0|2|4|5|2|1|2|1|2|3|2|1|1|1|0|0|4|1|1|0|2|1|0|1|1|1|2|1|4|1|1|4|2|3|3|2|2|3|1|2|0|3|1|4|3|2|3|4|5|0|1|1|1|1|0|2|2|4|1|1|1|2|1|1|1|2|1|1|1|3|1|1|2|0|2|1|2|2|3|2|2|1|3|0|2|2|2|1|2|1|2|1|3|0|0…	1
G.M.151	5	2	0	1	0|1|1|1|1|1|1|1|1|0|0|0|1|1|1|1|1|0|1|0|1|1|1|1|0|2|0|0|1|0|0|0|0|1|0|1|0|0|0|1|0|0|1|0|1|0|1|0|0|0|0|0|1|1|0|0|1|0|0|0|1|1|1|0|1|0|1|1|0|0|0|0|1|0|0|0|1|0|2|0|0|0|1|1|1|0|1|0|2|0|0|1|0|0|0|0|0|1|0|2|0|0|1|1|0|0|0|0|0|0|0|0|1|0|1|2|1|0|0|2|1|0|0|0|1|0|0|1|0|0|0|0|0|0|1|0|0|1|2|0|0|2|0|0|0|0|1|1|0|0|0|1|0|0|1|0|0|0|0|0|0|1|0|1|0|0|0|1|0|1|0|0|1|1|1|0|1|1|2|1|1|0|0|1|1|1|1|1|1|0|2|2|1|0|1|0|0|2|1|0…	1
G.M.152	5	1	1	0.25	0|0|1|1|0|1|0|0|0|1|1|0|0|1|0|0|0|1|0|0|0|0|1|0|0|0|0|0|0|0|0|0|0|0|0|0|1|1|1|0|1|1|0|0|0|1|0|1|1|1|0|0|0|0|1|1|0|0|0|0|0|0|1|0|1|0|0|0|0|1|1|1|0|0|0|1|0|1|0|1|0|1|0|0|0|0|0|0|0|1|0|0|0|0|0|0|0|0|0|0|0|1|1|0|0|0|1|0|0|0|0|1|1|0|0|0|0|0|0|1|1|1|0|1|0|0|0|1|0|0|0|0|1|0|1|0|0|1|0|0|1|0|0|0|1|0|1|0|0|1|0|0|0|0|0|0|0|0|0|0|0|0|0|0|0|0|0|0|1|0|1|0|0|0|1|0|0|0|1|0|0|0|0|1|0|0|0|0|0|0|1|0|1|1|1|0|0|0|0|0…	1
G.M.153	9	6	0	1	3|1|2|1|2|1|2|2|1|1|0|2|2|1|3|1|3|4|1|0|1|1|0|2|1|2|1|4|3|3|0|2|1|1|3|0|1|2|2|1|3|4|0|2|0|2|1|1|3|2|2|1|0|0|2|3|2|0|4|3|2|3|3|2|3|1|2|2|0|2|3|1|1|1|1|0|2|2|4|2|3|2|2|2|0|0|1|1|2|2|0|3|2|2|2|1|2|4|1|2|2|1|0|2|0|1|2|1|2|4|3|2|1|0|0|1|2|1|1|2|2|5|2|0|3|1|2|0|0|1|2|1|1|2|4|1|4|1|1|2|2|0|1|0|2|0|5|1|2|1|0|3|1|2|2|1|2|1|1|1|0|3|1|0|1|2|0|2|2|1|2|1|1|1|2|3|3|2|1|1|3|1|2|1|2|0|2|1|5|4|2|2|0|1|2|2|2|2|4|1…	1
G.M.154	9	5	0	1	0|1|2|3|3|0|0|0|0|1|1|4|1|2|1|1|0|1|2|0|3|1|1|3|2|1|0|1|1|2|2|0|2|3|0|3|1|1|1|4|2|1|3|1|1|2|0|2|1|1|1|1|1|1|0|1|1|3|3|2|3|1|0|2|0|1|2|0|2|2|0|1|0|2|3|2|1|1|1|0|0|1|2|2|0|1|1|2|1|3|1|2|1|3|2|2|2|1|2|2|3|1|2|1|1|3|3|0|2|1|0|1|2|3|1|2|0|2|3|0|0|1|0|0|1|3|3|1|1|3|1|2|1|0|2|3|0|1|0|0|1|3|1|1|2|1|3|0|2|2|4|1|4|0|1|2|2|3|2|2|1|2|2|1|4|2|1|2|1|1|2|2|0|1|4|0|0|1|0|3|1|3|2|3|1|0|2|1|0|2|1|2|2|1|1|3|1|0|1|1…	1
G.M.155	8	5	1	0.779	0|1|2|1|0|1|0|3|1|1|2|2|4|0|1|2|1|2|1|2|1|0|0|1|1|1|1|0|1|0|2|0|1|2|0|0|0|2|1|2|1|2|1|2|1|2|1|2|0|0|0|1|1|2|2|1|1|1|1|3|2|2|2|4|0|0|2|0|2|1|2|0|2|0|2|1|1|3|1|2|2|1|0|2|1|0|2|1|1|0|0|1|2|0|0|1|4|2|0|2|1|0|1|1|1|2|1|2|2|3|0|0|2|1|0|0|1|1|0|3|1|1|0|0|0|1|0|1|2|0|0|1|2|1|1|2|0|2|2|0|0|2|0|1|2|1|3|0|2|0|2|0|0|0|2|1|0|3|1|0|1|1|2|0|2|1|2|0|0|1|1|2|1|0|3|2|1|1|1|1|2|2|2|3|0|0|2|1|1|0|2|1|0|2|0|1|3|2|0|3…	1
G.M.156	5	3	1	0.598	0|1|1|1|0|0|0|2|0|1|0|1|0|1|3|0|1|0|0|0|2|1|1|0|1|1|0|1|0|1|0|0|1|0|1|0|1|1|0|0|0|2|0|1|0|0|0|2|1|0|0|0|0|0|0|0|1|0|0|1|2|1|0|1|0|0|0|1|1|1|0|0|1|1|0|1|1|2|0|1|1|0|1|0|3|1|0|0|0|0|0|3|0|1|1|0|1|0|0|2|0|2|0|1|1|1|0|0|2|1|1|1|1|0|0|1|1|2|0|0|1|0|1|1|1|1|0|0|1|1|2|1|1|0|0|1|0|2|2|1|1|1|2|1|0|2|0|0|0|0|0|1|1|1|1|0|1|0|0|1|0|0|0|1|1|0|0|0|2|2|2|0|0|0|0|2|1|2|2|0|0|0|1|0|1|3|0|0|1|1|1|0|1|1|1|3|1|1|1|0…	1
G.M.157	6	4	1	0.707	1|0|1|1|1|1|0|1|0|4|2|1|3|0|0|1|1|0|1|2|1|1|0|2|2|1|1|1|1|2|1|1|1|1|0|1|1|1|1|1|2|2|0|0|1|2|1|0|2|0|1|2|3|0|2|0|2|1|1|3|2|0|0|0|1|2|1|0|0|1|2|2|1|3|2|3|2|1|2|1|1|2|1|0|1|1|1|2|1|0|0|3|1|1|2|1|0|0|1|1|0|1|1|3|0|0|1|0|2|1|3|0|0|1|2|0|2|1|2|0|0|1|3|1|2|1|1|0|1|3|1|2|1|1|1|2|1|0|2|4|2|0|1|0|1|0|2|2|1|1|1|1|1|1|0|2|2|2|2|1|0|2|0|2|0|1|2|0|2|4|2|2|2|2|0|0|3|0|3|0|0|0|0|0|1|1|1|3|2|0|0|2|4|0|1|1|4|0|0|0…	1
G.M.158	4	1	0	1	0|0|0|1|1|0|0|0|0|0|0|1|0|0|0|0|0|1|0|0|0|0|0|1|0|0|0|0|1|0|0|0|0|0|0|1|0|0|0|0|0|0|0|0|0|0|0|0|0|0|0|0|0|1|1|0|0|0|0|1|1|1|0|0|0|1|0|0|1|0|0|0|1|0|0|0|1|1|0|0|1|0|0|0|0|1|0|1|1|1|0|0|0|0|0|0|0|0|0|0|0|0|0|0|0|0|0|1|0|0|1|0|1|0|0|0|0|0|0|0|0|1|0|1|1|0|0|1|0|0|0|0|1|0|0|1|1|1|0|1|0|0|1|0|0|1|0|0|0|0|0|0|1|0|1|0|0|0|0|1|0|0|0|0|0|0|0|0|0|0|0|0|1|0|0|0|0|0|0|0|1|1|0|0|0|0|0|1|0|1|0|0|0|0|0|0|0|1|0|1…	1
G.M.159	6	0	0	1	0|0|0|0|0|0|0|0|0|0|0|0|0|0|0|0|0|0|0|0|0|0|0|0|0|0|0|0|0|0|0|0|0|0|0|0|0|0|0|0|0|0|0|0|0|0|0|0|0|0|0|0|0|0|0|0|0|0|0|0|0|0|0|0|0|0|0|0|0|0|0|0|0|0|0|0|0|0|0|0|0|0|0|0|0|0|0|0|0|0|0|0|0|0|0|0|0|0|0|0|0|0|0|0|0|0|0|0|0|0|0|0|0|0|0|0|0|0|0|0|0|0|0|0|0|0|0|0|0|0|0|0|0|0|0|0|0|0|0|0|0|0|0|0|0|0|0|0|0|0|0|0|0|0|0|0|0|0|0|0|0|0|0|0|0|0|0|0|0|0|0|0|0|0|0|0|0|0|0|0|0|0|0|0|0|0|0|0|0|0|0|0|0|0|0|0|0|0|0|0…	1
G.M.160	8	5	1	0.786	3|2|2|2|2|2|2|3|2|0|2|2|2|2|2|1|2|2|2|0|1|0|1|0|0|2|3|1|1|0|1|1|1|1|2|1|1|4|3|2|1|1|2|0|0|2|1|0|1|0|2|1|1|2|1|2|1|3|1|0|1|1|2|1|1|1|1|1|1|0|2|1|3|2|2|3|2|1|2|1|0|1|0|1|1|2|1|0|2|0|1|2|0|1|2|1|1|3|1|0|1|2|0|2|1|0|1|3|4|2|0|0|1|0|1|2|0|0|2|0|1|1|2|0|1|2|2|1|1|2|1|1|3|0|2|1|1|1|2|2|0|2|2|1|1|1|0|1|3|2|2|2|1|2|1|1|3|2|2|2|0|2|0|0|1|1|0|2|1|1|1|0|1|2|1|3|1|1|0|1|0|1|1|1|1|1|1|0|2|0|0|2|1|1|1|0|2|1|1|0…	1
G.M.161	4	1	0	1	1|0|0|0|0|0|0|0|0|1|1|0|0|0|0|0|0|1|1|0|0|0|0|0|0|1|0|0|0|1|0|0|0|1|0|0|0|0|0|0|0|0|0|0|0|0|0|0|1|0|0|0|0|0|0|0|1|0|0|1|0|0|1|1|1|0|0|0|0|0|1|1|0|0|0|0|0|0|0|0|0|0|1|0|0|0|1|0|0|0|0|0|0|0|1|0|0|0|0|0|0|0|0|1|0|0|0|0|0|0|1|1|1|1|1|0|0|1|0|1|0|1|0|0|0|0|0|0|0|0|0|1|0|0|1|0|0|1|1|0|0|0|0|1|1|0|1|0|1|0|1|0|0|0|1|0|0|0|0|1|0|1|0|0|1|0|1|1|0|0|0|0|0|0|1|0|1|1|0|0|1|0|0|1|1|0|1|1|0|0|0|0|1|1|0|0|0|0|1|1…	1
G.M.162	5	5	2	0.398	2|2|3|0|2|0|2|2|1|1|1|1|1|1|1|1|2|1|2|0|2|1|1|1|2|1|2|2|1|2|2|0|1|0|2|1|2|1|2|1|0|1|1|2|1|1|0|0|0|1|2|1|1|1|1|1|0|1|0|1|2|1|2|0|1|1|3|2|2|1|2|0|3|1|1|1|0|3|1|1|1|0|3|2|3|0|1|0|2|0|2|2|4|2|2|0|1|2|0|2|0|1|1|1|1|0|1|1|2|2|1|2|0|4|3|2|2|0|1|1|2|2|1|2|3|2|0|2|2|3|0|2|1|1|0|1|1|2|1|2|1|3|0|2|2|0|2|3|0|0|1|1|3|1|1|3|0|1|2|0|1|1|3|0|2|3|2|1|2|2|1|4|1|1|2|1|3|0|0|1|1|1|2|1|0|5|0|0|2|3|2|1|2|2|0|1|1|2|2|1…	1
G.M.163	5	2	1	0.435	0|0|2|1|1|0|1|1|0|1|2|0|0|1|1|1|0|1|2|0|0|2|0|0|1|0|0|0|0|1|1|0|0|1|2|0|0|1|1|1|0|2|0|2|1|2|0|1|0|1|0|0|1|0|1|1|1|1|0|0|1|0|1|0|0|1|0|2|1|1|0|1|0|0|0|0|1|1|1|2|0|0|0|1|0|1|1|0|0|0|1|0|1|1|1|0|0|1|1|0|0|0|0|0|0|0|0|1|0|0|1|1|2|1|1|1|0|0|1|1|0|1|1|0|0|1|1|1|1|0|0|0|1|2|2|0|0|0|1|0|0|0|0|1|0|1|0|2|0|1|0|1|1|1|0|1|0|1|0|0|0|1|1|0|0|0|0|0|1|1|1|0|0|0|0|1|0|1|1|1|1|0|0|0|2|2|0|1|0|1|1|1|0|0|0|1|0|0|1|0…	1
G.M.164	7	1	0	1	0|0|0|0|1|0|0|0|0|0|0|1|0|0|1|0|0|0|0|0|1|0|1|0|1|0|0|0|0|0|0|0|0|0|1|0|1|0|0|0|0|1|0|0|0|0|0|0|1|0|0|1|0|1|1|0|0|0|1|0|1|0|0|0|0|0|0|0|0|0|0|0|0|0|1|0|0|0|0|0|1|0|1|0|0|0|0|0|0|0|0|0|0|1|0|0|0|1|0|0|0|0|0|0|1|0|0|0|0|0|0|0|0|0|0|0|0|1|0|0|1|0|1|1|0|1|0|0|1|1|0|0|0|1|0|0|0|0|0|0|0|0|0|0|0|0|0|0|0|0|0|1|0|1|1|1|1|0|0|0|0|0|1|1|0|0|1|1|0|1|0|1|1|0|0|0|0|0|0|0|1|0|1|0|1|1|0|0|0|0|0|0|1|0|1|0|0|0|1|0…	1
G.M.165	4	3	0	1	0|0|1|1|1|0|2|1|2|0|0|2|0|0|0|0|0|0|2|2|0|0|0|0|1|0|0|0|2|0|1|1|1|0|1|2|2|0|0|1|0|0|0|1|1|1|0|1|0|0|1|0|1|1|2|0|2|0|1|1|1|0|0|0|1|2|0|2|1|1|0|1|0|2|0|0|1|0|0|0|0|1|1|1|1|0|0|2|1|2|0|1|0|0|1|0|1|0|1|0|1|1|1|1|0|0|1|1|1|0|1|0|1|0|1|0|1|1|1|2|2|1|0|1|1|2|1|1|0|1|2|2|0|1|0|0|0|0|0|0|2|1|0|0|0|0|1|0|1|0|2|1|2|1|0|1|1|0|1|0|0|1|1|1|0|1|0|0|1|1|0|2|1|1|0|0|2|1|1|1|2|0|2|0|1|0|1|1|1|0|0|0|0|0|1|0|2|2|0|1…	1
G.M.166	4	0	0	1	0|0|0|0|0|0|0|0|0|0|0|0|0|0|0|0|0|0|0|0|0|0|0|0|0|0|0|0|0|0|0|0|0|0|0|0|0|0|0|0|0|0|0|0|0|0|0|0|0|0|0|0|0|0|0|0|0|0|0|0|0|0|0|0|0|0|0|0|0|0|0|0|0|0|0|0|0|0|0|0|0|0|0|0|0|0|0|0|0|0|0|0|0|0|0|0|0|0|0|0|0|0|0|0|0|0|0|0|0|0|0|0|0|0|0|0|0|0|0|0|0|0|0|0|0|0|0|0|0|0|0|0|0|0|0|0|0|0|0|0|0|0|0|0|0|0|0|0|0|0|0|0|0|0|0|0|0|0|0|0|0|0|0|0|0|0|0|0|0|0|0|0|0|0|0|0|0|0|0|0|0|0|0|0|0|0|0|0|0|0|0|0|0|0|0|0|0|0|0|0…	1
G.M.167	5	2	0	1	1|0|0|1|1|0|0|0|1|0|0|1|1|0|1|0|1|1|0|1|0|1|1|0|0|1|1|2|0|1|0|1|0|0|0|0|2|0|0|0|1|0|1|1|0|0|0|1|1|0|0|2|0|0|0|1|0|1|1|1|0|1|0|0|0|0|0|0|0|0|0|1|1|0|1|1|1|2|0|1|0|1|0|0|0|1|0|1|1|0|1|0|1|0|1|0|0|2|1|0|0|0|0|1|0|1|0|0|0|1|0|0|0|0|0|2|1|0|0|0|0|0|0|1|0|1|1|1|2|0|0|0|1|0|0|1|0|1|1|0|0|0|0|0|1|1|1|1|2|0|0|2|0|0|0|0|0|0|1|1|1|1|1|0|2|1|1|0|1|0|1|0|1|1|0|0|0|1|0|1|1|0|2|1|0|1|1|1|1|0|0|1|0|0|1|0|0|0|0|0…	1
G.M.168	3	0	0	1	0|0|0|0|0|0|0|0|0|0|0|0|0|0|0|0|0|0|0|0|0|0|0|0|0|0|0|0|0|0|0|0|0|0|0|0|0|0|0|0|0|0|0|0|0|0|0|0|0|0|0|0|0|0|0|0|0|0|0|0|0|0|0|0|0|0|0|0|0|0|0|0|0|0|0|0|0|0|0|0|0|0|0|0|0|0|0|0|0|0|0|0|0|0|0|0|0|0|0|0|0|0|0|0|0|0|0|0|0|0|0|0|0|0|0|0|0|0|0|0|0|0|0|0|0|0|0|0|0|0|0|0|0|0|0|0|0|0|0|0|0|0|0|0|0|0|0|0|0|0|0|0|0|0|0|0|0|0|0|0|0|0|0|0|0|0|0|0|0|0|0|0|0|0|0|0|0|0|0|0|0|0|0|0|0|0|0|0|0|0|0|0|0|0|0|0|0|0|0|0…	1
G.M.169	3	2	0	1	1|0|0|0|1|1|0|0|1|1|0|1|0|0|1|0|2|1|1|0|0|1|0|0|0|0|1|0|1|1|0|0|0|1|0|0|0|0|0|0|1|0|0|1|1|0|1|0|0|1|0|0|0|1|0|1|1|2|2|0|1|0|0|0|0|0|1|0|1|0|0|0|0|0|1|1|1|0|0|1|0|2|2|0|0|0|0|0|0|1|0|0|0|2|1|1|1|0|0|0|1|0|1|1|2|0|0|0|1|0|1|0|1|0|1|1|0|0|0|2|1|1|0|1|2|0|0|0|0|0|1|1|0|1|2|0|0|0|0|0|1|1|0|1|0|1|1|0|1|0|0|0|2|0|1|0|0|0|1|0|1|0|0|0|0|1|0|1|2|0|1|1|1|0|0|0|1|0|0|0|1|1|2|0|0|0|0|1|0|0|0|1|0|0|1|0|0|1|0|0…	1
G.M.170	3	2	0	1	0|0|0|0|2|0|0|0|1|0|0|2|0|0|1|0|0|0|0|1|0|0|0|1|0|1|0|1|0|1|1|0|1|1|1|0|1|0|0|0|0|2|0|0|0|2|1|1|0|0|0|1|1|1|2|0|1|2|1|1|1|1|0|0|0|0|0|1|0|0|0|1|1|0|0|0|1|0|1|1|0|0|1|1|2|2|0|1|0|0|1|2|1|0|2|0|2|0|1|1|0|0|0|1|0|1|1|0|0|0|1|0|0|1|0|1|0|0|1|0|0|0|0|0|1|1|1|0|0|0|0|0|1|1|0|0|1|0|0|2|1|0|1|1|0|0|0|0|1|1|0|0|1|0|0|1|1|1|2|0|0|1|1|2|0|1|1|1|1|1|0|1|0|0|0|1|1|0|0|0|0|1|0|0|1|1|0|0|1|0|1|0|1|0|1|0|2|0|0|1…	1
G.M.171	3	1	0	1	1|0|0|1|0|0|1|0|0|1|0|0|1|1|0|0|0|0|0|0|0|1|1|0|0|0|0|0|0|0|0|0|1|0|1|0|0|0|1|0|0|0|0|1|1|1|1|0|0|0|0|0|0|1|0|1|0|0|1|0|0|1|0|0|0|0|0|0|0|1|0|0|0|1|1|1|0|1|0|0|1|1|0|0|0|1|0|0|0|0|0|0|1|0|0|1|1|0|0|0|0|1|0|0|0|0|0|1|0|0|0|0|0|0|0|0|0|0|0|1|0|0|0|1|0|0|1|0|1|0|0|1|1|1|0|0|0|0|1|0|0|0|0|0|0|0|0|0|0|0|1|0|0|0|0|0|0|1|0|0|1|0|0|0|1|0|0|0|0|0|0|0|1|0|0|0|0|1|1|1|0|0|0|0|0|1|1|0|0|0|0|0|0|1|1|1|1|1|0|1…	1
G.M.172	3	0	0	1	0|0|0|0|0|0|0|0|0|0|0|0|0|0|0|0|0|0|0|0|0|0|0|0|0|0|0|0|0|0|0|0|0|0|0|0|0|0|0|0|0|0|0|0|0|0|0|0|0|0|0|0|0|0|0|0|0|0|0|0|0|0|0|0|0|0|0|0|0|0|0|0|0|0|0|0|0|0|0|0|0|0|0|0|0|0|0|0|0|0|0|0|0|0|0|0|0|0|0|0|0|0|0|0|0|0|0|0|0|0|0|0|0|0|0|0|0|0|0|0|0|0|0|0|0|0|0|0|0|0|0|0|0|0|0|0|0|0|0|0|0|0|0|0|0|0|0|0|0|0|0|0|0|0|0|0|0|0|0|0|0|0|0|0|0|0|0|0|0|0|0|0|0|0|0|0|0|0|0|0|0|0|0|0|0|0|0|0|0|0|0|0|0|0|0|0|0|0|0|0…	1
G.M.173	4	1	0	1	0|0|0|0|0|1|0|0|0|0|0|0|0|1|0|1|0|1|1|1|0|0|0|0|0|0|1|0|0|1|0|0|1|0|0|0|0|0|0|0|0|1|0|1|0|0|0|0|0|0|0|0|0|0|0|0|1|1|0|0|0|0|0|0|1|0|1|0|1|0|0|0|0|0|0|0|0|1|0|1|1|0|0|0|0|0|0|1|0|0|0|0|0|0|0|0|0|0|0|0|1|0|0|0|1|0|0|0|0|0|0|0|0|0|0|1|0|0|0|0|1|0|0|0|0|1|0|0|1|1|0|0|0|0|0|0|0|1|1|0|0|1|0|1|1|0|0|1|0|0|0|1|1|1|0|0|0|0|0|1|0|0|1|1|0|0|1|0|0|1|1|0|0|0|0|0|0|0|0|1|1|0|0|0|0|0|0|0|1|0|0|0|1|0|1|1|0|1|0|0…	1
G.M.174	3	0	0	1	0|0|0|0|0|0|0|0|0|0|0|0|0|0|0|0|0|0|0|0|0|0|0|0|0|0|0|0|0|0|0|0|0|0|0|0|0|0|0|0|0|0|0|0|0|0|0|0|0|0|0|0|0|0|0|0|0|0|0|0|0|0|0|0|0|0|0|0|0|0|0|0|0|0|0|0|0|0|0|0|0|0|0|0|0|0|0|0|0|0|0|0|0|0|0|0|0|0|0|0|0|0|0|0|0|0|0|0|0|0|0|0|0|0|0|0|0|0|0|0|0|0|0|0|0|0|0|0|0|0|0|0|0|0|0|0|0|0|0|0|0|0|0|0|0|0|0|0|0|0|0|0|0|0|0|0|0|0|0|0|0|0|0|0|0|0|0|0|0|0|0|0|0|0|0|0|0|0|0|0|0|0|0|0|0|0|0|0|0|0|0|0|0|0|0|0|0|0|0|0…	1
G.M.175	4	2	1	0.476	1|0|1|2|0|1|2|1|1|2|1|0|0|1|1|0|0|0|0|1|1|1|0|1|0|0|0|0|1|0|2|0|1|1|1|0|2|0|0|1|1|1|0|0|0|0|1|1|0|0|0|0|0|1|2|0|1|0|0|0|0|1|0|0|1|1|1|0|1|2|1|0|0|1|0|1|0|0|0|0|0|1|0|1|1|2|0|1|1|1|0|0|0|0|1|1|1|0|1|1|1|1|1|0|1|0|0|0|0|0|1|0|1|0|1|0|2|1|0|0|0|0|1|0|1|1|0|0|2|1|0|0|0|0|1|1|1|1|1|0|2|2|0|1|1|1|0|0|1|0|1|0|1|2|0|1|1|0|1|1|0|0|0|0|0|0|1|1|0|0|0|1|2|0|0|0|0|0|1|1|0|2|1|0|0|0|0|0|1|1|1|1|1|0|1|0|0|1|0|1…	1
G.M.176	4	3	0	1	1|2|0|1|1|0|1|0|2|1|0|0|0|0|0|0|1|0|1|0|1|2|1|2|2|1|0|0|2|1|2|2|2|1|0|1|2|1|0|0|0|1|1|2|0|3|0|1|1|1|2|0|0|1|0|1|1|0|2|0|0|1|1|0|1|0|2|2|1|1|1|2|0|2|0|0|0|1|0|1|1|1|1|3|0|0|2|1|2|2|1|0|1|1|2|1|1|1|0|1|0|1|1|0|2|2|0|0|0|0|0|0|2|1|0|2|0|0|1|0|3|0|1|1|1|0|1|0|0|1|0|0|1|1|0|0|2|0|2|0|0|1|1|2|0|1|1|0|1|0|0|2|1|1|0|0|0|1|2|1|0|0|2|0|0|1|1|1|0|1|2|2|1|0|3|1|2|1|1|2|1|1|0|0|1|1|1|1|1|1|1|0|1|2|1|1|0|0|1|1…	1
G.M.177	4	1	0	1	0|0|0|1|1|0|0|0|0|1|1|0|0|0|0|0|0|1|0|0|0|1|0|1|0|1|1|0|0|0|0|0|1|0|0|0|0|0|1|1|0|0|0|0|0|0|0|0|0|1|0|1|0|0|1|0|0|1|0|1|0|0|0|0|1|1|0|0|0|0|0|1|1|0|1|1|0|0|0|1|1|0|0|0|0|0|0|0|1|0|1|1|1|0|0|1|0|0|0|0|0|1|0|0|0|0|0|0|1|0|0|0|0|0|0|0|1|0|0|0|0|0|0|1|0|0|0|1|0|0|1|0|0|0|0|0|0|0|1|0|1|1|0|0|0|0|1|0|0|1|0|0|1|0|1|0|0|0|1|0|0|0|0|1|0|0|0|1|1|0|1|1|0|0|1|0|0|0|0|1|1|0|0|0|0|0|0|0|1|0|0|1|0|0|0|0|1|0|0|0…	1
G.M.178	3	2	0	1	0|1|0|0|0|0|1|0|0|0|1|0|1|1|0|0|1|2|0|0|1|2|1|0|0|0|0|1|0|0|0|1|0|1|1|1|0|0|1|1|1|0|0|0|0|1|1|0|0|1|1|1|2|1|2|1|0|0|0|1|0|0|0|1|0|1|0|0|2|1|2|1|1|1|0|0|0|1|0|1|1|2|0|1|0|1|0|1|0|0|1|1|0|0|2|0|1|0|0|0|1|0|0|0|1|1|0|0|1|0|1|0|1|1|1|0|1|0|1|0|0|1|0|0|0|2|0|0|0|0|0|1|1|0|0|0|1|1|0|0|0|0|0|0|1|0|0|2|0|0|0|0|0|1|0|0|1|0|1|1|0|0|1|0|0|1|1|2|0|0|0|1|0|0|1|0|0|1|1|2|1|0|0|0|0|0|0|1|0|0|0|1|0|0|1|1|0|0|0|0…	1
G.M.179	6	2	0	1	0|1|0|2|0|0|0|0|1|0|1|0|1|0|0|1|0|0|2|1|0|1|1|0|0|1|0|0|2|2|1|1|0|0|0|1|1|0|1|1|0|0|0|0|0|0|0|1|0|1|1|1|1|1|1|2|0|0|1|1|0|0|0|0|1|0|0|0|1|1|0|0|1|0|1|2|1|0|0|1|1|1|0|1|0|1|1|0|0|0|0|0|2|2|0|1|1|1|1|0|0|0|0|1|0|0|0|1|2|0|1|0|1|0|0|0|0|0|0|1|0|0|0|0|1|0|1|1|1|2|2|2|1|0|0|1|0|2|0|0|1|0|1|0|0|1|2|1|1|1|0|0|0|1|1|1|0|1|0|1|0|1|1|1|0|0|0|1|1|1|0|1|0|0|0|1|0|1|0|0|2|0|1|0|1|0|1|0|1|1|1|2|0|1|0|1|1|1|1|1…	1
G.M.180	5	1	0	1	0|1|0|0|0|0|0|0|1|0|0|0|0|0|0|0|0|0|0|0|0|1|0|0|0|1|0|1|0|1|0|0|0|0|0|1|0|0|1|0|0|0|0|0|0|1|0|0|0|0|0|0|0|1|0|0|0|0|0|0|0|0|1|0|0|1|1|1|1|1|1|0|0|0|0|0|0|0|0|0|1|0|1|0|0|0|0|0|0|0|1|1|1|1|1|0|0|0|0|0|0|0|0|0|0|0|1|0|0|1|0|1|0|0|0|0|0|0|1|0|0|0|0|0|0|1|0|0|0|0|0|0|0|0|0|0|1|0|0|0|0|0|0|0|0|0|0|0|0|1|0|1|0|1|0|1|0|0|0|0|0|0|0|0|0|1|0|0|1|0|0|1|1|0|0|1|0|0|0|0|1|0|0|0|0|0|0|0|0|0|0|1|1|0|0|1|0|0|1|0…	1
G.M.181	3	1	0	1	0|0|0|1|0|0|0|0|1|0|0|0|0|0|0|0|1|0|0|0|0|1|0|0|0|1|0|0|1|0|1|0|1|0|0|1|0|0|0|0|0|0|0|1|0|1|0|1|0|0|0|0|0|1|0|0|0|1|0|0|0|0|0|0|0|0|0|0|0|0|0|0|0|0|0|1|0|0|0|0|0|0|0|0|0|1|0|1|0|0|1|0|0|0|1|1|1|0|1|0|1|0|1|0|0|1|0|0|1|0|1|0|1|0|0|0|1|1|0|0|0|0|0|0|0|0|0|0|1|0|0|0|0|1|0|1|0|1|0|1|0|1|1|0|1|0|1|0|0|1|0|0|0|0|0|0|0|0|1|0|0|0|0|0|0|0|1|0|0|0|0|0|0|0|0|1|0|1|1|0|1|0|1|0|1|0|0|0|0|0|0|0|1|1|1|0|1|0|0|0…	1
G.M.182	3	1	0	1	0|0|1|1|0|0|0|1|1|1|0|0|0|0|0|1|1|1|0|0|0|0|1|0|0|0|1|0|0|0|1|0|0|0|0|1|0|0|1|1|0|0|0|0|0|1|0|1|1|0|1|1|0|0|1|0|0|0|0|1|0|0|0|0|0|0|0|0|0|0|0|0|1|0|0|0|1|1|0|0|1|0|0|0|0|1|0|1|0|0|1|0|0|0|0|0|1|0|0|1|0|0|0|0|1|0|0|0|0|1|1|0|0|0|0|0|0|0|1|0|0|0|0|0|0|0|0|0|0|0|0|1|0|0|0|0|0|0|0|0|1|0|0|1|0|1|1|1|0|0|1|1|0|0|1|0|0|0|0|0|0|1|1|0|1|0|1|0|1|0|0|0|0|1|0|1|0|1|0|0|1|1|0|0|0|1|1|0|0|1|0|0|0|0|0|0|1|1|0|0…	1
G.M.183	4	3	0	1	1|2|1|2|0|1|2|0|0|1|0|1|2|1|1|1|1|1|1|1|1|0|0|0|2|1|1|0|0|1|2|0|1|0|1|2|1|1|1|0|2|1|1|1|2|0|0|1|1|2|1|1|2|1|1|2|0|3|2|1|1|2|1|1|0|1|0|0|0|1|0|0|1|1|1|0|1|0|0|0|1|2|0|0|1|0|1|0|1|1|0|1|0|2|2|1|0|2|0|0|1|0|0|2|1|0|1|1|1|1|1|3|1|1|2|2|0|0|1|0|0|0|1|1|0|1|0|1|0|1|2|1|1|0|2|0|0|0|1|1|1|1|0|2|1|2|1|1|0|1|0|0|3|1|2|1|1|1|3|3|2|0|1|0|0|2|0|1|1|0|1|1|1|0|0|1|0|2|2|1|0|2|2|0|2|1|0|0|0|1|0|2|0|0|0|0|0|0|0|0…	1
G.M.184	4	1	0	1	0|0|0|1|1|1|0|0|0|0|0|0|0|0|0|0|1|1|0|0|0|0|0|1|0|1|1|0|0|0|1|0|0|0|0|0|1|1|0|0|1|0|0|0|0|0|0|1|0|0|1|0|0|0|0|0|1|0|0|0|0|0|1|1|0|1|0|1|0|0|0|0|0|0|0|0|0|0|0|0|1|0|0|0|0|0|0|0|0|0|0|1|0|0|1|0|0|0|1|0|0|1|1|0|0|0|1|1|0|0|0|0|0|1|0|1|0|0|1|0|0|1|1|0|0|0|0|0|0|1|1|0|0|0|1|0|1|0|0|0|0|0|0|0|1|0|0|0|1|0|0|0|1|0|0|0|0|0|0|1|0|0|0|0|1|1|0|1|0|0|0|0|0|0|1|0|1|1|1|0|1|0|0|0|0|0|0|0|0|0|0|1|0|0|0|0|0|0|1|0…	1
G.M.185	3	1	0	1	0|1|1|0|0|0|0|0|0|0|0|0|0|0|0|1|0|0|0|0|0|1|0|0|1|0|0|0|0|1|0|1|0|0|1|0|0|0|0|0|0|0|0|1|0|0|0|0|0|1|0|0|1|0|1|0|0|0|1|0|0|0|0|0|0|1|0|0|0|0|1|0|0|0|0|1|0|0|0|0|1|0|0|1|0|0|0|0|0|0|1|0|1|0|1|0|0|1|0|1|1|1|0|1|0|0|1|0|0|1|0|0|0|0|0|1|0|0|0|1|1|0|0|0|0|0|0|1|1|0|0|0|0|0|0|0|0|0|0|1|0|0|0|1|1|0|0|1|0|1|0|0|0|1|0|0|0|1|0|1|0|0|0|0|0|0|0|1|0|0|0|1|0|0|1|0|1|0|1|1|0|1|0|0|0|1|1|1|0|0|1|0|0|1|0|0|0|1|0|0…	1
G.M.186	2	1	0	1	1|0|1|0|0|0|0|0|1|0|0|0|0|0|0|1|0|1|0|0|0|0|0|0|0|1|0|1|0|1|0|0|0|0|0|0|1|0|0|1|0|0|0|0|1|0|0|1|0|0|1|0|0|0|0|0|0|1|0|0|0|0|0|0|1|0|1|0|0|1|0|0|0|0|0|0|1|0|0|0|0|0|0|0|0|0|0|0|1|0|0|0|0|0|1|0|0|0|0|0|1|0|0|0|0|0|1|1|1|0|0|0|0|0|1|0|0|1|0|0|0|0|1|0|0|0|1|1|1|0|0|0|0|0|1|0|0|1|0|1|0|0|0|0|0|0|1|0|1|1|1|0|0|0|1|1|0|1|1|0|0|1|0|0|0|0|0|0|0|0|0|1|0|1|1|0|0|1|0|0|1|0|0|0|0|0|1|0|0|1|0|0|0|0|1|0|0|0|0|0…	1
G.M.187	4	2	0	1	0|1|1|0|1|1|1|0|0|0|1|1|1|0|0|0|1|0|2|0|0|1|1|1|0|1|0|0|1|1|0|0|1|1|0|1|0|1|1|1|1|0|0|1|0|0|1|0|0|2|0|1|1|0|0|0|1|1|0|0|1|0|0|0|0|0|1|0|0|1|0|1|1|0|0|0|0|1|1|1|0|0|0|1|0|0|0|1|1|1|0|1|1|1|1|0|1|0|0|1|1|0|0|0|0|0|2|0|1|1|0|0|0|0|0|1|0|0|0|0|1|1|1|1|0|0|0|0|1|1|0|2|1|0|0|1|0|2|1|0|1|1|1|2|1|0|0|1|1|0|1|0|0|0|2|0|1|2|1|1|0|1|0|0|1|0|0|1|0|1|0|1|0|0|0|1|0|0|0|0|0|1|0|1|0|0|1|1|1|2|1|0|0|2|0|1|0|1|0|0…	1
G.M.188	4	1	0	1	0|0|0|0|1|1|1|0|0|1|1|0|0|0|0|0|0|1|0|0|1|0|0|0|1|0|1|0|0|0|0|0|0|0|1|0|1|0|0|1|0|1|1|1|1|1|0|0|1|0|1|0|0|1|1|1|1|0|0|0|1|0|0|0|0|0|0|0|0|0|0|0|0|1|0|1|0|1|0|0|0|1|1|0|0|0|0|0|0|0|0|0|0|0|1|0|0|0|0|0|0|0|0|0|0|1|1|1|0|0|0|1|0|1|0|0|0|0|0|0|1|0|1|0|1|0|0|0|0|0|0|0|1|0|0|1|0|0|0|0|1|0|0|0|1|0|0|1|0|1|0|0|0|1|0|1|0|0|0|0|1|1|1|0|1|0|0|1|0|1|0|0|0|0|0|0|1|1|0|0|1|1|0|1|1|1|0|0|0|0|0|1|0|0|0|0|0|0|0|0…	1
G.M.189	4	3	1	0.573	0|1|2|1|0|2|0|2|1|1|2|0|0|0|2|2|2|0|2|2|1|0|1|0|1|2|0|1|2|1|2|1|0|1|1|1|1|1|1|2|1|1|1|1|0|2|1|2|0|2|0|0|0|1|1|1|1|1|0|0|1|1|0|1|1|1|0|1|0|1|2|0|1|0|1|1|3|2|1|0|1|2|0|1|1|0|0|1|1|0|0|0|0|1|0|1|1|1|2|0|0|0|0|0|1|0|1|2|1|0|2|1|1|0|1|1|0|1|1|0|0|1|2|1|1|1|1|2|1|0|0|2|0|1|1|2|0|0|1|1|2|0|1|0|1|2|1|3|0|1|2|0|0|0|1|0|1|1|1|1|1|0|1|1|1|1|0|0|1|1|0|1|1|1|1|0|0|0|0|2|0|1|1|1|2|3|1|0|1|2|3|1|1|0|0|2|0|1|1|0…	1
G.M.190	2	0	0	1	0|0|0|0|0|0|0|0|0|0|0|0|0|0|0|0|0|0|0|0|0|0|0|0|0|0|0|0|0|0|0|0|0|0|0|0|0|0|0|0|0|0|0|0|0|0|0|0|0|0|0|0|0|0|0|0|0|0|0|0|0|0|0|0|0|0|0|0|0|0|0|0|0|0|0|0|0|0|0|0|0|0|0|0|0|0|0|0|0|0|0|0|0|0|0|0|0|0|0|0|0|0|0|0|0|0|0|0|0|0|0|0|0|0|0|0|0|0|0|0|0|0|0|0|0|0|0|0|0|0|0|0|0|0|0|0|0|0|0|0|0|0|0|0|0|0|0|0|0|0|0|0|0|0|0|0|0|0|0|0|0|0|0|0|0|0|0|0|0|0|0|0|0|0|0|0|0|0|0|0|0|0|0|0|0|0|0|0|0|0|0|0|0|0|0|0|0|0|0|0…	1
G.M.191	2	0	0	1	0|0|0|0|0|0|0|0|0|0|0|0|0|0|0|0|0|0|0|0|0|0|0|0|0|0|0|0|0|0|0|0|0|0|0|0|0|0|0|0|0|0|0|0|0|0|0|0|0|0|0|0|0|0|0|0|0|0|0|0|0|0|0|0|0|0|0|0|0|0|0|0|0|0|0|0|0|0|0|0|0|0|0|0|0|0|0|0|0|0|0|0|0|0|0|0|0|0|0|0|0|0|0|0|0|0|0|0|0|0|0|0|0|0|0|0|0|0|0|0|0|0|0|0|0|0|0|0|0|0|0|0|0|0|0|0|0|0|0|0|0|0|0|0|0|0|0|0|0|0|0|0|0|0|0|0|0|0|0|0|0|0|0|0|0|0|0|0|0|0|0|0|0|0|0|0|0|0|0|0|0|0|0|0|0|0|0|0|0|0|0|0|0|0|0|0|0|0|0|0…	1
G.M.192	2	0	0	1	0|0|0|0|0|0|0|0|0|0|0|0|0|0|0|0|0|0|0|0|0|0|0|0|0|0|0|0|0|0|0|0|0|0|0|0|0|0|0|0|0|0|0|0|0|0|0|0|0|0|0|0|0|0|0|0|0|0|0|0|0|0|0|0|0|0|0|0|0|0|0|0|0|0|0|0|0|0|0|0|0|0|0|0|0|0|0|0|0|0|0|0|0|0|0|0|0|0|0|0|0|0|0|0|0|0|0|0|0|0|0|0|0|0|0|0|0|0|0|0|0|0|0|0|0|0|0|0|0|0|0|0|0|0|0|0|0|0|0|0|0|0|0|0|0|0|0|0|0|0|0|0|0|0|0|0|0|0|0|0|0|0|0|0|0|0|0|0|0|0|0|0|0|0|0|0|0|0|0|0|0|0|0|0|0|0|0|0|0|0|0|0|0|0|0|0|0|0|0|0…	1
G.M.193	13	5	1	0.782	2|1|2|1|0|0|3|1|0|2|3|1|2|0|1|1|2|0|0|1|2|3|3|1|1|1|1|0|1|3|1|1|0|2|0|3|1|1|1|1|2|1|1|1|1|2|2|0|0|1|1|0|0|1|2|3|1|2|2|1|1|2|0|2|4|2|0|2|0|1|3|2|0|2|1|1|0|2|1|3|1|1|2|0|1|2|1|1|1|0|3|3|1|0|0|1|0|3|0|0|0|2|1|0|1|1|4|1|1|2|0|2|1|2|3|1|3|0|1|0|1|1|2|1|0|2|2|1|1|1|2|1|2|0|3|0|4|0|2|0|2|1|2|0|2|1|1|1|2|1|2|0|2|3|1|2|1|1|1|1|2|3|2|0|1|2|1|4|1|3|1|2|1|0|2|1|0|1|1|2|1|1|0|0|0|2|3|2|4|1|2|1|0|2|2|2|1|2|1|2…	1
G.M.194	3	0	0	1	0|0|0|0|0|0|0|0|0|0|0|0|0|0|0|0|0|0|0|0|0|0|0|0|0|0|0|0|0|0|0|0|0|0|0|0|0|0|0|0|0|0|0|0|0|0|0|0|0|0|0|0|0|0|0|0|0|0|0|0|0|0|0|0|0|0|0|0|0|0|0|0|0|0|0|0|0|0|0|0|0|0|0|0|0|0|0|0|0|0|0|0|0|0|0|0|0|0|0|0|0|0|0|0|0|0|0|0|0|0|0|0|0|0|0|0|0|0|0|0|0|0|0|0|0|0|0|0|0|0|0|0|0|0|0|0|0|0|0|0|0|0|0|0|0|0|0|0|0|0|0|0|0|0|0|0|0|0|0|0|0|0|0|0|0|0|0|0|0|0|0|0|0|0|0|0|0|0|0|0|0|0|0|0|0|0|0|0|0|0|0|0|0|0|0|0|0|0|0|0…	1
G.M.195	14	6	2	0.491	0|1|3|1|4|1|1|0|2|2|3|2|1|3|1|2|3|1|1|1|0|2|1|1|2|0|1|3|3|4|1|1|0|3|1|2|0|0|3|1|3|0|1|1|0|4|0|2|0|1|2|1|0|2|3|1|2|4|0|2|1|1|0|2|0|0|1|0|2|0|0|2|1|2|2|1|1|2|2|0|3|0|2|2|3|1|1|3|3|1|2|1|2|2|1|2|0|3|1|0|4|2|2|1|1|0|1|3|1|4|2|1|2|1|1|3|1|2|3|1|1|2|1|2|1|2|2|2|1|2|1|2|1|1|3|1|1|1|1|1|2|2|2|1|2|2|1|2|2|1|2|1|2|2|2|1|3|2|0|0|1|3|3|1|3|0|3|1|3|0|2|2|3|1|0|2|2|0|1|4|4|2|3|1|2|3|0|1|2|0|4|1|2|1|1|1|1|2|2|0…	1
G.M.196	21	20	2	0.977	4|5|4|9|5|4|7|5|3|6|5|6|7|5|7|7|6|5|4|9|2|1|7|6|7|7|2|6|2|7|5|3|4|4|5|4|10|8|1|5|6|6|4|6|7|5|7|9|6|3|4|4|2|4|6|9|2|7|7|8|6|4|7|7|8|7|7|3|3|4|3|7|5|5|4|5|7|7|3|6|5|5|5|7|5|4|4|4|9|4|5|6|6|5|6|7|7|2|6|6|7|5|4|4|7|3|5|3|2|7|4|4|7|6|6|3|7|8|5|5|6|5|6|6|3|4|6|10|1|9|3|6|5|5|1|6|5|6|9|6|6|5|7|6|7|6|6|8|1|4|6|9|4|4|6|7|6|6|4|6|5|7|7|2|9|7|4|4|9|9|7|3|5|5|3|3|6|6|7|9|5|2|6|4|6|7|3|4|3|6|5|6|3|8|6|3|4|8|6…	1
G.M.197	5	4	2	0.286	1|1|1|1|2|1|1|2|0|1|2|1|0|1|1|1|1|0|2|0|2|1|0|1|2|3|1|1|1|0|1|2|1|1|0|0|1|0|1|1|1|0|1|0|2|1|2|3|1|0|1|3|1|2|1|2|1|1|1|2|0|0|1|2|2|0|3|2|1|0|0|1|4|0|1|1|1|1|2|2|2|1|3|0|0|4|0|2|0|1|3|0|1|2|2|0|2|1|0|2|0|0|0|0|1|0|3|2|1|1|0|0|0|0|0|1|1|1|1|0|1|3|0|1|2|1|2|3|1|0|1|1|1|1|2|2|0|2|2|1|2|2|1|1|1|1|2|1|1|1|2|0|2|2|1|0|3|1|2|0|0|0|0|2|1|1|2|2|0|1|1|2|1|1|0|1|1|3|0|3|3|2|1|1|1|1|1|0|1|2|1|1|1|0|1|1|1|0|1|0…	1
G.M.198	19	15	2	0.941	4|4|2|5|6|6|3|5|3|7|1|4|4|2|4|5|4|6|5|6|3|6|3|5|4|5|5|4|4|2|3|4|1|5|9|0|4|2|6|7|4|2|3|2|7|4|4|3|3|1|3|6|2|4|2|3|3|2|4|3|4|6|2|3|5|8|2|6|4|6|8|3|7|5|4|5|4|5|3|4|3|4|1|3|1|4|5|6|5|3|6|3|2|2|2|5|4|4|3|5|3|3|3|2|6|1|2|6|4|4|5|6|5|5|4|5|3|5|9|6|5|4|2|2|2|3|4|3|3|5|4|3|5|4|2|4|2|1|1|5|0|4|5|2|4|3|5|5|6|5|5|6|4|4|3|4|5|1|2|4|6|5|2|5|4|5|5|4|5|2|5|4|1|4|5|3|6|2|5|3|2|3|2|3|4|2|4|2|5|6|2|5|6|2|2|3|4|3|6|4…	1
