# Supplementary material for: A branching model of lineage differentiation underpinning the neurogenic potential of enteric glia
Source: Nat Commun. 2023 Sep 22;14:5904. doi: 10.1038/s41467-023-41492-3 (PMC10516949; doi:10.1038/s41467-023-41492-3)
Supplement: Supplementary file 6 — Source Data [file 41467_2023_41492_MOESM6_ESM.zip]

Archive with 104 entries (103 files):
- source_data/
- source_data/FigS1b.csv
- source_data/Fig4f.csv
- source_data/Fig2b.csv
- source_data/FigS7j_bottom.csv
- source_data/Fig6g.csv
- source_data/Fig6c.csv
- source_data/Fig6e.csv
- source_data/FigS7l.csv
- source_data/FigS7j_top.csv
- source_data/FigS8f.csv
- source_data/Fig3b.csv
- source_data/Fig4g_FigS6d.csv
- source_data/FigS6c.csv
- source_data/Fig4e_module16.csv
- source_data/FigS6b_module79.csv
- source_data/FigS6b_module71.csv
- source_data/FigS6b_module74.csv
- source_data/Fig4e_module75.csv
- source_data/FigS6b_module83.csv
- source_data/Fig4e_module81.csv
- source_data/FigS6b_module17.csv
- source_data/FigS6b_module18.csv
- source_data/FigS6b_module78.csv
- source_data/FigS6a_EGC.csv
- source_data/FigS6a_ANCC.csv
- source_data/Fig5j_module16.csv
- source_data/Fig5i.csv
- source_data/Fig5j_module81.csv
- source_data/Fig5j_module75.csv
- source_data/FigS7d.csv
- source_data/Fig5h.csv
- source_data/Fig_1d.csv
- source_data/Fig1f_glial_curve.csv
- source_data/Fig1f_pca.csv
- source_data/Fig1f_late_neuronal_curve.csv
- source_data/Fig1f_early_neuronal_curve.csv
- source_data/Fig1h_glial_random.csv
- source_data/Fig1h_glial_neuronal.csv
- source_data/Fig1h_neuronal_random.csv
- source_data/FigS2b_neuronal_random.csv
- source_data/Fig1i.csv
- source_data/Fig1j.csv
- source_data/FigS2d_msd_neuronal_5_pcs.csv
- source_data/FigS2d_msd_neuronal_6_pcs.csv
- source_data/FigS2d_msd_neuronal_2_pcs.csv
- source_data/FigS2d_msd_neuronal_3_pcs.csv
- source_data/FigS2d_msd_neuronal_4_pcs.csv
- source_data/FigS2d_msd_neuronal_7_pcs.csv
- source_data/FigS2d_msd_neuronal_8_pcs.csv
- source_data/FigS2d_msd_neuronal_9_pcs.csv
- source_data/FigS2d_msd_neuronal_10_pcs.csv
- source_data/FigS2d_msd_neuronal_11_pcs.csv
- source_data/FigS2d_msd_neuronal_12_pcs.csv
- source_data/FigS2d_msd_neuronal_13_pcs.csv
- source_data/FigS2d_msd_neuronal_14_pcs.csv
- source_data/FigS2d_msd_neuronal_15_pcs.csv
- source_data/FigS2d_pvalue_neuronal_7_pcs.csv
- source_data/FigS2d_pvalue_neuronal_8_pcs.csv
- source_data/FigS2d_pvalue_neuronal_9_pcs.csv
- source_data/FigS2d_pvalue_glial_5_pcs.csv
- source_data/FigS2d_msd_glial_6_pcs.csv
- source_data/FigS2d_pvalue_glial_6_pcs.csv
- source_data/FigS2d_msd_glial_13_pcs.csv
- source_data/FigS2d_pvalue_glial_13_pcs.csv
- source_data/FigS2b_glial_random.csv
- source_data/FigS2d_pvalue_neuronal_10_pcs.csv
- source_data/FigS2d_pvalue_neuronal_11_pcs.csv
- source_data/FigS2d_pvalue_neuronal_12_pcs.csv
- source_data/FigS2d_msd_glial_2_pcs.csv
- source_data/FigS2d_pvalue_glial_2_pcs.csv
- source_data/FigS2d_msd_glial_3_pcs.csv
- source_data/FigS2d_pvalue_glial_3_pcs.csv
- source_data/FigS2d_msd_glial_4_pcs.csv
- source_data/FigS2d_pvalue_glial_4_pcs.csv
- source_data/FigS2d_msd_glial_5_pcs.csv
- source_data/FigS2d_msd_glial_15_pcs.csv
- source_data/FigS2d_pvalue_glial_15_pcs.csv
- source_data/FigS2b_glial_neuronal.csv
- source_data/FigS2d_pvalue_neuronal_2_pcs.csv
- source_data/FigS2d_pvalue_neuronal_3_pcs.csv
- source_data/FigS2d_pvalue_neuronal_4_pcs.csv
- source_data/FigS2d_pvalue_neuronal_5_pcs.csv
- source_data/FigS2d_pvalue_neuronal_6_pcs.csv
- source_data/FigS2d_msd_glial_7_pcs.csv
- source_data/FigS2d_pvalue_glial_7_pcs.csv
- source_data/FigS2d_msd_glial_8_pcs.csv
- source_data/FigS2d_pvalue_glial_8_pcs.csv
- source_data/FigS2d_msd_glial_9_pcs.csv
- source_data/FigS2d_pvalue_glial_9_pcs.csv
- source_data/FigS2d_pvalue_neuronal_13_pcs.csv
- source_data/FigS2d_pvalue_neuronal_14_pcs.csv
- source_data/FigS2d_pvalue_neuronal_15_pcs.csv
- source_data/FigS2d_msd_glial_10_pcs.csv
- source_data/FigS2d_pvalue_glial_10_pcs.csv
- source_data/FigS2d_msd_glial_11_pcs.csv
- source_data/FigS2d_pvalue_glial_11_pcs.csv
- source_data/FigS2d_msd_glial_12_pcs.csv
- source_data/FigS2d_pvalue_glial_12_pcs.csv
- source_data/FigS2d_msd_glial_14_pcs.csv
- source_data/FigS2d_pvalue_glial_14_pcs.csv
- source_data/FigS2c_gliogenic.csv
- source_data/FigS2c_neurogenic.csv
- source_data/FigS2c_neurogenic_bp.csv
