# Supplementary material for: A branching model of lineage differentiation underpinning the neurogenic potential of enteric glia
Source: Nat Commun. 2023 Sep 22;14:5904. doi: 10.1038/s41467-023-41492-3 (PMC10516949; doi:10.1038/s41467-023-41492-3)
Supplement: Supplementary file 6 — Source Data [file 41467_2023_41492_MOESM6_ESM.zip › source_data/FigS1b.csv]

time_point	phase	proportion
E13.5	G1	0.181818181818182
E12.5_E15.5	G1	0.5
E17.5	G1	0.387596899224806
P1	G1	0.668981481481482
P26	G1	0.909090909090909
P61	G1	0.952662721893491
E13.5	G2M	0.342657342657343
E12.5_E15.5	G2M	0.3
E17.5	G2M	0.201550387596899
P1	G2M	0.0972222222222222
P26	G2M	0
P61	G2M	0.00591715976331361
E13.5	S	0.475524475524476
E12.5_E15.5	S	0.2
E17.5	S	0.410852713178295
P1	S	0.233796296296296
P26	S	0.0909090909090909
P61	S	0.0414201183431953
