# Supplementary material for: A branching model of lineage differentiation underpinning the neurogenic potential of enteric glia
Source: Nat Commun. 2023 Sep 22;14:5904. doi: 10.1038/s41467-023-41492-3 (PMC10516949; doi:10.1038/s41467-023-41492-3)
Supplement: Supplementary file 6 — Source Data [file 41467_2023_41492_MOESM6_ESM.zip › source_data/Fig4f.csv]

module	cell_type	peak_type	percentage
16	EGC	promoter	0
16	ANCC	promoter	0.16304347826087
17	EGC	promoter	0.0357142857142857
17	ANCC	promoter	0.285714285714286
18	EGC	promoter	0.0196078431372549
18	ANCC	promoter	0.262295081967213
81	EGC	promoter	0.435897435897436
81	ANCC	promoter	0.025
83	EGC	promoter	0.130434782608696
83	ANCC	promoter	0.0833333333333333
71	EGC	promoter	0.25
71	ANCC	promoter	0.0833333333333333
79	EGC	promoter	0.24
79	ANCC	promoter	0.115384615384615
74	EGC	promoter	0.384615384615385
74	ANCC	promoter	0.075
75	EGC	promoter	0.527777777777778
75	ANCC	promoter	0.027027027027027
78	EGC	promoter	0.382352941176471
78	ANCC	promoter	0.0277777777777778
