# Supplementary material for: A branching model of lineage differentiation underpinning the neurogenic potential of enteric glia
Source: Nat Commun. 2023 Sep 22;14:5904. doi: 10.1038/s41467-023-41492-3 (PMC10516949; doi:10.1038/s41467-023-41492-3)
Supplement: Supplementary file 6 — Source Data [file 41467_2023_41492_MOESM6_ESM.zip › source_data/Fig2b.csv]

name	padj	intersection_size	module	log_padj
regulation of neurogenesis	3.32778541544488e-08	19	16	7.47784468595487
positive regulation of neuron differentiation	2.42509292723397e-05	11	16	4.61527161499504
chromatin organization	0.00476726760081185	10	16	2.32173046915665
Wnt signaling pathway	0.00714347817428645	7	16	2.14609027784643
response to lipid	0.099039633822755	7	16	1.00419097402924
axon guidance	0.118519450084506	3	16	0.926210372259644
gliogenesis	0.189452079498049	3	16	0.722500623381485
inflammatory response	0.207507065031278	4	16	0.682967112195916
regulation of immune system process	0.548588765797082	4	16	0.260753090282878
response to lipid	0.0638199286725991	4	17	1.19504368552505
chromatin organization	0.115665601727975	3	17	0.936795778480316
regulation of neurogenesis	0.150054818879097	3	17	0.823750053028225
Wnt signaling pathway	0.00347576350000349	8	18	2.45894978174516
axon guidance	0.00992717460497413	5	18	2.00317433942703
regulation of neurogenesis	0.105536142751325	6	18	0.976598782931566
response to lipid	0.239732167164654	4	18	0.620273688599555
regulation of immune system process	0.320040511514695	4	18	0.49479504413729
gliogenesis	0.000620232392327049	5	83	3.20744555599367
regulation of neurogenesis	0.0139169876701532	5	83	1.85645475752746
response to lipid	0.0351972956611195	4	83	1.4534907036972
regulation of immune system process	0.111934116060272	3	83	0.951037525995641
gliogenesis	0.000603616728403029	6	81	3.21923873285858
extracellular matrix organization	0.0113119596537412	4	81	1.94646215253841
response to lipid	0.0188627523444678	6	81	1.72439493721891
regulation of neurogenesis	0.0239461258989151	6	81	1.62076473848395
cell-matrix adhesion	0.0285706240517469	3	81	1.54408027346849
positive regulation of neuron differentiation	0.0335453748282819	4	81	1.47436735105462
response to wounding	0.0791302993770052	3	81	1.10165719118472
inflammatory response	0.0994299320194675	3	81	1.00248285751357
regulation of immune system process	0.271502318300503	3	81	0.566226457711166
response to wounding	2.15321547332344e-07	9	79	6.66691250794104
response to lipid	0.000114287864774901	8	79	3.94199988107531
extracellular matrix organization	0.000190677050013558	5	79	3.71970157571261
cell-matrix adhesion	0.0117826328935227	3	79	1.92875765323621
gliogenesis	0.0225596627949322	3	79	1.64666739615123
regulation of neurogenesis	0.111781540828357	3	79	0.951629908240949
regulation of immune system process	0.134982054501205	3	79	0.869723965943139
regulation of immune system process	0.10059102309624	4	71	0.997440774684881
cell-matrix adhesion	0.00152322454024852	5	74	2.81723607210517
response to wounding	0.0472632767221223	4	74	1.32547617239884
gliogenesis	0.0773174985223732	3	74	1.11172220528373
regulation of immune system process	0.321350029803925	3	74	0.493021655474509
regulation of immune system process	0.000353824897342612	10	75	3.45121161066294
antigen processing and presentation	0.000766871848028547	4	75	3.11527720494815
regulation of neurogenesis	0.0242249889828887	6	75	1.61573641178687
inflammatory response	0.051010474587954	4	75	1.29234063588911
response to lipid	0.0517789129026996	5	75	1.28584707180989
inflammatory response	1.36018527744614e-05	9	78	4.86640193023863
response to lipid	0.00285412260458203	7	78	2.54452737482692
response to wounding	0.00549960723821119	5	78	2.25966832511818
cellular response to interferon-gamma	0.00650265801922008	3	78	2.18690908533871
regulation of immune system process	0.00693657942910852	7	78	2.15885463635739
regulation of neurogenesis	0.187781645072785	3	78	0.726346860595901
