# Supplementary material for: A branching model of lineage differentiation underpinning the neurogenic potential of enteric glia
Source: Nat Commun. 2023 Sep 22;14:5904. doi: 10.1038/s41467-023-41492-3 (PMC10516949; doi:10.1038/s41467-023-41492-3)
Supplement: Supplementary file 6 — Source Data [file 41467_2023_41492_MOESM6_ESM.zip › source_data/FigS7j_bottom.csv]

DMSO	50nM	500nM
1221	1198.8	466.2
1176.6	1443	1332
1065.6	1043.4	843.6
1842.6	1110	1354.2
1731.6	999	1021.2
1132.2	1110	1176.6
555	799.2	577.2
1065.6	666	577.2
555	799.2	799.2
999	666	555
1021.2	799.2	666
