# Supplementary material for: A branching model of lineage differentiation underpinning the neurogenic potential of enteric glia
Source: Nat Commun. 2023 Sep 22;14:5904. doi: 10.1038/s41467-023-41492-3 (PMC10516949; doi:10.1038/s41467-023-41492-3)
Supplement: Supplementary file 6 — Source Data [file 41467_2023_41492_MOESM6_ESM.zip › source_data/Fig6g.csv]

GO biological process complete	Mus musculus - REFLIST (22265)	upload_1 (155)	upload_1 (expected)	upload_1 (over/under)	upload_1 (fold Enrichment)	upload_1 (raw P-value)	upload_1 (FDR)
mitotic cell cycle (GO:0000278)	517	23	3.6	+	6.39	3.28E-12	5.18E-08
cell cycle (GO:0007049)	1188	33	8.27	+	3.99	1.14E-11	6.03E-08
mitotic cell cycle process (GO:1903047)	445	21	3.1	+	6.78	1.09E-11	8.59E-08
negative regulation of cellular process (GO:0048523)	4624	69	32.19	+	2.14	5.04E-11	1.99E-07
negative regulation of biological process (GO:0048519)	5157	72	35.9	+	2.01	3.33E-10	8.78E-07
cell division (GO:0051301)	480	20	3.34	+	5.99	2.88E-10	9.10E-07
regulation of cell cycle (GO:0051726)	999	28	6.95	+	4.03	4.40E-10	9.94E-07
cell cycle process (GO:0022402)	787	24	5.48	+	4.38	1.85E-09	3.66E-06
multicellular organism development (GO:0007275)	4823	67	33.58	+	2	2.08E-09	3.66E-06
developmental process (GO:0032502)	5553	73	38.66	+	1.89	3.51E-09	5.05E-06
regulation of cell population proliferation (GO:0042127)	1656	35	11.53	+	3.04	3.37E-09	5.33E-06
regulation of cell cycle process (GO:0010564)	584	20	4.07	+	4.92	7.34E-09	9.67E-06
anatomical structure development (GO:0048856)	5195	69	36.17	+	1.91	9.11E-09	1.11E-05
system development (GO:0048731)	4204	60	29.27	+	2.05	1.18E-08	1.34E-05
regulation of biological process (GO:0050789)	11488	115	79.97	+	1.44	1.51E-08	1.59E-05
nuclear chromosome segregation (GO:0098813)	206	12	1.43	+	8.37	4.04E-08	3.99E-05
regulation of cellular process (GO:0050794)	10793	109	75.14	+	1.45	4.49E-08	4.17E-05
regulation of mitotic cell cycle (GO:0007346)	541	18	3.77	+	4.78	6.67E-08	5.86E-05
regulation of macromolecule metabolic process (GO:0060255)	5438	68	37.86	+	1.8	1.54E-07	1.16E-04
regulation of metabolic process (GO:0019222)	5931	72	41.29	+	1.74	1.39E-07	1.16E-04
cellular process (GO:0009987)	14045	128	97.78	+	1.31	1.51E-07	1.20E-04
positive regulation of biological process (GO:0048518)	6097	73	42.44	+	1.72	1.85E-07	1.33E-04
biological regulation (GO:0065007)	12107	116	84.28	+	1.38	2.34E-07	1.61E-04
cellular developmental process (GO:0048869)	3778	53	26.3	+	2.02	2.51E-07	1.65E-04
regulation of nitrogen compound metabolic process (GO:0051171)	5164	65	35.95	+	1.81	2.72E-07	1.72E-04
regulation of cellular metabolic process (GO:0031323)	5519	68	38.42	+	1.77	3.00E-07	1.83E-04
regulation of primary metabolic process (GO:0080090)	5317	66	37.01	+	1.78	3.60E-07	2.11E-04
sister chromatid segregation (GO:0000819)	125	9	0.87	+	10.34	3.99E-07	2.25E-04
chromosome segregation (GO:0007059)	264	12	1.84	+	6.53	5.19E-07	2.74E-04
anatomical structure morphogenesis (GO:0009653)	2212	37	15.4	+	2.4	5.04E-07	2.75E-04
cell differentiation (GO:0030154)	3692	51	25.7	+	1.98	6.91E-07	3.53E-04
positive regulation of cellular process (GO:0048522)	5416	66	37.7	+	1.75	7.24E-07	3.58E-04
nuclear division (GO:0000280)	276	12	1.92	+	6.25	8.15E-07	3.68E-04
animal organ development (GO:0048513)	3032	45	21.11	+	2.13	7.95E-07	3.70E-04
mitotic nuclear division (GO:0140014)	136	9	0.95	+	9.51	7.78E-07	3.73E-04
tissue development (GO:0009888)	1649	30	11.48	+	2.61	1.29E-06	5.66E-04
response to wounding (GO:0009611)	347	13	2.42	+	5.38	1.40E-06	5.96E-04
positive regulation of cell cycle (GO:0045787)	356	13	2.48	+	5.25	1.83E-06	7.63E-04
response to stress (GO:0006950)	3153	45	21.95	+	2.05	2.32E-06	9.39E-04
organelle fission (GO:0048285)	309	12	2.15	+	5.58	2.52E-06	9.73E-04
regulation of cell division (GO:0051302)	158	9	1.1	+	8.18	2.52E-06	9.97E-04
multicellular organismal process (GO:0032501)	7271	79	50.62	+	1.56	2.81E-06	1.06E-03
regulation of cellular component organization (GO:0051128)	2548	39	17.74	+	2.2	2.95E-06	1.08E-03
regulation of mitotic cell cycle phase transition (GO:1901990)	260	11	1.81	+	6.08	3.06E-06	1.10E-03
response to yeast (GO:0001878)	12	4	0.08	+	47.88	3.75E-06	1.32E-03
negative regulation of mitotic cell cycle (GO:0045930)	220	10	1.53	+	6.53	4.76E-06	1.64E-03
nervous system development (GO:0007399)	2252	35	15.68	+	2.23	6.00E-06	2.02E-03
negative regulation of nitrogen compound metabolic process (GO:0051172)	2269	35	15.8	+	2.22	6.78E-06	2.23E-03
mitotic sister chromatid segregation (GO:0000070)	97	7	0.68	+	10.37	7.99E-06	2.58E-03
regulation of cell cycle phase transition (GO:1901987)	292	11	2.03	+	5.41	8.84E-06	2.74E-03
negative regulation of macromolecule metabolic process (GO:0010605)	2489	37	17.33	+	2.14	8.68E-06	2.75E-03
regulation of nuclear division (GO:0051783)	191	9	1.33	+	6.77	1.09E-05	3.32E-03
regulation of response to stimulus (GO:0048583)	3959	50	27.56	+	1.81	1.28E-05	3.81E-03
negative regulation of cellular metabolic process (GO:0031324)	2468	36	17.18	+	2.1	1.64E-05	4.72E-03
positive regulation of cell population proliferation (GO:0008284)	968	20	6.74	+	2.97	1.64E-05	4.80E-03
regulation of multicellular organismal process (GO:0051239)	3219	43	22.41	+	1.92	1.77E-05	4.98E-03
regulation of developmental process (GO:0050793)	2679	38	18.65	+	2.04	1.81E-05	5.01E-03
mitotic spindle organization (GO:0007052)	75	6	0.52	+	11.49	2.10E-05	5.72E-03
regulation of protein metabolic process (GO:0051246)	2720	38	18.94	+	2.01	2.31E-05	6.18E-03
parasympathetic nervous system development (GO:0048486)	21	4	0.15	+	27.36	2.48E-05	6.43E-03
regulation of mitotic nuclear division (GO:0007088)	162	8	1.13	+	7.09	2.48E-05	6.52E-03
tube development (GO:0035295)	921	19	6.41	+	2.96	2.77E-05	7.06E-03
regulation of cytokinesis (GO:0032465)	80	6	0.56	+	10.77	2.95E-05	7.41E-03
cell development (GO:0048468)	1746	28	12.15	+	2.3	3.36E-05	8.30E-03
negative regulation of metabolic process (GO:0009892)	2762	38	19.23	+	1.98	4.02E-05	9.78E-03
regulation of cell death (GO:0010941)	1671	27	11.63	+	2.32	4.34E-05	1.04E-02
regulation of cell communication (GO:0010646)	3220	42	22.42	+	1.87	4.73E-05	1.12E-02
metaphase plate congression (GO:0051310)	53	5	0.37	+	13.55	5.05E-05	1.14E-02
tube morphogenesis (GO:0035239)	715	16	4.98	+	3.21	4.89E-05	1.14E-02
regulation of signaling (GO:0023051)	3235	42	22.52	+	1.86	5.00E-05	1.15E-02
spindle organization (GO:0007051)	134	7	0.93	+	7.5	5.74E-05	1.28E-02
regulation of apoptotic process (GO:0042981)	1493	25	10.39	+	2.41	6.25E-05	1.37E-02
negative regulation of protein metabolic process (GO:0051248)	1069	20	7.44	+	2.69	6.44E-05	1.40E-02
morphogenesis of an epithelium (GO:0002009)	505	13	3.52	+	3.7	6.64E-05	1.42E-02
regulation of programmed cell death (GO:0043067)	1518	25	10.57	+	2.37	7.28E-05	1.51E-02
regulation of molecular function (GO:0065009)	2542	35	17.7	+	1.98	7.27E-05	1.53E-02
morphogenesis of a branching epithelium (GO:0061138)	191	8	1.33	+	6.02	7.56E-05	1.55E-02
epithelial cell proliferation (GO:0050673)	97	6	0.68	+	8.89	8.16E-05	1.65E-02
antifungal humoral response (GO:0019732)	10	3	0.07	+	43.09	8.81E-05	1.76E-02
positive regulation of cell cycle process (GO:0090068)	253	9	1.76	+	5.11	9.03E-05	1.78E-02
neuron development (GO:0048666)	839	17	5.84	+	2.91	9.32E-05	1.82E-02
regulation of multicellular organismal development (GO:2000026)	2151	31	14.97	+	2.07	1.00E-04	1.93E-02
morphogenesis of a branching structure (GO:0001763)	203	8	1.41	+	5.66	1.14E-04	2.16E-02
regulation of chromosome segregation (GO:0051983)	104	6	0.72	+	8.29	1.17E-04	2.18E-02
negative regulation of cell cycle process (GO:0010948)	204	8	1.42	+	5.63	1.17E-04	2.21E-02
cell cycle checkpoint (GO:0000075)	152	7	1.06	+	6.62	1.22E-04	2.25E-02
neuron differentiation (GO:0030182)	1034	19	7.2	+	2.64	1.25E-04	2.28E-02
regulation of signal transduction (GO:0009966)	2798	37	19.48	+	1.9	1.30E-04	2.30E-02
neurogenesis (GO:0022008)	1767	27	12.3	+	2.19	1.32E-04	2.32E-02
microtubule cytoskeleton organization involved in mitosis (GO:1902850)	106	6	0.74	+	8.13	1.30E-04	2.33E-02
negative regulation of hydrolase activity (GO:0051346)	398	11	2.77	+	3.97	1.35E-04	2.34E-02
positive regulation of DNA-dependent DNA replication (GO:2000105)	12	3	0.08	+	35.91	1.39E-04	2.38E-02
negative regulation of cell cycle (GO:0045786)	400	11	2.78	+	3.95	1.40E-04	2.39E-02
cell population proliferation (GO:0008283)	548	13	3.81	+	3.41	1.47E-04	2.47E-02
tissue morphogenesis (GO:0048729)	626	14	4.36	+	3.21	1.49E-04	2.47E-02
wound healing (GO:0042060)	274	9	1.91	+	4.72	1.62E-04	2.63E-02
establishment of localization in cell (GO:0051649)	338	10	2.35	+	4.25	1.60E-04	2.64E-02
branching morphogenesis of an epithelial tube (GO:0048754)	160	7	1.11	+	6.28	1.66E-04	2.67E-02
positive regulation of steroid hormone secretion (GO:2000833)	13	3	0.09	+	33.15	1.70E-04	2.69E-02
cellular component organization (GO:0016043)	5077	56	35.34	+	1.58	1.69E-04	2.69E-02
establishment of chromosome localization (GO:0051303)	71	5	0.49	+	10.12	1.84E-04	2.88E-02
chromosome localization (GO:0050000)	72	5	0.5	+	9.98	1.96E-04	3.04E-02
mitotic cell cycle checkpoint (GO:0007093)	117	6	0.81	+	7.37	2.16E-04	3.32E-02
gland development (GO:0048732)	428	11	2.98	+	3.69	2.48E-04	3.77E-02
negative regulation of endopeptidase activity (GO:0010951)	176	7	1.23	+	5.71	2.90E-04	4.20E-02
mitotic metaphase plate congression (GO:0007080)	42	4	0.29	+	13.68	2.86E-04	4.23E-02
positive regulation of cell division (GO:0051781)	79	5	0.55	+	9.09	2.94E-04	4.23E-02
regulation of spindle checkpoint (GO:0090231)	16	3	0.11	+	26.93	2.90E-04	4.24E-02
negative regulation of spindle checkpoint (GO:0090233)	2	2	0.01	+	> 100	2.82E-04	4.25E-02
movement of cell or subcellular component (GO:0006928)	1376	22	9.58	+	2.3	2.98E-04	4.25E-02
cellular component organization or biogenesis (GO:0071840)	5270	57	36.69	+	1.55	2.85E-04	4.25E-02
negative regulation of mitotic cell cycle phase transition (GO:1901991)	125	6	0.87	+	6.89	3.04E-04	4.29E-02
regulation of G2/M transition of mitotic cell cycle (GO:0010389)	80	5	0.56	+	8.98	3.11E-04	4.31E-02
epithelium development (GO:0060429)	1020	18	7.1	+	2.53	3.09E-04	4.32E-02
regulation of organelle organization (GO:0033043)	1279	21	8.9	+	2.36	3.42E-04	4.66E-02
negative regulation of peptidase activity (GO:0010466)	240	8	1.67	+	4.79	3.41E-04	4.68E-02
developmental growth (GO:0048589)	447	11	3.11	+	3.53	3.55E-04	4.72E-02
negative regulation of developmental process (GO:0051093)	1031	18	7.18	+	2.51	3.50E-04	4.73E-02
negative regulation of cell population proliferation (GO:0008285)	683	14	4.75	+	2.94	3.54E-04	4.75E-02
positive regulation of DNA replication (GO:0045740)	45	4	0.31	+	12.77	3.66E-04	4.81E-02
