# Supplementary material for: A branching model of lineage differentiation underpinning the neurogenic potential of enteric glia
Source: Nat Commun. 2023 Sep 22;14:5904. doi: 10.1038/s41467-023-41492-3 (PMC10516949; doi:10.1038/s41467-023-41492-3)
Supplement: Supplementary file 6 — Source Data [file 41467_2023_41492_MOESM6_ESM.zip › source_data/Fig6c.csv]

CRISPRCtrl	Ascl1CRISPR1	Ascl1CRISPR2	RetCRISPR1	RetCRISPR2	TncCRISPR1	TncCRISPR2
95	0	0	0	33.3333333	68.421	76.471
76.1904762	16.6666667	20	53.8461538	0	31.034	90
72.7272727	12.5	0	45	0	50	80
42.8571429	0	28.5714286	0	16.6666667	25	50
25.9259259	0	0	50	33.3333333	82.609	92
0	8.33333333	20	0	100	54.348	62.5
75	0	0	5.55555556	0	92.308	76.923
78.9473684	0	25	26.3157895	0	57.576	96
92.3076923	0	0	23.0769231	8.33333333	100	52.632
88	53.3333333	0	0	16.6666667	91.667	72.727
33.333	5	7.40740741	28.5714286	28.5714286	45.946	22.727
75	4.54545455	0	28.125	0	72.222	81.818
80.645	0	0	0
81.25
81.25
36.842
23.529
7.1429
86.667
33.333
33.333
58.537
