# Supplementary material for: A branching model of lineage differentiation underpinning the neurogenic potential of enteric glia
Source: Nat Commun. 2023 Sep 22;14:5904. doi: 10.1038/s41467-023-41492-3 (PMC10516949; doi:10.1038/s41467-023-41492-3)
Supplement: Supplementary file 6 — Source Data [file 41467_2023_41492_MOESM6_ESM.zip › source_data/Fig6e.csv]

Foxd3 fl/+	Foxd3 fl/fl
50	5.26315789
36.11111111	15.3846154
51.72413793	0
34.14634146	0
61.2244898	20
28.94736842	36.3636364
85.71428571	35.2941176
43.47826087	0
55.55555556	8.33333333
37.5	18.75
