# Supplementary material for: A branching model of lineage differentiation underpinning the neurogenic potential of enteric glia
Source: Nat Commun. 2023 Sep 22;14:5904. doi: 10.1038/s41467-023-41492-3 (PMC10516949; doi:10.1038/s41467-023-41492-3)
Supplement: Supplementary file 6 — Source Data [file 41467_2023_41492_MOESM6_ESM.zip › source_data/FigS7l.csv]

	Foxd3 fl/+				Foxd3 fl/fl
Sox10	1.004157554	0.677979197	0.556599481	0.995004532	0.954009517	0.843224092	1.058743386	0.887056453
S100b	0.273155893	0.20543442	0.096079018	0.097351359	0.664299859	0.406527272	0.823905174	0.806433049
Ngfr	0.506307966	0.469661373	0.273131129	0.5047605	0.079670374	0.086132586	0.104057366	0.099365948
Acta2	1.229092805	1.342458964	0.522133734	0.972993092	2.149295416	2.938477689	1.85105627	3.35832896
Foxd3	1.104613528	0.461470863	0.662205242	0.879349094	0.001115496	0.000480183	0.000633525	0.000913247
