# Supplementary material for: A branching model of lineage differentiation underpinning the neurogenic potential of enteric glia
Source: Nat Commun. 2023 Sep 22;14:5904. doi: 10.1038/s41467-023-41492-3 (PMC10516949; doi:10.1038/s41467-023-41492-3)
Supplement: Supplementary file 6 — Source Data [file 41467_2023_41492_MOESM6_ESM.zip › source_data/FigS7j_top.csv]

DMSO	50nM	500nM
38.1818182	24.0740741	0
32.0754717	26.1538462	0
39.5833333	25.5319149	2.63157895
53.0120482	36	0
29.4871795	20	0
31.372549	28	1.88679245
80	22.2222222	11.5384615
39.5833333	23.3333333	3.84615385
28	33.3333333	5.55555556
55.5555556	20	8
28.2608696	8.33333333	6.66666667
