# Supplementary material for: A branching model of lineage differentiation underpinning the neurogenic potential of enteric glia
Source: Nat Commun. 2023 Sep 22;14:5904. doi: 10.1038/s41467-023-41492-3 (PMC10516949; doi:10.1038/s41467-023-41492-3)
Supplement: Supplementary file 6 — Source Data [file 41467_2023_41492_MOESM6_ESM.zip › source_data/FigS8f.csv]

Sham	12 hours <500 _m	30 hours <500 _m	D3 <500 _m	30 hours >500 _m	D3 >500 _m
0	0	16.5594859	18.74836	16.7135	2.457998
0	0	12.4591585	15.41463	0	2.004922
0	0	21.2191153	1.387358	0	0
0		12.1285232	1.387358	0	4.122561
0		12.4511219
0		10.588082
0		8.7818878
