# Supplementary material for: A branching model of lineage differentiation underpinning the neurogenic potential of enteric glia
Source: Nat Commun. 2023 Sep 22;14:5904. doi: 10.1038/s41467-023-41492-3 (PMC10516949; doi:10.1038/s41467-023-41492-3)
Supplement: Supplementary file 6 — Source Data [file 41467_2023_41492_MOESM6_ESM.zip › source_data/Fig3b.csv]

name	padj	intersection_size	module	log_padj
regulation of Notch signaling pathway	0.000501892904113889	3	11	3.29938894443742
axonogenesis	0.102355520352311	2	26	0.989888729514473
cell morphogenesis involved in neuron differentiation	0.137622813353689	2	26	0.861309568336056
neuron projection development	0.172383493623917	2	26	0.763504321871224
inorganic ion transmembrane transport	0.357854564941712	1	26	0.446293438373609
neuron projection development	2.18145938987172e-09	20	23	8.66125286744396
neurotransmitter transport	4.88285477119834e-07	9	23	6.31132619257132
neurotransmitter secretion	1.41300699445439e-06	8	23	5.84985568836699
cell morphogenesis involved in neuron differentiation	1.3980324010401e-05	11	23	4.85448276318987
axonogenesis	4.94452102269153e-05	9	23	4.30587577227247
synaptic signaling	0.00018183760626508	10	23	3.74031629435694
inorganic ion transmembrane transport	0.0461795479660756	6	23	1.33555032254054
G protein-coupled receptor signaling pathway	0.0808156004173497	5	23	1.09250479614128
axonogenesis	0.0226758053598233	3	8	1.64443727947775
cell morphogenesis involved in neuron differentiation	0.0285150851385396	3	8	1.54492532738792
neuron projection development	0.0589606742394451	3	8	1.22943755878543
synaptic signaling	0.351842016455682	1	8	0.453652298973888
synaptic signaling	1.69955784093122e-06	14	47	5.76966405051617
neurotransmitter transport	1.188368852621e-05	8	47	4.92504873966213
neurotransmitter secretion	3.14028595501716e-05	7	47	4.50303080319063
G protein-coupled receptor signaling pathway	0.0229609501985598	7	47	1.63901014338851
neuron projection development	0.0513243678393916	8	47	1.28967639111577
cell morphogenesis involved in neuron differentiation	0.312641006856451	3	47	0.504954059319124
axonogenesis	0.412308803776784	2	47	0.384777391876165
inorganic ion transmembrane transport	0.878734030612078	1	47	0.0561425544103248
G protein-coupled receptor signaling pathway	0.00032859018763679	9	55	3.48334540961314
inorganic ion transmembrane transport	0.00042115561559548	9	55	3.37555740414763
synaptic signaling	0.0284778337726588	5	55	1.54549304931753
neurotransmitter transport	0.0338052763379383	3	55	1.47101550961542
neurotransmitter secretion	0.0767024127096168	2	55	1.11519097490378
regulation of sensory perception of pain	0.126850392065389	1	55	0.89670818613581
neuron projection development	0.276101864474156	3	55	0.558930660625845
axonogenesis	0.511239434965207	1	55	0.291375653818287
cell morphogenesis involved in neuron differentiation	0.615327395243246	1	55	0.210893749078851
inorganic ion transmembrane transport	0.111592684115995	6	65	0.952364276296286
synaptic signaling	0.111592684115995	6	65	0.952364276296286
neurotransmitter secretion	0.427263095671605	1	65	0.369304617218684
neurotransmitter transport	0.468869046721157	1	65	0.328948437088226
neuron projection development	0.611802985942902	2	65	0.21338840774467
axonogenesis	0.635835880683323	1	65	0.196654968174798
cell morphogenesis involved in neuron differentiation	0.734165113352761	1	65	0.134206256495561
G protein-coupled receptor signaling pathway	0.763091443307034	1	65	0.11742341624685
regulation of sensory perception of pain	1.04009437772789e-05	5	48	4.98292725121393
regulation of digestive system process	0.00302232122227188	3	48	2.51965937929337
synaptic signaling	0.0063372101981286	7	48	2.19810188757677
G protein-coupled receptor signaling pathway	0.0129455452583876	6	48	1.88787965262796
inorganic ion transmembrane transport	0.017884265689088	6	48	1.74752888686665
neurotransmitter transport	0.038217519307618	3	48	1.41773750634373
neurotransmitter secretion	0.0994498754510525	2	48	1.00239575644055
