# Supplementary material for: A branching model of lineage differentiation underpinning the neurogenic potential of enteric glia
Source: Nat Commun. 2023 Sep 22;14:5904. doi: 10.1038/s41467-023-41492-3 (PMC10516949; doi:10.1038/s41467-023-41492-3)
Supplement: Supplementary file 6 — Source Data [file 41467_2023_41492_MOESM6_ESM.zip › source_data/Fig4g_FigS6d.csv]

module	cell_type	fraction_mod	fraction_overall	pvalue	qvalue
16	EGC	0.815217391304348	0.446199934340118	6.18247422824123E-14	6.18247422824123E-13
16	ANCC	0.869565217391304	0.500902823374918	1.28543996190041E-14	2.57087992380083E-13
17	EGC	0.857142857142857	0.446199934340118	1.04489130739585E-06	3.48297102465282E-06
17	ANCC	0.857142857142857	0.500902823374918	1.41459920154982E-05	2.82919840309964E-05
18	EGC	0.666666666666667	0.446199934340118	0.000457083141195536	0.000667286905795258
18	ANCC	0.803921568627451	0.500902823374918	1.76087772460486E-06	5.03107921315673E-06
83	EGC	0.869565217391304	0.446199934340118	3.61167370409181E-06	9.02918426022953E-06
83	ANCC	0.826086956521739	0.500902823374918	0.000250455360190386	0.000417425600317309
81	EGC	0.923076923076923	0.446199934340118	2.47745466107738E-11	1.65163644071826E-10
81	ANCC	0.769230769230769	0.500902823374918	0.000151810354248868	0.000276018825907032
79	EGC	0.96	0.446199934340118	1.70448934449069E-09	8.52244672245345E-09
79	ANCC	0.8	0.500902823374918	0.000467100834056681	0.000667286905795258
71	EGC	0.75	0.446199934340118	0.000596883302392602	0.000751067420876216
71	ANCC	0.708333333333333	0.500902823374918	0.0115581680663272	0.0128424089625858
74	EGC	0.871794871794872	0.446199934340118	4.47563931151115E-09	1.79025572460446E-08
74	ANCC	0.717948717948718	0.500902823374918	0.00173775284229921	0.00204441510858731
75	EGC	0.777777777777778	0.446199934340118	1.10247078670386E-05	2.44993508156412E-05
75	ANCC	0.555555555555556	0.500902823374918	0.205428219630827	0.205428219630827
78	EGC	0.705882352941177	0.446199934340118	0.000600853936700973	0.000751067420876216
78	ANCC	0.617647058823529	0.500902823374918	0.0618720638310023	0.0651284882431603
