# Supplementary material for: A branching model of lineage differentiation underpinning the neurogenic potential of enteric glia
Source: Nat Commun. 2023 Sep 22;14:5904. doi: 10.1038/s41467-023-41492-3 (PMC10516949; doi:10.1038/s41467-023-41492-3)
Supplement: Supplementary file 6 — Source Data [file 41467_2023_41492_MOESM6_ESM.zip › source_data/FigS6c.csv]

module	cell_type	peak_type	number
16	EGC	Distal	53
16	EGC	Exonic	3
16	EGC	Intronic	69
16	ANCC	Distal	112
16	ANCC	Exonic	17
16	ANCC	Intronic	114
16	ANCC	Promoter	16
17	EGC	Distal	23
17	EGC	Intronic	34
17	EGC	Promoter	2
17	ANCC	Distal	32
17	ANCC	Intronic	40
17	ANCC	Promoter	9
18	EGC	Distal	29
18	EGC	Exonic	1
18	EGC	Intronic	35
18	EGC	Promoter	1
18	ANCC	Distal	70
18	ANCC	Exonic	25
18	ANCC	Intronic	92
18	ANCC	Promoter	18
81	EGC	Distal	52
81	EGC	Exonic	18
81	EGC	Intronic	152
81	EGC	Promoter	22
81	ANCC	Distal	7
81	ANCC	Exonic	1
81	ANCC	Intronic	17
81	ANCC	Promoter	2
83	EGC	Distal	41
83	EGC	Exonic	8
83	EGC	Intronic	97
83	EGC	Promoter	3
83	ANCC	Distal	7
83	ANCC	Exonic	2
83	ANCC	Intronic	22
83	ANCC	Promoter	2
71	EGC	Distal	31
71	EGC	Exonic	3
71	EGC	Intronic	108
71	EGC	Promoter	9
71	ANCC	Distal	7
71	ANCC	Exonic	1
71	ANCC	Intronic	19
71	ANCC	Promoter	2
79	EGC	Distal	41
79	EGC	Exonic	6
79	EGC	Intronic	87
79	EGC	Promoter	7
79	ANCC	Distal	15
79	ANCC	Intronic	10
79	ANCC	Promoter	4
74	EGC	Distal	43
74	EGC	Exonic	13
74	EGC	Intronic	148
74	EGC	Promoter	17
74	ANCC	Distal	17
74	ANCC	Exonic	1
74	ANCC	Intronic	24
74	ANCC	Promoter	2
75	EGC	Distal	46
75	EGC	Exonic	12
75	EGC	Intronic	69
75	EGC	Promoter	21
75	ANCC	Distal	5
75	ANCC	Exonic	1
75	ANCC	Intronic	5
75	ANCC	Promoter	1
78	EGC	Distal	73
78	EGC	Exonic	21
78	EGC	Intronic	84
78	EGC	Promoter	22
78	ANCC	Distal	6
78	ANCC	Intronic	15
78	ANCC	Promoter	1
