# Supplementary material for: A branching model of lineage differentiation underpinning the neurogenic potential of enteric glia
Source: Nat Commun. 2023 Sep 22;14:5904. doi: 10.1038/s41467-023-41492-3 (PMC10516949; doi:10.1038/s41467-023-41492-3)
Supplement: Supplementary file 6 — Source Data [file 41467_2023_41492_MOESM6_ESM.zip › source_data/Fig4e_module16.csv]

	seqnames	start	end	strand	name	idx	Log2FC	FDR	MeanDiff
6752	chr14	66868600	66802864	2	Dpysl2	638	1.49408664782796	1.45320216901767e-98	1.51094958184003
4458	chr12	27342718	27334268	2	Sox11	115	-2.35937594518295	3.86502216928065e-95	-1.1205954930376
2298	chr10	120476935	120361275	2	Hmga2	940	-1.51724952747652	5.61499041278318e-90	-1.12279386562543
9711	chr17	68004108	67842706	2	Arhgap28	1039	-1.64810042131292	2.62273742922708e-89	-0.963394713544017
13005	chr2	158666630	158766334	1	Ppp1r16b	1752	-2.06126805310114	3.77710165045023e-85	-0.599745726969688
8153	chr16	22163299	22059009	2	Igf2bp2	250	-1.81896432734532	2.42257794087263e-82	-0.688327825596371
2635	chr11	19018969	18880428	2	Meis1	130	-1.23198729659791	9.81021217863546e-77	-0.960322659320058
16851	chr5	122049851	121860216	2	Cux2	949	-1.18228605880881	1.65869085180408e-65	-0.658757192861089
14497	chr4	13743302	13895056	1	Runx1t1	58	-0.954553928647322	1.52875115513994e-35	-0.294865963705512
5960	chr13	97241105	97253040	1	Enc1	785	-0.79974882944742	1.55074248837831e-30	-0.524242133445696
2661	chr11	23256041	23297597	1	Xpo1	156	-1.28063067226442	8.66286077663246e-29	-0.206062223201008
1231	chr1	180568975	180601254	1	Parp1	1231	-0.751544118572464	4.5564392486054e-19	-0.204528758152791
9245	chr17	34615971	34613350	2	Egfl8	573	-1.10799793142431	1.44976561967626e-18	-0.337371318862009
22064	chr9	20521419	20495068	2	Zfp266	126	-0.773192325347961	7.40148005193079e-17	-0.163272429521785
7887	chr15	103239816	103191546	2	Cbx5	897	-0.468533550761429	3.1222797558542e-15	-0.278503171855168
9681	chr17	62881317	62602957	2	Efna5	1009	-0.250480114220367	3.04988572282937e-14	-0.307951423065986
11032	chr19	40831279	40848572	1	Ccnj	576	-0.722717282650776	2.765050718957e-12	-0.144138515433642
16327	chr5	67099126	67094397	2	Phox2b	425	0.502807581976431	4.55287157377357e-12	0.570309605115387
19658	chr7	62464510	62461871	2	Peg12	1062	-0.868327233309582	6.21521205766179e-12	-0.260279302203216
15911	chr5	3803165	3844515	1	Krit1	9	-0.557060378438152	6.72580677187098e-11	-0.113131579394981
2561	chr11	5444847	5276329	2	Znrf3	56	-0.438772297130804	5.19783250226156e-10	-0.202949012947402
6964	chr14	120911194	120948046	1	Ipo5	850	-0.352744469933684	1.17026710693502e-09	-0.169754987142556
13406	chr3	31095058	31122923	1	Skil	108	0.468365724674182	3.1580113104549e-09	0.279695430174617
3154	chr11	69008460	68985701	2	Pfas	649	-0.609395536629633	3.40608451701635e-09	-0.0993579254406945
4872	chr12	91590487	91555262	2	Gtf2a1	529	0.431477413223788	1.1454731495542e-08	0.238628227218132
22607	chr9	59486374	59388554	2	Arih1	669	0.455763276584006	3.02037883026912e-08	0.171247211347056
22100	chr9	21367871	21405363	1	Ilf3	162	-0.37952340560326	5.96979228296807e-08	-0.129233034788824
9087	chr17	28622454	28589592	2	Srpk1	415	-0.564268845808405	1.23272942959812e-07	-0.102410849489844
1759	chr10	67548955	67544511	2	Ado	401	-0.418735377768518	1.24424356544058e-07	-0.221521891228611
18530	chr6	142387243	142403858	1	Golt1b	1243	-0.435265408953589	2.20347107500939e-06	-0.0854503296453203
6731	chr14	65262463	65192441	2	Fzd3	617	-0.31741726803338	6.34921047357281e-06	-0.123699644559557
21756	chr8	112011354	111993439	2	Kars	991	-0.434548993527522	7.06204418147746e-06	-0.104702071315222
6318	chr14	32322019	32347820	1	Ogdhl	204	-0.599551294809002	7.77334995085433e-06	-0.0868705909573228
21698	chr8	108714644	108961636	1	Zfhx3	933	0.20285584792658	2.0875706857848e-05	0.30057547356627
13575	chr3	63976143	64019078	1	Gmps	277	-0.328514842973473	2.65109870829382e-05	-0.0642885017758207
11585	chr2	30061996	30072577	1	Set	332	-0.289137059582437	4.37986870239491e-05	-0.166279153798559
1323	chr1	191575636	191623690	1	Ints7	1323	-0.263951705567675	5.4464056163133e-05	-0.107803380333569
2386	chr10	128058982	128077254	1	Ptges3	1028	-0.233795297956886	0.000197659806873344	-0.0971407283082841
19682	chr7	66109515	66173798	1	Chsy1	1086	-0.208437712778331	0.000208348609032509	-0.100584135657163
10874	chr19	21778340	21858360	1	Cemip2	418	-0.16605324176073	0.000249796220509731	-0.0992075251616656
15245	chr4	119174195	119169516	2	Zfp691	806	-0.295618079091779	0.000339026663118308	-0.122357971874413
9753	chr17	74528295	74703356	1	Birc6	1081	-0.237893580535331	0.000377717542570624	-0.117094508452365
6915	chr14	103844476	103814615	2	Ednrb	801	-0.122759980103996	0.000498712240302945	-0.0608497337011682
11542	chr2	27507662	27445581	2	Brd3	289	-0.26934022558097	0.000663179678762299	-0.0941174686337143
12580	chr2	125068127	125088677	1	Slc24a5	1327	-0.533903330717457	0.000773133412547016	-0.0533903073325906
1205	chr1	176807124	176733653	2	Cep170	1205	-0.258393860027695	0.000991210467448928	-0.0546442017300404
9634	chr17	56476480	56412426	2	Ptprs	962	0.219894264463018	0.00123540243757836	0.222840845433212
7918	chr16	4213404	4084048	2	Crebbp	15	0.321675751146983	0.0013716050593984	0.136191958496821
14943	chr4	88722508	88718292	2	Klhl9	504	0.331548736664251	0.00196469657906904	0.138164158586372
413	chr1	74544286	74435510	2	Usp37	413	-0.16046873536291	0.00371587483764209	-0.0561384315932976
20952	chr8	22060721	22071627	1	Alg11	187	-0.158692668135594	0.00464075261000175	-0.0462492978213503
6012	chr13	103774608	103741615	2	Srek1	837	-0.153698603643769	0.00519860244869941	-0.0487272282333018
17008	chr5	135394546	135376140	2	Pom121	1106	-0.278114536078859	0.00632952445258269	-0.0566163903073336
15414	chr4	129820221	129850003	1	Ptp4a2	975	0.234920136925078	0.00868549185746953	0.0986951566079871
5595	chr13	51100880	51152562	1	Spin1	420	-0.229348548452109	0.0139320587104738	-0.0771661878310488
2520	chr11	3648814	3639785	2	Tug1	15	-0.181752759086761	0.0142293483043389	-0.0699630381153071
8321	chr16	38089001	38246079	1	Gsk3b	418	0.146151879035144	0.0142341634390665	0.115270227201291
6052	chr13	111808983	111746433	2	Map3k1	877	0.168592369653805	0.0151714040251015	0.11229372462128
14281	chr3	132684144	132841688	1	Tbck	983	-0.0689660801333924	0.0167963652927795	-0.0176120106026052
15854	chr4	155491361	155559269	1	Gnb1	1415	-0.152096729936207	0.0205896570942072	-0.0559143767506973
3964	chr11	102185256	102163489	2	Lsm12	1459	-0.214926652652411	0.0261215397266077	-0.0463440135437809
12364	chr2	106974397	106962529	2	Arl14ep	1111	-0.12563168393513	0.0370715544134812	-0.0349467639005294
8121	chr16	20517064	20532315	1	Dvl3	218	-0.138905007565607	0.0452307209290462	-0.0464385634342466
7679	chr15	94589824	94577948	2	Twf1	689	-0.0635451515387478	0.0454067964557591	-0.0186903897591837
22962	chr9	103365780	103353102	2	Cdv3	1024	-0.162452145780178	0.0457280424809509	-0.0135103366007343
414	chr1	74506060	74530842	1	Cnot9	414	-0.0919627183830836	0.116234376086955	-0.0307112608228307
7503	chr15	81400073	81365044	2	St13	513	-0.091578567215254	0.116319569730711	-0.0218452428647056
21035	chr8	31111846	31131482	1	Rnf122	270	0.290885828849405	0.125198802710673	0.152016422801059
11080	chr19	43689689	43733853	1	Entpd7	624	0.124523543860364	0.155611856320079	0.0311571416643505
14288	chr3	133544390	133463677	2	Tet2	990	-0.0337920627146622	0.160912631040061	-0.00999761892682471
11277	chr2	5845034	5868736	1	Nudt5	24	-0.149656631173538	0.164997300298044	-0.0303371769924596
7557	chr15	83149336	83125978	2	Poldip3	567	0.166613523002935	0.180368703705993	0.0651385549581743
12607	chr2	127143457	127138769	2	Itpripl1	1354	0.269031202326512	0.248448358031616	0.052265578628738
1556	chr10	34282190	34284885	1	Tspyl1	198	-0.0456724702169511	0.270666944640543	-0.0207041498253777
19991	chr7	102210166	102119400	2	Nup98	1395	-0.0243519757831129	0.305344937828341	-0.00864669806761253
6636	chr14	56886653	56962579	1	Zmym2	522	0.0774237056815356	0.316656593496419	0.0290578193031942
5641	chr13	55209782	55318325	1	Nsd1	466	0.0772034274951895	0.410107019008787	0.0435658910761429
21234	chr8	70042734	70016123	2	Mau2	469	0.179105318145726	0.425033580490709	0.0503904599009947
2166	chr10	96617001	96622813	1	Btg1	808	0.136227840599613	0.503114803477607	0.134917176578839
20808	chr8	8690537	8666576	2	Arglu1	43	0.23271953408311	0.582184763544513	0.0694317462838103
5272	chr13	21453727	21442175	2	Zscan26	97	0.387920296884915	0.58383803123239	0.0603858774648682
8006	chr16	13780699	13814841	1	Rrn3	103	0.140826059698923	0.641668071447899	0.0280324004904619
14598	chr4	40854537	40804582	2	B4galt1	159	0.110866141414083	0.658741409050703	0.0506744341821073
2638	chr11	20112951	20062304	2	Actr2	133	0.0481087579741192	0.671619320639325	0.014732257793549
21220	chr8	69625548	69610654	2	Zfp868	455	0.133147866722301	0.77461300868799	0.0361017444198724
14051	chr3	103020546	103058186	1	Csde1	753	0.0807806452221693	0.824380968685256	0.0336351675180875
3061	chr11	61175059	61151781	2	Usp22	556	0.0420155082438463	0.827420226393549	0.0207161679065304
5685	chr13	58128556	58125879	2	Hnrnpa0	510	0.0386316935535215	0.861606959940076	0.0375778584625566
11255	chr2	3284212	3328877	1	Nmt2	2	0.0673962320451601	0.894713288992082	0.0286189883912756
11411	chr2	23156505	23199260	1	Yme1l1	158	0.111234327504516	0.947302495004362	0.029408921200079
8318	chr16	37868400	37888857	1	Lrrc58	415	0.0549533831471017	0.994000621053693	0.0236952303591826
261	chr1	54439026	54395877	2	Gtf3c3	261	0.144568205796722	0.99516317974615	0.0192401988327154
