# Supplementary material for: A branching model of lineage differentiation underpinning the neurogenic potential of enteric glia
Source: Nat Commun. 2023 Sep 22;14:5904. doi: 10.1038/s41467-023-41492-3 (PMC10516949; doi:10.1038/s41467-023-41492-3)
Supplement: Supplementary file 6 — Source Data [file 41467_2023_41492_MOESM6_ESM.zip › source_data/FigS6b_module79.csv]

	seqnames	start	end	strand	name	idx	Log2FC	FDR	MeanDiff
3100	chr11	63128982	63159547	1	Pmp22	595	1.82816789263472	1.3448118966414e-81	1.14453373361921
17112	chr5	138994953	138976971	2	Pdgfa	1210	1.51461393499072	9.10527982672722e-81	1.60002568148588
11546	chr2	27886425	28039510	1	Col5a1	293	1.21226223344556	2.63428262038354e-73	1.07525206782946
692	chr1	110977372	110889195	2	Cdh19	692	1.66192628914977	4.94764217503963e-64	0.646157034144014
712	chr1	120121096	120113280	2	Dbi	712	1.11313588872208	1.48975042396446e-53	1.3791392359523
13516	chr3	54361107	54391041	1	Postn	218	1.40218486828121	1.43785072145724e-49	0.670164101608713
21513	chr8	92827297	92853421	1	Mmp2	748	1.32665485160344	6.56446321320649e-48	0.65301398317169
22373	chr9	44134658	44142726	1	Mcam	435	1.07256658732534	2.15724329001185e-46	1.22456358809826
14872	chr4	64047015	63959785	2	Tnc	433	1.30905966059557	4.58758903918795e-43	0.504997885217733
225	chr1	45311538	45349706	1	Col3a1	225	2.10658681670185	1.83113229789886e-42	0.385831384247627
7980	chr16	10993121	10959273	2	Litaf	77	1.92917556160488	9.56444252727463e-41	0.458244900634913
6869	chr14	79301635	79288750	2	Rgcc	755	1.31629561701982	2.98714082165848e-36	0.898429711706583
22477	chr9	50751325	50756636	1	Cryab	539	1.79891594111034	3.26119613263528e-35	0.726283832206504
13442	chr3	36475887	36448923	2	Anxa5	144	0.922633264282744	3.46386076239266e-30	0.525309650446559
11674	chr2	33215961	33247714	1	Angptl2	421	0.819702278497266	1.23126592966619e-29	0.52664896699785
17464	chr6	34598544	34775469	1	Cald1	177	0.740432294148913	3.91073805890984e-28	0.513085883740125
14996	chr4	96553651	96516138	2	Cyp2j6	557	1.5160830793664	4.40044624671358e-27	0.273267917316556
17203	chr5	145114256	145128186	1	Arpc1b	1301	1.19008201980876	1.90863435023693e-25	0.589579875879073
23058	chr9	108306160	108337943	1	Rhoa	1120	0.494380988499268	7.27540054533089e-10	0.180988516241226
10432	chr18	82475123	82585637	1	Mbp	576	0.290316423811553	1.67514280090098e-08	0.239792777145837
19484	chr7	45092213	45082914	2	Rcn3	888	-0.531971399149206	2.29596502482929e-07	-0.168397082609386
12967	chr2	156775464	156781657	1	Myl9	1714	0.403701041008757	2.71372350352299e-05	0.28807423311542
3897	chr11	100574939	100581739	1	Cnp	1392	0.529640843853508	4.72541898630077e-05	0.260440984689551
24007	chrX	107403360	107397195	2	Itm2a	717	-0.0112997814636767	0.0354068270082763	-0.00215694050210463
12354	chr2	105399319	105385948	2	Rcn1	1101	0.0610313305111104	0.75140751422365	0.0242265328278336
