# Supplementary material for: A branching model of lineage differentiation underpinning the neurogenic potential of enteric glia
Source: Nat Commun. 2023 Sep 22;14:5904. doi: 10.1038/s41467-023-41492-3 (PMC10516949; doi:10.1038/s41467-023-41492-3)
Supplement: Supplementary file 6 — Source Data [file 41467_2023_41492_MOESM6_ESM.zip › source_data/FigS6b_module71.csv]

	seqnames	start	end	strand	name	idx	Log2FC	FDR	MeanDiff
21116	chr8	45507788	45827906	1	Sorbs2	351	2.31694342927417	3.85310337590074e-116	2.09639045469422
11008	chr19	38524197	38785105	1	Plce1	552	2.1349274218508	3.079202117359e-110	1.39418944002272
9953	chr18	23310020	23659719	1	Dtna	97	2.00052445546823	1.1818881075777e-101	1.35527739777864
2799	chr11	47988969	46896253	2	Sgcd	294	1.50355357801074	5.74559776616882e-96	1.65403232488206
18080	chr6	103510876	103750202	1	Chl1	793	1.89874980688719	1.92309966867984e-92	1.50436051037078
16187	chr5	35757880	35884979	1	Ablim2	285	1.45220493008356	5.72216513118933e-89	1.25101650350175
398	chr1	74124449	73910231	2	Tns1	398	1.10424468992456	4.06066069980499e-84	1.45265622369514
17629	chr6	48841374	48833811	2	Tmem176b	342	2.02978358344277	7.26290687703152e-52	0.661870412227921
22478	chr9	50752354	50751072	2	Hspb2	540	2.08716693292685	4.96713510990537e-42	1.08483335756954
17630	chr6	48841483	48845858	1	Tmem176a	343	1.72049630548234	2.63140907820405e-38	0.665089792568527
6705	chr14	63122462	63145923	1	Ctsb	591	1.53531494859691	5.50683954898274e-38	0.661586770366694
1720	chr10	62231218	62185396	2	Tspan15	362	0.963618853324233	7.93473360331465e-34	0.579976881459644
12570	chr2	122611277	122594473	2	Gatm	1317	1.08555674223767	3.56081481005654e-18	0.2264965864501
13038	chr2	163645143	163623273	2	Serinc3	1785	1.55392308956253	1.63343569152169e-17	0.21413398097409
4916	chr12	102439697	102394098	2	Lgmn	573	0.810900048363916	1.88627712000225e-17	0.336071767973108
2845	chr11	50210820	50200152	2	Sqstm1	340	0.932705162103324	6.84640901224193e-16	0.492291041803552
509	chr1	85894510	85908698	1	Itm2c	509	-0.692926491994137	2.17303340297508e-13	-0.222390010793617
17302	chr6	4747204	4674350	2	Sgce	15	-0.284680967789662	7.38450276858374e-07	-0.120230850256773
11354	chr2	13271415	13076967	2	Rsu1	101	0.441049255219108	2.72402940526559e-06	0.176623654560644
1690	chr10	60277628	60302600	1	Psap	332	0.546899459944174	2.12964123358297e-05	0.160450528077135
19485	chr7	45103822	45092993	2	Fcgrt	889	0.392315332779881	0.00905003545818178	0.129385710549776
13648	chr3	81932601	81956725	1	Ctso	350	0.291705011058179	0.208093641101513	0.0802056833282866
23389	chrX	10485116	10596604	1	Tspan7	99	0.10509104513662	0.340434251146922	0.0353488204670456
1667	chr10	57794544	57811830	1	Smpdl3a	309	-0.00353917747961113	0.792009761768645	-0.000501129300095132
