# Supplementary material for: A branching model of lineage differentiation underpinning the neurogenic potential of enteric glia
Source: Nat Commun. 2023 Sep 22;14:5904. doi: 10.1038/s41467-023-41492-3 (PMC10516949; doi:10.1038/s41467-023-41492-3)
Supplement: Supplementary file 6 — Source Data [file 41467_2023_41492_MOESM6_ESM.zip › source_data/FigS6b_module74.csv]

	seqnames	start	end	strand	name	idx	Log2FC	FDR	MeanDiff
2840	chr11	49901835	49980223	1	Rasgef1c	335	2.23832973080154	1.2012195328322e-120	2.36759604139656
7202	chr15	55112317	55259273	1	Deptor	212	2.01174452362389	1.63576215248665e-102	1.47339260764802
7105	chr15	34306681	34436242	1	Matn2	115	1.90847737865799	3.45548392724395e-90	1.35321052972553
913	chr1	151571373	151719347	1	Fam129a	913	1.64717459260982	6.0796632908272e-80	0.919365148385508
14107	chr3	107101567	107115005	1	Kcna2	809	2.04844495853154	4.21667840198666e-75	1.16132366706781
6084	chr13	115101964	114958079	2	Itga1	909	1.45580094677721	3.49834878922908e-70	0.875561374100091
12000	chr2	84936646	84958509	1	Slc43a3	747	2.46258329496073	5.25191264129133e-68	0.950099669765722
2918	chr11	54069017	54054928	2	Pdlim4	413	1.79915752946267	1.33913861439162e-67	1.09638349212412
11298	chr2	10153543	10256529	1	Itih5	45	1.49971355421531	7.96736499048881e-67	0.832699974745009
3911	chr11	100970617	100956736	2	Cavin1	1406	1.76782750993363	3.06931985873434e-66	0.997549647837868
7057	chr15	12739924	12357054	2	Pdzd2	67	0.871764856059946	1.94288075556029e-60	1.05526832139572
4099	chr11	110095937	110025634	2	Abca8a	1594	2.45508712287044	1.5988398886135e-54	0.374053111910797
4935	chr12	103434189	103440245	1	Ifi27	592	3.20018971111831	2.17933752635935e-54	0.46628861669086
11696	chr2	35256359	35307902	1	Gsn	443	1.17543581028868	2.19410370687729e-52	0.743554146398445
22071	chr9	20815067	20770057	2	Col5a3	133	1.25423643407793	3.49526810219464e-51	0.613681431954448
5842	chr13	73847631	73819328	2	Nkd2	667	1.43371949753979	5.02708001252799e-50	0.607242683678807
18481	chr6	135362931	135383173	1	Emp1	1194	1.89228108708068	5.30463082265929e-48	0.750651362290889
8283	chr16	35871382	35832878	2	Parp14	380	1.86248896097567	1.13579442780155e-47	0.524394872991009
16501	chr5	92331827	92414628	1	Art3	599	1.16288322220774	7.91807197931348e-47	0.564683582936444
15573	chr4	137468803	137570630	1	Hspg2	1134	0.864615376953482	2.64103630343575e-41	0.738669934275116
7965	chr16	10313968	10281749	2	Emp2	62	1.71033529984424	1.36633501848707e-40	0.434568129675077
1835	chr10	76726044	76708792	2	Col6a1	477	1.36369186709796	7.7078302712121e-38	0.481854483283617
22719	chr9	69453683	69491785	1	Anxa2	781	1.3448391465491	8.34985458478614e-38	0.602524161320918
20653	chr7	141010744	141009590	2	Ifitm3	2057	1.62442775213953	8.7201222586075e-36	0.88788477625941
15820	chr4	153482830	153373221	2	Ajap1	1381	0.799446533572187	4.00832239759999e-32	0.602043960172329
11792	chr2	52038113	52056681	1	Tnfaip6	539	1.70858379483112	1.44822393260928e-31	0.505831683161045
12558	chr2	122147687	122153082	1	B2m	1305	1.56686956985914	1.92875276324944e-31	0.769198503169102
23032	chr9	107609241	107597674	2	Sema3b	1094	0.895086246777249	1.55661698716799e-30	0.732265711060653
11065	chr19	42202252	42197971	2	Sfrp5	609	0.986597656244574	4.27950205218119e-29	0.724480770141177
5931	chr13	94057796	94195409	1	Lhfpl2	756	0.522048879255937	2.11615457704261e-18	0.637360432981483
1254	chr1	182300834	182303289	1	1700047M11Rik	1254	1.46672377213806	4.4110782291138e-18	0.17132567610094
19553	chr7	45921426	45918023	2	Emp3	957	0.766539953154369	1.04468774983465e-14	0.484087809525576
23761	chrX	73483601	73495936	1	Bgn	471	1.13385009887624	1.23668833860124e-12	0.193628214059253
16498	chr5	92278181	92257660	2	Naaa	596	0.668637825169115	9.48090861271108e-10	0.221147811577453
2518	chr11	3514702	3517351	1	Selenom	13	0.616548162696874	2.54540070300166e-07	0.277940056639168
23773	chrX	73880834	73853780	2	L1cam	483	0.584378468962593	6.43729023202997e-07	0.213552095541707
13264	chr2	180986535	181017540	1	Col20a1	2011	0.632359617520901	2.39148855684567e-05	0.234586900533877
14129	chr3	108017973	108012250	2	Gstm1	831	0.520850339883298	0.000145676215319626	0.254526990810004
15112	chr4	109666756	109660876	2	Cdkn2c	673	0.279182421196298	0.0678509522847625	0.20857309284793
