# Supplementary material for: A branching model of lineage differentiation underpinning the neurogenic potential of enteric glia
Source: Nat Commun. 2023 Sep 22;14:5904. doi: 10.1038/s41467-023-41492-3 (PMC10516949; doi:10.1038/s41467-023-41492-3)
Supplement: Supplementary file 6 — Source Data [file 41467_2023_41492_MOESM6_ESM.zip › source_data/Fig4e_module75.csv]

	seqnames	start	end	strand	name	idx	Log2FC	FDR	MeanDiff
11857	chr2	66784910	66673426	2	Scn7a	604	3.50741603264988	5.00312859519903e-109	1.08247363524204
18094	chr6	108660629	108666925	1	Bhlhe40	807	1.74924937760798	7.24565303691431e-90	2.24077608014319
18330	chr6	126645801	126636463	2	Kcna1	1043	1.81247208315561	2.99548419560742e-88	1.71667231629414
9251	chr17	34743897	34728380	2	C4b	579	4.1253951408712	1.24267410967116e-87	0.788067080978339
4098	chr11	109995816	109933406	2	Abca8b	1593	2.10341409303655	1.96574231769041e-83	0.658658200613364
3313	chr11	73199482	73224506	1	Shpk	808	2.02139093269327	5.31505358820644e-82	1.15382230618817
1092	chr1	170976071	170960558	2	Fcgr2b	1092	3.11750872949197	1.39653922738577e-78	0.892983914253616
3987	chr11	102761435	102780262	1	Adam11	1482	1.43435189671208	2.51681066677473e-69	1.16134687189798
10308	chr18	63387183	63010213	2	Piezo2	452	1.34156636960341	8.64936544180528e-68	0.976677033656887
5946	chr13	95891922	95627177	2	Iqgap2	771	1.13139323789597	8.01227257196103e-60	0.903737070557022
4936	chr12	103443680	103433873	2	Ifi27l2a	593	3.08386144326529	4.14030070907232e-58	0.479489584480611
3316	chr11	73324637	73304988	2	Aspa	811	2.89056386566876	3.63208463050563e-55	0.441076199680726
10865	chr19	20492715	20643462	1	Aldh1a1	409	2.06563092880805	5.03447155469938e-51	0.508690554645874
12622	chr2	127656695	127633226	2	Mal	1369	1.53698156069009	2.36660948650902e-50	0.569330272912761
9100	chr17	29090979	29100722	1	Cdkn1a	428	1.61280840931354	1.93716709076528e-44	0.82840652501928
2686	chr11	28853205	28926743	1	Efemp1	181	1.7210629240903	4.07019394310502e-41	0.380752967333866
4963	chr12	104406708	104414329	1	Serpina3n	620	1.99231401691775	5.57641506595386e-39	1.05386370592598
17616	chr6	48572670	48569698	2	Rarres2	329	2.39850012778688	3.43451298708399e-35	0.571771262032353
20969	chr8	22757722	22782848	1	Plat	204	1.22025917829872	2.1376158144505e-22	0.429559013535268
17615	chr6	48554799	48570722	1	Lrrc61	328	1.12297854114137	9.24223000042229e-21	0.349702072398132
9209	chr17	34000333	33996012	2	H2-K1	537	1.25985065906487	4.70527296410027e-16	0.485983802644284
17289	chr6	3399571	3372257	2	Samd9l	2	1.39568076326244	6.87123078537457e-16	0.141644340548914
22877	chr9	92275602	92297752	1	Plscr2	939	1.73732194709988	4.24125295073944e-15	0.165611937105387
12634	chr2	128863932	128897034	1	Fbln7	1381	0.939587439271788	6.43358969501121e-15	0.233792167145513
21535	chr8	94179089	94180327	1	Mt1	770	0.871570435472059	2.15920183691382e-13	0.826002862528573
16404	chr5	77408045	77349240	2	Igfbp7	502	0.684300267552065	7.09879324369985e-11	0.274750722411663
9225	chr17	34198195	34201454	1	Psmb8	553	1.17309709014194	1.08336820755747e-10	0.28649424524151
21534	chr8	94172618	94173567	1	Mt2	769	1.02258419197995	5.21959002652409e-10	0.56329774228596
15866	chr4	155774561	155768495	2	Vwa1	1427	0.662396244276469	4.0304457404498e-09	0.572743782175579
9307	chr17	35263094	35267497	1	H2-D1	635	0.720198023157125	2.19221182928944e-08	0.447182449508449
20980	chr8	23411502	23449632	1	Sfrp1	215	0.394598315011856	1.50464386309185e-07	0.219949355649626
8221	chr16	31314808	31296192	2	Apod	318	0.599986174405267	0.00208757428891616	0.154510403921832
18372	chr6	128992961	129006647	1	BC064078	1085	-0.127257780646842	0.020238829300649	-0.0155588932828724
11994	chr2	84775429	84765360	2	Serping1	741	0.0455956444407644	0.392328908270373	0.0116029155755486
12039	chr2	85979312	85984798	1	Olfr1030	786	0.0773222237911207	0.708981882675498	0.000611995033446692
9314	chr17	35439155	35443773	1	H2-Q7	642	0	NA	0
