# Supplementary material for: A branching model of lineage differentiation underpinning the neurogenic potential of enteric glia
Source: Nat Commun. 2023 Sep 22;14:5904. doi: 10.1038/s41467-023-41492-3 (PMC10516949; doi:10.1038/s41467-023-41492-3)
Supplement: Supplementary file 6 — Source Data [file 41467_2023_41492_MOESM6_ESM.zip › source_data/FigS6b_module83.csv]

	seqnames	start	end	strand	name	idx	Log2FC	FDR	MeanDiff
3131	chr11	67532998	67688992	1	Gas7	626	2.31252228956755	1.3118062479378e-125	2.42932364254205
1648	chr10	52690501	53111622	1	Slc35f1	290	1.56803418068436	2.25184197536015e-99	1.87843896269155
22461	chr9	49799393	49502129	2	Ncam1	523	1.36976206371281	5.72663759438394e-85	1.37228191964177
12587	chr2	125724148	125627447	2	Shc4	1334	1.21505714105733	4.62231162978514e-64	0.834854806454497
11220	chr19	58455398	58235581	2	Gfra1	764	0.977235707484543	3.55805127245192e-58	1.12555004475934
12726	chr2	134786164	135475258	1	Plcb1	1473	0.765313616690139	5.37144049858414e-55	0.952027297704462
1566	chr10	38965515	39110188	1	Lama4	208	1.15589682962052	2.64838637658129e-50	0.635461806112077
6083	chr13	114932041	114835912	2	Itga2	908	1.11675459996648	1.0546237818813e-48	0.573235664842607
15711	chr4	144892827	144927645	1	Dhrs3	1272	1.3959553911303	1.2124153672776e-46	0.911182664916648
5225	chr13	13437602	13512275	1	Nid1	50	0.901587652571987	8.63826193460064e-33	0.506378863916879
2419	chr10	128589501	128569368	2	Erbb3	1061	0.681242986909947	6.22124901753547e-26	0.631778694630414
7449	chr15	79164506	79154913	2	Sox10	459	0.638567400739893	1.73385875707232e-22	1.02931448519951
9985	chr18	31949636	31942999	2	Gpr17	129	0.752307284553363	1.64781247737893e-14	0.504570848474962
14153	chr3	108722299	108678638	2	Gpsm2	855	0.548176123027796	5.12663382270649e-14	0.264513073486788
1666	chr10	57784923	57788450	1	Fabp7	308	1.03858927116144	1.91366897868863e-12	0.316007126099778
15971	chr5	17574816	17730268	1	Sema3c	69	0.632677369573063	7.47222115497857e-10	0.254789912205478
14785	chr4	56865211	56810935	2	Ctnnal1	346	0.50171693576005	3.82217655369121e-08	0.218863915611876
15892	chr4	156197488	156165290	2	Agrn	1453	-0.255559982643922	5.00953341222618e-06	-0.162842657484158
473	chr1	79858665	79794321	2	Serpine2	473	0.499685052226666	0.000172698280943025	0.200838453884139
15298	chr4	123233556	123249870	1	Heyl	859	-0.171485103197826	0.000434363891200185	-0.113193798730524
4480	chr12	31265294	31329639	1	Lamb1	137	-0.135699362085804	0.0263772754800294	-0.0646742418530986
20346	chr7	120201988	120186384	2	Crym	1750	0.450461764975222	0.0319518912701962	0.105559027101716
16312	chr5	65435842	65413221	2	Ugdh	410	0.326263687154768	0.142758573370526	0.138376507634479
