# Supplementary material for: A branching model of lineage differentiation underpinning the neurogenic potential of enteric glia
Source: Nat Commun. 2023 Sep 22;14:5904. doi: 10.1038/s41467-023-41492-3 (PMC10516949; doi:10.1038/s41467-023-41492-3)
Supplement: Supplementary file 6 — Source Data [file 41467_2023_41492_MOESM6_ESM.zip › source_data/Fig4e_module81.csv]

	seqnames	start	end	strand	name	idx	Log2FC	FDR	MeanDiff
11211	chr19	57008575	56912354	2	Afap1l2	755	2.4329002508238	1.65057270776382e-118	2.43203023791744
8342	chr16	42875893	43727234	1	Zbtb20	439	1.33963128370001	7.82862911887087e-110	2.82794032484475
832	chr1	135167681	135160250	2	Gpr37l1	832	2.26197550594648	1.20821289743167e-106	2.10317787458919
14801	chr4	58553491	58435252	2	Lpar1	362	2.35595075391611	1.26760605257564e-103	1.25072067162671
15418	chr4	130047840	130099277	1	Col16a1	979	1.97159042941452	2.37256417220494e-96	1.33088685459467
11845	chr2	65022766	64912478	2	Grb14	592	1.88135650747598	6.37995240649902e-96	1.08714318532314
11028	chr19	40513812	40292040	2	Sorbs1	572	1.15462148307907	8.54471710953771e-83	1.35203947924753
6508	chr14	51913488	51905271	2	Ndrg2	394	2.26360442665466	8.70797821639746e-82	1.22324482397121
7264	chr15	66969641	66929318	2	Ndrg1	274	1.7547759720202	1.81658961636577e-80	1.01089837650795
17082	chr5	137962959	137953809	2	Gjc3	1180	2.95760944647515	2.36990050311872e-69	0.728418310656854
23845	chrX	82814910	85205050	1	Dmd	555	1.08671607543288	3.22366507468778e-65	1.22257746171145
14997	chr4	96591485	96568429	2	Cyp2j9	558	2.02154223140289	5.90420356340215e-63	0.69178302209586
2537	chr11	4186833	4215505	1	Tbc1d10a	32	1.56429613750613	1.39308328343402e-62	0.823688277247513
11460	chr2	25395874	25401323	1	Entpd2	207	1.97498743013579	3.63500445733138e-60	1.14983391002315
19289	chr7	31059935	31070935	1	Lgi4	693	1.52337028517715	1.06902747311475e-59	1.20527960999109
2941	chr11	55420080	55394159	2	Sparc	436	1.12685166601607	2.34566350744197e-58	0.883796843309141
19290	chr7	31076697	31070535	2	Fxyd3	694	1.17309632799885	6.96554242153961e-58	1.45750829863437
10704	chr19	10182888	10196874	1	Fads1	248	1.39328243047139	1.24825728343796e-57	0.966030008319202
19958	chr7	100662394	100643896	2	Plekhb1	1362	1.48740364594415	1.73396748281719e-55	0.83686857857853
18630	chr7	4119530	4135407	1	Ttyh1	34	1.47283895646275	3.46035212623706e-54	0.753665277109499
22456	chr9	49081260	49117587	1	Tmprss5	518	1.48797183110276	3.50469886894189e-48	0.629037124383465
22809	chr9	79718722	79598987	2	Col12a1	871	1.28567884847667	1.21030497288488e-42	0.571155004154195
1345	chr1	193273188	193272160	2	G0s2	1345	1.38223281381036	9.46267628504578e-42	0.810503799071944
20822	chr8	11312805	11449287	1	Col4a2	57	0.752248607436949	7.33933155444736e-39	0.663339714955554
13976	chr3	96557957	96561857	1	Txnip	678	1.35139934616814	2.60750855119354e-37	0.901318826792333
16505	chr5	92505657	92441311	2	Scarb2	603	0.920167618653949	2.71448316735119e-36	0.61402109712712
17074	chr5	137745969	137768453	1	Tsc22d4	1172	0.886191852721346	6.43914347965714e-35	0.654665048886046
2080	chr10	86021929	86048328	1	Fbxo7	722	1.09302685060818	2.58268348834911e-32	0.441907758280652
19288	chr7	31055656	31051678	2	Fxyd1	692	0.951047163660826	3.92580323339479e-31	1.01306042049411
11068	chr19	42431783	42283037	2	Crtac1	612	0.637229627498493	3.84132474822171e-25	0.454480550853697
12336	chr2	104095801	104115410	1	Cd59a	1083	1.62948612556129	5.90764729378032e-24	0.290644320161968
11757	chr2	38931980	38960585	1	Olfml2a	504	0.794642420382438	2.57391444273293e-23	0.481723210497006
6991	chr15	3270767	3280508	1	Selenop	1	1.14956864535425	2.0163647804344e-12	0.231330232675245
13262	chr2	180954699	180934772	2	Nkain4	2009	-0.492251831115904	1.58409138163171e-09	-0.162875240813167
24121	chrX	136822746	136838582	1	Plp1	831	0.791202168808162	1.78615097329315e-07	0.270397108765743
3037	chr11	60220627	60199084	2	Srebf1	532	0.37541796256847	2.49395301605777e-06	0.220300306670572
14058	chr3	103738001	103735394	2	Olfml3	760	0.517246687269353	6.13607973593626e-06	0.505610170460958
18941	chr7	19699188	19696244	2	Apoe	345	0.741593186593613	1.6917140853907e-05	0.270540462922737
17307	chr6	5298373	5264624	2	Pon2	20	0.446958525067495	0.00326856361669337	0.124145650404306
