# Supplementary material for: A branching model of lineage differentiation underpinning the neurogenic potential of enteric glia
Source: Nat Commun. 2023 Sep 22;14:5904. doi: 10.1038/s41467-023-41492-3 (PMC10516949; doi:10.1038/s41467-023-41492-3)
Supplement: Supplementary file 6 — Source Data [file 41467_2023_41492_MOESM6_ESM.zip › source_data/FigS6b_module17.csv]

	seqnames	start	end	strand	name	idx	Log2FC	FDR	MeanDiff
2741	chr11	35121456	35708507	1	Slit3	236	-0.987280988590058	6.25736304537322e-65	-1.097361817762
12872	chr2	152736251	152737410	1	Id1	1619	-1.31017328093441	8.61928478677898e-55	-1.25017290617861
19697	chr7	67952257	68233667	1	Igf1r	1101	0.569432597896785	9.84156495725778e-40	0.911365630216274
15439	chr4	132075313	131923413	2	Epb41	1000	-0.899070494492098	8.20330575388709e-38	-0.391373988717219
14855	chr4	62965574	63134030	1	Zfp618	416	-0.964454325757796	5.3594202737963e-32	-0.306669526331766
7550	chr15	82912134	82808622	2	Tcf20	560	-0.946964129780137	4.89824498997094e-30	-0.300182395385812
1975	chr10	80676293	80665318	2	Mknk2	617	0.929272905321648	1.41679464758442e-28	0.689969966115907
4445	chr12	25096092	25093799	2	Id2	102	-0.551947775398059	1.02599425545694e-16	-0.74194197799546
10986	chr19	36834232	36893477	1	Tnks2	530	-0.560457867033638	1.11050849439225e-15	-0.189699667381257
15615	chr4	139352587	139489533	1	Ubr4	1176	0.521142000133316	6.91519380936977e-15	0.2980441126695
8115	chr16	20141063	20232573	1	Yeats2	212	-0.611464815032753	2.69509779113459e-13	-0.125928320121283
22425	chr9	45838545	45862484	1	Bace1	487	-0.888156811006086	4.85888486359673e-12	-0.159563289715058
15491	chr4	133756769	133679008	2	Arid1a	1052	0.365695195264236	2.84882624241538e-11	0.323321131632287
16316	chr5	65763521	65826784	1	N4bp2	414	-0.26200260187979	1.55465113765289e-07	-0.0926139719103487
20380	chr7	122970564	123002572	1	Rbbp6	1784	-0.428958136878136	1.78105880794021e-07	-0.138293264008294
8745	chr17	12769706	12682406	2	Igf2r	73	-0.341543310013231	3.66679030979378e-05	-0.111757400003123
6030	chr13	107022114	106960585	2	Kif2a	855	-0.276985794184259	6.05311503262171e-05	-0.0716395759178504
6045	chr13	110395044	110400844	1	Plk2	870	0.464501325120318	0.00191747296021943	0.286168750188273
20314	chr7	118243637	118131312	2	Smg1	1718	-0.19204764956697	0.0055156849907271	-0.0628866996177114
1434	chr10	18407638	18533892	1	Nhsl1	76	0.217112889960749	0.00692780625493279	0.120838698194979
22499	chr9	52168572	52111985	2	Zc3h12c	561	-0.298731476664006	0.0155039555025268	-0.0799421443727151
2701	chr11	30771775	30880361	1	Psme4	196	0.195707889043987	0.0267330377754434	0.0697184542088525
5974	chr13	98926384	98842081	2	Tnpo1	799	-0.11412648535417	0.0872963194496701	-0.0646881183692848
13114	chr2	166155683	166073899	2	Sulf2	1861	0.128891813084607	0.161905615162756	0.101212869486285
15550	chr4	136143822	136145392	1	Id3	1111	0.123127579316124	0.202430390434297	0.248963685038109
2313	chr10	122047315	121780991	2	Srgap1	955	0.126019302969318	0.547281866342728	0.0913421151565774
4888	chr12	99450074	99195094	2	Foxn3	545	0.0610827599883831	0.677660390417917	0.0563375167877542
12887	chr2	153241358	153227769	2	Plagl2	1634	0.100825686394765	0.9199298172936	0.0229724270542241
