# Supplementary material for: A branching model of lineage differentiation underpinning the neurogenic potential of enteric glia
Source: Nat Commun. 2023 Sep 22;14:5904. doi: 10.1038/s41467-023-41492-3 (PMC10516949; doi:10.1038/s41467-023-41492-3)
Supplement: Supplementary file 6 — Source Data [file 41467_2023_41492_MOESM6_ESM.zip › source_data/FigS6b_module18.csv]

	seqnames	start	end	strand	name	idx	Log2FC	FDR	MeanDiff
23170	chr9	114564369	114511268	2	Trim71	1232	-2.85130815399577	9.3442785459823e-121	-1.27460679979257
16684	chr5	111418166	111457025	1	Mn1	782	-1.77778524870849	1.0537989608136e-93	-0.882824047774434
22887	chr9	95407270	95400926	2	Chst2	949	-2.80042347647179	1.74033944017824e-90	-0.941472819435146
20807	chr8	8660773	8617439	2	Efnb2	42	-1.80864835376554	1.4320307440205e-82	-0.684969746027912
17318	chr6	6882068	6877801	2	Dlx5	31	-2.07610051882859	1.55212580446462e-70	-0.898808001736756
8111	chr16	19760234	19772753	1	B3gnt5	208	-2.52745928187655	3.91450105150683e-66	-0.483621137008507
4876	chr12	95692226	95785215	1	Flrt2	533	-1.79491476115272	2.65870362642446e-62	-0.389048447546343
17312	chr6	6217173	6041218	2	Slc25a13	25	-1.11924254969557	1.1849027142552e-57	-0.385926145529811
3469	chr11	79339892	79581609	1	Nf1	964	1.02451243122768	1.55517958700811e-56	0.68631425641324
7584	chr15	84856129	84785376	2	Phf21b	594	-1.20072850552516	5.30506362819194e-48	-0.491898183066724
17365	chr6	21852515	21771395	2	Tspan12	78	-1.35415245195075	1.2493610452915e-45	-0.302623465073332
18548	chr6	145076157	144993835	2	Bcat1	1261	-1.18045422363831	5.18144992953423e-45	-0.384290796628826
2435	chr10	128891718	128884546	2	Gdf11	1077	-1.37174067321537	3.18091238908796e-44	-0.639138333503252
596	chr1	92180341	91928779	2	Hdac4	596	0.537493537801893	5.42922384805136e-37	0.613323580473669
5525	chr13	41606216	41641357	1	Tmem170b	350	0.880177017540019	5.29466540389826e-36	0.429129627079325
22833	chr9	85842380	85847055	1	Tpbg	895	-1.51581524689094	2.22983271704379e-35	-0.518803562418359
11049	chr19	41829970	41832583	1	Frat1	593	-1.54727776880484	5.93299783461909e-29	-0.454424858013015
9125	chr17	31057694	31117984	1	Abcg1	453	-1.2507918433114	9.58517990528738e-26	-0.16105760319477
17253	chr5	148552789	148504631	2	Ubl3	1351	-0.575305204242048	3.78683649477751e-24	-0.305105916140718
5218	chr13	12520450	12471209	2	Edaradd	43	-1.0565471774953	1.44182637228146e-23	-0.151646562633502
6939	chr14	115044305	115046728	1	Mir17hg	825	-0.542354188992996	1.80473553020906e-17	-0.561489160943282
14059	chr3	103791563	103739815	2	Hipk1	761	0.761119206168883	9.39342859102027e-12	0.232032623682993
18567	chr6	146724930	146778814	1	Stk38l	1280	-0.362602547240292	2.61258094469166e-10	-0.126417938081578
3783	chr11	98193293	98152154	2	Med1	1278	-0.562634631593185	3.07934918347633e-09	-0.100780419622627
12372	chr2	109917647	110014257	1	Lgr4	1119	0.445171671163419	4.64514986226354e-09	0.239111003134391
23598	chrX	52613974	52272426	2	Gpc3	308	-0.293920274256575	2.77231759859046e-08	-0.144778105247654
1143	chr1	172376531	172384099	1	Pigm	1143	-0.383282341834471	3.92137761505637e-08	-0.141355386197447
147	chr1	36471597	36508776	1	Cnnm4	147	0.41707414431097	4.1408555151281e-08	0.179221767358123
8708	chr17	7170115	7303315	1	Rps6ka2	36	-0.285393257289486	1.12592720298237e-07	-0.150750399407504
21427	chr8	84237042	84210942	2	Zswim4	662	0.572401036521751	1.15092424208301e-07	0.250778276388231
21253	chr8	70353273	70331522	2	Upf1	488	-0.35271764239068	3.91967134147709e-06	-0.138006660622069
3295	chr11	72441378	72451550	1	Mybbp1a	790	-0.496299818810117	9.89646567958368e-06	-0.108311648105975
10145	chr18	38601268	38586265	2	Spry4	289	-0.238565215971759	2.07735291512646e-05	-0.137374025577359
2850	chr11	50325673	50293957	2	Canx	345	-0.283053319207455	9.01674438675547e-05	-0.0913671665664023
17428	chr6	30304539	30211289	2	Ube2h	141	0.264166756128246	0.000317276353971381	0.117933120336972
5080	chr12	110447179	110583075	1	Ppp2r5c	737	-0.186329107051299	0.000697390141968647	-0.110701887791191
9762	chr17	78736560	78653964	2	Strn	1090	0.300678494728276	0.00127539486852071	0.120425063663289
18907	chr7	19119859	19138261	1	Fbxo46	311	0.224992668388389	0.00424353512914514	0.113598239456009
13493	chr3	51224447	51251654	1	Noct	195	-0.141804307538314	0.00484852400992551	-0.0513624740836193
4149	chr11	115381916	115396132	1	Cdr2l	1644	-0.206441577676096	0.00647444774932685	-0.0714341025926414
13106	chr2	165388259	165377436	2	Zfp334	1853	-0.316366927459414	0.0132655289154431	-0.0589953071400041
17159	chr5	142895238	142871789	2	Fbxl18	1257	-0.130407818384402	0.0343450523742814	-0.0718218717130372
6051	chr13	111686178	111718594	1	Mier3	876	-0.125367070135533	0.0458003287611096	-0.05195598861432
593	chr1	91494668	91529307	1	Traf3ip1	593	-0.179828986483601	0.206120801645447	-0.0314248663075493
12641	chr2	129198773	129211615	1	Slc20a1	1388	0.097258611407638	0.564824368987977	0.0350439931485539
3461	chr11	78697425	78567168	2	Nlk	956	0.111515988472412	0.734759561565949	0.0419145257840764
10190	chr18	46525971	46504606	2	Fem1c	334	0.102624536246519	0.861005373762363	0.0564227660936064
18565	chr6	146647802	146647177	2	Gm6654	1278	-0.147049050167348	0.901488780367159	-0.00493763991693554
19818	chr7	84151893	84109356	2	Abhd17c	1222	0.13332565147167	0.997315378345046	0.0444690308013084
8694	chr17	6270470	6308314	1	Tmem181a	22	0	NA	0
8706	chr17	6961156	6954965	2	Tagap1	34	0	NA	0
