# Supplementary material for: A branching model of lineage differentiation underpinning the neurogenic potential of enteric glia
Source: Nat Commun. 2023 Sep 22;14:5904. doi: 10.1038/s41467-023-41492-3 (PMC10516949; doi:10.1038/s41467-023-41492-3)
Supplement: Supplementary file 6 — Source Data [file 41467_2023_41492_MOESM6_ESM.zip › source_data/FigS6b_module78.csv]

	seqnames	start	end	strand	name	idx	Log2FC	FDR	MeanDiff
4236	chr11	117969366	117966079	2	Socs3	1731	1.72563032371549	1.51185870737724e-109	4.57799560659163
15033	chr4	102087741	102607262	1	Pde4b	594	1.52271614384986	2.14241830488839e-103	2.12220566723247
19165	chr7	28379228	28376784	2	Zfp36	569	2.01839541767528	2.49149207312222e-94	3.87117047899386
1317	chr1	191218039	191170296	2	Atf3	1317	2.26449070686574	2.7416245007686e-73	2.20587961429126
8025	chr16	15887286	15889545	1	Cebpd	122	2.02765840039967	4.45937386308917e-70	1.71109722335148
14208	chr3	121723537	121735052	1	F3	910	1.61470862297131	8.20922886869596e-70	1.07726127850953
2913	chr11	53770014	53778374	1	Irf1	408	2.09530590461162	8.99551637319162e-63	1.2956903026706
13532	chr3	57301919	57287064	2	Tm4sf1	234	2.0843030520898	8.24626909190654e-58	0.560685873948098
3993	chr11	102897200	102887336	2	Gfap	1488	2.76709075613241	6.66033043468572e-54	1.86526786974421
9329	chr17	35821713	35822911	1	Ier3	657	1.3744481620619	1.26855582954707e-51	1.47050583120495
8414	chr16	55838641	55811377	2	Nfkbiz	511	1.41014201178642	5.28375372258956e-50	1.00263039866524
22595	chr9	58313212	58287723	2	Loxl1	657	1.52977358655861	6.17389026497042e-39	0.57031865512862
12320	chr2	102901665	102811141	2	Cd44	1067	1.2792469774455	1.87974262490269e-38	0.458221615868271
20199	chr7	107567433	107591365	1	Olfml1	1603	2.16850347025855	2.51254863238667e-34	0.267826750021627
7796	chr15	100687920	100674422	2	Cela1	806	1.70068536883689	1.30871623358726e-31	0.450214611323021
13725	chr3	88364589	88368541	1	Paqr6	427	1.28279673030989	2.34120763826458e-31	0.793921642666861
11791	chr2	51973208	51948499	2	Nmi	538	1.61831687145055	1.43918467210426e-28	0.263699827205805
4910	chr12	101819119	101746565	2	Fbln5	567	1.1283307979324	6.23556361473497e-24	0.350330378293146
16611	chr5	107403513	107430035	1	Ephx4	709	1.48883534490664	9.48734634237268e-24	0.305152355692041
14342	chr3	142620663	142638008	1	Gbp2	1044	2.01064439776323	4.27389975594497e-22	0.276835888459479
4244	chr11	118401931	118392752	2	Lgals3bp	1739	1.11095487594697	4.13766380186801e-21	0.302778230607913
9223	chr17	34187330	34182099	2	Psmb9	551	1.05614040170192	4.79921032538139e-15	0.381380924745665
8535	chr16	85803113	85793827	2	Adamts1	632	0.613614583442883	2.01600632200253e-13	0.668291379156698
16480	chr5	90891245	90893121	1	Cxcl1	578	1.35735980348894	1.8750465949416e-12	0.460270281870544
21803	chr8	119666365	119688020	1	Wfdc1	1038	0.66260569998204	2.22499161819553e-11	0.326439006391411
18557	chr6	145808383	145817584	1	Rassf8	1270	0.470944611704645	5.59024367708205e-10	0.247021174285428
7446	chr15	79108983	79136900	1	Micall1	456	0.522551058570523	1.62650702630636e-06	0.17355891900468
9348	chr17	36111426	36029977	2	H2-T23	676	0.446492194861913	9.46754831156595e-06	0.132436526348122
6742	chr14	65968483	65981548	1	Clu	628	0.723196049060323	1.1901299139159e-05	0.125799068605495
6489	chr14	51091077	51106151	1	Rnase4	375	0.375456735292229	0.000173896385857149	0.216510636560218
17020	chr5	135887919	135889563	1	Hspb1	1118	0.493150342834434	0.000932494990318653	0.283332899717011
1806	chr10	75798584	75783813	2	Gstt1	448	-0.141747077876361	0.014427552784953	-0.0210576842972935
4703	chr12	76404176	76406938	1	Hspa2	360	0.260732657472734	0.0344509242715035	0.230833906567118
9478	chr17	44078846	44086567	1	Enpp5	806	0.490537426219818	0.141663441046473	0.0954181462412212
