# Supplementary material for: A branching model of lineage differentiation underpinning the neurogenic potential of enteric glia
Source: Nat Commun. 2023 Sep 22;14:5904. doi: 10.1038/s41467-023-41492-3 (PMC10516949; doi:10.1038/s41467-023-41492-3)
Supplement: Supplementary file 6 — Source Data [file 41467_2023_41492_MOESM6_ESM.zip › source_data/Fig5j_module16.csv]

mgi_symbol	ENSMUSG	gene_description	gene_type	lg2BaseMean_DIV11_vs_DIV4	logFC_DIV11_vs_DIV4	stat_DIV11_vs_DIV4	padj_DIV11_vs_DIV4	lg10p_DIV11_vs_DIV4	lg2BaseMean_DIV20_vs_DIV4	logFC_DIV20_vs_DIV4	stat_DIV20_vs_DIV4	padj_DIV20_vs_DIV4	lg10p_DIV20_vs_DIV4	lg2BaseMean_DIV11_vs_DIV20	logFC_DIV11_vs_DIV20	stat_DIV11_vs_DIV20	padj_DIV11_vs_DIV20	lg10p_DIV11_vs_DIV20	lg2BaseMean_DIV0C_vs_DIV4	logFC_DIV0C_vs_DIV4	stat_DIV0C_vs_DIV4	padj_DIV0C_vs_DIV4	lg10p_DIV0C_vs_DIV4	lg2BaseMean_DIV0C_vs_DIV11	logFC_DIV0C_vs_DIV11	stat_DIV0C_vs_DIV11	padj_DIV0C_vs_DIV11	lg10p_DIV0C_vs_DIV11	lg2BaseMean_DIV0C_vs_DIV20	logFC_DIV0C_vs_DIV20	stat_DIV0C_vs_DIV20	padj_DIV0C_vs_DIV20	lg10p_DIV0C_vs_DIV20	contrast_L_lg2BaseMean_LRT_timepoint	contrast_L_padj_LRT_timepoint	contrast_L_lg10p_LRT_timepoint	contrast_P_PCA_estimatePCA1	contrast_P_padj_PCA1	contrast_P_lg10p_PCA1	contrast_P_PCA_estimatePCA2	contrast_P_padj_PCA2	contrast_P_lg10p_PCA2	contrast_P_PCA_estimatePCA3	contrast_P_padj_PCA3	contrast_P_lg10p_PCA3	contrast_P_PCA_estimatePCA4	contrast_P_padj_PCA4	contrast_P_lg10p_PCA4	contrast_P_PCA_estimatePCA5
B4galt1	ENSMUSG00000028413	UDP-Gal:betaGlcNAc beta 1,4- galactosyltransferase, polypeptide 1 [Source:MGI Symbol;Acc:MGI:95705]	protein_coding	9.0229010836124	-0.422283090840036	-2.103208955312	0.196830835359065	0.705906864353488	9.0229010836124	-0.72057797260586	-3.17181744539416	0.014564712070598	1.8366980965074	9.0229010836124	0.296173269536234	0.953732224786159	0.532996007248601	0.273276044325013	9.0229010836124	0.872282711374485	-4.15904468262379	0.000238078528463	3.62327977045247	9.0229010836124	-0.445870495027198	-1.44893306139396	0.275229886388108	0.560304409140336	9.0229010836124	-0.147456997992581	-0.667678886815747	0.602817326292581	0.219814273601732	9.0229010836124	9.88406019850196e-06	5.00506461820747	0	0	0	0	0	0	0	0	0	0	0	0	0
Ptp4a2	ENSMUSG00000028788	protein tyrosine phosphatase 4a2 [Source:MGI Symbol;Acc:MGI:1277117]	protein_coding	11.3898443891416	-0.110922095277079	-0.387315244449829	0.919076062262106	0.036648545138631	11.3898443891416	0.079294500817831	0.370958826605344	0.806402966425785	0.093447883304329	11.3898443891416	-0.190772608629396	-0.784224047416969	0.61853430158074	0.208636211032172	11.3898443891416	0.694878943377323	-5.09245503674397	3.87578705650923e-06	5.41164009197305	11.3898443891416	-0.58149749702128	-4.46571637968256	9.77453774507955e-05	4.00990377198919	11.3898443891416	-0.775321778431327	-6.34526934437859	5.33628567757739e-09	8.27276092855282	11.3898443891416	8.66282473372361e-11	10.0623404721584	0	0	0	0	0	0	0	0	0	0	0	0	0
Gnb1	ENSMUSG00000029064	guanine nucleotide binding protein (G protein), beta 1 [Source:MGI Symbol;Acc:MGI:95781]	protein_coding	12.5831836301615	-0.121950372403993	-0.567740222129266	0.877715860281937	0.056646053892819	12.5831836301615	-0.229278280936146	-1.04678064722592	0.449274569046723	0.347488163724483	12.5831836301615	0.106277578184519	0.424446304829892	0.801782112081329	0.095943637173837	12.5831836301615	0.716833636324886	-5.5858079201518	3.07174093727041e-07	6.51261541437561	12.5831836301615	-0.592754163750603	-3.74189011206518	0.001520051703046	2.81814163970944	12.5831836301615	-0.485261227287005	-3.81180530289825	0.000718043023819	3.14384953285021	12.5831836301615	9.20860321306847e-08	7.03580623982064	0	0	0	0	0	0	0	0	0	0	0	0	0
Golt1b	ENSMUSG00000030245	golgi transport 1B [Source:MGI Symbol;Acc:MGI:1914214]	protein_coding	9.6639258160202	-0.981916930050153	-5.90073572635873	2.74465987835451e-07	6.56151146618869	9.6639258160202	-0.978294372845676	-6.23452291348658	3.64679086875894e-08	7.43808914130596	9.6639258160202	-0.00379514595453	-0.010921058717	0.996352740969899	0.001586880114596	9.6639258160202	1.12549788340578	-7.30452041128024	7.08314224269126e-12	11.1497740366718	9.6639258160202	-0.136401873453815	-0.388584198507661	0.798738219423609	0.097595534188222	9.6639258160202	-0.142131657916931	-0.469908099694072	0.722192730669058	0.141346887338442	9.6639258160202	1.44430376831473e-16	15.8403414556386	0	0	0	0	0	0	0	0	0	0	0	0	0
Ipo5	ENSMUSG00000030662	importin 5 [Source:MGI Symbol;Acc:MGI:1917822]	protein_coding	10.0228034968667	-0.587648247165615	-2.42214645952787	0.111021753247002	0.954591918604895	10.0228034968667	-0.766061616613841	-2.97133466243011	0.023661448979184	1.62595866357978	10.0228034968667	0.173286774337051	0.453902914177716	0.787218822131179	0.103904530620941	10.0228034968667	1.29057643687426	-7.45385469762641	2.44974765904577e-12	11.6108786486673	10.0228034968667	-0.687275893053021	-2.24416610552331	0.075766578437095	1.12052232472683	10.0228034968667	-0.512410337241724	-2.20910188770149	0.060994159672272	1.21471174767013	10.0228034968667	5.37630459448353e-14	13.2695161343076	0	0	0	0	0	0	0	0	0	0	0	0	0
Srpk1	ENSMUSG00000004865	serine/arginine-rich protein specific kinase 1 [Source:MGI Symbol;Acc:MGI:106908]	protein_coding	9.74387887301362	-0.081252036083849	-0.468534033485416	0.901643740744754	0.044965027858916	9.74387887301362	-0.504703511698428	-1.97049196294278	0.145429308286071	0.837348061535769	9.74387887301362	0.421406104420661	1.51623498714064	0.298075455651098	0.525673783491499	9.74387887301362	0.836330043291523	-4.34495401874797	0.000112445667724	3.94905727228427	9.74387887301362	-0.753099527090844	-3.33502916925184	0.005496445004877	2.25991811304119	9.74387887301362	-0.329605788917519	-2.54515713008389	0.028943446904275	1.53844974956928	9.74387887301362	9.42900333876515e-12	11.0255342104811	0	0	0	0	0	0	0	0	0	0	0	0	0
Mau2	ENSMUSG00000031858	MAU2 sister chromatid cohesion factor [Source:MGI Symbol;Acc:MGI:1921799]	protein_coding	8.92973698773797	0.204570628613483	0.964447588971922	0.723464888508145	0.140582541389708	8.92973698773797	-0.112930865214185	-0.514953103436929	0.724799255309412	0.139782261544239	8.92973698773797	0.317630794337922	1.54952435819547	0.286700816360938	0.542571070427963	8.92973698773797	0.094871906181178	-0.420221017451472	0.767934624667938	0.114675750482113	8.92973698773797	-0.301006835424649	-1.37861852302764	0.302032912454552	0.519945729497885	8.92973698773797	0.018566439618905	0.090226433505676	0.949516565689884	0.022497453965461	8.92973698773797	0.369371374716939	0.432536764240064	0	0	0	0	0	0	0	0	0	0	0	0	0
Kars	ENSMUSG00000031948	lysyl-tRNA synthetase [Source:MGI Symbol;Acc:MGI:1934754]	protein_coding	9.1308544456835	-0.490477894359828	-1.87152653319291	0.283228765969283	0.547862639868965	9.1308544456835	-1.20368607559029	-5.33821859535606	4.6349461430128e-06	5.33395530789019	9.1308544456835	0.699477210637094	2.28365052360393	0.111065586824845	0.954420484418504	9.1308544456835	0.776113054133682	-2.6098125104082	0.030074218488973	1.52180564945235	9.1308544456835	-0.277370362559169	-0.655850638726732	0.652699651556746	0.185286619151768	9.1308544456835	0.429497017693009	1.73830915190618	0.146032262711402	0.835551185519356	9.1308544456835	1.60952580612891e-08	7.79330205571677	0	0	0	0	0	0	0	0	0	0	0	0	0
Ilf3	ENSMUSG00000032178	interleukin enhancer binding factor 3 [Source:MGI Symbol;Acc:MGI:1339973]	protein_coding	10.0733503235882	-0.135497187234019	-0.768890787207649	0.811084429653482	0.09093393564814	10.0733503235882	-0.756977410696139	-2.99044744578116	0.022697499165699	1.64402199119315	10.0733503235882	0.617452211852188	2.17334020937438	0.128662405638636	0.890548332728765	10.0733503235882	0.781570876186507	-3.03881739147086	0.009996125019277	2.00016832088865	10.0733503235882	-0.643531567032074	-2.10416783420002	0.098367356657135	1.00714899888285	10.0733503235882	-0.021663338728147	-0.126969430917709	0.928438392781762	0.032246908900617	10.0733503235882	3.79731277213837e-08	7.42052362998175	0	0	0	0	0	0	0	0	0	0	0	0	0
Srek1	ENSMUSG00000032621	splicing regulatory glutamine/lysine-rich protein 1 [Source:MGI Symbol;Acc:MGI:2145245]	protein_coding	9.37273066324041	-0.168792161446389	-0.640590407330572	0.854676223601514	0.068198377592622	9.37273066324041	-0.111995398781444	-0.448196512347599	0.76252063821505	0.117748397303648	9.37273066324041	-0.057673330438415	-0.233891519993546	0.896638589523236	0.047382573906147	9.37273066324041	-0.036229084907808	0.149276906046958	0.924430305513258	0.034125825523694	9.37273066324041	0.207369168950496	0.795661410207986	0.578115121874948	0.237985670547124	9.37273066324041	0.149037179427478	0.624762718596874	0.628839990145033	0.201459847778005	9.37273066324041	0.818506241653505	0.086978004455657	0	0	0	0	0	0	0	0	0	0	0	0	0
Chsy1	ENSMUSG00000032640	chondroitin sulfate synthase 1 [Source:MGI Symbol;Acc:MGI:2681120]	protein_coding	8.63572204385801	1.01239609846194	2.56650923325632	0.083153992310454	1.08011689500997	8.63572204385801	1.14138311682417	3.35327376855627	0.009135605899878	2.03926264368669	8.63572204385801	-0.106737306631497	-0.516909593082277	0.754293398435845	0.122459693206011	8.63572204385801	-0.059586171009382	0.27851210152227	0.849704321144581	0.0707321731504	8.63572204385801	-0.984003576963809	-2.42742259667763	0.052767475704495	1.27763368114655	8.63572204385801	-1.09778392758756	-3.24274393665461	0.004525690051245	2.34431519267984	8.63572204385801	4.53155188451856e-12	11.3437530431385	0	0	0	0	0	0	0	0	0	0	0	0	0
Cdv3	ENSMUSG00000032803	carnitine deficiency-associated gene expressed in ventricle 3 [Source:MGI Symbol;Acc:MGI:2448759]	protein_coding	9.9071517432418	-0.690487255161811	-2.35150408252155	0.126466206301067	0.8980255090943	9.9071517432418	-0.466061864323203	-2.21254126065369	0.100098189055381	0.999573779567329	9.9071517432418	-0.227949645256275	-0.616492024055262	0.703549544308642	0.15270531391904	9.9071517432418	1.27443331299633	-8.55818786466706	4.74971154881149e-16	15.3233327643885	9.9071517432418	-0.565793705192477	-2.63609157572547	0.033535679658456	1.47449288750654	9.9071517432418	-0.801581640439803	-3.37869988473638	0.002996991398128	2.52331450355115	9.9071517432418	1.53587960162466e-23	22.8136428275333	0	0	0	0	0	0	0	0	0	0	0	0	0
Usp37	ENSMUSG00000033364	ubiquitin specific peptidase 37 [Source:MGI Symbol;Acc:MGI:2442483]	protein_coding	8.41879293564454	-0.109997732556275	-0.559510304872573	0.87974711767251	0.055642147375379	8.41879293564454	-0.111924102509298	-0.601145772909	0.676813967994492	0.169530686966176	8.41879293564454	0.001416874558891	0.007898960703307	0.997452131709177	0.001107937178448	8.41879293564454	-0.104633679113806	0.588961085974051	0.672452017770992	0.172338698925143	8.41879293564454	0.215173423244645	1.12066920385031	0.412981415146159	0.384069491881319	8.41879293564454	0.216444125521014	1.21969924251374	0.317195084200141	0.498673551875543	8.41879293564454	0.591355269263894	0.228151529060082	0	0	0	0	0	0	0	0	0	0	0	0	0
Igf2bp2	ENSMUSG00000033581	insulin-like growth factor 2 mRNA binding protein 2 [Source:MGI Symbol;Acc:MGI:1890358]	protein_coding	8.58213760955162	-0.429970756111587	-0.561632341612659	0.879267607046015	0.055878926319106	8.58213760955162	-0.194200845703525	-0.265348887190209	0.865387984397022	0.062789139119149	8.58213760955162	-0.261195755973913	-0.344408467654914	0.843053949081245	0.074144632921393	8.58213760955162	4.31129866004002	-14.0745505104048	2.09779629684673e-42	41.678236685566	8.58213760955162	-3.75402539916377	-11.8451514313661	6.85272424132823e-30	29.1641367441609	8.58213760955162	-4.06038259719572	-12.3374558834474	1.8715501276676e-32	31.7277985362344	8.58213760955162	9.88668215378962e-53	52.0049494277205	0	0	0	0	0	0	0	0	0	0	0	0	0
Lrrc58	ENSMUSG00000034158	leucine rich repeat containing 58 [Source:MGI Symbol;Acc:MGI:2443542]	protein_coding	11.9064255971167	-0.016837526473613	-0.076775853246847	0.987211799590925	0.00558966240058	11.9064255971167	0.281837417464489	1.16214859770603	0.397531047978494	0.400628946405856	11.9064255971167	-0.297728968056934	-1.22367546927969	0.410010267688019	0.387205267318281	11.9064255971167	-0.472668853973046	2.18587631056017	0.074905745838398	1.12548486734459	11.9064255971167	0.48938972243738	2.12978439818787	0.093861015111028	1.0275147531841	11.9064255971167	0.188706630503749	0.995167073850835	0.422484590806798	0.374189126358353	11.9064255971167	0.037053072172644	1.43117577763573	0	0	0	0	0	0	0	0	0	0	0	0	0
Slc24a5	ENSMUSG00000035183	solute carrier family 24, member 5 [Source:MGI Symbol;Acc:MGI:2677271]	protein_coding	#NUM!	0	0	0	0	2.11219359060155	0.240954956915272	0.312588776637994	0.840087032507278	0.075675718962311	2.11219359060155	-0.09111056512248	-0.123302294571476	0.948572878623816	0.022929296753938	2.11219359060155	-0.015416441721062	0.017043205234782	0.994565187395877	0.002366746377141	2.11219359060155	-0.14039178362782	-0.158015006300124	0.923817169199056	0.034413970624741	2.11219359060155	-0.243891814862592	-0.278692250776756	0.83977594181872	0.075836571333036	2.11219359060155	0.990348358346122	0.004212013992425	0	0	0	0	0	0	0	0	0	0	0	0	0
Btg1	ENSMUSG00000036478	B cell translocation gene 1, anti-proliferative [Source:MGI Symbol;Acc:MGI:88215]	protein_coding	10.1451259839221	0.582586746067888	2.21077600840341	0.164339486833726	0.784258073487678	10.1451259839221	0.762961726703048	3.79925413138923	0.002398852990373	2.61999636621557	10.1451259839221	-0.174307229413794	-1.26084878708624	0.393544632456983	0.405006006556308	10.1451259839221	-0.109217640533697	0.729936791289039	0.592594485472946	0.227242394266385	10.1451259839221	-0.481330582856059	-1.66986071290789	0.20113690415324	0.696508238703618	10.1451259839221	-0.657275095293187	-3.02779314338574	0.008431409655402	2.07409980919708	10.1451259839221	2.74907408986123e-10	9.56081355539687	0	0	0	0	0	0	0	0	0	0	0	0	0
Ints7	ENSMUSG00000037461	integrator complex subunit 7 [Source:MGI Symbol;Acc:MGI:1924315]	protein_coding	7.93361097370756	-0.738343533166755	-2.28484873236827	0.143286863143345	0.843793624856546	7.93361097370756	-1.18736432391167	-5.20386945890165	8.73190424505085e-06	5.0588910354542	7.93361097370756	0.431787485256633	1.71855265406425	0.233362590923892	0.631968762075804	7.93361097370756	0.442804390326594	-1.77934410566977	0.155583778117246	0.808035686532894	7.93361097370756	0.309032016312837	0.733829407874638	0.610497312001968	0.214316243898104	7.93361097370756	0.746800855923381	2.54841421239126	0.028734001782912	1.54160388562627	7.93361097370756	6.81005427950692e-08	7.16684942653121	0	0	0	0	0	0	0	0	0	0	0	0	0
Krit1	ENSMUSG00000000600	KRIT1, ankyrin repeat containing [Source:MGI Symbol;Acc:MGI:1930618]	protein_coding	9.10793122313959	0.136596785290836	0.67973684313545	0.841260425151591	0.075069540827099	9.10793122313959	0.117560687372091	0.617273714194929	0.668251813829967	0.175059853768168	9.10793122313959	0.019485496108748	0.100758280455417	0.958359004206047	0.018471772404572	9.10793122313959	-0.080113802991537	0.41795360130732	0.769227248745808	0.113945339916735	9.10793122313959	-0.057008034862838	-0.274493874066648	0.861487876191716	0.06475083004426	9.10793122313959	-0.037599932905118	-0.197208258391589	0.887931452590174	0.051620560021967	9.10793122313959	0.899599142491284	0.045950967210929	0	0	0	0	0	0	0	0	0	0	0	0	0
Ppp1r16b	ENSMUSG00000037754	protein phosphatase 1, regulatory (inhibitor) subunit 16B [Source:MGI Symbol;Acc:MGI:2151841]	protein_coding	5.01235720060976	2.73093711501008	5.08542808204253	1.70141021941819e-05	4.76919096295959	5.01235720060976	3.54931664973226	7.60411718502291	5.46073467423848e-12	11.2627489244191	5.01235720060976	-0.635512943699405	-1.02108579258827	0.501200008348459	0.29998893044387	5.01235720060976	-2.57375626709842	4.71699345810651	2.23518571615739e-05	4.65068638655821	5.01235720060976	-0.34307167281838	-0.402202177185617	0.791567578625342	0.101512002126659	5.01235720060976	-1.0243628882491	-1.46100571836112	0.225816899060242	0.646243560666182	5.01235720060976	9.58088313451765e-12	11.0185944572293	0	0	0	0	0	0	0	0	0	0	0	0	0
Runx1t1	ENSMUSG00000006586	runt-related transcription factor 1; translocated to, 1 (cyclin D-related) [Source:MGI Symbol;Acc:MGI:104793]	protein_coding	6.40320026766712	-1.07252456019538	-1.93642557054846	0.258631594313083	0.58731842300664	6.40320026766712	0.003468899910927	0.008163806798757	0.996844865676609	0.001372423657131	6.40320026766712	-1.09834942777046	-2.09213956165427	0.143473652998446	0.843227843933073	6.40320026766712	1.2885894226711	-2.39683075349207	0.048762627663567	1.31191289966892	6.40320026766712	-0.136267959261515	-0.292144533355497	0.851329284249878	0.069902427374235	6.40320026766712	-1.2998314278018	-2.56788442760209	0.027440178924236	1.56161306113019	6.40320026766712	0.002388162380091	2.62193614723285	0	0	0	0	0	0	0	0	0	0	0	0	0
Zfhx3	ENSMUSG00000038872	zinc finger homeobox 3 [Source:MGI Symbol;Acc:MGI:99948]	protein_coding	10.710693995656	-0.353233142300722	-0.969633947220991	0.721783933542224	0.14159278929177	10.710693995656	0.149830642931501	0.461405656159977	0.755300293979373	0.121880346265901	10.710693995656	-0.505129164514153	-1.51593380608892	0.298132840882048	0.525590181537732	10.710693995656	0.239271228699334	-0.687545646959013	0.616484646748305	0.210077734827405	10.710693995656	0.123588171067254	0.359283443307347	0.815081582817542	0.08879891985604	10.710693995656	-0.391316045863034	-1.22439415677753	0.315208944681732	0.50140146703654	10.710693995656	0.329145654668814	0.482611874024167	0	0	0	0	0	0	0	0	0	0	0	0	0
Rnf122	ENSMUSG00000039328	ring finger protein 122 [Source:MGI Symbol;Acc:MGI:1916117]	protein_coding	7.80222457906122	1.10988545997538	2.38507167856577	0.118707180729208	0.925523009295225	7.80222457906122	0.558024272261706	1.79048682142511	0.186716084627466	0.728818268210202	7.80222457906122	0.577242003376584	1.1280139823658	0.451540043014081	0.34530372998186	7.80222457906122	-1.93858857575126	6.68157474684961	4.75948180979201e-10	9.32244032866575	7.80222457906122	0.757676719974933	2.6333231780494	0.033742950436187	1.47181694598715	7.80222457906122	1.36466973640446	3.72894427833323	0.000960510638205	3.01749782071585	7.80222457906122	3.86555331512695e-18	17.4127883324036	0	0	0	0	0	0	0	0	0	0	0	0	0
Hnrnpa0	ENSMUSG00000007836	heterogeneous nuclear ribonucleoprotein A0 [Source:MGI Symbol;Acc:MGI:1924384]	protein_coding	9.6853662462708	-0.366456599761429	-1.24993318694797	0.584280796904382	0.233378387069006	9.6853662462708	-0.063488992761219	-0.217180088975847	0.891917158990667	0.049675480897377	9.6853662462708	-0.304554486390055	-1.09889277835338	0.464675104593663	0.332850594633724	9.6853662462708	-0.008643523623985	0.030279301169053	0.987602086156216	0.005418001359409	9.6853662462708	0.381133353285785	1.31308545586104	0.327975839800105	0.484158147227207	9.6853662462708	0.07275902813197	0.261228707986925	0.849293390422109	0.070942255774384	9.6853662462708	0.48681012838233	0.312640394585774	0	0	0	0	0	0	0	0	0	0	0	0	0
Arglu1	ENSMUSG00000040459	arginine and glutamate rich 1 [Source:MGI Symbol;Acc:MGI:2442985]	protein_coding	9.36627190126922	0.137818497612877	0.473326833599381	0.90057543037213	0.045479905695717	9.36627190126922	0.159543308829688	0.584489416739615	0.686043962234216	0.163648053471111	9.36627190126922	-0.020517669053744	-0.071205726719174	0.970899828112568	0.012825575799645	9.36627190126922	-0.380645036173681	1.44545200345047	0.258097901957874	0.588215525761522	9.36627190126922	0.240285148217167	0.844029560054507	0.551793795923785	0.258223186805751	9.36627190126922	0.219926964425257	0.857754764022397	0.49441332033911	0.305909837126677	9.36627190126922	0.562490545576032	0.249884772840895	0	0	0	0	0	0	0	0	0	0	0	0	0
Fzd3	ENSMUSG00000007989	frizzled class receptor 3 [Source:MGI Symbol;Acc:MGI:108476]	protein_coding	8.90190989924926	0.398152206746531	1.29952255434499	0.557313023952539	0.253900807716043	8.90190989924926	0.641831712859535	2.61817814903014	0.049941114878491	1.30154176674694	8.90190989924926	-0.238283177363751	-1.08797740178883	0.469972598666894	0.327927462478484	8.90190989924926	-0.009030003645344	0.038909281244948	0.983170583538569	0.00737112401704	8.90190989924926	-0.395990830671284	-1.28878511984247	0.338106958371666	0.470945891194241	8.90190989924926	-0.63733967090002	-2.66311344434394	0.021811295776963	1.66131853285925	8.90190989924926	0.00382158493168	2.41775648412295	0	0	0	0	0	0	0	0	0	0	0	0	0
Tet2	ENSMUSG00000040943	tet methylcytosine dioxygenase 2 [Source:MGI Symbol;Acc:MGI:2443298]	protein_coding	9.20577654904879	0.559136779683443	1.77116215693361	0.326249421821705	0.486450249308423	9.20577654904879	0.880228124543165	3.31487219387749	0.010102922052052	1.99555299774763	9.20577654904879	-0.311114834421704	-1.07652344789398	0.475660323783293	0.322703072840366	9.20577654904879	-0.416513125608441	1.50188060431129	0.238424383239976	0.622649332132015	9.20577654904879	-0.153589707314694	-0.405263673308994	0.789996711921992	0.102374716300833	9.20577654904879	-0.469518725901445	-1.61130708286459	0.179287282352769	0.746450515791433	9.20577654904879	0.006157918324332	2.21056607566782	0	0	0	0	0	0	0	0	0	0	0	0	0
Gtf3c3	ENSMUSG00000041303	general transcription factor IIIC, polypeptide 3 [Source:MGI Symbol;Acc:MGI:2138383]	protein_coding	8.42796112751854	-0.424343642678609	-2.50559124343044	0.094920736453503	1.0226389009177	8.42796112751854	-0.434773106803123	-2.65390472199969	0.046590332930676	1.33170418610815	8.42796112751854	0.00679758358646	0.026548785000795	0.989536387167902	0.004568231315413	8.42796112751854	0.721693879947224	-5.00381708034071	5.93274984677735e-06	5.22674396321734	8.42796112751854	-0.291148405280426	-1.3410614207702	0.316610152413738	0.499475163173688	8.42796112751854	-0.283453587118568	-1.46065784497998	0.225932047900385	0.646022161115431	8.42796112751854	2.83220380730678e-05	4.5478754977323	0	0	0	0	0	0	0	0	0	0	0	0	0
Enc1	ENSMUSG00000041773	ectodermal-neural cortex 1 [Source:MGI Symbol;Acc:MGI:109610]	protein_coding	8.57781856618814	-1.5129018480899	-3.65066476897679	0.00476198392732	2.32221207476233	8.57781856618814	-2.41542471851305	-4.59229906540509	0.00012886971399	3.88984913534391	8.57781856618814	0.841408404523572	1.20281036019819	0.419103411098338	0.377678804412739	8.57781856618814	3.35336597887749	-7.86901569241048	1.13735280905343e-13	12.9441047954199	8.57781856618814	-1.69584289202294	-2.37077490165581	0.059228248551197	1.22747110976657	8.57781856618814	-0.809910859939617	-1.66954385426228	0.163439759779401	0.786642284692773	8.57781856618814	1.58581411750201e-29	28.7997477202178	0	0	0	0	0	0	0	0	0	0	0	0	0
Poldip3	ENSMUSG00000041815	polymerase (DNA-directed), delta interacting protein 3 [Source:MGI Symbol;Acc:MGI:1921076]	protein_coding	10.2285193305429	-0.056976093032921	-0.216277868814026	0.959822322825221	0.017809153791931	10.2285193305429	-0.753980718031628	-2.6829706203991	0.044210482194586	1.35447474830819	10.2285193305429	0.692799347814046	2.36441318685836	0.099369701357169	1.00274601539403	10.2285193305429	0.575876365919078	-1.83654135683929	0.141764218697389	0.848433371291284	10.2285193305429	-0.517279364808294	-1.49674119351876	0.258224519364976	0.588002522258096	10.2285193305429	0.1832348872401	0.790325555972847	0.531636427073859	0.274385269386246	10.2285193305429	0.00104044702182	2.98278002858743	0	0	0	0	0	0	0	0	0	0	0	0	0
Znrf3	ENSMUSG00000041961	zinc and ring finger 3 [Source:MGI Symbol;Acc:MGI:3039616]	protein_coding	7.75891832686786	0.596187174726953	2.1131576758931	0.193531522323064	0.713248287203236	7.75891832686786	1.65559891743343	6.36524283819425	1.68189392405121e-08	7.77420139834306	7.75891832686786	-1.02814546502968	-2.78526922381444	0.053582371879371	1.27097806580577	7.75891832686786	-1.12780637120076	3.04458727723922	0.009852899294171	2.00643595608263	7.75891832686786	0.518131750432933	1.02940487803827	0.455256069677728	0.341744255285987	7.75891832686786	-0.527462825607069	-2.03499722355915	0.086157551943574	1.06470664945591	7.75891832686786	9.24148789860438e-15	14.0342581008435	0	0	0	0	0	0	0	0	0	0	0	0	0
Usp22	ENSMUSG00000042506	ubiquitin specific peptidase 22 [Source:MGI Symbol;Acc:MGI:2144157]	protein_coding	10.8365518909253	0.067542998893178	0.296717635996427	0.940674193857737	0.026560770101688	10.8365518909253	-0.262704230494242	-0.951008916838314	0.494347312706993	0.305967822344689	10.8365518909253	0.32932176735196	1.23935088690005	0.403157563437955	0.394525188206049	10.8365518909253	0.724912364800855	-3.79323929152154	0.000926822688035	3.03300334349691	10.8365518909253	-0.793258236077824	-4.11813072085355	0.0003934789524	3.40507849354855	10.8365518909253	-0.459178244632128	-2.96747474011554	0.009959642474388	2.00175625135413	10.8365518909253	2.24747113312011e-06	5.64830587770693	0	0	0	0	0	0	0	0	0	0	0	0	0
Cux2	ENSMUSG00000042589	cut-like homeobox 2 [Source:MGI Symbol;Acc:MGI:107321]	protein_coding	5.30258350234451	0.172927133867737	0.243288094173351	0.953891141029526	0.020501184570244	5.30258350234451	0.412355522747399	0.583476288336886	0.686636392412423	0.163273182260327	5.30258350234451	-0.20916440009305	-0.295571040692567	0.866939578934698	0.062011169478395	5.30258350234451	-3.12735394503267	8.06503108019918	2.479125231427e-14	13.6057015345698	5.30258350234451	2.91104287164377	7.410282486987	5.87263847700147e-12	11.231166733752	5.30258350234451	2.66253859256676	7.33161909477719	9.43634917722312e-12	11.0251959971066	5.30258350234451	1.75930135088612e-22	21.7546597638299	0	0	0	0	0	0	0	0	0	0	0	0	0
Cbx5	ENSMUSG00000009575	chromobox 5 [Source:MGI Symbol;Acc:MGI:109372]	protein_coding	11.9295851272754	-0.66278808531332	-5.49743437274842	2.28402316926702e-06	5.64129949489476	11.9295851272754	-0.809647625000074	-9.48719777667903	1.19108589571987e-18	17.9240569180369	11.9295851272754	0.144486729884648	0.680892977839148	0.672096606676383	0.172568297286979	11.9295851272754	0.599559920867258	-5.76886405947762	1.13652149874522e-07	6.94442234463051	11.9295851272754	0.064576502498987	0.222097719263738	0.888897689291231	0.051148222756718	11.9295851272754	0.210108180072665	0.97273362693701	0.43335952503935	0.363151653405953	11.9295851272754	1.25828758068961e-23	22.9002200898659	0	0	0	0	0	0	0	0	0	0	0	0	0
Zfp691	ENSMUSG00000045268	zinc finger protein 691 [Source:MGI Symbol;Acc:MGI:3041163]	protein_coding	5.31116430022848	-0.250842194320566	-0.82404557659928	0.785798793620928	0.104688642264065	5.31116430022848	-0.233474631670067	-0.785932005504757	0.579343208872961	0.237064079518733	5.31116430022848	-0.01940147086031	-0.061423365957236	0.975138085419947	0.010933881235129	5.31116430022848	0.404847841989891	-1.22973931196475	0.344536760763906	0.462764433712285	5.31116430022848	-0.149970692373875	-0.442812617013682	0.769310697578439	0.113898228478691	5.31116430022848	-0.169964646969337	-0.515842873065467	0.694361268697377	0.158414511996494	5.31116430022848	0.725706666667152	0.139238887276102	0	0	0	0	0	0	0	0	0	0	0	0	0
Tspyl1	ENSMUSG00000047514	testis-specific protein, Y-encoded-like 1 [Source:MGI Symbol;Acc:MGI:1298395]	protein_coding	8.95001039047467	0.256513359874074	1.1934805447434	0.614049748974825	0.211796441839289	8.95001039047467	0.094393002565227	0.509628175963307	0.72811693798474	0.137798865957405	8.95001039047467	0.162518828801688	0.750119300805239	0.636253992795577	0.196369479242775	8.95001039047467	-0.376671615913365	1.97002215394203	0.112600853950113	0.948458315839774	8.95001039047467	0.11759282821441	0.595758870261707	0.685932452197322	0.16371864971941	8.95001039047467	0.2816967485764	1.4504927257253	0.229483000575661	0.639249480190448	8.95001039047467	0.198395106368275	0.702469044396888	0	0	0	0	0	0	0	0	0	0	0	0	0
Efna5	ENSMUSG00000048915	ephrin A5 [Source:MGI Symbol;Acc:MGI:107444]	protein_coding	8.14460162971043	0.823338567505353	2.02349121588292	0.225438611865289	0.646971698387935	8.14460162971043	0.505304813033648	1.62470983358104	0.232017644947692	0.634478985746949	8.14460162971043	0.328949873036341	0.72060957611422	0.651953711899105	0.185783237673624	8.14460162971043	-1.5588968338607	5.87577417280142	6.26556103818861e-08	7.20304003482462	8.14460162971043	0.695229973243268	2.34012983825354	0.062838540733089	1.20177390891096	8.14460162971043	1.04096568643499	3.24425906452761	0.004507742541534	2.34604089652657	8.14460162971043	1.84519430251163e-09	8.73395789505205	0	0	0	0	0	0	0	0	0	0	0	0	0
Phox2b	ENSMUSG00000012520	paired-like homeobox 2b [Source:MGI Symbol;Acc:MGI:1100882]	protein_coding	10.8398951870443	0.177980182624229	0.690059184231976	0.838390549376778	0.076553625847763	10.8398951870443	-0.375284974788303	-1.92940383322874	0.154092106178603	0.812219608724042	10.8398951870443	0.55417128530085	2.81097108465089	0.051743096243861	1.28614758718905	10.8398951870443	-0.087780220984813	0.342765475486784	0.813178298313772	0.089814220108199	10.8398951870443	-0.092468340505002	-0.384146441969645	0.80139414839537	0.096153833014973	10.8398951870443	0.464996663681484	2.40183977693955	0.04027877905754	1.3949237023838	10.8398951870443	0.013682975181514	1.86381946077171	0	0	0	0	0	0	0	0	0	0	0	0	0
Ptprs	ENSMUSG00000013236	protein tyrosine phosphatase, receptor type, S [Source:MGI Symbol;Acc:MGI:97815]	protein_coding	11.1156942805942	0.609866413113313	1.98191342930394	0.241729794818648	0.616669816585145	11.1156942805942	0.082917260716501	0.487800278843515	0.740246620342957	0.130623566741439	11.1156942805942	0.531795698643503	1.80187934456075	0.21076838478657	0.676194532655209	11.1156942805942	-0.869858394651745	3.79437332226128	0.000923404759364	3.03460789136127	11.1156942805942	0.246772422279767	1.49373962621764	0.25914880543459	0.586450788732077	11.1156942805942	0.78715051190715	3.42628589647284	0.002580402569583	2.58831253430422	11.1156942805942	1.43817920903729e-10	9.84218699389284	0	0	0	0	0	0	0	0	0	0	0	0	0
Pom121	ENSMUSG00000053293	nuclear pore membrane protein 121 [Source:MGI Symbol;Acc:MGI:2137624]	protein_coding	8.97861567430939	-0.910308220999808	-2.29037491053761	0.142188805107675	0.847134595387908	8.97861567430939	-0.287861625613426	-1.16642383620323	0.395838866907022	0.40248156522178	8.97861567430939	-0.630688226405458	-1.50494020417382	0.301809684087625	0.520266829244515	8.97861567430939	1.40170205380168	-4.82783086516173	1.3481278518505e-05	4.87026891883915	8.97861567430939	-0.454111202825654	-1.8178851795168	0.160312711996886	0.795032038898433	8.97861567430939	-1.10973035623525	-3.44358954337364	0.002446995914629	2.61136675572197	8.97861567430939	5.92341885892068e-11	10.2274275562859	0	0	0	0	0	0	0	0	0	0	0	0	0
Pom121	ENSMUSG00000053293	nuclear pore membrane protein 121 [Source:MGI Symbol;Acc:MGI:2137624]	protein_coding	8.97861567430939	-0.910308220999808	-2.29037491053761	0.142188805107675	0.847134595387908	8.97861567430939	-0.287861625613426	-1.16642383620323	0.395838866907022	0.40248156522178	8.97861567430939	-0.630688226405458	-1.50494020417382	0.301809684087625	0.520266829244515	8.97861567430939	1.40170205380168	-4.82783086516173	1.3481278518505e-05	4.87026891883915	8.97861567430939	-0.454111202825654	-1.8178851795168	0.160312711996886	0.795032038898433	8.97861567430939	-1.10973035623525	-3.44358954337364	0.002446995914629	2.61136675572197	8.97861567430939	5.92341885892068e-11	10.2274275562859	0	0	0	0	0	0	0	0	0	0	0	0	0
Set	ENSMUSG00000054766	SET nuclear oncogene [Source:MGI Symbol;Acc:MGI:1860267]	protein_coding	10.5222227341798	-0.456554908358705	-1.70961460090455	0.35424362384683	0.450697958026327	10.5222227341798	-0.360509792699189	-1.64746247987443	0.225455493210644	0.646939178667426	10.5222227341798	-0.098645232304657	-0.30390502719108	0.862914601535031	0.064032182172684	10.5222227341798	1.04728452208261	-7.67452941435739	4.90931750961827e-13	12.3089788790397	10.5222227341798	-0.580285126049178	-3.00472430219464	0.013648123916422	1.86492704303659	10.5222227341798	-0.681915072689488	-3.58363437175287	0.001558380140634	2.80732659490343	10.5222227341798	4.05844660144014e-13	12.3916401638406	0	0	0	0	0	0	0	0	0	0	0	0	0
Tug1	ENSMUSG00000056579	taurine upregulated gene 1 [Source:MGI Symbol;Acc:MGI:2144114]	processed_transcript	10.7219632175286	-0.069740602502338	-0.61783462899226	0.86171138207338	0.064638170557949	10.7219632175286	-0.079728206501574	-0.730709685176371	0.60754600409543	0.2164208311974	10.7219632175286	0.009988271448993	0.087827963564443	0.963703029960842	0.016056775556731	10.7219632175286	0.075141019247834	-0.664463073017558	0.629267848552183	0.201164457276954	10.7219632175286	-0.005357151208372	-0.042622800211393	0.981204717851826	0.00824037227559	10.7219632175286	0.004673286058694	0.040591825363039	0.978200099943898	0.009572297142337	10.7219632175286	0.887451112677343	0.051855561742443	0	0	0	0	0	0	0	0	0	0	0	0	0
Hmga2	ENSMUSG00000056758	high mobility group AT-hook 2 [Source:MGI Symbol;Acc:MGI:101761]	protein_coding	7.43715163794061	-0.562237663633266	-0.652598778290755	0.850423732480466	0.070364628610005	7.43715163794061	-0.200026772638625	-0.211993965032893	0.894375228551135	0.048480237915314	7.43715163794061	-0.354193900039579	-0.389069546205325	0.820140105114135	0.086111950445062	7.43715163794061	6.7764629523678	-10.8898104945157	1.28054828120791e-25	24.8926040424459	7.43715163794061	-5.97305349834764	-9.53768423452563	1.61091779720053e-19	18.7929266204331	7.43715163794061	-6.50056485881668	-10.0836852992936	8.1511811103842e-22	21.0887794572039	7.43715163794061	5.12642313235146e-49	48.2901855502272	9.69645857941461	1.09230867050403e-07	6.96165461899941	-0.636356869503047	0.90996510428519	0.040975261862386	0.357885478861875	0.997893902317188	0.000915631145119	-0.067705514501045	0.998265291870461	0.000754028367191	-0.063745490892164
Ado	ENSMUSG00000057134	2-aminoethanethiol (cysteamine) dioxygenase [Source:MGI Symbol;Acc:MGI:2685083]	protein_coding	8.20578298748018	0.548589315588256	2.08484151750641	0.203375692298547	0.69170095569773	8.20578298748018	0.43397613766411	1.62463471346741	0.232017644947692	0.634478985746949	8.20578298748018	0.114714025813079	0.725683128060163	0.649358599512827	0.187515403693204	8.20578298748018	0.215968574808184	-1.34655550061614	0.294941288548807	0.530264426723363	8.20578298748018	-0.771695403793482	-3.48014231837744	0.003558650422427	2.44871467203196	8.20578298748018	-0.654186957287532	-2.93513180725334	0.010866341099973	1.96391666636368	8.20578298748018	7.18376587858081e-07	6.14364782991777	0	0	0	0	0	0	0	0	0	0	0	0	0
Cep170	ENSMUSG00000057335	centrosomal protein 170 [Source:MGI Symbol;Acc:MGI:1918348]	protein_coding	11.1151705737119	-0.225086186185031	-0.516959962333671	0.889790493154477	0.050712238723519	11.1151705737119	-0.148640394627036	-0.388396597758429	0.796214909612101	0.098969694245469	11.1151705737119	-0.081014217297757	-0.18927344784953	0.917299372557964	0.037488903554114	11.1151705737119	1.45037031453777	-6.62293719974595	6.94276960743752e-10	9.1584672463636	11.1151705737119	-1.21076807698007	-5.07206409062035	6.55255278113798e-06	5.18358947210366	11.1151705737119	-1.29603724521922	-5.87150261309141	7.78709774292225e-08	7.10862437404594	11.1151705737119	1.29114905097654e-10	9.88902361963897	0	0	0	0	0	0	0	0	0	0	0	0	0
Zfp868	ENSMUSG00000060427	zinc finger protein 868 [Source:MGI Symbol;Acc:MGI:2142546]	protein_coding	7.60101718056948	0.049534207710849	0.285755257409693	0.943248862544716	0.025373709838444	7.60101718056948	0.041217180138492	0.245958512698875	0.875871658465219	0.057559526370507	7.60101718056948	0.008444618000419	0.048451136278636	0.981481517145542	0.008117874441235	7.60101718056948	-0.227114920045071	1.3572705282383	0.290564266644527	0.536757795933755	7.60101718056948	0.176584329182394	1.01520787322172	0.462029196392409	0.335330579786999	7.60101718056948	0.185173400324135	1.11637447330237	0.363310457902862	0.439722100777152	7.60101718056948	0.60597442101516	0.21754570759349	0	0	0	0	0	0	0	0	0	0	0	0	0
Zfp266	ENSMUSG00000060510	zinc finger protein 266 [Source:MGI Symbol;Acc:MGI:1924769]	protein_coding	10.7036854591798	-0.127062701624711	-0.835805472617308	0.780991153507024	0.107353885463088	10.7036854591798	-0.265265703992964	-1.52608253785283	0.262464301267863	0.580929758226375	10.7036854591798	0.137646617712833	0.662312542442845	0.68119223347815	0.166730312231473	10.7036854591798	0.57099856640768	-5.06483567979497	4.43944444075013e-06	5.35267137479818	10.7036854591798	-0.44280609241287	-2.95329537453199	0.0156187127213	1.80635476310109	10.7036854591798	-0.304692302748195	-2.76955883709485	0.016754217846681	1.77587584194387	10.7036854591798	5.01262975186745e-07	6.29993437251825	0	0	0	0	0	0	0	0	0	0	0	0	0
Egfl8	ENSMUSG00000015467	EGF-like domain 8 [Source:MGI Symbol;Acc:MGI:1932094]	protein_coding	9.09712820324367	5.56088482794148	7.73818677067776	1.73013741426371e-12	11.7619194021391	9.09712820324367	4.35939049578284	5.38227021199748	3.74587176018515e-06	5.42644709476571	9.09712820324367	1.24107221163008	2.11413711135276	0.139192509871211	0.856384134043863	9.09712820324367	-2.43486591662366	4.63432834499573	3.24829162926344e-05	4.4883449870373	9.09712820324367	-3.68333541365135	-3.35025930579762	0.005258433526225	2.27914361178504	9.09712820324367	-2.43904354012475	-2.13087664060805	0.071441252377394	1.1460509407961	9.09712820324367	2.36762355900872e-148	147.625687347237	3.04428965823139	0.251831328389359	0.598890243647149	3.63211867090947	0.017817447494722	1.74915451232819	-1.39664158634676	0.997893902317188	0.000915631145119	0.134304012377915	0.998265291870461	0.000754028367191	-0.017151755693965
Alg11	ENSMUSG00000063362	asparagine-linked glycosylation 11 (alpha-1,2-mannosyltransferase) [Source:MGI Symbol;Acc:MGI:2142632]	protein_coding	9.1187673457287	-0.07150034334456	-0.42767294154792	0.911462181566465	0.040261346403117	9.1187673457287	0.291870403377183	1.29511925398759	0.344085233293512	0.463333965091227	9.1187673457287	-0.363100033416655	-1.70370700677504	0.237740642113856	0.623896568642065	9.1187673457287	-0.506053497099414	2.69293462848131	0.024592737703117	1.60919312220982	9.1187673457287	0.57821219167507	3.11102438802475	0.010340835798368	1.98544435795872	9.1187673457287	0.213547254279429	1.48321111236692	0.218581736928039	0.660386127302679	9.1187673457287	0.000276726533287	3.55794919753583	0	0	0	0	0	0	0	0	0	0	0	0	0
Nup98	ENSMUSG00000063550	nucleoporin 98 [Source:MGI Symbol;Acc:MGI:109404]	protein_coding	10.1044605105453	-0.399755795178894	-2.15139712851452	0.181436545981206	0.741275230399516	10.1044605105453	-0.267429224313796	-1.83086853034977	0.176550220168072	0.753131736510858	10.1044605105453	-0.13259245522414	-0.56922992833487	0.727647691773349	0.138078843974666	10.1044605105453	0.63123084644739	-4.57288219421752	4.25668493403011e-05	4.37092849369788	10.1044605105453	-0.227535553081027	-1.32984083247082	0.321492779833333	0.492828776126237	10.1044605105453	-0.361710497248392	-2.03591441778554	0.086009568571504	1.06545323077224	10.1044605105453	3.57364999527882e-05	4.4468879847242	0	0	0	0	0	0	0	0	0	0	0	0	0
Sox11	ENSMUSG00000063632	SRY (sex determining region Y)-box 11 [Source:MGI Symbol;Acc:MGI:98359]	protein_coding	4.80586310722664	-0.680882658442221	-1.17089133744666	0.625931409495334	0.203473254824332	4.80586310722664	-0.095594705955244	-0.185942242983799	0.908859564330458	0.041503218151167	4.80586310722664	-0.605029019861592	-1.06709890518131	0.479566505382188	0.319151157173831	4.80586310722664	1.15161124488599	-1.97336914375431	0.111864107896623	0.951309236464249	4.80586310722664	-0.422679498275567	-0.737857218108113	0.608533199940927	0.21571572284424	4.80586310722664	-1.05931085900852	-1.87574149307802	0.115368365522673	0.937913260178293	4.80586310722664	0.185088632245372	0.732620253881953	0	0	0	0	0	0	0	0	0	0	0	0	0
Csde1	ENSMUSG00000068823	cold shock domain containing E1, RNA binding [Source:MGI Symbol;Acc:MGI:92356]	protein_coding	12.3577004807246	-0.222392028264783	-1.17330119795689	0.624638776853538	0.204371058769309	12.3577004807246	-0.247924633558497	-1.39173340454793	0.308945523213503	0.510118093564013	12.3577004807246	0.024648548218199	0.105441125039079	0.956114272268	0.01949019888539	12.3577004807246	0.66227205221712	-6.00561683577607	2.98745064395852e-08	7.52469926101737	12.3577004807246	-0.437316476878969	-2.85706907751261	0.019823678725095	1.7028157493583	12.3577004807246	-0.412745484044307	-3.12898652195659	0.006318392531219	2.19939339697363	12.3577004807246	1.75092495616532e-07	6.75673246717853	0	0	0	0	0	0	0	0	0	0	0	0	0
Peg12	ENSMUSG00000070526	paternally expressed 12 [Source:MGI Symbol;Acc:MGI:1351637]	protein_coding	#NUM!	0	0	0	0	2.83746972844155	-0.20205116968496	-0.35501138739559	0.815162866064462	0.088755612405232	2.83746972844155	-0.007830231043539	-0.013635020740236	0.995167217782059	0.002103938693097	2.83746972844155	0.995355760872008	-1.45583877111203	0.25453522737319	0.59425210332701	2.83746972844155	-0.787603860115497	-1.16672321628552	0.391674239227213	0.407074991457949	2.83746972844155	-0.79646499284906	-1.17791254332953	0.335555149055747	0.474236092596935	2.83746972844155	0.611873511278718	0.213338347513419	0	0	0	0	0	0	0	0	0	0	0	0	0
Klhl9	ENSMUSG00000070923	kelch-like 9 [Source:MGI Symbol;Acc:MGI:2180122]	protein_coding	10.4515735604923	-0.223049735092591	-1.60544008804183	0.403882887356903	0.393744547631973	10.4515735604923	-0.26733718939761	-2.00198132182872	0.138925305137714	0.85721864065034	10.4515735604923	0.04413790130537	0.273960920361019	0.877529244457515	0.056738401363687	10.4515735604923	0.266995195204622	-1.95751853830704	0.11516339429811	0.938685543314493	10.4515735604923	-0.043014307726255	-0.245115377954878	0.876306913474825	0.057343762000587	10.4515735604923	0.001082104814626	0.007164473556709	0.996992284192877	0.001308202716853	10.4515735604923	0.159579828030801	0.797022007274681	0	0	0	0	0	0	0	0	0	0	0	0	0
Ptges3	ENSMUSG00000071072	prostaglandin E synthase 3 (cytosolic) [Source:MGI Symbol;Acc:MGI:1929282]	protein_coding	9.42490778469428	-0.503748301891515	-2.19107664112978	0.16954386859731	0.770717911474238	9.42490778469428	-0.617824924942308	-3.13104451312605	0.01615788562956	1.79161547026271	9.42490778469428	0.11050241279339	0.55889399876652	0.732805283227385	0.135011408242732	9.42490778469428	0.242043458810891	-1.31578800828907	0.307557066019461	0.512074290756933	9.42490778469428	0.266257764645795	0.950227546954717	0.495229689560229	0.305193326779407	9.42490778469428	0.378395563042203	1.66202780304574	0.165385795130278	0.781501794429533	9.42490778469428	0.002061725407519	2.68576917704498	0	0	0	0	0	0	0	0	0	0	0	0	0
Itpripl1	ENSMUSG00000074825	inositol 1,4,5-triphosphate receptor interacting protein-like 1 [Source:MGI Symbol;Acc:MGI:1920588]	protein_coding	7.25838038802396	0.603811947968107	2.24825319903769	0.153170096114854	0.814826015121036	7.25838038802396	-0.290776608745416	-0.868754444525525	0.536834711132206	0.270159410935552	7.25838038802396	0.89601355506543	3.44111641190902	0.017803761325319	1.74948823644027	7.25838038802396	0.176536360624615	-0.473516237905947	0.737567688188637	0.132198117373015	7.25838038802396	-0.784891236104035	-2.73551094442647	0.026538097423034	1.57613021592132	7.25838038802396	0.118415920160019	0.387678692650338	0.77303983073017	0.111798128564637	7.25838038802396	0.001919364251339	2.71684259830525	0	0	0	0	0	0	0	0	0	0	0	0	0
Actr2	ENSMUSG00000020152	ARP2 actin-related protein 2 [Source:MGI Symbol;Acc:MGI:1913963]	protein_coding	11.136898850163	-0.102713016274888	-0.257844209520586	0.950285321609232	0.022145978925713	11.136898850163	0.25707838147263	0.904862058554345	0.517486838481325	0.286100691373696	11.136898850163	-0.360250831015662	-1.15786504935073	0.438758052005424	0.357774900362163	11.136898850163	0.975829829218215	-5.31516788046643	1.27166101653508e-06	5.89562864204325	11.136898850163	-0.868632780979806	-4.961390523182	1.11225850264339e-05	4.9537942656096	11.136898850163	-1.23924627142129	-8.93065514533328	3.58518841308994e-17	16.4454880158358	11.136898850163	5.18673208801922e-19	18.285106184183	0	0	0	0	0	0	0	0	0	0	0	0	0
Meis1	ENSMUSG00000020160	Meis homeobox 1 [Source:MGI Symbol;Acc:MGI:104717]	protein_coding	7.42062134081654	0.273274797222322	0.647264495782965	0.852210023099531	0.069453362236927	7.42062134081654	0.047391504934729	0.139634411448002	0.932742430609962	0.030238266658791	7.42062134081654	0.230890359264505	0.58746675092307	0.718496159825604	0.143575548714177	7.42062134081654	-1.24916278602333	5.54992824458224	3.71535965784539e-07	6.4299991388732	7.42062134081654	0.962571312065472	4.35565998670501	0.000153801116416	3.81304051205284	7.42062134081654	1.20053792713738	5.4010835338434	8.96869467801972e-07	6.04727076045475	7.42062134081654	5.09866246656813e-10	9.29254373754399	0	0	0	0	0	0	0	0	0	0	0	0	0
Xpo1	ENSMUSG00000020290	exportin 1 [Source:MGI Symbol;Acc:MGI:2144013]	protein_coding	8.80405427644816	-0.540214632157391	-2.83262140482791	0.046123827192492	1.33607466365792	8.80405427644816	-0.437242431527397	-2.54481520413351	0.057167003037937	1.24285457493988	8.80405427644816	-0.103035166365783	-0.403093638373062	0.812991546926305	0.089913969956173	8.80405427644816	0.636409657210723	-3.584809083089	0.001889045777939	2.72375751753318	8.80405427644816	-0.092965470333696	-0.391113110170395	0.797323540672354	0.098365413339004	8.80405427644816	-0.197708476473547	-0.859128883784703	0.493601745954294	0.3066233127978	8.80405427644816	0.001627480047898	2.78848432696306	0	0	0	0	0	0	0	0	0	0	0	0	0
Pfas	ENSMUSG00000020899	phosphoribosylformylglycinamidine synthase (FGAR amidotransferase) [Source:MGI Symbol;Acc:MGI:2684864]	protein_coding	6.96641225754697	-0.118665848905669	-0.519994810100162	0.888746910772505	0.051221895839433	6.96641225754697	-0.194518707959652	-0.893924294273107	0.523365269203811	0.281195100751539	6.96641225754697	0.074388745314328	0.33539301216352	0.847466229440506	0.071877598918218	6.96641225754697	0.093851917936109	-0.408849207842271	0.774189935119096	0.111152479039604	6.96641225754697	0.026378988089899	0.107290639191616	0.949425431653871	0.022539139292385	6.96641225754697	0.101597656899267	0.449163976158871	0.73489073619139	0.133777227169704	6.96641225754697	0.863341561242259	0.06381735165955	0	0	0	0	0	0	0	0	0	0	0	0	0
Lsm12	ENSMUSG00000020922	LSM12 homolog [Source:MGI Symbol;Acc:MGI:1919592]	protein_coding	8.86407631897415	-0.59628309924924	-1.63190438108528	0.391470874757723	0.407300543701901	8.86407631897415	-0.49261602094313	-1.5962056438321	0.240408999505165	0.619049278922719	8.86407631897415	-0.110946168420106	-0.256927738370928	0.88615428468582	0.052490658299887	8.86407631897415	1.5331879563611	-8.46549726183841	1.01278839084994e-15	14.9944812854258	8.86407631897415	-0.911580048598787	-3.54019325319779	0.002958034439221	2.52899677399137	8.86407631897415	-1.02920154880577	-4.12637156963341	0.000230846976906	3.63667580844966	8.86407631897415	1.61819257362362e-15	14.790969796268	0	0	0	0	0	0	0	0	0	0	0	0	0
Gtf2a1	ENSMUSG00000020962	general transcription factor II A, 1 [Source:MGI Symbol;Acc:MGI:1933277]	protein_coding	10.0409763831684	-0.017575144326196	-0.078356387197753	0.987066539550768	0.005653569938585	10.0409763831684	0.254470141995779	1.54083933221064	0.257875851686792	0.588589324671673	10.0409763831684	-0.27159365280733	-1.6047312596209	0.267461351309457	0.572738965514542	10.0409763831684	0.180963105948142	-0.990695589904777	0.454457371453926	0.342506847778844	10.0409763831684	-0.163167811648351	-0.84732824188956	0.549865116997505	0.259743830738237	10.0409763831684	-0.436692020263352	-2.80243170303045	0.015411844399859	1.81214538433487	10.0409763831684	0.040758232195681	1.3897846608852	0	0	0	0	0	0	0	0	0	0	0	0	0
Spin1	ENSMUSG00000021395	spindlin 1 [Source:MGI Symbol;Acc:MGI:109242]	protein_coding	10.9444950409758	0.373993350733321	1.83402876312687	0.299521354524815	0.523572208928492	10.9444950409758	-0.009179104876296	-0.076362351699133	0.964270403834818	0.015801162750623	10.9444950409758	0.384309075362571	2.07451409521456	0.147047717016753	0.832541713725583	10.9444950409758	-0.431211993022685	2.40654696830922	0.047746342986106	1.3210598865258	10.9444950409758	0.05406659393187	0.414286367560419	0.784673019997173	0.105311279807985	10.9444950409758	0.440704303849878	2.63213234867818	0.023497732349088	1.62897404733664	10.9444950409758	4.24475934255054e-05	4.37214692713147	0	0	0	0	0	0	0	0	0	0	0	0	0
Nsd1	ENSMUSG00000021488	nuclear receptor-binding SET-domain protein 1 [Source:MGI Symbol;Acc:MGI:1276545]	protein_coding	11.0029021625821	-0.193207250387653	-0.746474422043894	0.818624808722853	0.086915098038933	11.0029021625821	-0.474770358543666	-2.38110373532101	0.076463751283852	1.11654439946487	11.0029021625821	0.279091074633247	1.44487399420014	0.322600741026089	0.49133463935508	11.0029021625821	-0.001453243931725	0.006956079653184	0.99924255780666	0.0003290776093	11.0029021625821	0.197047831042667	0.767609290530252	0.592241755442804	0.22750097634706	11.0029021625821	0.478307438977606	2.48121429514689	0.033630713051016	1.47326392451294	11.0029021625821	0.026888829939738	1.57042809557406	0	0	0	0	0	0	0	0	0	0	0	0	0
Map3k1	ENSMUSG00000021754	mitogen-activated protein kinase kinase kinase 1 [Source:MGI Symbol;Acc:MGI:1346872]	protein_coding	9.05535863216236	-1.16668166776674	-2.64286512157039	0.071035153367986	1.14852667754117	9.05535863216236	-0.64483877230607	-1.3154983893506	0.336210106472967	0.473389235811863	9.05535863216236	-0.549815251057631	-2.03835674198021	0.1540055307931	0.812463682086965	9.05535863216236	-0.635200286851298	2.53178907769963	0.036117196114653	1.4422859726221	9.05535863216236	1.86592213331793	6.26945179158161	1.05852452594503e-08	7.97529907495284	9.05535863216236	1.30176059579377	3.61394823385525	0.001412258488179	2.85008580631849	9.05535863216236	2.01411891337143e-24	23.6959148923244	0	0	0	0	0	0	0	0	0	0	0	0	0
Ogdhl	ENSMUSG00000021913	oxoglutarate dehydrogenase-like [Source:MGI Symbol;Acc:MGI:3616088]	protein_coding	4.48696032221685	0.798193778893119	1.49773325889824	0.458604245404195	0.338561929224307	4.48696032221685	0.101141602438197	0.20582784454881	0.897831550504363	0.046805137217736	4.48696032221685	0.702846764977283	1.35506034543396	0.356496620200557	0.447944583161922	4.48696032221685	-0.886605485040043	1.58128206232703	0.212594153916417	0.672448682224524	4.48696032221685	0.040721128421105	0.080001545954741	0.962888734819009	0.016423894231545	4.48696032221685	0.781944129582387	1.44986699477765	0.229676878722322	0.638882722474642	4.48696032221685	0.23143240187778	0.635575837382543	0	0	0	0	0	0	0	0	0	0	0	0	0
Zmym2	ENSMUSG00000021945	zinc finger, MYM-type 2 [Source:MGI Symbol;Acc:MGI:1923257]	protein_coding	10.2169262090947	0.081417636746934	0.399586429438695	0.917549858243704	0.037370327542568	10.2169262090947	0.233394177373593	1.45009905028432	0.287001359603037	0.542116045890753	10.2169262090947	-0.151241279867274	-0.994244452539965	0.514137089285614	0.288921065475368	10.2169262090947	0.158743141349852	-1.03604857057971	0.432228365558413	0.364286735367492	10.2169262090947	-0.240995968805464	-1.36969480281862	0.305270033086621	0.515315826241409	10.2169262090947	-0.39288031004636	-2.72891776062116	0.018541502076099	1.73185508589071	10.2169262090947	0.049102714852947	1.3088944953911	0	0	0	0	0	0	0	0	0	0	0	0	0
Dpysl2	ENSMUSG00000022048	dihydropyrimidinase-like 2 [Source:MGI Symbol;Acc:MGI:1349763]	protein_coding	12.2119830984737	0.090408115676177	0.29267755463054	0.941141978058209	0.02634485517418	12.2119830984737	-0.274689769651476	-1.26962895767839	0.353938812233304	0.451071810873291	12.2119830984737	0.365315593944826	1.56639131727973	0.280595169086493	0.551919810346644	12.2119830984737	-0.434130865844165	1.95903314412473	0.114895037151267	0.939698730096468	12.2119830984737	0.341625524302287	1.52534047352924	0.248370639158625	0.604899745069735	12.2119830984737	0.711255823976066	3.81490091417218	0.0007103022995	3.14855677936056	12.2119830984737	0.001281147021488	2.89240102875875	0	0	0	0	0	0	0	0	0	0	0	0	0
Ednrb	ENSMUSG00000022122	endothelin receptor type B [Source:MGI Symbol;Acc:MGI:102720]	protein_coding	11.6912590971821	1.36969906684768	5.886975807531	2.91015505586397e-07	6.53608387076938	11.6912590971821	1.65170347660222	6.47699539671515	9.12625859197381e-09	8.03970722968168	11.6912590971821	-0.265314478155314	-0.529770734298368	0.748018409057139	0.126087713828651	11.6912590971821	-1.92808277578759	8.82805348788457	5.01932078287736e-17	16.2993550478362	11.6912590971821	0.528668713091538	1.06664425761014	0.437449609239207	0.359071967075405	11.6912590971821	0.255553270164115	0.662176134868902	0.606104433783286	0.217452539021549	11.6912590971821	1.099522462333e-20	19.9587958939361	0	0	0	0	0	0	0	0	0	0	0	0	0
Zscan26	ENSMUSG00000022228	zinc finger and SCAN domain containing 26 [Source:MGI Symbol;Acc:MGI:3531417]	protein_coding	9.41938297019218	0.083482097809555	0.423338992916866	0.91251372962994	0.03976059245213	9.41938297019218	0.305432823938101	1.34263247288622	0.326351417091471	0.486314497159302	9.41938297019218	-0.220807506875743	-0.888566798704706	0.564728934409937	0.248159960213093	9.41938297019218	-0.677644478828408	4.21182272150314	0.000193777979027	3.71269557780287	9.41938297019218	0.592277515123879	3.17767582581155	0.008607638487172	2.06511598125986	9.41938297019218	0.369280857609135	2.60195044459298	0.025274540801913	1.59731672610321	9.41938297019218	1.00373973413226e-05	4.99837888348911	0	0	0	0	0	0	0	0	0	0	0	0	0
St13	ENSMUSG00000022403	suppression of tumorigenicity 13 [Source:MGI Symbol;Acc:MGI:1917606]	protein_coding	10.3714592988667	-0.277913185588093	-1.83139375798679	0.300692209200663	0.521877824127596	10.3714592988667	-0.563962932643285	-2.80383066634267	0.034268325402153	1.46510711781624	10.3714592988667	0.283856153739792	1.06233526301548	0.481479897522356	0.317421840579663	10.3714592988667	0.787140599615832	-4.88613827904519	1.0301365047601e-05	4.98710522254139	10.3714592988667	-0.505413932732275	-2.10813840057674	0.097724850179393	1.00999498670603	10.3714592988667	-0.219839770505424	-1.43159601004584	0.235744250680894	0.627558890013791	10.3714592988667	1.64160634985223e-09	8.78473097668252	0	0	0	0	0	0	0	0	0	0	0	0	0
Twf1	ENSMUSG00000022451	twinfilin actin binding protein 1 [Source:MGI Symbol;Acc:MGI:1100520]	protein_coding	10.7234531987994	-0.534542830248041	-2.4490312270099	0.105538038082751	0.976590983474745	10.7234531987994	-0.382786749050466	-2.20477489703586	0.101356970382057	0.994146379241613	10.7234531987994	-0.152788246288372	-0.541890346327123	0.741502545464701	0.129887353766582	10.7234531987994	0.805273677337039	-4.94436872764942	7.84831456426901e-06	5.10522359854497	10.7234531987994	-0.264150504892921	-1.23764954064716	0.359753369244028	0.443995130018911	10.7234531987994	-0.419878157532826	-1.94322831319438	0.102258900850167	0.990298879683731	10.7234531987994	3.80321616390797e-06	5.4198489898331	0	0	0	0	0	0	0	0	0	0	0	0	0
Crebbp	ENSMUSG00000022521	CREB binding protein [Source:MGI Symbol;Acc:MGI:1098280]	protein_coding	10.9377012852173	-0.561995366294301	-1.90912664502741	0.268206447350944	0.571530786457266	10.9377012852173	0.138112715092887	0.464483080053144	0.753887101871514	0.122693686895941	10.9377012852173	-0.702867569458178	-2.58738283677615	0.072749648532662	1.13816910049592	10.9377012852173	0.086436668157705	-0.263011594045833	0.858511387207104	0.066253940027338	10.9377012852173	0.484778229790149	1.69623819237923	0.193508171743118	0.713300690241929	10.9377012852173	-0.225926028542445	-0.771801767513301	0.542270959881612	0.265783652619434	10.9377012852173	0.047295820315005	1.32517723757794	0	0	0	0	0	0	0	0	0	0	0	0	0
Rrn3	ENSMUSG00000022682	RRN3 RNA polymerase I transcription factor homolog (yeast) [Source:MGI Symbol;Acc:MGI:1925255]	protein_coding	9.21206824217662	0.299890368347679	1.67062024678176	0.372047892099289	0.429401151688826	9.21206824217662	-0.214699907022968	-0.787700410100345	0.578808588069173	0.23746503366326	9.21206824217662	0.514951794485769	2.43075827204368	0.090754098129431	1.04213375466857	9.21206824217662	0.484974337502076	-2.13816296503389	0.082108393391883	1.08561244559115	9.21206824217662	-0.788653364618591	-4.39025587855827	0.000133179946269	3.87556116465776	9.21206824217662	-0.268322765842326	-1.52265292875901	0.205791425018869	0.68657272551418	9.21206824217662	3.42687843105657e-06	5.46510130194824	0	0	0	0	0	0	0	0	0	0	0	0	0
Gsk3b	ENSMUSG00000022812	glycogen synthase kinase 3 beta [Source:MGI Symbol;Acc:MGI:1861437]	protein_coding	11.733310088483	-0.112852918290711	-0.317741569041055	0.935916511925603	0.028762890607168	11.733310088483	0.376720728531579	1.46905351310314	0.280536752925233	0.552010234061944	11.733310088483	-0.489643609997361	-1.79449580208901	0.212677419835592	0.672278617108856	11.733310088483	0.42972760337831	-1.54677939242772	0.223667221269857	0.650397657676721	11.733310088483	-0.313428479331002	-1.11335566464571	0.416276907597706	0.380617680348041	11.733310088483	-0.810987629230627	-3.48805726193515	0.002130312252728	2.67155673473145	11.733310088483	0.004308284521154	2.36569562341329	0	0	0	0	0	0	0	0	0	0	0	0	0
Arhgap28	ENSMUSG00000024043	Rho GTPase activating protein 28 [Source:MGI Symbol;Acc:MGI:2147003]	protein_coding	6.5989172774617	-0.315106356008546	-0.563230682358394	0.878877321234416	0.056071742024342	6.5989172774617	-0.378313479331093	-0.70824020581271	0.619751878538199	0.20778214816234	6.5989172774617	0.05128379214076	0.08928710431579	0.963036679412908	0.016357171480592	6.5989172774617	1.79978678545035	-4.07453227669861	0.000330527595752	3.48079227541384	6.5989172774617	-1.45310642173482	-3.06810413502201	0.011552697689336	1.93731659111455	6.5989172774617	-1.40819473743421	-3.25326302584471	0.004390177873898	2.35751788338257	6.5989172774617	0.001699562134914	2.76966295325983	0	0	0	0	0	0	0	0	0	0	0	0	0
Birc6	ENSMUSG00000024073	baculoviral IAP repeat-containing 6 [Source:MGI Symbol;Acc:MGI:1276108]	protein_coding	11.1881339161437	-0.34883512183192	-1.51494616075767	0.449851848359483	0.346930490744034	11.1881339161437	-0.172212896496901	-0.86981688604466	0.53624129490614	0.270639744886313	11.1881339161437	-0.177477517328417	-0.736355943522571	0.643799015990858	0.191249691443613	11.1881339161437	0.463779366862449	-2.28883344631666	0.060934521937353	1.21513659178248	11.1881339161437	-0.11101636085124	-0.511847926897946	0.733751400299478	0.134451056931033	11.1881339161437	-0.290574565545372	-1.36422347779481	0.259808480968816	0.585346676289007	11.1881339161437	0.099677239436315	1.00140399831509	0	0	0	0	0	0	0	0	0	0	0	0	0
Ccnj	ENSMUSG00000025010	cyclin J [Source:MGI Symbol;Acc:MGI:2443297]	protein_coding	6.17906520502265	0.47337561151569	1.21974627649004	0.600412145905461	0.221550530875194	6.17906520502265	0.51410035205589	1.43425607324128	0.29259952678033	0.533726380592313	6.17906520502265	-0.028515629612373	-0.103517608709765	0.957085764327329	0.01904914340894	6.17906520502265	0.52231201503204	-1.88262053555952	0.130924660846538	0.88297854244208	6.17906520502265	-1.00714488306711	-3.14230240387676	0.009489924600519	2.02273723812158	6.17906520502265	-1.03790819913786	-3.46845375865953	0.00226675373089	2.64459566078446	6.17906520502265	0.001016966688845	2.99269327233555	0	0	0	0	0	0	0	0	0	0	0	0	0
Entpd7	ENSMUSG00000025192	ectonucleoside triphosphate diphosphohydrolase 7 [Source:MGI Symbol;Acc:MGI:2135885]	protein_coding	7.63843428947459	-1.06115720387079	-2.21920308842745	0.161696944935445	0.791298185475245	7.63843428947459	-0.891457323393295	-2.15976194303952	0.108517324546978	0.964500922142357	7.63843428947459	-0.189483203253978	-0.330368071878783	0.849510511997759	0.070831242722688	7.63843428947459	2.17174331559636	-6.46654061297955	1.85995543418449e-09	8.73049746165285	7.63843428947459	-1.02384743676052	-2.30541105190873	0.067245480363059	1.1723368997173	7.63843428947459	-1.23608709523187	-2.91420838558154	0.011482757444556	1.93995380887572	7.63843428947459	4.75189387973684e-09	8.3231332666715	0	0	0	0	0	0	0	0	0	0	0	0	0
Arih1	ENSMUSG00000025234	ariadne RBR E3 ubiquitin protein ligase 1 [Source:MGI Symbol;Acc:MGI:1344363]	protein_coding	10.6603683573109	-0.110551774865807	-0.342872552784629	0.930936302886477	0.031080033574289	10.6603683573109	0.198796579355756	0.866258917032244	0.538088152634204	0.269146569934983	10.6603683573109	-0.309749376846559	-1.21362264671285	0.414221232931532	0.38276764298807	10.6603683573109	0.648008169004176	-3.31392841015466	0.004469630367684	2.34972839094254	10.6603683573109	-0.53449341870656	-2.77303577257571	0.024335847539528	1.61375352407301	10.6603683573109	-0.849528410467197	-5.09078116184261	4.01171233577142e-06	5.39667021609682	10.6603683573109	4.43940921438265e-06	5.3526748208775	0	0	0	0	0	0	0	0	0	0	0	0	0
Nudt5	ENSMUSG00000025817	nudix (nucleoside diphosphate linked moiety X)-type motif 5 [Source:MGI Symbol;Acc:MGI:1858232]	protein_coding	8.12725555059615	-0.303283325475302	-0.805955467146239	0.795037499488642	0.099612386517229	8.12725555059615	-0.007290422411516	-0.025928437700199	0.988518096641426	0.00501537571847	8.12725555059615	-0.299556699730797	-0.859869861798466	0.57987052781565	0.236668963906208	8.12725555059615	1.105229749103	-5.23370462047358	1.92007266730621e-06	5.71668233462306	8.12725555059615	-0.792915916643026	-4.01096757484638	0.000585798015714	3.23225210374713	8.12725555059615	-1.09709923961528	-5.34510098567082	1.18150043261656e-06	5.92756611501092	8.12725555059615	1.30596770333206e-08	7.88406756305949	0	0	0	0	0	0	0	0	0	0	0	0	0
Cnot9	ENSMUSG00000026174	CCR4-NOT transcription complex, subunit 9 [Source:MGI Symbol;Acc:MGI:1928902]	protein_coding	8.08139286550142	-0.422087234722475	-2.47663500144668	0.099644938407531	1.00154475694853	8.08139286550142	-0.697338733851362	-3.46847884344605	0.006642661794905	2.17765785870489	8.08139286550142	0.272877115904547	0.94219094985835	0.538247393142327	0.269018064888858	8.08139286550142	0.828117833870484	-4.3431918878996	0.00011328761966	3.94581754827424	8.08139286550142	-0.400818125602099	-1.37786679026221	0.302314388672356	0.519541182057066	8.08139286550142	-0.127182881948285	-0.604678480221344	0.64087401812578	0.193227334927604	8.08139286550142	3.63432066010313e-06	5.43957675705836	0	0	0	0	0	0	0	0	0	0	0	0	0
Parp1	ENSMUSG00000026496	poly (ADP-ribose) polymerase family, member 1 [Source:MGI Symbol;Acc:MGI:1340806]	protein_coding	9.0284498237109	-0.767146811374043	-4.36073560490001	0.000372872584118	3.42843954746185	9.0284498237109	-1.23779043301424	-5.69059340094069	7.80022825585865e-07	6.1078926884878	9.0284498237109	0.460677026619094	1.23429873347897	0.405403652180451	0.392112343174652	9.0284498237109	1.22183152801283	-5.35059901802426	1.05767600314977e-06	5.97564734893013	9.0284498237109	-0.443378955030391	-1.05912847109757	0.441370089445247	0.355197101235577	9.0284498237109	0.023055648527008	0.084716616802367	0.952795049557659	0.021000507985582	9.0284498237109	7.24182739392174e-17	16.1401518306321	0	0	0	0	0	0	0	0	0	0	0	0	0
Nmt2	ENSMUSG00000026643	N-myristoyltransferase 2 [Source:MGI Symbol;Acc:MGI:1202298]	protein_coding	8.7610902273898	0.231169022370978	1.93520383639088	0.258968374718702	0.586753268829033	8.7610902273898	-0.039140001684809	-0.232474096962247	0.883999807488181	0.053547829564789	8.7610902273898	0.270590262601479	2.1879741124216	0.126248926113478	0.898772307347711	8.7610902273898	0.16260655834489	-1.06295675137893	0.419045560439869	0.377738756098277	8.7610902273898	-0.39477655205295	-3.12003862303216	0.01009007259571	1.99610570910473	8.7610902273898	-0.123181596777102	-0.866926741536112	0.489312427274214	0.310413754139756	8.7610902273898	0.016719634826214	1.77677321222549	0	0	0	0	0	0	0	0	0	0	0	0	0
Dvl3	ENSMUSG00000003233	dishevelled segment polarity protein 3 [Source:MGI Symbol;Acc:MGI:108100]	protein_coding	8.33773531105258	0.094770144789804	0.388886189589268	0.918662891872941	0.03684382600017	8.33773531105258	-0.196123587670573	-0.720671590262512	0.612533837819062	0.212869914845582	8.33773531105258	0.290342858551751	1.12042264698258	0.454790115955839	0.342188982490203	8.33773531105258	0.529348506947688	-2.30204605386771	0.059335777334432	1.22668336374227	8.33773531105258	-0.625077451253623	-2.69121099296566	0.029513244285526	1.52998304743475	8.33773531105258	-0.334100031460494	-1.60666598957037	0.180628823832105	0.743212945980457	8.33773531105258	0.030391932298192	1.51724168689722	0	0	0	0	0	0	0	0	0	0	0	0	0
Yme1l1	ENSMUSG00000026775	YME1-like 1 (S. cerevisiae) [Source:MGI Symbol;Acc:MGI:1351651]	protein_coding	9.75938630397131	-0.280921925393438	-1.77859344430302	0.323189943310851	0.490542161612042	9.75938630397131	-0.352414447596624	-2.14778270663249	0.110757635935768	0.955626322617759	9.75938630397131	0.070380030577351	0.298494583111985	0.865391817813392	0.062787215325523	9.75938630397131	0.689003037802377	-6.44283190579445	2.15413165161799e-09	8.66672775794425	9.75938630397131	-0.405211144833417	-2.33559773432082	0.063381753638509	1.19803574897356	9.75938630397131	-0.334322332559029	-2.38485268762878	0.041774867756942	1.37908491624059	9.75938630397131	8.71736695044683e-09	8.0596146723578	0	0	0	0	0	0	0	0	0	0	0	0	0
Brd3	ENSMUSG00000026918	bromodomain containing 3 [Source:MGI Symbol;Acc:MGI:1914632]	protein_coding	9.29566607991618	-0.229180229154459	-1.04304619477776	0.686570865895615	0.16331462947016	9.29566607991618	-0.186183689203448	-0.963437063146551	0.488111862324554	0.31148063778602	9.29566607991618	-0.043225042539799	-0.177178588345954	0.92362450182934	0.034504554676325	9.29566607991618	0.642053524665367	-4.24820929733284	0.000168069144223	3.77451201126933	9.29566607991618	-0.409099695689237	-2.34837511838803	0.061774376017388	1.20919163270975	9.29566607991618	-0.454672635724918	-2.75487733554398	0.017372101685703	1.76014763720698	9.29566607991618	0.000696078944654	3.1573415027983	0	0	0	0	0	0	0	0	0	0	0	0	0
Arl14ep	ENSMUSG00000027122	ADP-ribosylation factor-like 14 effector protein [Source:MGI Symbol;Acc:MGI:1926020]	protein_coding	9.20693102743386	0.161826967788336	0.835730894441119	0.780991153507024	0.107353885463088	9.20693102743386	0.084642310648254	0.488798718091222	0.739611533929432	0.130996324821073	9.20693102743386	0.077357750623394	0.395391499304049	0.816990409382253	0.087783041603218	9.20693102743386	-0.326728536080153	1.92348402996536	0.122097581210286	0.913292939473878	9.20693102743386	0.163367593427577	0.904177139976007	0.519694329641763	0.284252021716158	9.20693102743386	0.241585024462114	1.41215129701543	0.242480595456489	0.615323010147734	9.20693102743386	0.283859419165006	0.546896690223082	0	0	0	0	0	0	0	0	0	0	0	0	0
Skil	ENSMUSG00000027660	SKI-like [Source:MGI Symbol;Acc:MGI:106203]	protein_coding	9.65996523258666	0.019166499036698	0.106119548056696	0.982144949326974	0.007824412368488	9.65996523258666	0.073444873835941	0.413546574529114	0.781758357118829	0.106927467384431	9.65996523258666	-0.053973390010647	-0.294607373179923	0.867193906784159	0.061883782303974	9.65996523258666	-0.32862639393517	2.16853271101373	0.077469259428448	1.11087059567489	9.65996523258666	0.309397628290183	1.89858454188499	0.140080301328715	0.85362293270661	9.65996523258666	0.254467559013975	1.7215676743689	0.150151647678467	0.823469897739126	9.65996523258666	0.130511198523275	0.884352222055944	0	0	0	0	0	0	0	0	0	0	0	0	0
Gmps	ENSMUSG00000027823	guanine monophosphate synthetase [Source:MGI Symbol;Acc:MGI:2448526]	protein_coding	9.7448922242451	-0.068290887112941	-0.582361585144917	0.872626901861141	0.059171402454225	9.7448922242451	-0.170482287670607	-1.37148576509362	0.315838537526712	0.500534879982941	9.7448922242451	0.10200095857251	0.744109471351204	0.639389174723204	0.194234720891631	9.7448922242451	0.222994668248356	-1.80923693359511	0.148330789120986	0.828768692818681	9.7448922242451	-0.154023324430294	-1.08722897097564	0.428070735799131	0.36848446082574	9.7448922242451	-0.052454325621997	-0.437837804144084	0.741935127131772	0.129634066635243	9.7448922242451	0.267773256045114	0.57223280048318	0	0	0	0	0	0	0	0	0	0	0	0	0
Tbck	ENSMUSG00000028030	TBC1 domain containing kinase [Source:MGI Symbol;Acc:MGI:2445052]	protein_coding	8.83625133976775	0.201129983814501	1.36514103361879	0.524825035693083	0.279985456018031	8.83625133976775	0.03214805834123	0.200996110046615	0.900674818518092	0.0454319792919	8.83625133976775	0.16844112599355	1.18510427924644	0.426704632499675	0.36987264221656	8.83625133976775	0.031386660698969	-0.199607214875814	0.89593346553967	0.04772424103194	8.83625133976775	-0.233266121356264	-1.5031041640246	0.256163659660015	0.591482480869822	8.83625133976775	-0.0636695808996	-0.402885336550296	0.764395778357775	0.116681720153113	8.83625133976775	0.416805339895031	0.380066725715993	0	0	0	0	0	0	0	0	0	0	0	0	0
[truncated: 23 more columns]
