# Supplementary material for: A branching model of lineage differentiation underpinning the neurogenic potential of enteric glia
Source: Nat Commun. 2023 Sep 22;14:5904. doi: 10.1038/s41467-023-41492-3 (PMC10516949; doi:10.1038/s41467-023-41492-3)
Supplement: Supplementary file 6 — Source Data [file 41467_2023_41492_MOESM6_ESM.zip › source_data/Fig5i.csv]

DIV	module	mean	sd
DIV0	G.M.16	-0.199009101969075	0.538879761213229
DIV0	G.M.75	1.1945536968729	0.324728436805934
DIV0	G.M.81	1.16036281875639	0.152231309415297
DIV11	G.M.16	0.633674227562891	0.157173373856528
DIV11	G.M.75	-0.0680445995226281	0.0529538647223771
DIV11	G.M.81	-0.0149012916929664	0.0982435663340565
DIV20	G.M.16	-0.510589910473978	0.475862817456084
DIV20	G.M.75	-0.47441981160061	0.139871305316791
DIV20	G.M.81	-0.643412942974397	0.290797418699231
DIV4	G.M.16	0.246121421704821	0.131130136531744
DIV4	G.M.75	-0.493949348549454	0.0691543422210066
DIV4	G.M.81	-0.287577603097561	0.0732672216788627
