# Supplementary material for: A branching model of lineage differentiation underpinning the neurogenic potential of enteric glia
Source: Nat Commun. 2023 Sep 22;14:5904. doi: 10.1038/s41467-023-41492-3 (PMC10516949; doi:10.1038/s41467-023-41492-3)
Supplement: Supplementary file 6 — Source Data [file 41467_2023_41492_MOESM6_ESM.zip › source_data/Fig5j_module81.csv]

mgi_symbol	ENSMUSG	gene_description	gene_type	lg2BaseMean_DIV11_vs_DIV4	logFC_DIV11_vs_DIV4	stat_DIV11_vs_DIV4	padj_DIV11_vs_DIV4	lg10p_DIV11_vs_DIV4	lg2BaseMean_DIV20_vs_DIV4	logFC_DIV20_vs_DIV4	stat_DIV20_vs_DIV4	padj_DIV20_vs_DIV4	lg10p_DIV20_vs_DIV4	lg2BaseMean_DIV11_vs_DIV20	logFC_DIV11_vs_DIV20	stat_DIV11_vs_DIV20	padj_DIV11_vs_DIV20	lg10p_DIV11_vs_DIV20	lg2BaseMean_DIV0C_vs_DIV4	logFC_DIV0C_vs_DIV4	stat_DIV0C_vs_DIV4	padj_DIV0C_vs_DIV4	lg10p_DIV0C_vs_DIV4	lg2BaseMean_DIV0C_vs_DIV11	logFC_DIV0C_vs_DIV11	stat_DIV0C_vs_DIV11	padj_DIV0C_vs_DIV11	lg10p_DIV0C_vs_DIV11	lg2BaseMean_DIV0C_vs_DIV20	logFC_DIV0C_vs_DIV20	stat_DIV0C_vs_DIV20	padj_DIV0C_vs_DIV20	lg10p_DIV0C_vs_DIV20	contrast_L_lg2BaseMean_LRT_timepoint	contrast_L_padj_LRT_timepoint	contrast_L_lg10p_LRT_timepoint	contrast_P_PCA_estimatePCA1	contrast_P_padj_PCA1	contrast_P_lg10p_PCA1	contrast_P_PCA_estimatePCA2	contrast_P_padj_PCA2	contrast_P_lg10p_PCA2	contrast_P_PCA_estimatePCA3	contrast_P_padj_PCA3	contrast_P_lg10p_PCA3	contrast_P_PCA_estimatePCA4	contrast_P_padj_PCA4	contrast_P_lg10p_PCA4	contrast_P_PCA_estimatePCA5
Scarb2	ENSMUSG00000029426	scavenger receptor class B, member 2 [Source:MGI Symbol;Acc:MGI:1196458]	protein_coding	13.7919799585103	-0.483160959554492	-1.64526706387968	0.383912797030145	0.415767411229956	13.7919799585103	-0.177667471657569	-0.543740899821444	0.709110428272699	0.149286127785825	13.7919799585103	-0.3096266268976	-1.3687592872135	0.350518935258857	0.455288516195719	13.7919799585103	-0.560568106740828	3.15558525256004	0.007175723656123	2.14413429473147	13.7919799585103	1.05589484991196	6.24189685421587	1.24331639244454e-08	7.90541834037852	13.7919799585103	0.740820032333017	3.68435106606764	0.001117167379339	2.95188175394128	13.7919799585103	9.97156953502733e-13	12.0012364779217	0	0	0	0	0	0	0	0	0	0	0	0	0
Tsc22d4	ENSMUSG00000029723	TSC22 domain family, member 4 [Source:MGI Symbol;Acc:MGI:1926079]	protein_coding	8.48694034853447	0.711098941533422	1.40467419299915	0.50437002908716	0.297250728182984	8.48694034853447	0.272032255044793	0.736523721294056	0.604736548793631	0.218433782907662	8.48694034853447	0.46166887152629	0.922023048311321	0.548485912865588	0.260834522224742	8.48694034853447	-1.88290238479124	7.16060050444357	1.92441097651397e-11	10.7157021746203	8.48694034853447	1.11307371198271	4.54022680276266	7.15258062097342e-05	4.14553723830473	8.48694034853447	1.59836733297222	5.48256060420638	5.99992418679819e-07	6.22185423719356	8.48694034853447	4.87497731226301e-21	20.312027401131	0	0	0	0	0	0	0	0	0	0	0	0	0
Ndrg2	ENSMUSG00000004558	N-myc downstream regulated gene 2 [Source:MGI Symbol;Acc:MGI:1352498]	protein_coding	10.9538271227337	-1.55354030279432	-1.95642749630451	0.251141600925963	0.600081341623493	10.9538271227337	-2.35305382915961	-3.3007027525934	0.010504983100621	1.97860464190752	10.9538271227337	0.514388951345227	1.18389446311408	0.427244396026431	0.369323625016258	10.9538271227337	-1.43484941556087	5.24910249511733	1.78076260272383e-06	5.74939397340538	10.9538271227337	3.38151720202812	4.80250687335503	2.28471131518642e-05	4.64116866742872	10.9538271227337	4.02263765793849	7.68102361545231	7.84778159243947e-13	12.1052530920856	10.9538271227337	2.65624016725935e-104	103.575732660253	0	0	0	0	0	0	0	0	0	0	0	0	0
Ttyh1	ENSMUSG00000030428	tweety family member 1 [Source:MGI Symbol;Acc:MGI:1889007]	protein_coding	11.5944681272779	-0.484423820531628	-1.12726243311756	0.647278944547103	0.188908519995407	11.5944681272779	-0.360690182968415	-0.879647333783993	0.530655164041675	0.275187605100744	11.5944681272779	-0.134698633489003	-0.402398466146113	0.813215536285496	0.089794332864045	11.5944681272779	-0.721111630569301	2.68112491351562	0.025295340902935	1.59695946327001	11.5944681272779	1.22887278774283	4.00676596367513	0.000594396675587	3.22592362821471	11.5944681272779	1.09073812623564	3.79452261419594	0.000763609615156	3.11712861173089	11.5944681272779	2.58109782067955e-06	5.588195535876	0	0	0	0	0	0	0	0	0	0	0	0	0
Plekhb1	ENSMUSG00000030701	pleckstrin homology domain containing, family B (evectins) member 1 [Source:MGI Symbol;Acc:MGI:1351469]	protein_coding	12.5457383972994	0.229099504287268	0.468499703130263	0.901643740744754	0.044965027858916	12.5457383972994	-0.036442803301695	-0.092089049926035	0.956783490108009	0.019186327311403	12.5457383972994	0.271481842265358	0.619901106260198	0.701973903301534	0.15367903297391	12.5457383972994	-1.36267019163015	4.78144691484662	1.66896143900156e-05	4.7775536974863	12.5457383972994	1.11594816654978	3.80368791680687	0.001225972784025	2.91151917082803	12.5457383972994	1.39938939663723	5.16055128586039	2.88507717806248e-06	5.53984256463708	12.5457383972994	4.25623947652697e-09	8.37097394452685	0	0	0	0	0	0	0	0	0	0	0	0	0
Plp1	ENSMUSG00000031425	proteolipid protein (myelin) 1 [Source:MGI Symbol;Acc:MGI:97623]	protein_coding	12.1922285824267	0.933857062196368	3.62049505502431	0.005196880288174	2.2842572871764	12.1922285824267	1.51226345771376	4.80503284515722	5.20842025635034e-05	4.2832939807282	12.1922285824267	-0.556060814939725	-1.16515572112349	0.435946883787031	0.360566422390712	12.1922285824267	-1.71412720167018	5.97227587042224	3.59783368408199e-08	7.4439589165199	12.1922285824267	0.754949772972999	1.56519767278058	0.234449080629738	0.629951465967207	12.1922285824267	0.18028442253271	0.55431822718943	0.671650263327464	0.172856810644556	12.1922285824267	1.66850325470455e-13	12.7776729418418	0	0	0	0	0	0	0	0	0	0	0	0	0
Col4a2	ENSMUSG00000031503	collagen, type IV, alpha 2 [Source:MGI Symbol;Acc:MGI:88455]	protein_coding	10.5488684491721	-0.018293671667305	-0.068490282354315	0.98870137212304	0.004934863128119	10.5488684491721	-0.284830940235996	-0.953186656207553	0.493252490553141	0.306930713210581	10.5488684491721	0.264794622262396	0.863882515833399	0.577124395121258	0.238730567620595	10.5488684491721	0.921672405150455	-5.07696694521411	4.17381907879895e-06	5.37946638008661	10.5488684491721	-0.902746378085285	-4.57301560834996	6.19467130258298e-05	4.20798173291369	10.5488684491721	-0.63298582568998	-4.080048419536	0.000274280680706	3.56180478137939	10.5488684491721	1.27183653985823e-08	7.8955687018946	0	0	0	0	0	0	0	0	0	0	0	0	0
Ndrg1	ENSMUSG00000005125	N-myc downstream regulated gene 1 [Source:MGI Symbol;Acc:MGI:1341799]	protein_coding	11.9068620182106	0.481023432123981	1.42030175640893	0.496228189426985	0.304318568228162	11.9068620182106	0.513364069587796	1.6755757556537	0.217388560592181	0.662763313066672	11.9068620182106	-0.024122387973551	-0.059291369696438	0.975920955835779	0.010585356344084	11.9068620182106	-1.42169787015007	8.67663256983781	1.7991287851976e-16	15.7449377478836	11.9068620182106	0.919758357842463	3.73043647928518	0.001579914233944	2.80136648819498	11.9068620182106	0.894604036152021	4.21603320183308	0.000164220801157	3.78457183347941	11.9068620182106	3.83001472374993e-18	17.4167995564671	0	0	0	0	0	0	0	0	0	0	0	0	0
Tmprss5	ENSMUSG00000032268	transmembrane protease, serine 5 (spinesin) [Source:MGI Symbol;Acc:MGI:1933407]	protein_coding	8.90333230488617	0.722299356014038	0.963740285931853	0.723684998117903	0.140450430140483	8.90333230488617	0.437258695414496	0.662837142872202	0.643750551871472	0.191282385640644	8.90333230488617	0.384880612203775	0.524610236038647	0.750398207181304	0.124708212225203	8.90333230488617	-3.96343487863112	14.2959372859359	9.9583408536621e-44	43.0018130127933	8.90333230488617	2.9977871996965	9.71221916313844	3.21528007236849e-20	19.4927811911421	8.90333230488617	3.41221008468597	10.0679974340917	9.52648438439074e-22	21.0210673400909	8.90333230488617	7.44591201962229e-89	88.1280820996807	0	0	0	0	0	0	0	0	0	0	0	0	0
Col12a1	ENSMUSG00000032332	collagen, type XII, alpha 1 [Source:MGI Symbol;Acc:MGI:88448]	protein_coding	12.8021568765914	-0.836262843555755	-0.947943817472333	0.730258593409393	0.136523323709673	12.8021568765914	-2.3513929151562	-2.97468797618172	0.023526860883712	1.62843601552812	12.8021568765914	1.0631110128742	1.66996917754268	0.247252260660096	0.606859728900786	12.8021568765914	-2.9208794639741	7.62612944898651	7.03034296734333e-13	12.1530234878975	12.8021568765914	4.31829477477453	5.98211636359864	5.67615763928053e-08	7.24594555174187	12.8021568765914	5.70632504631136	13.046235985488	2.65985400801731e-36	35.57514219993	12.8021568765914	1.40696192325253e-245	244.85171765576	-8.6499403085691	4.8915324871317e-05	4.31055505776032	-2.18973001815769	0.492027591681109	0.308010542397559	-0.042103428624036	0.997893902317188	0.000915631145119	0.140616891075046	0.998265291870461	0.000754028367191	-0.138425507778804
Pon2	ENSMUSG00000032667	paraoxonase 2 [Source:MGI Symbol;Acc:MGI:106687]	protein_coding	10.143783851633	0.502709374486936	2.39165126851449	0.117211637023818	0.931029268485669	10.143783851633	0.530458108534606	2.6958520492094	0.043056536304831	1.36596091004905	10.143783851633	-0.025788669189513	-0.083599226135924	0.965438502488684	0.015275385147596	10.143783851633	-0.959542259875401	6.88543710174782	1.24335466341409e-10	9.90540497240944	10.143783851633	0.448753479585611	1.91930382353372	0.135402181556833	0.868374338380106	10.143783851633	0.423713096770287	2.10525201399709	0.075113104569662	1.12428428741922	10.143783851633	1.04381142811275e-09	8.98137795260497	0	0	0	0	0	0	0	0	0	0	0	0	0
Cd59a	ENSMUSG00000032679	CD59a antigen [Source:MGI Symbol;Acc:MGI:109177]	protein_coding	11.4300283706365	-0.413049008151747	-0.886368905335433	0.760835589417704	0.118709180710206	11.4300283706365	-0.016827490908812	-0.034531385706295	0.984508770099715	0.006780410771219	11.4300283706365	-0.405084088972415	-0.976795287826942	0.52235817641053	0.282031602945192	11.4300283706365	-1.43105028053954	6.36438264741645	3.48513006455972e-09	8.45778100945506	11.4300283706365	1.87764828678708	9.5679830858006	1.23055016174602e-19	18.9099006781615	11.4300283706365	1.44605848824369	6.6944189287526	6.32100438543623e-10	9.19921390836389	11.4300283706365	5.03458579181108e-31	30.2980362541532	0	0	0	0	0	0	0	0	0	0	0	0	0
Tbc1d10a	ENSMUSG00000034412	TBC1 domain family, member 10a [Source:MGI Symbol;Acc:MGI:2144164]	protein_coding	8.17048204937955	0.02818695104323	0.043274254706084	0.992776615489479	0.003148461045475	8.17048204937955	-0.865514954978987	-1.84226585818674	0.173843830134176	0.759840718188836	8.17048204937955	0.885160875185872	1.85889708384037	0.195823770281892	0.708134592023785	8.17048204937955	-1.4975918623615	3.84410098574695	0.000775010670289	3.11069231811837	8.17048204937955	1.4634834183814	3.60739528890839	0.002378912209094	2.62362158478472	8.17048204937955	2.41402044905498	8.43290579464607	2.25654822193961e-15	14.646555381267	8.17048204937955	1.76366641941393e-17	16.7535835540724	0	0	0	0	0	0	0	0	0	0	0	0	0
Lgi4	ENSMUSG00000036560	leucine-rich repeat LGI family, member 4 [Source:MGI Symbol;Acc:MGI:2180197]	protein_coding	10.6794965194705	-0.155415875405876	-0.257982213968236	0.950285321609232	0.022145978925713	10.6794965194705	-0.245839906859121	-0.4616763982802	0.755202817886536	0.121936398224964	10.6794965194705	0.080543970842337	0.158794497049626	0.931270291361878	0.03092425133843	10.6794965194705	-1.9147083863592	8.32306006229065	3.19047674365815e-15	14.4961444167328	10.6794965194705	2.09014537326664	8.08838140779364	3.73719276248101e-14	13.4274545008866	10.6794965194705	2.16842941947588	9.54127135537983	1.42620725347057e-19	18.8458173591277	10.6794965194705	1.72063188486903e-34	33.7643120334902	0	0	0	0	0	0	0	0	0	0	0	0	0
Fxyd1	ENSMUSG00000036570	FXYD domain-containing ion transport regulator 1 [Source:MGI Symbol;Acc:MGI:1889273]	protein_coding	9.93734696600818	0.077077601021309	0.103836737748194	0.98260404125663	0.007621454029973	9.93734696600818	-0.501562366466126	-0.800239856401213	0.572316488713433	0.242363741678364	9.93734696600818	0.57718027801165	0.911661608350064	0.55380030328432	0.256646810752469	9.93734696600818	-2.7803593334918	8.38952860402307	1.87541745577851e-15	14.7269020460368	9.93734696600818	2.68140113072311	7.89563458379061	1.65749696248994e-13	12.7805472588056	9.93734696600818	3.33167267749208	12.2130462346807	8.22610493152115e-32	31.0848057549666	9.93734696600818	1.71523984233569e-50	49.7656751438894	0	0	0	0	0	0	0	0	0	0	0	0	0
Txnip	ENSMUSG00000038393	thioredoxin interacting protein [Source:MGI Symbol;Acc:MGI:1889549]	protein_coding	11.0668015730187	1.24079099405084	2.06701162991422	0.209659519831443	0.678485413172652	11.0668015730187	1.39488733672393	2.51996049845597	0.059718138950357	1.22389373504253	11.0668015730187	-0.060260594878615	-0.08532654584968	0.964692900394549	0.015610917630826	11.0668015730187	-3.73716719160333	20.1426688419353	1.11210114431665e-86	85.9538557123754	11.0668015730187	2.2473921459235	4.84351540455697	1.90030765516238e-05	4.72117608214035	11.0668015730187	2.17233866384031	5.59194141601041	3.43284580171852e-07	6.46434570399248	11.0668015730187	1.22096075013871e-105	104.913298296966	0	0	0	0	0	0	0	0	0	0	0	0	0
Lpar1	ENSMUSG00000038668	lysophosphatidic acid receptor 1 [Source:MGI Symbol;Acc:MGI:108429]	protein_coding	11.8744500603949	0.11067021115994	0.213284444861992	0.960782518919587	0.017374907359758	11.8744500603949	0.025469378129839	0.056729077924014	0.974212130237323	0.011346467186405	11.8744500603949	0.090154604595367	0.191234632114824	0.916423052855669	0.037903994556752	11.8744500603949	-1.69777016455493	7.54837123566361	1.24409496660185e-12	11.9051464669949	11.8744500603949	1.57557296737326	6.56486996904971	1.70131839485292e-09	8.76921440232636	11.8744500603949	1.66653962956556	7.61785812781338	1.23710050949225e-12	11.9075950142394	11.8744500603949	3.47147205238834e-22	21.4594863267469	0	0	0	0	0	0	0	0	0	0	0	0	0
Col16a1	ENSMUSG00000040690	collagen, type XVI, alpha 1 [Source:MGI Symbol;Acc:MGI:1095396]	protein_coding	9.53196354264079	0.510514836430926	0.994690287908013	0.708141372021563	0.149880031914959	9.53196354264079	-0.103223098296208	-0.291011157792878	0.851528127588539	0.069801001894291	9.53196354264079	0.628747116928116	1.40395216279766	0.3375867711209	0.471614580238804	9.53196354264079	-1.46365275229842	4.60858835091449	3.63811736589366e-05	4.43912329467941	9.53196354264079	0.914508839000407	3.33385514809169	0.005518217173706	2.25820121152519	9.53196354264079	1.5709938372576	5.49902708774238	5.53123386806847e-07	6.25717797858301	9.53196354264079	6.17958891182573e-12	11.2090404147597	0	0	0	0	0	0	0	0	0	0	0	0	0
Crtac1	ENSMUSG00000042401	cartilage acidic protein 1 [Source:MGI Symbol;Acc:MGI:1920082]	protein_coding	8.23581977702435	-1.54286708032743	-1.72950567999355	0.345453380010555	0.461610553703053	8.23581977702435	-1.64148255376803	-1.64088961834135	0.227255153588243	0.643486259263057	8.23581977702435	-1.31784791686076	-1.76020733545332	0.222062160760874	0.653525438627528	8.23581977702435	-3.21888503924461	6.35249211519227	3.74687702954898e-09	8.42633055997924	8.23581977702435	7.44168958450045	9.06151313944947	1.14145355584617e-17	16.9425417546513	8.23581977702435	5.33262143008572	5.2231063791205	2.13245082119856e-06	5.67112097578922	8.23581977702435	2.26946301472285e-117	116.64407689053	-6.27155830919466	0.000324882332472	3.48827390551686	-1.4769595667419	0.5815409392031	0.235419706482978	0.783569405051544	0.997893902317188	0.000915631145119	0.148621413341032	0.998265291870461	0.000754028367191	0.088251663911352
G0s2	ENSMUSG00000009633	G0/G1 switch gene 2 [Source:MGI Symbol;Acc:MGI:1316737]	protein_coding	7.51447529069316	0.1609873646321	0.179880985854683	0.968079343401274	0.014089046628371	7.51447529069316	-0.781618780307388	-0.836869126556643	0.55393936467212	0.256537771425935	7.51447529069316	1.05439505236906	1.23060637561308	0.406898136331699	0.390514299290762	7.51447529069316	-5.06113650704506	8.01370327281217	3.72017268473407e-14	13.4294369003637	7.51447529069316	4.65480361651203	7.66961469460407	8.9202610365896e-13	12.0496224365329	7.51447529069316	6.30867679783616	11.7276028759496	2.41577262566452e-29	28.6169439442505	7.51447529069316	4.90606450234335e-26	25.3092667462178	-7.79770047732344	2.3645715924475e-06	5.6262475322579	-0.278129118320575	0.953241356796888	0.020797123859102	-0.299782989231143	0.997893902317188	0.000915631145119	0.498097387347956	0.998265291870461	0.000754028367191	-0.23903441891187
Dmd	ENSMUSG00000045103	dystrophin, muscular dystrophy [Source:MGI Symbol;Acc:MGI:94909]	protein_coding	11.6557112291499	-0.574690856243003	-1.40923079987548	0.501727336518722	0.299532235875169	11.6557112291499	-0.191881321119403	-0.443213932438575	0.765462091955485	0.116076312035872	11.6557112291499	-0.39183668559323	-1.13966132147336	0.446972479437677	0.349719216009669	11.6557112291499	-0.754743147065441	2.56376905727189	0.033514920771301	1.47476180293376	11.6557112291499	1.35585829571304	4.5613460558252	6.51774923504649e-05	4.1859023526666	11.6557112291499	0.951849845436441	3.15033346109392	0.00594842787357	2.22559779999423	11.6557112291499	3.53565795992481e-06	5.45152975533945	0	0	0	0	0	0	0	0	0	0	0	0	0
Olfml2a	ENSMUSG00000046618	olfactomedin-like 2A [Source:MGI Symbol;Acc:MGI:2444741]	protein_coding	12.5436698226684	0.426722972493989	1.07381242456754	0.673112828305233	0.171912132502108	12.5436698226684	0.774039912973675	2.5193202041033	0.059796099972347	1.22332714068924	12.5436698226684	-0.336185984182043	-1.31228508561227	0.372954439932192	0.428344218310755	12.5436698226684	0.246916570924298	-0.951222149340858	0.473801261598047	0.324403787208989	12.5436698226684	-0.687872465489655	-1.98350941324617	0.12162247666803	0.914986157046458	12.5436698226684	-1.03177781731144	-3.97634268693089	0.000401668311016	3.39613242989122	12.5436698226684	1.95903964446834e-05	4.70795677523567	0	0	0	0	0	0	0	0	0	0	0	0	0
Fads1	ENSMUSG00000010663	fatty acid desaturase 1 [Source:MGI Symbol;Acc:MGI:1923517]	protein_coding	12.9800182323433	-0.459203351160695	-1.17392536176737	0.624604337515126	0.204395004171873	12.9800182323433	-0.686427279105015	-2.24501547122105	0.095335008829685	1.02074758887287	12.9800182323433	0.215687422745964	0.968617727072826	0.526144266803067	0.278895157584049	12.9800182323433	-0.392100634551759	1.9908296849356	0.108415441090042	0.96490885891731	12.9800182323433	0.866992333097887	2.90078660746885	0.017825056459118	1.74896908588875	12.9800182323433	1.08846303608683	4.87548542324882	1.06660796663107e-05	4.9719951768401	12.9800182323433	2.68957260849572e-10	9.5703167268819	0	0	0	0	0	0	0	0	0	0	0	0	0
Gjc3	ENSMUSG00000056966	gap junction protein, gamma 3 [Source:MGI Symbol;Acc:MGI:2153041]	protein_coding	11.1226797902105	-0.094614550915244	-0.306006533026849	0.938766659951115	0.027442342652876	11.1226797902105	1.5317799104373	3.13462387808808	0.016035701286545	1.79491204239491	11.1226797902105	-1.60684320573243	-3.37249862262296	0.020214944059945	1.69432745613545	11.1226797902105	-1.54407766189358	3.078502704864	0.008954293792147	2.04796866043112	11.1226797902105	1.63726846688939	3.16399738961753	0.008932164693876	2.04904327787757	11.1226797902105	-0.027301152375455	-0.099383150678586	0.944457347505481	0.024817650406284	11.1226797902105	6.87446391592647e-15	14.1627611633061	0	0	0	0	0	0	0	0	0	0	0	0	0
Fxyd3	ENSMUSG00000057092	FXYD domain-containing ion transport regulator 3 [Source:MGI Symbol;Acc:MGI:107497]	protein_coding	9.48170318407634	-1.19164023502221	-4.90831748128125	3.82826198780369e-05	4.4169983488565	9.48170318407634	-0.425969678346317	-1.32231239422816	0.333651205704318	0.47670730141478	9.48170318407634	-0.76135243918351	-3.01546038253147	0.037650524701765	1.42422896704646	9.48170318407634	0.355105286295873	-1.13092184085489	0.387328977511225	0.411920010624411	9.48170318407634	0.845020328797392	3.03072398038123	0.012754882579507	1.89432353511823	9.48170318407634	0.076198263594157	0.207342008860957	0.881569460629294	0.054743463081566	9.48170318407634	5.08157326095011e-06	5.29400180882445	0	0	0	0	0	0	0	0	0	0	0	0	0
Entpd2	ENSMUSG00000015085	ectonucleoside triphosphate diphosphohydrolase 2 [Source:MGI Symbol;Acc:MGI:1096863]	protein_coding	12.982645248111	1.47934174861046	3.08463603468381	0.024448527551548	1.61174729177529	12.982645248111	0.521843620222655	0.909285263304015	0.515076416667263	0.288128334308398	12.982645248111	0.975826845040274	2.49097503175692	0.083531895249819	1.07814766480269	12.982645248111	0.476933362819998	-1.06748311423796	0.416910034047461	0.379957652297538	12.982645248111	-2.04287271369314	-4.87692001544102	1.63667952600782e-05	4.78603635034478	12.982645248111	-1.03030849929788	-2.10540624845587	0.075095772142755	1.12438451288608	12.982645248111	3.12800577268892e-08	7.50473245412733	0	0	0	0	0	0	0	0	0	0	0	0	0
Cyp2j9	ENSMUSG00000015224	cytochrome P450, family 2, subfamily j, polypeptide 9 [Source:MGI Symbol;Acc:MGI:1921769]	protein_coding	10.5821376077107	-0.368573650624623	-1.00370682670367	0.705106226667943	0.151745450128534	10.5821376077107	-0.190023152794591	-0.523040782685921	0.720366962055881	0.142446213295373	10.5821376077107	-0.184309043048037	-0.633412706525344	0.696387746132781	0.157148879475638	10.5821376077107	-0.820155641480425	4.6258786799698	3.37071882146492e-05	4.47227747393389	10.5821376077107	1.20369764170962	6.30298763413184	8.62400367186988e-09	8.06429106724633	10.5821376077107	1.01351025371963	5.16258516711812	2.85785062673505e-06	5.54396047452337	10.5821376077107	1.54696332192176e-14	13.8105199831822	0	0	0	0	0	0	0	0	0	0	0	0	0
Selenop	ENSMUSG00000064373	selenoprotein P [Source:MGI Symbol;Acc:MGI:894288]	protein_coding	10.6528245289701	0.768398510559492	1.53308679698573	0.44160548334286	0.354965542682024	10.6528245289701	1.3062233108351	2.42683020737253	0.070684574423553	1.1506753524502	10.6528245289701	-0.488319257220755	-0.761872849563161	0.630326168082446	0.200434662701606	10.6528245289701	-2.99977420756866	11.2739202617571	2.03761126484878e-27	26.6908786670589	10.6528245289701	2.1257584038637	4.73604051167735	3.04828744429257e-05	4.51594408274447	10.6528245289701	1.58694389422053	5.43398663831124	7.63562284279851e-07	6.1171555314749	10.6528245289701	1.08085868958033e-55	54.9662310815759	0	0	0	0	0	0	0	0	0	0	0	0	0
Sparc	ENSMUSG00000018593	secreted acidic cysteine rich glycoprotein [Source:MGI Symbol;Acc:MGI:98373]	protein_coding	16.2565996933913	0.403495136694742	2.22745571179186	0.159273069042151	0.797857651412595	16.2565996933913	0.103439719627135	0.524956745264622	0.719384611023978	0.143038856785582	16.2565996933913	0.300333655170794	1.7207931569117	0.232702772745706	0.633198441891673	16.2565996933913	-0.079895444409511	0.408944080838203	0.774141766208098	0.111179501017175	16.2565996933913	-0.325811600818404	-1.74823115209361	0.178832412959827	0.747553763538831	16.2565996933913	-0.024048764981701	-0.119422784745301	0.932874581650055	0.030176740131954	16.2565996933913	0.09312348552075	1.03094077717337	0	0	0	0	0	0	0	0	0	0	0	0	0
Srebf1	ENSMUSG00000020538	sterol regulatory element binding transcription factor 1 [Source:MGI Symbol;Acc:MGI:107606]	protein_coding	10.6204135630877	1.03741050357235	2.62461651375569	0.073840742430228	1.13170394535524	10.6204135630877	0.244452696680127	1.12844315396338	0.412529153728019	0.38454535413029	10.6204135630877	0.806489982361413	2.0102155228964	0.159846956649801	0.796295627911405	10.6204135630877	-1.30919973536457	4.11318283624714	0.000285349391086	3.54462304986582	10.6204135630877	0.233396570409838	1.0051101731047	0.467146212680902	0.330547167780589	10.6204135630877	1.06492360841451	3.16193900024064	0.005741740026749	2.24095647528508	10.6204135630877	2.36682340379018e-13	12.6258341449525	0	0	0	0	0	0	0	0	0	0	0	0	0
Fbxo7	ENSMUSG00000001786	F-box protein 7 [Source:MGI Symbol;Acc:MGI:1917004]	protein_coding	10.5620562429619	0.366787269463427	2.08355797361947	0.203736444779309	0.690931276592312	10.5620562429619	0.278686137233109	1.57413333441249	0.247222813547984	0.606911455343555	10.5620562429619	0.088638455484796	0.564335738428243	0.730053987168441	0.136645022807759	10.5620562429619	-0.084797728310141	0.538585240259513	0.702012447590669	0.153655187197811	10.5620562429619	-0.283872838584388	-1.47454505123228	0.265815433342134	0.575419807363399	10.5620562429619	-0.194829032224077	-1.04735896605135	0.396496554887538	0.401760581864238	10.5620562429619	0.075304465048879	1.12317927229068	0	0	0	0	0	0	0	0	0	0	0	0	0
Zbtb20	ENSMUSG00000022708	zinc finger and BTB domain containing 20 [Source:MGI Symbol;Acc:MGI:1929213]	protein_coding	13.5647224064233	-0.933796206129369	-2.1930692777852	0.169020872633743	0.772059660416401	13.5647224064233	-0.504940018837269	-1.12046096058073	0.41611855544531	0.380782917833986	13.5647224064233	-0.443072749842022	-1.27264201074655	0.388829717163824	0.410240550569144	13.5647224064233	-0.275826529996714	0.781836602777063	0.563569951375163	0.249052170814367	13.5647224064233	1.24836160934994	3.23999347976005	0.007219386625809	2.14149969943074	13.5647224064233	0.795420111480853	2.03071859434364	0.086820750665285	1.06137646350559	13.5647224064233	0.000836886859867	3.07733325103508	0	0	0	0	0	0	0	0	0	0	0	0	0
Sorbs1	ENSMUSG00000025006	sorbin and SH3 domain containing 1 [Source:MGI Symbol;Acc:MGI:700014]	protein_coding	10.9323758496009	-0.871646971775776	-3.03366281713007	0.028017344939115	1.55257302297336	10.9323758496009	-0.809109191630958	-2.97616681811814	0.023472158125358	1.6294469777706	10.9323758496009	-0.070959280121177	-0.427303215482009	0.800217587147808	0.096791907946636	10.9323758496009	0.127746177070566	-0.796569775018531	0.555533195216747	0.255289985204248	10.9323758496009	0.756502749156224	2.40733196551855	0.054997324688239	1.25965843598564	10.9323758496009	0.688242305042051	2.42577481224221	0.03811957032566	1.41885200326578	10.9323758496009	1.78525706093034e-11	10.7482992405571	0	0	0	0	0	0	0	0	0	0	0	0	0
Afap1l2	ENSMUSG00000025083	actin filament associated protein 1-like 2 [Source:MGI Symbol;Acc:MGI:2147658]	protein_coding	10.7788302098383	-0.144283975318583	-0.88581970196022	0.761083823504515	0.118567508695035	10.7788302098383	-0.459367736743689	-2.82776035412146	0.032534256195778	1.48765911773793	10.7788302098383	0.314144559171673	1.67832288644367	0.245073015556874	0.610704505312224	10.7788302098383	0.343637780919759	-1.87478914460897	0.132742702984756	0.876989343245035	10.7788302098383	-0.19849500550628	-0.874520230220653	0.535951017691768	0.270874900080064	10.7788302098383	0.116484413020293	0.752464702575299	0.553463560491373	0.256910967375097	10.7788302098383	0.009283362896762	2.03229467217076	0	0	0	0	0	0	0	0	0	0	0	0	0
Apoe	ENSMUSG00000002985	apolipoprotein E [Source:MGI Symbol;Acc:MGI:88057]	protein_coding	13.0334958270406	3.95230880441265	5.32854062440005	5.26371390249081e-06	5.27870772386715	13.0334958270406	3.48052493539761	6.90533478963753	6.06360026011349e-10	9.21726943708398	13.0334958270406	1.02987469146154	1.13598226576441	0.448298980187249	0.348432249087708	13.0334958270406	-6.75564587053616	12.876079664906	1.3564301560544e-35	34.867602563584	13.0334958270406	1.43652698658596	1.55582709800489	0.237736367644694	0.623904377130518	13.0334958270406	2.75987268276645	2.68059052880812	0.020911457501185	1.67961569637111	13.0334958270406	1.66623637479035e-75	74.7782633888925	-5.78818772493619	0.023647053159061	1.62622297232567	2.8726484736295	0.177994907836902	0.749592422016768	-1.43411358834211	0.997893902317188	0.000915631145119	0.074448082268991	0.998265291870461	0.000754028367191	0.082182319956508
Gpr37l1	ENSMUSG00000026424	G protein-coupled receptor 37-like 1 [Source:MGI Symbol;Acc:MGI:1928503]	protein_coding	11.2661608243073	0.416093909171675	0.505670923692478	0.891669470320074	0.049796102819287	11.2661608243073	-0.658227716645492	-0.950516039633717	0.4946316782386	0.305718073086606	11.2661608243073	1.1273964920792	1.53672399663077	0.291201065864083	0.535807039736601	11.2661608243073	-3.82388847860598	8.2837222522532	4.38048111431835e-15	14.3584781877108	11.2661608243073	3.23877874879016	8.4415439913003	2.23440117976026e-15	14.6508388480002	11.2661608243073	4.59804457774792	13.8752771598201	5.13378450686455e-41	40.289562365007	11.2661608243073	7.1152559029314e-81	80.1478094757297	0	0	0	0	0	0	0	0	0	0	0	0	0
Grb14	ENSMUSG00000026888	growth factor receptor bound protein 14 [Source:MGI Symbol;Acc:MGI:1355324]	protein_coding	10.1468510894191	-1.40848040637517	-2.99956050635549	0.030491344478514	1.5158234255288	10.1468510894191	-1.60689070156181	-4.11777373474887	0.000801786477706	3.09594127248935	10.1468510894191	0.147585968531055	0.805460006380176	0.608083014012719	0.216037127854517	10.1468510894191	0.177918708362402	-1.01062015079137	0.444838452997416	0.351797678254288	10.1468510894191	1.29493177072039	2.56548586575506	0.039055453854753	1.4083183109893	10.1468510894191	1.45934129280788	3.62733128230043	0.001350773688033	2.86941740765562	10.1468510894191	1.12080894198685e-36	35.95046841284	0	0	0	0	0	0	0	0	0	0	0	0	0
Nkain4	ENSMUSG00000027574	Na+/K+ transporting ATPase interacting 4 [Source:MGI Symbol;Acc:MGI:1915372]	protein_coding	6.87750703219426	0.449609160309046	0.533392129225468	0.886295674145145	0.052421370406247	6.87750703219426	-0.386185194112323	-0.499719715557585	0.733157116445452	0.134802945558935	6.87750703219426	0.914971138025576	1.15388596082985	0.440461801682997	0.356091749085332	6.87750703219426	-4.47495181248867	10.088925888736	4.53246630737224e-22	21.3436654156002	6.87750703219426	3.77592994678164	10.6548773668474	3.03693331321472e-24	23.5175647444732	6.87750703219426	4.95431930276212	12.5624369849302	1.18592392608881e-33	32.9259431689309	6.87750703219426	3.94983068714936e-78	77.4034215203768	-10.507502294974	4.52249642280638e-07	6.34462176798524	0.0186827065093	0.993604129096383	0.002786612376786	-0.537093425618903	0.997893902317188	0.000915631145119	0.191948784652896	0.998265291870461	0.000754028367191	-0.287094263417946
Olfml3	ENSMUSG00000027848	olfactomedin-like 3 [Source:MGI Symbol;Acc:MGI:1914877]	protein_coding	12.5604508279021	-0.611628126752744	-1.5946817036445	0.409627369353198	0.387611033570401	12.5604508279021	-0.686600505307686	-1.92276823302883	0.155688040321868	0.807744747879604	12.5604508279021	0.065410488130711	0.169840242173853	0.927301016890433	0.032779263963758	12.5604508279021	0.541975800509751	-1.54223933211311	0.225107211120073	0.647610592518387	12.5604508279021	0.088296800335376	0.208483414264719	0.896403797002685	0.047496312541013	12.5604508279021	0.154958620037266	0.420237313369312	0.75338119387874	0.122985224983065	12.5604508279021	0.147181370673823	0.832147156884179	0	0	0	0	0	0	0	0	0	0	0	0	0
[truncated: 23 more columns]
