# Supplementary material for: A branching model of lineage differentiation underpinning the neurogenic potential of enteric glia
Source: Nat Commun. 2023 Sep 22;14:5904. doi: 10.1038/s41467-023-41492-3 (PMC10516949; doi:10.1038/s41467-023-41492-3)
Supplement: Supplementary file 6 — Source Data [file 41467_2023_41492_MOESM6_ESM.zip › source_data/Fig5j_module75.csv]

mgi_symbol	ENSMUSG	gene_description	gene_type	lg2BaseMean_DIV11_vs_DIV4	logFC_DIV11_vs_DIV4	stat_DIV11_vs_DIV4	padj_DIV11_vs_DIV4	lg10p_DIV11_vs_DIV4	lg2BaseMean_DIV20_vs_DIV4	logFC_DIV20_vs_DIV4	stat_DIV20_vs_DIV4	padj_DIV20_vs_DIV4	lg10p_DIV20_vs_DIV4	lg2BaseMean_DIV11_vs_DIV20	logFC_DIV11_vs_DIV20	stat_DIV11_vs_DIV20	padj_DIV11_vs_DIV20	lg10p_DIV11_vs_DIV20	lg2BaseMean_DIV0C_vs_DIV4	logFC_DIV0C_vs_DIV4	stat_DIV0C_vs_DIV4	padj_DIV0C_vs_DIV4	lg10p_DIV0C_vs_DIV4	lg2BaseMean_DIV0C_vs_DIV11	logFC_DIV0C_vs_DIV11	stat_DIV0C_vs_DIV11	padj_DIV0C_vs_DIV11	lg10p_DIV0C_vs_DIV11	lg2BaseMean_DIV0C_vs_DIV20	logFC_DIV0C_vs_DIV20	stat_DIV0C_vs_DIV20	padj_DIV0C_vs_DIV20	lg10p_DIV0C_vs_DIV20	contrast_L_lg2BaseMean_LRT_timepoint	contrast_L_padj_LRT_timepoint	contrast_L_lg10p_LRT_timepoint	contrast_P_PCA_estimatePCA1	contrast_P_padj_PCA1	contrast_P_lg10p_PCA1	contrast_P_PCA_estimatePCA2	contrast_P_padj_PCA2	contrast_P_lg10p_PCA2	contrast_P_PCA_estimatePCA3	contrast_P_padj_PCA3	contrast_P_lg10p_PCA3	contrast_P_PCA_estimatePCA4	contrast_P_padj_PCA4	contrast_P_lg10p_PCA4	contrast_P_PCA_estimatePCA5
Bhlhe40	ENSMUSG00000030103	basic helix-loop-helix family, member e40 [Source:MGI Symbol;Acc:MGI:1097714]	protein_coding	11.163811832087	-0.063354700536842	-0.100450959227066	0.9837982622242	0.007093948911377	11.163811832087	0.421578780054979	0.65755828228476	0.646680421305926	0.18931028741768	11.163811832087	-0.472007941385188	-0.751827100464428	0.635421447317297	0.196938130562763	11.163811832087	-2.92170033809151	12.2722971685838	2.25922345865774e-32	31.646040811106	11.163811832087	2.99634444057318	12.4966187901828	2.88137455069974e-33	32.5404002839864	11.163811832087	2.44042095778134	15.1526626074897	6.84391746761887e-49	48.1646952363568	11.163811832087	3.81699254584702e-126	125.418278688178	0	0	0	0	0	0	0	0	0	0	0	0	0
Plat	ENSMUSG00000031538	plasminogen activator, tissue [Source:MGI Symbol;Acc:MGI:97610]	protein_coding	10.7673734969277	0.447367806573781	1.80099495432425	0.313517463099089	0.50373826371254	10.7673734969277	0.176704645903209	0.736881907130842	0.604508410155057	0.218597652688196	10.7673734969277	0.271829908267486	1.10984193054999	0.459515715209223	0.337699631368316	10.7673734969277	-0.238295720188157	0.975704811114655	0.461672355041812	0.335666130240385	10.7673734969277	-0.214066918500752	-0.847152054976528	0.549888390649332	0.259725449130915	10.7673734969277	0.060468687086461	0.239406228941615	0.862765990084467	0.064106982959574	10.7673734969277	0.283358319112463	0.547664032390404	0	0	0	0	0	0	0	0	0	0	0	0	0
Sfrp1	ENSMUSG00000031548	secreted frizzled-related protein 1 [Source:MGI Symbol;Acc:MGI:892014]	protein_coding	11.8541015502509	-1.80191363765124	-2.33483673406313	0.130826843325164	0.883303137419122	11.8541015502509	-0.172311095086546	-0.184010821152957	0.909570438100545	0.041163663072343	11.8541015502509	-1.88311862264035	-2.67982238527146	0.062875439695525	1.20151896485176	11.8541015502509	-3.40277282745032	4.89012501483611	1.01055521814987e-05	4.99543995104269	11.8541015502509	6.20754549500256	25.1642562165799	2.37249921643158e-135	134.624793922336	11.8541015502509	3.5827958205254	5.32134547301916	1.32976609645167e-06	5.8762247439607	11.8541015502509	4.49174741031912e-190	189.347584673913	-8.94316836739774	6.27527605681009e-05	4.20236716429916	-0.264284601788993	0.964600421141938	0.015652552802297	1.32038960470376	0.997893902317188	0.000915631145119	-0.251230308951769	0.998265291870461	0.000754028367191	0.052963156042448
Mt2	ENSMUSG00000031762	metallothionein 2 [Source:MGI Symbol;Acc:MGI:97172]	protein_coding	8.03962331854023	-0.074716227344459	-0.226031870735453	0.957401256658574	0.018906006810696	8.03962331854023	0.036713332568216	0.114896118545927	0.945101876369489	0.024521374601445	8.03962331854023	-0.111536442160964	-0.354154706042899	0.838318113381413	0.076591150020921	8.03962331854023	-0.428610982290389	1.46933625804159	0.249910526620726	0.60221545032809	8.03962331854023	0.504215864218023	1.64786861580231	0.208088821792537	0.681751248785048	8.03962331854023	0.391550077673821	1.40173813961764	0.24620518606715	0.608702803327429	8.03962331854023	0.320965325313894	0.493541882979054	0	0	0	0	0	0	0	0	0	0	0	0	0
Mt1	ENSMUSG00000031765	metallothionein 1 [Source:MGI Symbol;Acc:MGI:97171]	protein_coding	8.6232947921003	0.504336972832913	1.16391311229635	0.628784734108766	0.20149801081853	8.6232947921003	0.678991644516011	1.61418562246544	0.235055205352779	0.62883012681584	8.6232947921003	-0.15782932469336	-0.311595432187246	0.85906909729896	0.065971903259812	8.6232947921003	-1.87778297532642	7.46911789170779	2.19212534913923e-12	11.6591346158432	8.6232947921003	1.33552940569818	4.00319532713348	0.000602233921599	3.2202347859396	8.6232947921003	1.17043720044823	4.27886742677784	0.00012928969144	3.88843610102373	8.6232947921003	1.96769410981757e-14	13.7060424144126	0	0	0	0	0	0	0	0	0	0	0	0	0
Plscr2	ENSMUSG00000032372	phospholipid scramblase 2 [Source:MGI Symbol;Acc:MGI:1270860]	protein_coding	7.38583511170094	0.092686739395544	0.134923070692285	0.976820647543475	0.010185169067858	7.38583511170094	-0.410926963559069	-0.722414677819741	0.611543275084581	0.213572805241841	7.38583511170094	0.504261170453999	0.868995164605724	0.574816802421393	0.240470545526955	7.38583511170094	-2.31917795089432	7.7471389474616	2.87343991374775e-13	12.5415978799295	7.38583511170094	2.20695846796709	7.45750841891405	4.19812672451739e-12	11.3769444559566	7.38583511170094	2.77691355201184	11.0603140285101	3.65593475674499e-26	25.4370015632222	7.38583511170094	8.90457101635992e-39	38.0503869981227	0	0	0	0	0	0	0	0	0	0	0	0	0
Shpk	ENSMUSG00000005951	sedoheptulokinase [Source:MGI Symbol;Acc:MGI:1921887]	protein_coding	8.35868956994339	1.36134678074266	2.44497962274713	0.106193302884335	0.973902871315656	8.35868956994339	1.26054108911873	2.65484833985961	0.04650680590142	1.3324834869134	8.35868956994339	0.170954599559834	0.257226863509919	0.885979140713955	0.052576502920474	8.35868956994339	-3.16929615456366	12.4495066803749	2.69241937363263e-33	32.569857293085	8.35868956994339	1.6138012951598	3.60282479503006	0.002418055977447	2.61653364954013	8.35868956994339	1.80117980683732	4.21761443798027	0.000163201101023	3.78727691564027	8.35868956994339	9.12024561382012e-38	37.0399934656968	0	0	0	0	0	0	0	0	0	0	0	0	0
Scn7a	ENSMUSG00000034810	sodium channel, voltage-gated, type VII, alpha [Source:MGI Symbol;Acc:MGI:102965]	protein_coding	14.2426377298114	-0.423391762661913	-0.506589207576531	0.891627485460088	0.049816552350095	14.2426377298114	-1.24715375778811	-1.62966693722063	0.230489588468365	0.637348687510171	14.2426377298114	0.692612798025593	0.992658962167843	0.51494341103906	0.288240494500188	14.2426377298114	-3.58080303713117	11.6660749467119	2.56709175267182e-29	28.5905586085522	14.2426377298114	4.18069229530561	8.85736160136465	6.77769406040589e-17	16.1689180387557	14.2426377298114	5.04348790419902	18.6421061336892	6.19536754705721e-74	73.2079329235214	14.2426377298114	5.96862603849204e-199	198.224125630776	-10.4357556248511	3.38818301295709e-07	6.47003313925906	-1.32777098193808	0.817646485024937	0.087434425898283	-0.188887594954365	0.997893902317188	0.000915631145119	-0.092742160508931	0.998265291870461	0.000754028367191	-0.101976504192342
Igfbp7	ENSMUSG00000036256	insulin-like growth factor binding protein 7 [Source:MGI Symbol;Acc:MGI:1352480]	protein_coding	10.5004124799814	-0.796122511241213	-1.53857254563247	0.438503027524508	0.358027403819837	10.5004124799814	-0.216694352830421	-0.386499096531469	0.797042976914749	0.098518260619304	10.5004124799814	-0.606660453191485	-1.42483254966427	0.33042812592479	0.480922992786115	10.5004124799814	-1.45755645292677	5.32012529657726	1.24030589684948e-06	5.90647119150705	10.5004124799814	2.33621769847554	10.2982743534038	1.14988961076344e-22	21.9393438498528	10.5004124799814	1.68214598484595	5.66305898384014	2.37181392211022e-07	6.6249193860374	10.5004124799814	5.8815865532085e-37	36.2305055075357	0	0	0	0	0	0	0	0	0	0	0	0	0
Piezo2	ENSMUSG00000041482	piezo-type mechanosensitive ion channel component 2 [Source:MGI Symbol;Acc:MGI:1918781]	protein_coding	9.96337818446628	-2.06285971947021	-3.46927681355005	0.008061147629914	2.0936031252099	9.96337818446628	-2.41307753777013	-4.73628361942583	7.00637848524023e-05	4.15450640575491	9.96337818446628	0.218175910065499	0.64909296250143	0.687844213173546	0.162509912084566	9.96337818446628	0.543003626707991	-1.82299734702018	0.145193940501348	0.838051508028077	9.96337818446628	1.67927031750426	2.40961295472469	0.054774536478288	1.26142128890689	9.96337818446628	1.94541776931324	3.44304484546174	0.002450695827717	2.61071058860169	9.96337818446628	5.8622666360241e-27	26.2319344322435	0	0	0	0	0	0	0	0	0	0	0	0	0
Vwa1	ENSMUSG00000042116	von Willebrand factor A domain containing 1 [Source:MGI Symbol;Acc:MGI:2179729]	protein_coding	10.8430057911688	1.84835336589763	6.63220587441874	3.83500152153753e-09	8.41623445940855	10.8430057911688	1.36558907382385	4.76719571376885	6.16801001646085e-05	4.20985492968957	10.8430057911688	0.468070110233535	1.05944435326401	0.483111276803092	0.315952825075688	10.8430057911688	-1.43574022864976	4.87722361442713	1.07101084518083e-05	4.97020613142926	10.8430057911688	-0.428443050228859	-0.922445449333996	0.509776112316886	0.292620519066875	10.8430057911688	0.05678579912151	0.117073412386387	0.93430998653029	0.029509009097529	10.8430057911688	3.08860804298317e-11	10.5102372019511	0	0	0	0	0	0	0	0	0	0	0	0	0
Rarres2	ENSMUSG00000009281	retinoic acid receptor responder (tazarotene induced) 2 [Source:MGI Symbol;Acc:MGI:1918910]	protein_coding	10.901832310885	2.70458608570694	3.6413701000331	0.004898430279166	2.30994306901528	10.901832310885	2.15692526870051	3.79306379883935	0.002447749587951	2.61123301386868	10.901832310885	0.92096950542495	1.11229375337617	0.458298848535079	0.338851233908365	10.901832310885	-5.3958029623965	11.002505775789	3.74416250034054e-26	25.4266453107166	10.901832310885	1.83701414036573	2.73912120112115	0.0263464668683	1.57927761659873	10.901832310885	2.84992650625942	3.27664669373258	0.004088301577753	2.38845707551441	10.901832310885	3.476818732134e-43	42.4588179511592	-8.10401190462761	0.00537134764298	2.26991673841911	2.69868565142373	0.406308718412801	0.39114385865329	-1.63739003297748	0.997893902317188	0.000915631145119	0.073240478812038	0.998265291870461	0.000754028367191	0.228079054207131
Olfr1030	ENSMUSG00000044923	olfactory receptor 1030 [Source:MGI Symbol;Acc:MGI:3030864]	protein_coding	4.4550664836183	-0.264394506046128	-0.298336089960779	0.940596492686354	0.026596644992239	4.4550664836183	1.33286677691125	1.62294236804645	0.232492196800774	0.633591618873965	4.4550664836183	-1.57803309676653	-1.89179767372882	0.187245053680949	0.727589645924584	4.4550664836183	4.3817020060266	-4.12975400871573	0.000267254817434	3.57307445762134	4.4550664836183	-4.07886785884973	-3.82640676530656	0.001132745640447	2.94586760059727	4.4550664836183	-6.21255823856326	-6.09510119105155	2.2707154604914e-08	7.64383728307686	4.4550664836183	8.70564869264009e-11	10.0601988623252	0	0	0	0	0	0	0	0	0	0	0	0	0
Samd9l	ENSMUSG00000047735	sterile alpha motif domain containing 9-like [Source:MGI Symbol;Acc:MGI:1343184]	protein_coding	8.87465466143593	0.342921447296544	1.73896896851194	0.341340287251909	0.466812450371739	8.87465466143593	-0.098205336606997	-0.573230636119241	0.692597921332463	0.159518816215948	8.87465466143593	0.441952820334133	2.52559026528544	0.079435507687321	1.09998532445444	8.87465466143593	-0.181436988049597	0.827170989231822	0.538981691728976	0.268425986791223	8.87465466143593	-0.16305174326604	-0.90755467198068	0.517817841278117	0.285822990140716	8.87465466143593	0.280083288544358	1.45163360958373	0.229067341967031	0.6400368235758	8.87465466143593	0.03791572152063	1.42118067515291	0	0	0	0	0	0	0	0	0	0	0	0	0
Kcna1	ENSMUSG00000047976	potassium voltage-gated channel, shaker-related subfamily, member 1 [Source:MGI Symbol;Acc:MGI:96654]	protein_coding	10.922877345721	-1.42768358954778	-2.28367606125173	0.143613782355681	0.842803879635522	10.922877345721	-0.459345722444551	-0.656922358048422	0.647019940895245	0.189082334343177	10.922877345721	-1.05323373506121	-2.09428210068468	0.143152740055262	0.844200334827212	10.922877345721	-1.64355299076089	3.83082402454755	0.000812031592787	3.09042707382988	10.922877345721	3.3044205079448	8.94668356997033	3.11231728183723e-17	16.5069161357417	10.922877345721	2.13687622841414	4.48799434735066	5.5585446573322e-05	4.25503890086835	10.922877345721	2.51910194115089e-27	26.598754257439	0	0	0	0	0	0	0	0	0	0	0	0	0
Aldh1a1	ENSMUSG00000053279	aldehyde dehydrogenase family 1, subfamily A1 [Source:MGI Symbol;Acc:MGI:1353450]	protein_coding	10.6195643344725	1.94866921703586	2.59540563156863	0.078298960964007	1.1062440010403	10.6195643344725	0.943225198348402	1.6768997240926	0.216970043589833	0.663600223763043	10.6195643344725	1.22242994724261	1.58456481424206	0.274009282134169	0.562234725094318	10.6195643344725	-3.89295304142124	5.76277325938062	1.17480116236196e-07	6.930035632453	10.6195643344725	1.52089555923896	2.7989024160882	0.0228949920667	1.64025950262281	10.6195643344725	2.86141807857348	3.65228197114216	0.001243877833602	2.90522227141181	10.6195643344725	7.55854060501636e-12	11.1215620495215	0	0	0	0	0	0	0	0	0	0	0	0	0
H2-Q7	ENSMUSG00000060550	histocompatibility 2, Q region locus 7 [Source:MGI Symbol;Acc:MGI:95936]	protein_coding	7.03575621736635	-0.259924583996816	-0.309980838190757	0.937972210805794	0.027810028222724	7.03575621736635	-0.830783643966354	-1.03514074723331	0.454262002150371	0.342693589283953	7.03575621736635	0.491891024472518	0.650822543215491	0.68699788281534	0.163044601343698	7.03575621736635	-3.66842339919591	8.62015980722578	2.8707824716765e-16	15.5419997141317	7.03575621736635	4.03525495525315	8.10330388977254	3.33167703023684e-14	13.4773371053398	7.03575621736635	4.69823341936163	11.4088043151166	8.646229826268e-28	27.0631732246255	7.03575621736635	7.09982537994266e-49	48.1487523326133	-10.6670936307281	5.58301554794229e-07	6.25313116269656	-0.795678292489472	0.900953572823132	0.045297588139947	0.055273071676801	0.997893902317188	0.000915631145119	0.395749251169478	0.998265291870461	0.000754028367191	-0.358179714834954
H2-K1	ENSMUSG00000061232	histocompatibility 2, K1, K region [Source:MGI Symbol;Acc:MGI:95904]	protein_coding	11.4399277553804	0.144900045073797	0.196131350274462	0.964712061021015	0.015602291806273	11.4399277553804	-1.29383171388195	-2.63817763372145	0.048053264539715	1.31827710282531	11.4399277553804	1.43496789267558	2.75918250422451	0.0558725727597	1.2528013302576	11.4399277553804	-1.96816237916286	4.24905625219428	0.000167634279668	3.77563716739726	11.4399277553804	1.79140812868951	3.93058629060998	0.000783338669947	3.10605043374071	11.4399277553804	3.37702909907907	15.3079420387464	6.73987702775087e-50	49.1713480273009	11.4399277553804	2.10477809930745e-63	62.6767936838312	0	0	0	0	0	0	0	0	0	0	0	0	0
Lrrc61	ENSMUSG00000073096	leucine rich repeat containing 61 [Source:MGI Symbol;Acc:MGI:2652848]	protein_coding	7.05980366245212	0.239853505017543	0.92418081980087	0.742666630588737	0.12920608931552	7.05980366245212	0.351735979048645	1.37567947116892	0.314453961198083	0.502442930063646	7.05980366245212	-0.108572954732753	-0.380291669564288	0.824470065139512	0.083825108097977	7.05980366245212	-0.536929638993763	2.13309439623142	0.082836395334036	1.08177880790266	7.05980366245212	0.293043337879359	1.04498766524322	0.447993035724118	0.348728737274389	7.05980366245212	0.182300542238084	0.734313716011446	0.564108112796571	0.248637654365286	7.05980366245212	0.24006284563263	0.619675050210932	0	0	0	0	0	0	0	0	0	0	0	0	0
H2-D1	ENSMUSG00000073411	histocompatibility 2, D region locus 1 [Source:MGI Symbol;Acc:MGI:95896]	protein_coding	11.4644755121875	-0.145750703570396	-0.214837923984268	0.960429572256825	0.017534476197027	11.4644755121875	-0.964475585898367	-1.91496233990639	0.157359235067033	0.803107764215906	11.4644755121875	0.794855252370931	1.66344184729782	0.249066030384879	0.603685500975766	11.4644755121875	-1.754742942455	5.53235591064365	4.07784594928924e-07	6.38956918479557	11.4644755121875	1.91964102756857	5.09114792989614	6.01357194916173e-06	5.22086748856226	11.4644755121875	2.78719062973707	13.5786604008908	2.66908914290017e-39	38.5736369212956	11.4644755121875	1.73780547001802e-54	53.7599988401003	0	0	0	0	0	0	0	0	0	0	0	0	0
C4b	ENSMUSG00000073418	complement component 4B (Chido blood group) [Source:MGI Symbol;Acc:MGI:88228]	protein_coding	11.7192594043278	0.894035266482544	1.50995620994124	0.452484732735241	0.344396069719986	11.7192594043278	0.603635364932147	1.26220831172264	0.356981405019185	0.447354405478521	11.7192594043278	0.341194431888382	0.554058336492392	0.735312769257572	0.133527892113464	11.7192594043278	-2.70387348359528	9.82030873431327	6.20487891634486e-21	20.2072666890204	11.7192594043278	1.68072163579862	5.05814382635833	7.01529828517117e-06	5.15395385837051	11.7192594043278	2.04857686082081	5.87940339218899	7.46626220981511e-08	7.12689676202877	11.7192594043278	9.95043627086501e-33	32.0021578774577	0	0	0	0	0	0	0	0	0	0	0	0	0
C4b	ENSMUSG00000073418	complement component 4B (Chido blood group) [Source:MGI Symbol;Acc:MGI:88228]	protein_coding	11.7192594043278	0.894035266482544	1.50995620994124	0.452484732735241	0.344396069719986	11.7192594043278	0.603635364932147	1.26220831172264	0.356981405019185	0.447354405478521	11.7192594043278	0.341194431888382	0.554058336492392	0.735312769257572	0.133527892113464	11.7192594043278	-2.70387348359528	9.82030873431327	6.20487891634486e-21	20.2072666890204	11.7192594043278	1.68072163579862	5.05814382635833	7.01529828517117e-06	5.15395385837051	11.7192594043278	2.04857686082081	5.87940339218899	7.46626220981511e-08	7.12689676202877	11.7192594043278	9.95043627086501e-33	32.0021578774577	0	0	0	0	0	0	0	0	0	0	0	0	0
Ifi27l2a	ENSMUSG00000079017	interferon, alpha-inducible protein 27 like 2A [Source:MGI Symbol;Acc:MGI:1924183]	protein_coding	6.45453615475438	-0.554241529967587	-0.656585885040294	0.850244493595532	0.070456171990147	6.45453615475438	-3.23993102571867	-5.08066275910068	1.52229460640729e-05	4.81750129135279	6.45453615475438	2.52525834966569	4.74099360113217	0.000523658853249	3.28095154965965	6.45453615475438	-1.24154667579303	1.76967977557733	0.158108492583306	0.801044801902012	6.45453615475438	1.94614723890994	2.26939602164176	0.072179367294647	1.14158692917105	6.45453615475438	4.83882358727348	10.5323830806504	8.82794608050928e-24	23.0541403280941	6.45453615475438	2.76777991646874e-38	37.557868446319	0	0	0	0	0	0	0	0	0	0	0	0	0
BC064078	ENSMUSG00000087150	cDNA sequence BC064078 [Source:MGI Symbol;Acc:MGI:3040692]	transcribed_unprocessed_pseudogene	5.95400398131006	0.871999139530848	1.31697273578639	0.548763738808486	0.260614593649099	5.95400398131006	1.02682628707932	1.60939962932178	0.236616917147129	0.625954208309102	5.95400398131006	-0.079400241565556	-0.110692960107997	0.954129547215781	0.020392654833309	5.95400398131006	-3.29502514381282	8.01389346366431	3.71878094561022e-14	13.4295994029571	5.95400398131006	2.23618995853312	4.48230691708394	9.12812132924211e-05	4.03961859599232	5.95400398131006	2.14897869344513	4.8183094982562	1.37137731378061e-05	4.86284303919425	5.95400398131006	1.56809406458424e-16	15.8046278890339	0	0	0	0	0	0	0	0	0	0	0	0	0
Efemp1	ENSMUSG00000020467	epidermal growth factor-containing fibulin-like extracellular matrix protein 1 [Source:MGI Symbol;Acc:MGI:1339998]	protein_coding	9.21552736329772	1.21090879941138	1.78650455281445	0.319617826333184	0.495369006384852	9.21552736329772	0.572674368168705	1.0700229671492	0.438445218377507	0.358084661916195	9.21552736329772	0.725261784901521	1.05991048290857	0.482868386054526	0.316171227425316	9.21552736329772	-2.97723295369585	6.51136563799812	1.41073587037891e-09	8.85055429083442	9.21552736329772	1.54217105610335	3.36945324415482	0.004984677126819	2.30236296705787	9.21552736329772	2.3546916592496	4.71661873153035	2.13001072237753e-05	4.671618210337	9.21552736329772	1.93213728531309e-15	14.713962018637	0	0	0	0	0	0	0	0	0	0	0	0	0
Abca8b	ENSMUSG00000020620	ATP-binding cassette, sub-family A (ABC1), member 8b [Source:MGI Symbol;Acc:MGI:1351668]	protein_coding	10.1908666297315	1.76466582386345	2.18342176572692	0.171721511857418	0.765175296593462	10.1908666297315	1.64483276843418	2.27671825174917	0.090735584783069	1.04222235743723	10.1908666297315	0.516811668182305	0.580292617637878	0.721772180637212	0.141599861024892	10.1908666297315	-6.30299155840887	18.0068949190555	2.58106882400757e-69	68.5882004148718	10.1908666297315	3.46263272218241	5.97822748159377	5.79467049164033e-08	7.23697125473593	10.1908666297315	4.04645677822418	5.61827826796915	3.00144609131429e-07	6.52266945255964	10.1908666297315	1.80037861748802e-138	137.744636153677	-8.45010505279498	0.000115597600575	3.93705118034488	1.9744930261749	0.566443313178475	0.246843545651609	-0.724470162383559	0.997893902317188	0.000915631145119	-0.096943968092798	0.998265291870461	0.000754028367191	-0.131090520499305
Aspa	ENSMUSG00000020774	aspartoacylase [Source:MGI Symbol;Acc:MGI:87914]	protein_coding	9.97948406776608	-0.016425579054827	-0.034727703434535	0.994291444323234	0.00248629758537	9.97948406776608	0.73617808891589	1.34395463572724	0.325799643564486	0.487049395159681	9.97948406776608	-0.73721592322754	-1.35208650901517	0.35767912556375	0.446506404880414	9.97948406776608	-2.0435032229167	5.64930008009293	2.18715713725641e-07	6.66012001376538	9.97948406776608	2.05778710193914	5.37589690084466	1.48357104467331e-06	5.82869165152388	9.97948406776608	1.26448743286159	4.55924445133111	4.14313204280229e-05	4.38267122539188	9.97948406776608	1.08552555310728e-16	15.9643599488628	0	0	0	0	0	0	0	0	0	0	0	0	0
Adam11	ENSMUSG00000020926	a disintegrin and metallopeptidase domain 11 [Source:MGI Symbol;Acc:MGI:1098667]	protein_coding	10.3844929627369	-0.065286177141316	-0.083327703474434	0.985953126636892	0.006143731434887	10.3844929627369	0.369978210467419	0.466882873614271	0.752554958022799	0.123461778665023	10.3844929627369	-0.410747267097922	-0.535650581171739	0.74491718810879	0.127892004763656	10.3844929627369	-4.23268099577992	10.6228486865774	2.04684191956582e-24	23.6889156972062	10.3844929627369	4.3212873213781	10.3908151366986	4.55850507549097e-23	22.3411775573157	10.3844929627369	3.73641496712327	10.6362735118289	3.06815994161415e-24	23.5131220045829	10.3844929627369	2.73928277051696e-56	55.5623631341073	0	0	0	0	0	0	0	0	0	0	0	0	0
Serpina3n	ENSMUSG00000021091	serine (or cysteine) peptidase inhibitor, clade A, member 3N [Source:MGI Symbol;Acc:MGI:105045]	protein_coding	11.8912050106274	0.888455635998503	3.11169434466252	0.022603112113127	1.64583176083012	11.8912050106274	0.900032006975028	3.37572175992839	0.0086183090163	2.06457793799562	11.8912050106274	-0.005157669800032	-0.014131863770731	0.995031594179028	0.002163129344955	11.8912050106274	-0.939256609400421	3.57134024843643	0.001977653785246	2.70384973514409	11.8912050106274	0.03555245311674	0.09275851417001	0.956323571214407	0.019395139714536	11.8912050106274	0.031271756567571	0.092888116057604	0.947910587385499	0.02323262599151	11.8912050106274	0.0010717909627	2.96988990923131	0	0	0	0	0	0	0	0	0	0	0	0	0
Iqgap2	ENSMUSG00000021676	IQ motif containing GTPase activating protein 2 [Source:MGI Symbol;Acc:MGI:2449975]	protein_coding	10.778478205714	-1.02555648023815	-1.65791223846441	0.378163367467767	0.422320543384015	10.778478205714	-1.74953831704612	-3.72181709383709	0.003066974767529	2.51328979701	10.778478205714	0.641200299368502	2.03179254691346	0.155303625628584	0.808818405365404	10.778478205714	-0.351294254593987	1.02718064516372	0.436470775296726	0.360044829970485	10.778478205714	1.47533683743905	2.56797107701694	0.038837795544784	1.41074542886461	10.778478205714	2.16014764235922	5.46307764181337	6.58884999060996e-07	6.18119037999108	10.778478205714	2.10745929681262e-17	16.6762408045278	0	0	0	0	0	0	0	0	0	0	0	0	0
Gm45774	ENSMUSG00000110588	predicted gene 45774 [Source:MGI Symbol;Acc:MGI:5804889]	antisense	3.85767074082571	0.909837575676148	1.20156019346164	0.609849711843729	0.214777177052539	3.85767074082571	2.44830916654755	2.82398288649585	0.032781035865729	1.48437732704184	3.85767074082571	-1.35296918920189	-1.56733029094772	0.280319322792787	0.552346964697626	3.85767074082571	-4.0259978473216	4.59141246974488	3.92608898382915e-05	4.40603986144818	3.85767074082571	2.84207705869666	3.01871290683902	0.013148626826431	1.88111960024214	3.85767074082571	1.17276241135352	1.83225581419454	0.124376201973911	0.905262709196051	3.85767074082571	1.24153668281708e-07	6.90604044412417	0	0	0	0	0	0	0	0	0	0	0	0	0
Apod	ENSMUSG00000022548	apolipoprotein D [Source:MGI Symbol;Acc:MGI:88056]	protein_coding	12.8726533800329	-0.538532676516207	-1.03067269817723	0.693091628833693	0.1592093465335	12.8726533800329	2.64573355432407	5.32242873250151	5.01116329649724e-06	5.30006144487034	12.8726533800329	-3.24160443947676	-7.88411299297515	3.19797497802157e-11	10.4951249386353	12.8726533800329	-1.00804234650833	1.16695142967193	0.371563353442709	0.429967126170426	12.8726533800329	1.62379346247937	2.3368572527296	0.06323956094489	1.19901115391809	12.8726533800329	-1.64131443787562	-5.2452598037993	1.92102368871807e-06	5.71646727969005	12.8726533800329	2.44284455873302e-42	41.6121041668506	0	0	0	0	0	0	0	0	0	0	0	0	0
Cdkn1a	ENSMUSG00000023067	cyclin-dependent kinase inhibitor 1A (P21) [Source:MGI Symbol;Acc:MGI:104556]	protein_coding	11.2933150999013	0.807951871850127	1.61475895387883	0.399841571732992	0.398112054050699	11.2933150999013	-0.426792772269562	-0.670842596496209	0.639614414158412	0.194081757685461	11.2933150999013	1.23467119502615	2.334738423046	0.103749521738124	0.984013896610784	11.2933150999013	1.76425328632086	-3.6765044060226	0.001382818472698	2.85923482746841	11.2933150999013	-2.65268415615376	-6.8894283030525	2.08817659547291e-10	9.68023277616962	11.2933150999013	-1.32387638455882	-3.4520119969354	0.002385988549722	2.62233164482511	11.2933150999013	2.91629114884081e-13	12.5351691202639	0	0	0	0	0	0	0	0	0	0	0	0	0
Serping1	ENSMUSG00000023224	serine (or cysteine) peptidase inhibitor, clade G, member 1 [Source:MGI Symbol;Acc:MGI:894696]	protein_coding	10.1649271054511	3.34168298058719	4.73965170279887	7.96748059725193e-05	4.09867898546536	10.1649271054511	3.28316866548268	5.75082181976789	5.55882333320532e-07	6.25501712819804	10.1649271054511	0.463053886906396	0.517591768311936	0.754148493924263	0.12254313192552	10.1649271054511	-6.54534174696351	20.3831045955555	1.12229098907969e-88	87.9498945240363	10.1649271054511	2.04896870482886	2.30987156082166	0.066623229689281	1.17637431787368	10.1649271054511	2.62653422575252	2.86813520458261	0.013000465196799	1.88604110701717	10.1649271054511	8.09161593136569e-144	143.091964739204	-7.09401573792849	0.008442823190976	2.07351230559678	3.37412295597451	0.133348751737735	0.875011045335566	-1.02753119942977	0.997893902317188	0.000915631145119	0.028451007782106	0.998265291870461	0.000754028367191	-0.105633629028572
Psmb8	ENSMUSG00000024338	proteasome (prosome, macropain) subunit, beta type 8 (large multifunctional peptidase 7) [Source:MGI Symbol;Acc:MGI:1346527]	protein_coding	7.10537315266191	0.596341550997896	0.755492952670277	0.81620970385095	0.088198246240194	7.10537315266191	-1.42073432036693	-2.73658431913419	0.039502376509347	1.40337677592168	7.10537315266191	2.05103519599245	3.33293205253142	0.021942195090422	1.65871992790209	7.10537315266191	-2.26061709930053	3.52608579296812	0.002293362890856	2.63952721913549	7.10537315266191	1.52489126969509	2.92245765005656	0.01687213708403	1.7728299046652	7.10537315266191	3.86958097013917	9.86910803742186	6.54910959562565e-21	20.1838177418391	7.10537315266191	1.35500785527983e-34	33.8680581870812	0	0	0	0	0	0	0	0	0	0	0	0	0
Fcgr2b	ENSMUSG00000026656	Fc receptor, IgG, low affinity IIb [Source:MGI Symbol;Acc:MGI:95499]	protein_coding	9.83619975095828	-0.292552658937594	-0.326585398507591	0.935412929381998	0.028996631519187	9.83619975095828	-0.336834551606121	-0.333931545338892	0.827463842365767	0.082250974475638	9.83619975095828	-0.260317051736953	-0.284822111636225	0.872643801935309	0.059162991599749	9.83619975095828	-6.88345826843174	13.6903683311684	3.67209278765958e-40	39.435086353435	9.83619975095828	8.81368146173015	19.5332497161966	4.59048343531057e-81	80.3381415754144	9.83619975095828	7.12853259413555	13.5420723230427	4.33168146338705e-39	38.3633434873606	9.83619975095828	1.93705102440461e-196	195.712858939257	-6.01142475181572	7.99081293319813e-08	7.09740903614998	0.012936383101735	0.993604129096383	0.002786612376786	0.363602840134128	0.997893902317188	0.000915631145119	-0.047947301003989	0.998265291870461	0.000754028367191	0.011671226790586
Mal	ENSMUSG00000027375	myelin and lymphocyte protein, T cell differentiation protein [Source:MGI Symbol;Acc:MGI:892970]	protein_coding	10.8712438715728	1.70656987182782	5.31508580801575	5.64911611659974e-06	5.24801949832435	10.8712438715728	1.62189329038738	5.25538925384934	6.85097258703304e-06	5.16424777023045	10.8712438715728	0.094592808070203	0.228417949177487	0.899537840541822	0.045980562620998	10.8712438715728	-1.22472295485383	4.48024044421493	6.39920408419445e-05	4.19387403903764	10.8712438715728	-0.507861589863311	-0.98230902785597	0.478521695732778	0.320098366929096	10.8712438715728	-0.412013767174254	-0.875794833902491	0.484554636236559	0.314657246728273	10.8712438715728	5.38971239417108e-10	9.26843440901679	0	0	0	0	0	0	0	0	0	0	0	0	0
Fbln7	ENSMUSG00000027386	fibulin 7 [Source:MGI Symbol;Acc:MGI:1917620]	protein_coding	8.69300249205622	-0.188999930637335	-0.211603817002308	0.960782518919587	0.017374907359758	8.69300249205622	-0.605285608440114	-0.633212526238206	0.659569748106264	0.180739271965984	8.69300249205622	0.271990939897827	0.322105359217334	0.853343449405761	0.068876140976102	8.69300249205622	-5.74716442201835	19.9035238575671	9.01156503099996e-85	84.0451997789095	8.69300249205622	6.26071790486018	15.1997803709346	4.490009579084e-49	48.3477527324624	8.69300249205622	6.60124091035188	18.9775647521925	1.47550076754213e-76	75.8310605602479	8.69300249205622	5.48848498669661e-260	259.260547519433	-7.54897519394501	1.6797902043357e-08	7.77474495564844	-0.256139962923427	0.953241356796888	0.020797123859102	0.0993948805207	0.997893902317188	0.000915631145119	0.2017746350666	0.998265291870461	0.000754028367191	-0.025659408137781
[truncated: 23 more columns]
