# Supplementary material for: A branching model of lineage differentiation underpinning the neurogenic potential of enteric glia
Source: Nat Commun. 2023 Sep 22;14:5904. doi: 10.1038/s41467-023-41492-3 (PMC10516949; doi:10.1038/s41467-023-41492-3)
Supplement: Supplementary file 6 — Source Data [file 41467_2023_41492_MOESM6_ESM.zip › source_data/FigS7d.csv]

time_point	phase	proportion
DIV0	G1	0.893028846153846
DIV10	G1	0.886399247884676
DIV20	G1	0.942968935262035
DIV4	G1	0.308442596738088
DIV0	G2M	0.0228365384615385
DIV10	G2M	0.046223754308994
DIV20	G2M	0.0125681764287408
DIV4	G2M	0.465462104253278
DIV0	S	0.0841346153846154
DIV10	S	0.0673769978063303
DIV20	S	0.0444628883092246
DIV4	S	0.226095299008634
