# Supplementary material for: A branching model of lineage differentiation underpinning the neurogenic potential of enteric glia
Source: Nat Commun. 2023 Sep 22;14:5904. doi: 10.1038/s41467-023-41492-3 (PMC10516949; doi:10.1038/s41467-023-41492-3)
Supplement: Supplementary file 6 — Source Data [file 41467_2023_41492_MOESM6_ESM.zip › source_data/Fig_1d.csv]

time_point	cell_type	number	proportion	time_chase
E13.5	Neuronal	67	0.468531468531469	24h
E13.5	Progenitor	76	0.531468531468531	24h
E12.5toE15.5	Neuronal	15	0.75	72h
E12.5toE15.5	Progenitor	5	0.25	72h
E17.5	Neuronal	39	0.302325581395349	24h
E17.5	Progenitor	90	0.697674418604651	24h
P1	Neuronal	63	0.145833333333333	24h
P1	Progenitor	369	0.854166666666667	24h
