# Supplementary material for: A branching model of lineage differentiation underpinning the neurogenic potential of enteric glia
Source: Nat Commun. 2023 Sep 22;14:5904. doi: 10.1038/s41467-023-41492-3 (PMC10516949; doi:10.1038/s41467-023-41492-3)
Supplement: Supplementary file 6 — Source Data [file 41467_2023_41492_MOESM6_ESM.zip › source_data/Fig1f_glial_curve.csv]

Dim-1	Dim-2	Dim-3	Dim-4	Dim-5	Dim-6	Dim-7	Dim-8	Dim-9	Dim-10	Dim-11	Dim-12	Dim-13	Dim-14	Dim-15	pt
-54.8624584472199	-29.8669571430634	33.1351929218059	20.340135557208	-17.1392814829697	3.3787227066916	1.77347287398053	1.03876569926065	0.883581587843457	5.21438247310846	0.223255418318258	-1.17416987935072	4.76323691310859	0.725041214343378	1.64528548512245	0
-54.8624584472199	-29.8669571430634	33.1351929218059	20.340135557208	-17.1392814829697	3.3787227066916	1.77347287398053	1.03876569926065	0.883581587843457	5.21438247310846	0.223255418318258	-1.17416987935072	4.76323691310859	0.725041214343378	1.64528548512245	0
-54.8624584472199	-29.8669571430634	33.1351929218059	20.340135557208	-17.1392814829697	3.3787227066916	1.77347287398053	1.03876569926065	0.883581587843457	5.21438247310846	0.223255418318258	-1.17416987935072	4.76323691310859	0.725041214343378	1.64528548512245	0
-54.4190806741699	-29.9223855495849	32.4831409261375	20.114211528819	-17.0107583125811	3.36243639475609	1.55409245066019	0.937854236417022	0.820885212836673	5.09797092725422	0.26237419442554	-1.14760441645242	4.64411215017459	0.727894292524767	1.58756837913619	0.887813365369386
-54.2512359512625	-29.9433838134552	32.2362419763305	20.0286711307947	-16.9621373458866	3.35626048035275	1.47102329727008	0.899637599772678	0.797139950497247	5.05389146023501	0.27718758146571	-1.13754379888497	4.59900441331488	0.728975425001306	1.56571224244911	1.22395800972114
-52.6824911655354	-30.1404090823395	29.9243031599423	19.2279564669061	-16.5097411198061	3.29780938159253	0.693427338371253	0.541456658830279	0.574407680553405	4.64111866320785	0.415920811911459	-1.04329092016456	4.17657611335349	0.739110892101626	1.36099814317482	4.36968367802765
-51.510404895736	-30.2885804717892	28.1886298600922	18.6271530416383	-16.17510943298	3.25283227668631	0.11062210215777	0.272145531785121	0.406470968717387	4.33122339567941	0.520042471108256	-0.972576305144501	3.85943221387784	0.74668546356825	1.20729937146889	6.72760647334416
-51.2422215980343	-30.322025777595	27.7849148609992	18.4871058647936	-16.0995724423692	3.24164413317826	-0.0228814299843732	0.209513030977565	0.366841699057683	4.25910042902354	0.544099173065041	-0.956563684187709	3.78573218855353	0.748312062954108	1.1717319978488	7.27306373522225
-49.9580761683007	-30.4766505186833	25.80490005385	17.7972785363429	-15.7426739503869	3.18204206490528	-0.6611435756093	-0.0966242127011547	0.168488816180229	3.90513242480747	0.66062151556479	-0.881641702401362	3.42501703929784	0.755128569044967	0.999002819553932	9.92732661218065
-49.708062879713	-30.5040612896051	25.4038461483808	17.6563414739938	-15.6740987285787	3.16855292525945	-0.784477807058989	-0.157692368089999	0.126895129289086	3.83339441980075	0.683591098394095	-0.867769801194576	3.35229677863542	0.75609815175548	0.964783630579253	10.4582194379737
-48.7885540777576	-30.6020474878234	23.9164422324754	17.132538093007	-15.4219799434128	3.11759549863135	-1.23682607130375	-0.383029771862182	-0.0284607382899487	3.56736552006886	0.768179881013182	-0.817423807808356	3.08299626215338	0.759313533023457	0.83862291171097	12.4220017573469
-48.4757863267487	-30.6324331930559	23.3982073353912	16.9488765280408	-15.3361310250328	3.09891212072059	-1.38929635998851	-0.460379011573622	-0.0836882681768544	3.47468607255399	0.79704863752183	-0.80101677712673	2.98954794574262	0.760052026548077	0.795422032051795	13.1012194988638
-48.2247615146736	-30.6561051859648	22.9793544561067	16.8001583172397	-15.2671868368118	3.08359460693885	-1.51131941863154	-0.522621891406032	-0.128582069359294	3.39977973945208	0.820239774471532	-0.788024985261204	2.91410687176117	0.760559521904581	0.760683076524523	13.6490441298555
-47.6383117384718	-30.6996601525093	21.9674908593017	16.4366472788139	-15.1027871905533	3.04452463862839	-1.78965897419446	-0.667809055492791	-0.240090235522373	3.21896342493512	0.874046617358652	-0.760218836603618	2.73334106778446	0.76031013384493	0.679482116722749	14.9593881375689
-47.4346131265014	-30.7146341416904	21.615594589417	16.3101937461081	-15.0456303559715	3.03092784019053	-1.88626169819518	-0.718219163005127	-0.278898832824082	3.15609159020757	0.892728678095608	-0.750581461395246	2.67050966254693	0.760201926882973	0.651281997114693	15.4149183611696
-47.2077200899531	-30.7276684493211	21.214407199867	16.164697199319	-14.9807796048235	3.01485661685598	-1.99166853895665	-0.774115251778494	-0.324088461994466	3.08447009246288	0.913433755780169	-0.740735758366642	2.59927484709322	0.759688754359652	0.61996793180287	15.9308858033918
-46.6079198395683	-30.7488451701007	20.1267861494747	15.7660072254861	-14.8043611320522	2.97001793051	-2.2622900827162	-0.919236973104167	-0.449253637211552	2.89068564352235	0.967294623197765	-0.717313365258224	2.40788573801312	0.756690598250807	0.537997907408444	17.3199641157348
-45.9833322858777	-30.7575548289868	18.974069439514	15.339584282193	-14.6146728342355	2.92205165371827	-2.53579876239664	-1.0660778341944	-0.583841938723764	2.68584215608595	1.02206032956249	-0.695112222921873	2.2069902807672	0.75179284219903	0.453947081704371	18.7850388624211
-45.957562189561	-30.7575467400102	18.9260150106668	15.3217045243468	-14.6066691536621	2.92004543757145	-2.54685283750219	-1.0720076295055	-0.589499654816233	2.67731848052651	1.02428105688532	-0.694255382714686	2.1986700794202	0.751542612320744	0.450518689971942	18.8459471664003
-45.8298091498947	-30.7558284152864	18.6861888530565	15.231966086532	-14.5661654321541	2.91002223836223	-2.60055393197748	-1.10071201617455	-0.617919886171152	2.63484853767955	1.03508368138013	-0.690286931917254	2.15738109206208	0.750086554374831	0.433734561870077	19.1493851150011
-44.9986559749765	-30.7269705481408	17.1127683469596	14.6381988343313	-14.29229584051	2.84473990827296	-2.93805017065283	-1.27952184277735	-0.805749138880613	2.35698019039391	1.102963050139	-0.667127726598628	1.88916768173354	0.738290868729828	0.326986337097913	21.1358670242533
-44.8561322565966	-30.7189596481244	16.8414337549775	14.5349726104694	-14.243392893908	2.83366003963386	-2.9938424997163	-1.30865284911614	-0.83828304803115	2.30921194504624	1.11413567593874	-0.66356502414755	1.84341722492468	0.735853778936717	0.309146545730422	21.4779577182103
-44.7416704853218	-30.710844864639	16.6229871071216	14.4513979606058	-14.2030690721426	2.82485528720692	-3.03749397278547	-1.33114602171678	-0.864533530469372	2.27083953414839	1.12283102553533	-0.660919283033763	1.80686123969193	0.733663961819539	0.295090141471343	21.7532190334883
-44.7100160331138	-30.7085945026854	16.5625736109874	14.4282828672828	-14.1919136218647	2.82242067502626	-3.04956153391677	-1.33736318321697	-0.871793564753387	2.26022759259019	1.12523470247418	-0.660188398824081	1.79675235574692	0.73305750715738	0.291203838122943	21.8293446598944
-44.5062072433451	-30.6932513343838	16.173869387623	14.2793328303856	-14.1193076303151	2.80688658245327	-3.12660264572813	-1.37685883205423	-0.918469451765774	2.19198811956595	1.14054368127774	-0.655565276791316	1.73186675365475	0.729030039166591	0.266351476207385	22.3192361820982
-43.3781594478082	-30.5622784348264	14.0433822124405	13.4494583502968	-13.6780290216792	2.72794857589306	-3.51750658371506	-1.56598445802489	-1.17286646221458	1.82002742676773	1.21635433238078	-0.635180369593367	1.38420146128876	0.700504960452511	0.138191528882028	25.0125966479679
-43.1692369206007	-30.5337224148752	13.652359926731	13.2958432026301	-13.5921064568938	2.71420561438055	-3.58641411995843	-1.59805457069729	-1.21927775754495	1.75194445782447	1.22951838785433	-0.631845995918572	1.32117961817952	0.69464365570315	0.115430665511177	25.5083851924857
-42.8613427599433	-30.4836408716141	13.0834089982377	13.0697898224784	-13.4580494503923	2.69561645261117	-3.68149478391375	-1.63964287953571	-1.28627351870295	1.65325636313326	1.24725015290743	-0.627748221336458	1.23097357755827	0.684920586336599	0.0837428781829344	26.2329497416288
-42.7245867936074	-30.4601380545758	12.8322128205582	12.9695904852933	-13.397087607867	2.68769963263027	-3.72264368634035	-1.65718383022397	-1.31571603658398	1.60973825697635	1.25485056178638	-0.626037787731715	1.19139854409232	0.680427214111775	0.069984853356881	26.5535288724698
-42.6337646555087	-30.4435605576018	12.6669356341297	12.9033276843005	-13.3555135498082	2.68275290402147	-3.74911269591937	-1.6680437011752	-1.33495542758446	1.58115301155361	1.25966714547351	-0.6249770932321	1.16556501251228	0.677301769314903	0.0611168463774786	26.765117093542
-42.5661383839602	-30.4312169337297	12.5438700454507	12.8539883242356	-13.3245574569599	2.67906956404315	-3.76882155178741	-1.676129973942	-1.34928110090008	1.55986840397102	1.26325357938909	-0.624187298851978	1.14632933431461	0.674974559419075	0.0545137178821727	26.9226659334423
-42.5359103302081	-30.4256994962404	12.488861346251	12.8319342793507	-13.3107204906871	2.67742315952754	-3.7776311510885	-1.67974443149305	-1.35568448841654	1.55035446438269	1.26485666816946	-0.623834271153885	1.13773123920747	0.673934327210313	0.0515622063095707	26.9930881923074
-42.4494545314902	-30.4096937665836	12.3319828780962	12.7689584042798	-13.2708088056322	2.67279304552449	-3.80260557556563	-1.68990379685679	-1.37390678972911	1.52322553860561	1.26938949168462	-0.622842872282417	1.11325333795642	0.670930267835744	0.0431862783899435	27.1941275583482
-42.0418474007204	-30.3285700921922	11.602934182433	12.4742248157952	-13.0754142122567	2.65276137712779	-3.9150577788145	-1.73324009728049	-1.45773622781881	1.39732223544495	1.28945433458665	-0.61862788884247	1.00062647034561	0.656002832189149	0.00531177468839664	28.1331961705146
-42.0063563397782	-30.3211139023775	11.5402420817039	12.4487305264044	-13.0578890072999	2.65115053988725	-3.92447649469231	-1.7366891870135	-1.46488064588305	1.38650816913385	1.29110916449575	-0.618292241411476	0.991022261301055	0.654650065134092	0.00212973357328666	28.2143185382655
-41.0752041351582	-30.1010215076645	9.96481750862073	11.7971501040725	-12.5603744341422	2.62021797844118	-4.14587614444813	-1.80450653143717	-1.63873934751698	1.11556723686513	1.32816839379	-0.611316202079144	0.754990896844786	0.616018890884568	-0.0728327569535976	30.2860775710456
-40.8951834711056	-30.0569099162266	9.66517467902082	11.6725183650649	-12.4610127844448	2.61503265151402	-4.18684979767403	-1.81624103222916	-1.67134490933446	1.06402481709876	1.33492563300516	-0.610077572535186	0.710416225458411	0.608375287607023	-0.0867703635286393	30.6828077722609
-40.7568273064241	-30.0227071851846	9.43585042357098	11.5769987860903	-12.3840105202381	2.6112047088842	-4.21798283644997	-1.82499460897971	-1.6962050343217	1.02457529517039	1.34004040495939	-0.609145391586507	0.676365202512032	0.602467304334736	-0.0973742412085479	30.9869851734077
-40.7033208278306	-30.0090881671605	9.34842663730833	11.5404067151781	-12.3534005670414	2.609929421143	-4.22955665881854	-1.82803423992904	-1.70555954467569	1.00953254374702	1.34191600691965	-0.608810678319144	0.663466789068132	0.600138906925315	-0.101334284956854	31.1036770791939
-40.3589121183649	-29.9202193228324	8.79027686653937	11.306116597542	-12.1540891580296	2.60239462279576	-4.30261501329259	-1.84639818000323	-1.7648781612536	0.913507275459922	1.35363900940035	-0.606733574842184	0.581384842563254	0.585016610715478	-0.126351849967598	31.851251775658
-40.0487006900028	-29.8342337070136	8.31213833719032	11.1018692680515	-11.9630807105665	2.59932762304206	-4.36112942542628	-1.85664761188041	-1.81349068410316	0.831371611816714	1.36236190130515	-0.605247708126778	0.51245924453207	0.570719167834906	-0.146402179893611	32.5058704539487
-39.9385621295038	-29.8033278983234	8.14427319912868	11.0299109518523	-11.8942427245147	2.59852958681404	-4.38135218581381	-1.85988461501339	-1.83036533610855	0.80252316874984	1.36533002297597	-0.604747013222855	0.48834404407705	0.565608786797139	-0.153349244529048	32.7369182549823
-38.84015538195	-29.4791783576159	6.56076820847904	10.3392585227801	-11.1632760401051	2.60399308980301	-4.55868863252297	-1.87398395428389	-1.98037205635135	0.529905699147304	1.38903377188226	-0.600636474438864	0.264477522500095	0.513335540296379	-0.214870691425532	34.9771316732899
-38.6397508820778	-29.4170786898347	6.28890132845324	10.2183077558592	-11.0218273129299	2.60741877236195	-4.58653839942824	-1.8731794421481	-2.00433314348591	0.483004438522585	1.39226416304205	-0.600029768104722	0.226742988235357	0.503572047058484	-0.224663314433917	35.3743149270463
-38.6311313310873	-29.4143947957521	6.27730240487376	10.2131347265418	-11.0156829309639	2.60757658410935	-4.58770802968178	-1.87313348634765	-2.00534515328486	0.481000154674892	1.39239797022598	-0.600005291590872	0.225134247429339	0.50315276156126	-0.22507862927422	35.3913425470551
-38.3474049653362	-29.3251229381977	5.90277724594106	10.0450808051027	-10.8100096920983	2.6137612347732	-4.62440820679082	-1.87043474306622	-2.03720851127082	0.416181465078752	1.39636919911948	-0.599265882734686	0.173398545801914	0.489319766235744	-0.238220401143133	35.9471743038849
-38.346880991711	-29.3249557127513	5.90210409097579	10.0447761121355	-10.8096212187098	2.61377519421591	-4.62447142281258	-1.8704267163921	-2.0372636641646	0.416064711013208	1.3963754273226	-0.599264679976637	0.173306113647759	0.489294132126061	-0.238243317369394	35.9481892397492
-37.9710336428321	-29.2050045593109	5.41924866289239	9.82621922597048	-10.5309684656331	2.62378833091361	-4.66981640401912	-1.86466916668588	-2.07682494723846	0.332316781922585	1.40084293010961	-0.598401939177711	0.107004341150664	0.470906733023591	-0.25468117315615	36.6762048030628
-37.8804572326116	-29.1760972252221	5.30288410302061	9.77354864511674	-10.4638152286953	2.62620142223866	-4.68074420657369	-1.86328164011263	-2.08635892164386	0.312134155111314	1.40191956498891	-0.598194025074418	0.0910261080675908	0.46647550686499	-0.258642573903894	36.8516511285625
-37.5163037844433	-29.0574285019025	4.8549901919851	9.56787641620517	-10.184673072751	2.63852293891874	-4.71979922619962	-1.85453333451342	-2.12075456902434	0.234149561965226	1.40507745807395	-0.597534274805049	0.0301009942820649	0.448602841842715	-0.27315790265195	37.5451191444061
-37.2366678720203	-28.9644374441349	4.52697085560251	9.41475123593373	-9.96343870939538	2.6500548151152	-4.74600049530743	-1.84532947763183	-2.14406468502942	0.176816516559825	1.40659325976122	-0.597186248140271	-0.0140293624202247	0.43487115215662	-0.283197044280272	38.068384012162
-37.1541918001	-28.9364743145009	4.43444675159284	9.37088812462116	-9.89680058149359	2.65399691089888	-4.75285282655678	-1.8418690589777	-2.15008737281513	0.160619960513242	1.40677069612901	-0.597008997546505	-0.0262985309687786	0.430784418581478	-0.285862297532977	38.2202294339759
-36.8094990245748	-28.8191168352419	4.05305849292449	9.18918944132426	-9.61521132184086	2.67111988605651	-4.78003421796162	-1.82681754977542	-2.17425154749263	0.0936847724321389	1.40725816204749	-0.596448097331468	-0.0767840446655847	0.413767044784507	-0.296673851828187	38.8523977563488
-36.7689368809975	-28.8052313059399	4.00887819296094	9.16801149675638	-9.58169321056033	2.6731954464948	-4.78303457203325	-1.82497118171675	-2.17697158528633	0.0859048797139551	1.40728455165975	-0.596406408900293	-0.0826217151781252	0.411773585050967	-0.297905824335406	38.9264665108725
-36.7401464812388	-28.7953755659762	3.97751968018938	9.1529797100606	-9.55790255903609	2.67466864809294	-4.78516417825033	-1.82366065742433	-2.1789022272232	0.0803828288142147	1.40730328260983	-0.596376819078529	-0.0867652059528526	0.410358657298884	-0.298780259901341	38.9790393993913
-36.3304621739752	-28.6548412657276	3.5330985777425	8.93966387860899	-9.21758687256797	2.69581112576594	-4.81476435804525	-1.80489282051176	-2.20601003626701	0.00199204043982948	1.40749430139741	-0.596022497063172	-0.145484093400856	0.390254251532253	-0.3111184659745	39.7266893146119
-36.3178747714755	-28.6504842995228	3.51999745408708	8.93327961494075	-9.20686175990932	2.69654183142471	-4.81554165615861	-1.8042456336417	-2.20673590876894	-0.000329828748330473	1.40747171787583	-0.596029194860601	-0.147202114430473	0.38964217411252	-0.31146140863471	39.7493999179132
-35.9631336121137	-28.5270995523757	3.15737849709675	8.7552641021285	-8.90165121726172	2.71788820140815	-4.83579461190841	-1.78516527724002	-2.22600965418	-0.0647479667422527	1.40653075023851	-0.596449948490265	-0.19458038618888	0.372465100880857	-0.320710100711572	40.3864265024981
-35.9606758159305	-28.5262397048653	3.15492284996492	8.75404740049219	-8.89951097942125	2.71804385909506	-4.83592103329455	-1.78502536034621	-2.22613262978186	-0.0651851921154186	1.40652148732661	-0.596454833114871	-0.194899394603982	0.372346658807346	-0.320770357272021	40.3908147705384
-35.9244493689451	-28.5135547239773	3.11884174898456	8.73615018240239	-8.86787682776978	2.72035083096156	-4.83774808564868	-1.7829544754667	-2.22792311773581	-0.0716159402643781	1.40638034907525	-0.596531432477247	-0.199586052707133	0.370602810732769	-0.321652016519365	40.4554634988218
-35.8042433214543	-28.4714548391555	2.99920744199656	8.6767920770997	-8.76284252877824	2.72801545715826	-4.84378259783782	-1.77607581837725	-2.23384715045928	-0.0929433636253601	1.40590840984936	-0.596789215892552	-0.215125075059771	0.364817874397104	-0.32457243388763	40.6699536520239
-35.7200486983235	-28.4418712845723	2.91657047213321	8.63555682278102	-8.68869305490479	2.7334999013658	-4.84770693874445	-1.77113230694087	-2.237790568105	-0.107715860469219	1.40552770421453	-0.597012761129988	-0.225838946286616	0.360781267883516	-0.32655083500309	40.8197206912163
-35.7150401396556	-28.4401114219679	2.91165457493803	8.63310382539519	-8.68428206075482	2.73382615926153	-4.84794038942019	-1.77083822798269	-2.23802515361529	-0.108594644818653	1.4055050568478	-0.597026059359673	-0.226476291649118	0.360541138766112	-0.326668525868456	40.828630013147
-35.4855016924415	-28.3590844066743	2.69196054699322	8.52234715078008	-8.47963562860769	2.74942617463725	-4.85730972221607	-1.75670566973653	-2.24776450504464	-0.148019461083751	1.40420706497021	-0.597830137430762	-0.254844507978319	0.349606699640535	-0.331727721340809	41.2345835014397
-35.3315480423903	-28.304536535435	2.54701331191004	8.44876378691057	-8.34120058283456	2.76011616759744	-4.86296886002084	-1.7469668229148	-2.25387438514816	-0.174118761376948	1.40323411684831	-0.598457264279803	-0.273519146280015	0.342305068415091	-0.33498309030452	41.5059491500236
-35.0124493167303	-28.1908483184225	2.25471933999217	8.29864798899127	-8.05029697183425	2.78308613093039	-4.87262307124691	-1.72590717371154	-2.26509579862861	-0.227043294852742	1.40087270519229	-0.60005791403352	-0.311033261887385	0.327282036242445	-0.341260103861729	42.0654288964897
-34.8250572273989	-28.1235016461245	2.0882654517845	8.21200865718579	-7.8773865255429	2.79709184507936	-4.87703727737162	-1.71282313095021	-2.27073697067942	-0.257310014486546	1.39922427154747	-0.601061803250833	-0.33221370954949	0.318492028491811	-0.344624545514295	42.3919841250783
-34.4067971737715	-27.9711490717398	1.73819422783951	8.024887061011	-7.48381401474963	2.83065726232817	-4.88205131350005	-1.68062385230303	-2.27942526700174	-0.321385980679815	1.39444288699618	-0.603606809082805	-0.375955088302917	0.299033283433663	-0.350808575304765	43.1126479857792
-34.3783652044154	-27.9607116886411	1.71529669182882	8.01242506956854	-7.4566806356761	2.83301894059686	-4.88216784231517	-1.67832931154434	-2.27986028372406	-0.325605978939498	1.39407846002442	-0.603806236506026	-0.378790418362728	0.297722749169876	-0.351177173124847	43.1613517143641
-34.282214857807	-27.925394008321	1.63809248553363	7.97034722562776	-7.36482391688245	2.84102543064408	-4.88250398136469	-1.67054303330173	-2.28129190722219	-0.339842513462313	1.39283618876798	-0.604487693111486	-0.388343717245007	0.293294112193434	-0.35241052358323	43.3259873650769
-34.185683691215	-27.889936446254	1.56058249870189	7.92810272514953	-7.27260338375657	2.84906363177209	-4.88284145175072	-1.66272591616505	-2.2827292009114	-0.354135434228495	1.39158899728258	-0.605171848743029	-0.397934853610479	0.288847934838613	-0.353648758938215	43.4912750835982
-34.1213638581579	-27.8662438127715	1.50968303665582	7.90017114407739	-7.21084022977502	2.85449400114334	-4.88288220295667	-1.65742657889446	-2.28355455221988	-0.363543695952094	1.39072347886881	-0.605647622038859	-0.404208294891802	0.285895364910697	-0.354429781818502	43.6011860785362
-33.9813095174308	-27.8145265735591	1.40027236917014	7.8397631616574	-7.07575208063274	2.86646017711636	-4.8826203383198	-1.64571472149447	-2.28509972405303	-0.383810357890158	1.38877314182859	-0.606721522217745	-0.417645241509183	0.279485224973108	-0.356046591844668	43.8401029699279
-33.9640332392891	-27.8081255730195	1.38699788393117	7.83237302696753	-7.05898619909875	2.86794755985065	-4.88252753733358	-1.64424824922642	-2.28525513688598	-0.386279819648324	1.38852501726025	-0.606863086085259	-0.419271554713696	0.278698577325685	-0.356234363635324	43.8695178956534
-33.952845325811	-27.803980360745	1.37840148422623	7.82758726311124	-7.04812881242971	2.868910771325	-4.88246744051203	-1.64329857912281	-2.28535578039924	-0.387879013888034	1.38836433472322	-0.60695476117224	-0.42032473591807	0.278189153609249	-0.356355962427046	43.8885666537993
-33.9132007900077	-27.7892917401411	1.34794001555755	7.81062883856517	-7.00965550323114	2.87232392533763	-4.88225448654181	-1.63993340915633	-2.28571241216734	-0.393545782174767	1.38779495379218	-0.607279613190021	-0.424056698991058	0.276384003184664	-0.356786849532268	43.9560662081888
-33.8463800878933	-27.7645341304993	1.2965973353461	7.78204548371025	-6.94480889874391	2.87807678239417	-4.88189555350048	-1.63426142901232	-2.28631351354632	-0.403097096825505	1.3868352645737	-0.607827149930497	-0.43034690740817	0.273341429565148	-0.357513107976707	44.069836429616
-33.7569667843712	-27.7314057796241	1.22789529385112	7.74379787327736	-6.85803715067889	2.88577472536452	-4.88141526239379	-1.62667170807046	-2.28711785199752	-0.415877785577322	1.38555109693307	-0.608559813120445	-0.438763884432057	0.269270138035399	-0.358484920074955	44.222073251714
-33.334085335817	-27.5734348991584	0.922110363958327	7.56827340717652	-6.43981416560674	2.92404127119547	-4.87450971778307	-1.58862120031564	-2.28775133551359	-0.473393209467922	1.37877460997514	-0.612979834043562	-0.475711209113995	0.250364461203449	-0.361932074875397	44.9369705026936
-33.2767082223443	-27.5518015805832	0.882981077216777	7.54511021318835	-6.38213407483211	2.92942618520594	-4.87298334243141	-1.58318744654079	-2.28745235169447	-0.480835617952285	1.37776587729916	-0.613679978870436	-0.480365734955448	0.247841855784879	-0.362261238688092	45.0334108314447
-33.0532970694023	-27.4675672168738	0.730622087096174	7.45491892329046	-6.1575432092093	2.95039360191201	-4.86704004454664	-1.56202986083861	-2.28628818856916	-0.509814368529365	1.37383814171767	-0.616406155799375	-0.498489215237061	0.238019504138536	-0.363542914646504	45.4089237098794
-33.0226975745935	-27.4560300624341	0.709754247393989	7.44256587882205	-6.12678213512577	2.95326540285034	-4.86622602111774	-1.55913201341543	-2.28612873903837	-0.513783441318135	1.37330017965555	-0.616779546454616	-0.500971496598095	0.236674186349988	-0.363718459315244	45.4603558081565
-32.8972906405121	-27.4086030394411	0.62607316295424	7.39245201592883	-6.00003552456762	2.96515157434158	-4.86244363609176	-1.54705913974776	-2.28517835084891	-0.52977447147561	1.37102452538099	-0.618371461948897	-0.510873448027339	0.231194484213463	-0.364341442660007	45.6707187479693
-32.8188670320992	-27.3788721935285	0.574667336767051	7.36137058167054	-5.92043421336284	2.97264312059631	-4.85985439907904	-1.53941071999041	-2.28443504282545	-0.539636247318354	1.36956585962669	-0.619397898061778	-0.516929551685139	0.227784724989252	-0.364682628190087	45.802057631108
-32.6494872440244	-27.3143868203763	0.467728888456179	7.29535083787328	-5.746900882771	2.98909734859881	-4.8532506034143	-1.5224856292177	-2.28220414627765	-0.560333398149838	1.36629614810147	-0.621846137627152	-0.529431280355968	0.220513028840933	-0.365190705135835	46.0849293410518
-32.576472848893	-27.2865891677223	0.421631026317726	7.26689176542503	-5.67209602374785	2.99619025808117	-4.85040391106975	-1.51518974533828	-2.28124247567994	-0.569255300615777	1.36488667645209	-0.622901498086829	-0.534820389454362	0.217378425226866	-0.365409721414552	46.2068665983603
-32.5554280655687	-27.2785771096072	0.408344337868566	7.25868906769392	-5.65053517883624	2.99823463224775	-4.84958341500902	-1.51308686829431	-2.28096529541539	-0.571826841527646	1.36448042744586	-0.623205682380391	-0.536373680871517	0.216474945115215	-0.36547284800927	46.2420123138674
-32.4879629465923	-27.2528921478925	0.365750028237789	7.23239295573922	-5.58141567568989	3.00478846291711	-4.84695307838337	-1.50634548978836	-2.28007671418187	-0.580070657151643	1.36317807915758	-0.624180832812673	-0.541353204235998	0.213578579194681	-0.365675218504497	46.3546820354638
-32.2889582637054	-27.1765997042193	0.24671405218401	7.15657434595367	-5.37544166452883	3.02453596796014	-4.8376175317532	-1.48570320459711	-2.27645668826289	-0.603343577324376	1.35911227261126	-0.627365342835861	-0.555038868249516	0.205179011677714	-0.365894026782686	46.6856038432288
-32.1654126775595	-27.1290620558721	0.17454228461827	7.10999703884009	-5.24688918675169	3.03692548714174	-4.83138478419716	-1.47268678200876	-2.27391018710304	-0.617527980342911	1.35650696600523	-0.629371963065968	-0.563260894106479	0.199989937607862	-0.365936500603526	46.8907917806731
-32.0232764269006	-27.0742054382323	0.0937145118294526	7.05701236990433	-5.09801847608569	3.051355091392	-4.82364315204326	-1.45748949980595	-2.27063535113516	-0.633522196404398	1.35344820769271	-0.631815723408096	-0.572400376022989	0.194070007430402	-0.365853490656358	47.126620816074
-31.8172421570823	-26.9944749549459	-0.0204508803515925	6.980999242219	-4.88127155551557	3.0723953680218	-4.8117046646636	-1.43516455574029	-2.26545370723785	-0.656254286690622	1.34892605829868	-0.635503733899054	-0.585221903312543	0.185563843776565	-0.365578867091034	47.4679718835174
-31.5711074694106	-26.8986086319198	-0.148053185283374	6.89249688466103	-4.61971474709259	3.09784400763965	-4.79536965872674	-1.40763145456336	-2.25800567822466	-0.682081148871697	1.34326309013186	-0.640319770019568	-0.599292901479712	0.175625105583141	-0.364809615629473	47.8742319970728
-31.2091220364543	-26.7576199205165	-0.335715379644798	6.76233821210125	-4.23504830517317	3.13527082024114	-4.7713460875173	-1.36713906543919	-2.24705200878248	-0.720064205940781	1.33493467448646	-0.647402619400563	-0.619986841094033	0.161008399250454	-0.363678292669677	48.4717107372262
-31.2091220364543	-26.7576199205165	-0.335715379644798	6.76233821210125	-4.23504830517317	3.13527082024114	-4.7713460875173	-1.36713906543919	-2.24705200878248	-0.720064205940781	1.33493467448646	-0.647402619400563	-0.619986841094033	0.161008399250454	-0.363678292669677	48.4717107372262
-31.2083407199863	-26.7573129407681	-0.336083736208624	6.76206669082773	-4.23420841564832	3.1353527931858	-4.77128571469866	-1.36704793177195	-2.24702324697658	-0.720140441162695	1.3349156323173	-0.647419666232179	-0.620026183792281	0.160977828604944	-0.363673979582265	48.4729944738867
-30.4924449124948	-26.4742918147425	-0.651370573990482	6.5190395114723	-3.45755151368233	3.21121988719325	-4.71049857028285	-1.28140146986603	-2.2175211458605	-0.786626203224581	1.31687076040477	-0.664179900071739	-0.652892535541614	0.133562748970168	-0.358568884791128	49.6473098901433
-30.2340689902101	-26.371947477102	-0.762634728916525	6.43198265540941	-3.17643982260308	3.2386874461625	-4.68793791488494	-1.25024687853474	-2.20651551240956	-0.810239072107793	1.31029025056009	-0.670358570808837	-0.66439265513704	0.123736036925307	-0.356595293505821	50.07091561853
-30.2301259866295	-26.3703856284352	-0.764332700451125	6.43065410477615	-3.17214985473506	3.23910662099275	-4.68759362295469	-1.24977143692205	-2.20634755847747	-0.8105994215774	1.31018982721704	-0.670452861796265	-0.664568155285588	0.123586074187155	-0.356565175074367	50.0773801485412
-30.2301259866295	-26.3703856284352	-0.764332700451125	6.43065410477615	-3.17214985473506	3.23910662099275	-4.68759362295469	-1.24977143692205	-2.20634755847747	-0.8105994215774	1.31018982721704	-0.670452861796265	-0.664568155285588	0.123586074187155	-0.356565175074367	50.0773801485412
-30.0731305699292	-26.3076123937606	-0.823214264182964	6.37988883273996	-2.99992132749343	3.25576693417075	-4.67197448589372	-1.23003075578048	-2.19856705865713	-0.823548762378594	1.30596159325961	-0.674602465419066	-0.670330626053162	0.117890580590185	-0.35498274909706	50.3333831609848
-30.0731305699292	-26.3076123937606	-0.823214264182964	6.37988883273996	-2.99992132749343	3.25576693417075	-4.67197448589372	-1.23003075578048	-2.19856705865713	-0.823548762378594	1.30596159325961	-0.674602465419066	-0.670330626053162	0.117890580590185	-0.35498274909706	50.3333831609848
-29.6995221922303	-26.1560770195663	-0.934846908737645	6.26600521114548	-2.58419753316474	3.29488977497714	-4.62813864618722	-1.18073059384367	-2.17658507211498	-0.850012175423073	1.29526110643648	-0.685840942594798	-0.6802098288175	0.105289631992354	-0.350046319278546	50.9403358341087
-29.4380991374665	-26.0500439571639	-1.01295904083326	6.18631801454631	-2.29330527608857	3.32226499771073	-4.5974656211475	-1.14623404691597	-2.16120373054276	-0.868529282347103	1.28777371022231	-0.693704784011493	-0.687122552191614	0.096472435505338	-0.346592176813296	51.3650356839418
-29.2119375249887	-25.9583129184054	-1.08053519919764	6.11737924060006	-2.04164934628895	3.34594777703163	-4.57092985593421	-1.11639048669466	-2.14789706554649	-0.884548752260134	1.28129623407704	-0.700507929421433	-0.69310286890972	0.0888445261121192	-0.343603938341464	51.7324508797595
-28.4501344308091	-25.649325958183	-1.30815882626135	5.88516577729017	-1.19397115771544	3.4257208842702	-4.48154674699524	-1.01586539638929	-2.10307487642116	-0.938508757290014	1.25947749430117	-0.72342365400735	-0.713246976170522	0.0631506653626617	-0.333538351661886	52.9700527431177
-28.1446741985868	-25.5254314382679	-1.39942908561497	5.79205513102249	-0.854077583759456	3.45770751184938	-4.44570679645966	-0.975557844919039	-2.0851025205676	-0.960145103733176	1.25072883290868	-0.732612173464723	-0.721324160063325	0.052848196481686	-0.329502352769143	53.4662940362661
-28.1446741985868	-25.5254314382679	-1.39942908561497	5.79205513102249	-0.854077583759456	3.45770751184938	-4.44570679645966	-0.975557844919039	-2.0851025205676	-0.960145103733176	1.25072883290868	-0.732612173464723	-0.721324160063325	0.052848196481686	-0.329502352769143	53.4662940362661
-27.1161763288341	-25.0997244171296	-1.57974384129961	5.50755800908248	0.297115633685894	3.55767552965181	-4.29844334492182	-0.830497302438794	-2.01116111786905	-1.0125035575531	1.21845815314586	-0.768500529536174	-0.731851628426823	0.0231288372422163	-0.311931359116588	55.1222818956347
-27.0207235723147	-25.0600402507199	-1.59470699904997	5.4815773307255	0.404405773866741	3.56688950161059	-4.28432083359955	-0.816902751421179	-2.0040920605327	-1.01709914529713	1.21543507420758	-0.771920695420917	-0.732590068612823	0.0204368565143932	-0.310227893948638	55.2761256589735
-25.6944664045405	-24.4990964838683	-1.61478924915947	5.15726509224764	1.83066131966708	3.65754944351285	-4.06022546860831	-0.622269090227441	-1.89285574034318	-1.04805783528848	1.1687319558379	-0.81991112406296	-0.721607167408012	-0.00681867721651159	-0.286513115465092	57.3567421329995
-24.638217268005	-24.0521726805184	-1.62722397472982	4.89967234673002	2.96531656122431	3.72903986845753	-3.88122656944986	-0.4671528254507	-1.80402005381303	-1.07209006186927	1.13144774210214	-0.85813901046974	-0.71245834370563	-0.028332631081912	-0.267626501613727	59.0128794749202
-24.583257212439	-24.028917790913	-1.6278709936808	4.88626896383734	3.02435633978333	3.73275974626996	-3.87191267833866	-0.459081624976843	-1.79939764599365	-1.0733405362721	1.12950772398731	-0.860128130922872	-0.711982300846371	-0.0294520716182276	-0.266643770067901	59.0990536521937
-24.3925339431592	-23.948218298771	-1.63011628925676	4.83975632882679	3.22923712944728	3.74566852611746	-3.83959146351905	-0.431072815205193	-1.78335689199188	-1.07767995266831	1.12277544190513	-0.867030808729618	-0.710330329255363	-0.0333367721821519	-0.263233479242791	59.3980966689421
-23.9409210531265	-23.757130284141	-1.6354329159477	4.72961924068087	3.71437355711921	3.77623517588044	-3.76305818423348	-0.364750863116626	-1.7453740527694	-1.08795523993213	1.10683409725889	-0.883375632751566	-0.706418632128505	-0.0425353395893184	-0.255158264817222	60.1061994691291
-19.0826075252245	-21.667301140807	-0.863994224137846	3.6827263142748	8.32427744175492	3.81109433126371	-2.862633232342	0.325674690758597	-1.30393489671849	-1.04649164438378	0.908236766567752	-1.02208293478473	-0.59000369132243	-0.085124493758756	-0.195961148065852	67.3608697714919
-19.0094428339612	-21.6358456809059	-0.845112626071329	3.66782152326861	8.38298733425676	3.80721414460029	-2.84930752678491	0.335152648583252	-1.2973390030622	-1.04439715322689	0.90493255493684	-1.02331454486772	-0.587891599376175	-0.0851100455361415	-0.195691099155766	67.4643847966658
-18.2206924036269	-21.2973813610644	-0.637233976358107	3.50806867359345	9.01245283155663	3.76326732645227	-2.70571615177566	0.436610459061563	-1.22612213800212	-1.02144032592831	0.869176174112261	-1.03629213699357	-0.565304918829352	-0.0846970890817431	-0.193194108803489	68.5788622829709
-16.9739598888759	-20.7657272452871	-0.278632105380379	3.25636276267722	9.9152279442648	3.65898506058908	-2.48821192297088	0.58629176634179	-1.11637352640134	-0.97841975542357	0.810954849509342	-1.04863140153358	-0.530908899187036	-0.0800094609518628	-0.194974671908181	70.2947639179629
-16.7368432601571	-20.665121277087	-0.206619202872898	3.20854829230885	10.0744975856794	3.63459014043238	-2.4482064252216	0.613361168308319	-1.09589804850921	-0.96934817005366	0.799667011017337	-1.04990552223365	-0.524546838188775	-0.07858969088387	-0.196068424175817	70.6153685447761
-16.7151578574233	-20.6559204000771	-0.200033292802655	3.20417543979302	10.0890635245425	3.63235911314798	-2.44454773905123	0.615836789215118	-1.09402547218819	-0.968518531983807	0.798634686439279	-1.05002204641275	-0.523964998544253	-0.0784598464023585	-0.19616845283489	70.644689307678
-16.2390131811257	-20.454887518886	-0.0524945417559931	3.10808594148156	10.3955320405563	3.57842431829104	-2.36611482553207	0.668393542959091	-1.05339211137506	-0.949754110824474	0.775801274819595	-1.05140295865186	-0.511723728693853	-0.0751354838819462	-0.199241366873467	71.2823306631015
-16.2113265571606	-20.4432302918415	-0.0438190552142312	3.10249974214807	10.4129616666349	3.57514071002639	-2.36160970985351	0.67139544860118	-1.05104274271717	-0.948647183119204	0.774468610314405	-1.05144906503367	-0.5110286135287	-0.0749281754402807	-0.19944652860886	71.3192343543485
-15.9933536237644	-20.3515428631757	0.0246773387093667	3.05848956140409	10.5488883295052	3.54882816688629	-2.32633536818898	0.69486022252625	-1.03259859058234	-0.939887865393557	0.763963188903136	-1.05169834769227	-0.505607231100518	-0.0732549005472746	-0.201141671045315	71.6091917669466
-15.8325779124713	-20.2839156290136	0.0758081616399022	3.02590699716488	10.6457254520937	3.52814612233835	-2.30066739102964	0.711773917478585	-1.0191265539263	-0.933229823610734	0.756161463421777	-1.05155708326563	-0.50164935092396	-0.0718895991374487	-0.202583259229743	71.8216880476259
-15.711726516666	-20.2328769050581	0.114533393817876	3.00135844332806	10.717604826887	3.51221812339253	-2.28131755128368	0.724438107561422	-1.00902827547399	-0.92809081490319	0.750266718359569	-1.05134637961536	-0.498594668483479	-0.0708057512788401	-0.203699524788271	71.9811949540442
-15.711726516666	-20.2328769050581	0.114533393817876	3.00135844332806	10.717604826887	3.51221812339253	-2.28131755128368	0.724438107561422	-1.00902827547399	-0.92809081490319	0.750266718359569	-1.05134637961536	-0.498594668483479	-0.0708057512788401	-0.203699524788271	71.9811949540442
-15.5647156657985	-20.1708477326011	0.162087070400614	2.97138952713469	10.8021094369697	3.49176604150014	-2.25812404166356	0.739491281828047	-0.996861875028148	-0.921700420677614	0.743055816734618	-1.05081576992021	-0.494940729552612	-0.0693847600298309	-0.205224009360207	72.1740731071666
-14.9120131095801	-19.8965304875643	0.37520773926465	2.83815710816848	11.1652569543614	3.39658211883149	-2.15704506678654	0.804647891978423	-0.943315630140634	-0.893017711404326	0.710918904829233	-1.04740884899329	-0.479312565765811	-0.062719566191665	-0.212770930076171	73.025534043382
-14.7039501473595	-19.8095615459231	0.443918439301767	2.79553968134734	11.2751378472869	3.36412969753493	-2.12574590155103	0.8246154841161	-0.926488545547677	-0.883735421054036	0.700616924879413	-1.04580276956913	-0.474610642950372	-0.060430059409845	-0.215541179342278	73.2946242835571
-14.6633393250722	-19.7926158265652	0.457367664600197	2.78721029470709	11.2962293198338	3.35767168398251	-2.11969439902544	0.82846572666964	-0.923219410697862	-0.881916035848496	0.698602960996045	-1.04545832414393	-0.473709867538849	-0.0599739015602801	-0.216103070647968	73.3470090691507
-14.4992709077093	-19.7242475276165	0.511855258595898	2.75351972067136	11.3801411661246	3.33110773226315	-2.09544178862538	0.843841510951238	-0.91006590676335	-0.874539341344496	0.69045311185816	-1.04394808222541	-0.470132280888293	-0.0580965950737621	-0.218451299872584	73.5581631281534
-14.3769158215768	-19.673308661038	0.552559990211694	2.72838025435003	11.4421602140698	3.31109848536647	-2.07744404977462	0.855232029254975	-0.900279762506609	-0.8690265999407	0.684369995441163	-1.04277258087171	-0.467491908824388	-0.0566819013002888	-0.220236403664638	73.7154256555356
-14.3074354867239	-19.6444335078689	0.575722205190819	2.71407506182445	11.4766878576312	3.29950095462524	-2.06733604400693	0.861611400730366	-0.89475386146919	-0.865883412344128	0.680909960605651	-1.04204431578311	-0.466024286480222	-0.0558620983220231	-0.221288675018245	73.804469453056
-13.9607981564266	-19.5006985449439	0.691770402816093	2.64257881697054	11.6447142856597	3.24011262870972	-2.01755857578419	0.89285702300142	-0.867361787914103	-0.850124893876876	0.663606150802096	-1.03802723049547	-0.458909817597649	-0.0516652758487122	-0.226789191940419	74.2472169009588
-13.8918392349597	-19.4721741420771	0.714953086478813	2.62832593895172	11.6772339575314	3.22797484059987	-2.00779769289075	0.898950024221193	-0.861951038333539	-0.846974211505774	0.660155235356078	-1.03714633459999	-0.457538918926419	-0.0508081988210966	-0.227936192216411	74.3349815155779
-13.7050011953663	-19.3949959454505	0.777849544990886	2.58963376666591	11.7637746054598	3.19455307611677	-1.98160205717951	0.915256886998961	-0.847363157589369	-0.838414676250257	0.650792258042103	-1.03461847116263	-0.453896948284674	-0.0484517496987669	-0.231127605548547	74.5722272283315
-13.511657201514	-19.3152952478578	0.843104891299985	2.54949495949252	11.8509992335495	3.15915896084463	-1.95486238059761	0.931825852237954	-0.83237127934131	-0.829523651009343	0.64108265768318	-1.03179190414471	-0.450239222183592	-0.0459616497459833	-0.234556905915019	74.8169542548229
-13.4734924473133	-19.2995920645743	0.856010213218516	2.54155173836128	11.8677897318274	3.15202615399112	-1.94965208113826	0.935041276733786	-0.829431461002882	-0.827763095359625	0.639162388624589	-1.03119531732169	-0.449537338728127	-0.0454611261845773	-0.235256313303414	74.8651214868115
-13.4338052428571	-19.2832624573585	0.869430348112077	2.5332916500238	11.8852500286911	3.144608808593	-1.94423393488652	0.938384969417048	-0.826374368827008	-0.825932308459773	0.637165517104382	-1.03057493174036	-0.448807456071083	-0.0449406359748888	-0.235983621119294	74.9152101831506
-13.4202935173527	-19.2777029533995	0.87399930632918	2.53047945783774	11.8911944821158	3.14208353284319	-1.9423892974045	0.939523347852275	-0.825333565099759	-0.825309007061077	0.636485671289634	-1.03036371808103	-0.448558963534319	-0.0447634322404003	-0.236231237037323	74.9322631533731
-13.3915462561104	-19.2658696676314	0.883726607635054	2.52449134450366	11.9037747321386	3.13668503322068	-1.93846902914409	0.941938300889414	-0.823122100290266	-0.823978949694553	0.635038022805175	-1.02990709838292	-0.448029861550664	-0.0443839399752615	-0.236761110797624	74.9685286343377
-13.2496966519517	-19.2073855577577	0.931846906053981	2.49485041761964	11.9645865019231	3.10956093286609	-1.91920685510186	0.953721920091365	-0.812265096206639	-0.817341786306358	0.62787173738432	-1.02751737437324	-0.445411262830602	-0.0424646845690119	-0.239433224934565	75.147179679301
-13.0225482139091	-19.1136549681974	1.00917041041729	2.44711208704663	12.0579032660223	3.06464656537116	-1.88878260132645	0.972130120739714	-0.795063339150156	-0.806558524742467	0.616338600875153	-1.02327889899037	-0.441280264883988	-0.0392723638673878	-0.243902008521386	75.4322058324258
-13.01641412216	-19.1111237950095	1.01125851401251	2.44582292432023	12.0604232639481	3.06343366312345	-1.88796100129405	0.972627229998688	-0.79459880962515	-0.806267325223961	0.616027151154823	-1.02316443992959	-0.44116870822686	-0.039186155975117	-0.244022687002667	75.4399028986668
-12.9808180050198	-19.0964354041301	1.02337577329339	2.43834191665054	12.0750468048126	3.05639519479673	-1.88319325862047	0.975511953628162	-0.791903146100114	-0.804577495238381	0.614219809305095	-1.02250023432235	-0.440521345259803	-0.0386858918191167	-0.244722983889591	75.4845689523808
-12.7044351604012	-18.9827595574982	1.11768570356773	2.38002325088868	12.1837114958472	3.00009726162786	-1.8469759841299	0.997274395103487	-0.771195901168163	-0.791425696190068	0.600146007363146	-1.01690322283944	-0.435746319632383	-0.0347139268633298	-0.250407841084475	75.8299243714115
-12.6404045023522	-18.9564647699999	1.139571097902	2.36647046093487	12.2081057730262	2.98678415809962	-1.83870156115763	1.00221617032955	-0.766433995249959	-0.788370223043898	0.596877609473604	-1.01553324568922	-0.434674777083856	-0.0337784175120677	-0.251763292061125	75.9097219778271
-12.4316482387195	-18.8707344804753	1.21098032085476	2.32215844067084	12.2858495439425	2.94273967906626	-1.81193602004124	1.01811399929314	-0.750991983069794	-0.778366014079508	0.586198928697908	-1.01088646508175	-0.431228370517252	-0.0306851509413191	-0.256264222625932	76.1694541060095
-12.1402214737049	-18.7512785151013	1.31078887656075	2.25997197248825	12.3891107984547	2.87946104650332	-1.7753436522244	1.039654331477	-0.729680303911638	-0.76434317576908	0.571236428387539	-1.0039003517704	-0.42663619171247	-0.0262681582387526	-0.262789161714873	76.5307103075865
-11.9805387274923	-18.6858944311538	1.36553634363433	2.22573981939375	12.4432517896991	2.84393949857528	-1.75562588546188	1.05115337827201	-0.718115305855924	-0.756630870154833	0.563009064313617	-0.999833595679814	-0.424214361024383	-0.0238006748773886	-0.266473270934609	76.7280927087598
-11.837121307903	-18.6272490453134	1.41471636036906	2.19491865603803	12.4906224652784	2.81162609861833	-1.73811925328431	1.06132463151811	-0.707787416164105	-0.74969944410461	0.555607858799781	-0.996065993107264	-0.422100370770272	-0.0215651193052733	-0.26983747831314	76.9050644470758
-11.7824049783344	-18.6049243444802	1.43348840428061	2.18310180620735	12.5077646298521	2.79898923059417	-1.73158309284789	1.06508888584157	-0.703890422184519	-0.747051980224787	0.552774083518134	-0.994541178241956	-0.421337988738333	-0.0206980278826938	-0.271160195928753	76.9723724364268
-11.4979417874467	-18.488861083573	1.53108185677741	2.12166751710989	12.5968845483812	2.73329177191386	-1.69760243170793	1.08465876204865	-0.683630449502843	-0.733288154526852	0.538041648699681	-0.986613861012939	-0.417374462178888	-0.0161901306095653	-0.278036835435584	77.3222980541345
-11.4979417874467	-18.488861083573	1.53108185677741	2.12166751710989	12.5968845483812	2.73329177191386	-1.69760243170793	1.08465876204865	-0.683630449502843	-0.733288154526852	0.538041648699681	-0.986613861012939	-0.417374462178888	-0.0161901306095653	-0.278036835435584	77.3222980541345
-11.2878202643052	-18.4033032381125	1.60315158128477	2.07602188039186	12.6588147317183	2.68348284891974	-1.67308898606001	1.09863873156625	-0.668849771719592	-0.72310802873418	0.527115398570905	-0.980389324549779	-0.414622781423647	-0.0128022640117026	-0.283270670378746	77.579957000902
-11.113271083039	-18.3323159475508	1.66301730634643	2.03793913579109	12.7079000384853	2.64132122504877	-1.65306721534229	1.10996523124228	-0.656682561935552	-0.714639651082123	0.518010633474504	-0.974992186780182	-0.412439010780758	-0.00995065454881823	-0.287711140804167	77.7935485314148
-10.7231944447223	-18.1739906519279	1.79667440872627	1.95235325516906	12.8109362591706	2.54497230908124	-1.60934828785458	1.13448168112581	-0.629809362163324	-0.695726358073357	0.4975866390648	-0.962306625142461	-0.407879883904614	-0.0034964247545378	-0.297870346364689	78.2696322740844
-10.6126503397362	-18.1292002322615	1.83446896415952	1.9279202842396	12.8379014969302	2.51695910607154	-1.59729088087567	1.14116960677865	-0.622302604711125	-0.69037103478043	0.491771786428156	-0.958498875161053	-0.406689029203575	-0.00164119329065798	-0.300821259467566	78.404170233805
-10.4964963298742	-18.0821462883882	1.87420964303668	1.90224050902215	12.8660313316779	2.48744762014298	-1.58464841437215	1.14816950747046	-0.614423197491516	-0.684739063401717	0.485659298299366	-0.954478311873991	-0.405446118476909	0.00031399346573862	-0.30393376659523	78.5455139033147
-10.2149000085783	-17.9683045204703	1.97043940255859	1.83969468283465	12.9302626215963	2.41469324889975	-1.55464283040071	1.16467655760736	-0.595512515455097	-0.671113976434833	0.470796795965271	-0.944371215269403	-0.402641103832497	0.00509117689120927	-0.311602228827975	78.8875315305848
-9.90681533312988	-17.8440064583878	2.0754968044122	1.77079332901997	12.9945955954046	2.33326161013697	-1.52272667753214	1.18205272459767	-0.575114157962401	-0.656238079232869	0.454467430851412	-0.932759608062899	-0.399857342152756	0.010378905801792	-0.320167356777562	79.2608867028582
-9.9015463677514	-17.8418818154728	2.07729153011525	1.76961088372974	12.9956481526998	2.33185385922864	-1.52218753642143	1.18234439800706	-0.574767621211264	-0.655983956649043	0.454187526735109	-0.932556388318418	-0.39981188328807	0.0104698210718795	-0.320315086504332	79.2672661365037
-9.85855152202147	-17.8245570860948	2.09192551227279	1.75994878815888	13.0040705303723	2.32032120336474	-1.51781837388137	1.1847066609957	-0.57194851970547	-0.653911857011856	0.451902125914776	-0.930884146351329	-0.399449881168963	0.0112128222923643	-0.321524988060343	79.3192973638156
-9.58910693192432	-17.7161226404869	2.18356872139984	1.69925208947446	13.054857637929	2.24746521151793	-1.49077716223133	1.19928292483804	-0.554379711301605	-0.640944238069791	0.437559640391493	-0.920230036490752	-0.397290250426987	0.015885684154557	-0.329164438791627	79.6451095229715
-9.55252493397182	-17.7014134601436	2.19599247652621	1.69097453045206	13.0613180787403	2.23743868130038	-1.48716830973894	1.20121184905262	-0.552015644816964	-0.639187004801968	0.435606671031574	-0.918741897974224	-0.397017395465246	0.0165241837361295	-0.330212343976488	79.6892996685414
-9.44195331628842	-17.6569621117343	2.23350473838373	1.66590857489288	13.0803744185055	2.20699398209803	-1.4763287382641	1.20699217269437	-0.544894631044749	-0.633877978162613	0.429698011282532	-0.914199322653288	-0.396211855477818	0.0184584219698998	-0.333389737645798	79.8228187982184
-9.32815770372	-17.6112386164172	2.27207439994783	1.64005706561093	13.0993591476914	2.17547647611068	-1.46526900157016	1.21287128057274	-0.537597475375873	-0.628419679534534	0.423609484896651	-0.90946637573595	-0.395412893501199	0.0204541428201437	-0.336673920091324	79.9601671914754
-9.29579362755008	-17.5982440242841	2.28303000223935	1.63269078793023	13.1046030876198	2.16647130001401	-1.4621508326021	1.21452721177886	-0.535530390070031	-0.626868886170733	0.421876474448047	-0.908107081490199	-0.395193526088476	0.0210226538324065	-0.337611301930845	79.9992109634138
-9.21358941900719	-17.5652629564965	2.31085553109854	1.61395739094101	13.117572219203	2.14349377709086	-1.45428737660816	1.21869088840156	-0.530296095800362	-0.622935474729787	0.417470103468706	-0.904623313037406	-0.394657621259647	0.0224688913939854	-0.340000581056805	80.0983488864919
-9.14183588069972	-17.5364967103926	2.3351311385091	1.5975787302678	13.1285416547765	2.12333673337585	-1.44748069606183	1.22228504758232	-0.525744076454262	-0.619507447627755	0.413619601092443	-0.901551455502567	-0.394209897579793	0.0237332458357586	-0.342093436842113	80.1848499306749
-9.14046168300236	-17.5359460590561	2.33559529290983	1.59726445116009	13.1287460635678	2.12294929673365	-1.44735132997494	1.2223533461578	-0.525657212928628	-0.619441868956129	0.413545806270731	-0.901492147966243	-0.394201593180316	0.0237574777883402	-0.342133592968662	80.186505894085
-9.06038193460957	-17.5038532163675	2.36264513157305	1.57894438667386	13.1405921322619	2.10034552513902	-1.43981713545009	1.22632467255737	-0.520598100511635	-0.615619802480556	0.409244158590109	-0.898028200871834	-0.393719378870988	0.0251709292624503	-0.344475875832134	80.2830059102552
-9.03275383643879	-17.492776845903	2.37197923697591	1.57261825567699	13.1446162688588	2.09252181238981	-1.43722205649661	1.22768648352072	-0.518855310420151	-0.614300637889661	0.407758773757653	-0.896825575494423	-0.393554653819381	0.0256598858759851	-0.345286118344766	80.3162998926383
-9.02853485293998	-17.4910854148125	2.37340461328764	1.57165221588221	13.1452307797019	2.09132708248896	-1.43682577169933	1.2278944405776	-0.518589175466076	-0.61409919320075	0.407531946197581	-0.896641927072762	-0.393529499273083	0.0257345526109657	-0.34540984744728	80.3213840921158
-9.02358965226927	-17.4891028362683	2.37507534082065	1.57051989084647	13.1459510668123	2.08992670272717	-1.43636127406718	1.22813819345728	-0.51827723047891	-0.613863073668405	0.407266074619149	-0.89642666709409	-0.39350001485361	0.0258220717937287	-0.345554874144092	80.3273434391181
-8.93821946246267	-17.4548889646447	2.40388773207482	1.55093281468159	13.157966522824	2.06563071606243	-1.42840481966597	1.23230084952975	-0.512913036990945	-0.60979134407735	0.402671035017234	-0.892671957731484	-0.393010620174574	0.0273357674934869	-0.348066269829146	80.4301889639373
-8.86933692167568	-17.4273019308234	2.42710389828981	1.53509758087222	13.1673328410957	2.04594326033933	-1.42204194648398	1.2356263626732	-0.508602057036447	-0.606511161552815	0.398960154760325	-0.88961497650615	-0.392633191773354	0.0285580765909315	-0.350097409538186	80.5131388573656
-8.73948432997161	-17.3753373324148	2.47084622288184	1.50518792674347	13.1842501423097	2.00861706295522	-1.41016366814297	1.24181124356773	-0.500510265822854	-0.600338325919447	0.391955511799626	-0.883787012193275	-0.391962771725729	0.0308665779939237	-0.353941417444062	80.6694588688318
-8.67963748776295	-17.3513918956419	2.49097325497521	1.49135609503656	13.1915751972852	1.99127370131394	-1.4047529017215	1.24461040933691	-0.496804143890452	-0.597498137420591	0.388720733017876	-0.881056018537123	-0.391674136126625	0.0319338976321992	-0.355721026164488	80.7414805282062
-8.6573047186016	-17.3424562878106	2.49848396640218	1.4861945344063	13.1943086541532	1.98480175930794	-1.40273379105472	1.24565496107365	-0.495421147519288	-0.596438277421654	0.387513625589067	-0.88003690627233	-0.39156642731579	0.0323321843625146	-0.35638511451542	80.7683565175495
-8.40680671673177	-17.242387553464	2.58259115936064	1.42811979596109	13.2228351443089	1.91166541398091	-1.38046570810773	1.25714771159119	-0.480015594374311	-0.584587785001592	0.37395373216101	-0.868435598411368	-0.390482312822029	0.0368048920173701	-0.363868368720745	81.0696447003542
-8.3924085058979	-17.2366390731396	2.5874123884629	1.42476569428402	13.2243167556473	1.90741761546264	-1.37920886504352	1.25779176471583	-0.479138037612876	-0.583908658157775	0.373172427452759	-0.86775451857725	-0.390427173405897	0.0370627432474306	-0.364300737964034	81.0869549074413
-8.30206212408131	-17.2005597539152	2.61765988055054	1.40370731393513	13.2335105220966	1.88072563938746	-1.37132941718871	1.26182065533506	-0.473636119665108	-0.579647545314436	0.368267800328163	-0.863468794293071	-0.390083738018701	0.0386820231900242	-0.36701562187684	81.1955772731111
-8.24171568160466	-17.1764759588285	2.63782770471919	1.38958769359988	13.2390959995032	1.86274222278282	-1.36614739632767	1.26445218088767	-0.469988221973475	-0.576809607567394	0.364984991349716	-0.860556907344569	-0.38988117687514	0.0397658934872477	-0.368836452462739	81.2681124674069
-8.20825033906664	-17.1631202013204	2.64901184609275	1.38175760599846	13.2421934466265	1.852769452691	-1.3632736875217	1.26591150310123	-0.4679652668367	-0.575235818709118	0.363164497507131	-0.858942109683526	-0.38976884584491	0.0403669577633633	-0.369846200788573	81.3083371272799
-8.20462475084605	-17.1616732573053	2.65022352026507	1.38090930530225	13.2425290196986	1.85168901678241	-1.36296235394474	1.26606960402076	-0.467746102717692	-0.57506531663403	0.362967267760452	-0.858767164772328	-0.389756676058823	0.0404320762230601	-0.369955595504367	81.3126950104495
-8.1119045942172	-17.1246693650954	2.68121066282121	1.35921501222886	13.2511109065296	1.82405813854216	-1.35500036370686	1.27011284917983	-0.462141238015598	-0.570704926499839	0.357923348845397	-0.854293154327469	-0.38944544808602	0.0420974042788575	-0.372753236760263	81.4241427495405
-8.07756012137785	-17.1109747906132	2.69268613183946	1.35116726286276	13.2541295158983	1.81378080793987	-1.35207780221439	1.27159240662515	-0.460072494177118	-0.569093234638885	0.356053242843501	-0.852623130458911	-0.389340164321152	0.0427145314300523	-0.373791805586295	81.4654178862496
-7.91109707164242	-17.0446934460505	2.74819169472983	1.31203648004639	13.2674443047733	1.76366444193719	-1.33814978936785	1.27863470495008	-0.450113526131828	-0.561308435598842	0.346978339505114	-0.844430196669964	-0.388904837119998	0.0457048273157464	-0.378837147337386	81.6653970119532
-7.87603753303244	-17.0307371010638	2.75988041991859	1.30379085839993	13.270198040749	1.75309615038764	-1.33522467954644	1.28011235936867	-0.44801839256941	-0.559669944314916	0.345066482986117	-0.842700637775595	-0.38881620809008	0.0463346697564403	-0.379900352509531	81.707513929379
-7.75860888233614	-16.9840578336664	2.79893965118537	1.27606771401924	13.2783431432537	1.71744653443595	-1.32561268307908	1.28495488162796	-0.441055934527983	-0.554204324519847	0.338653134839733	-0.836825224170191	-0.388579407526208	0.0484435199241502	-0.383469100887201	81.8485350882134
-7.68714744161238	-16.9556682609643	2.8226832831426	1.25914973659121	13.2828034557898	1.69561788861671	-1.31983662645548	1.28784808830351	-0.436842663051933	-0.550886475805769	0.334744406546628	-0.833207264890804	-0.388460706137566	0.0497283583025402	-0.38564682758849	81.9343507975247
-7.6790878177268	-16.9524664044675	2.82536115727045	1.25724167913261	13.2833065024831	1.69315599205469	-1.31918518641374	1.28817439235493	-0.436367478349793	-0.550512279421343	0.334303569088072	-0.832799221185977	-0.388447318658424	0.049873266017508	-0.385892437779947	81.9440293365174
-7.50669246418087	-16.8840008485398	2.88260367548335	1.21637579345763	13.2935300177133	1.64035864770136	-1.3053344699177	1.29509814799443	-0.426229768682998	-0.542517554965355	0.324868287477593	-0.824026872534428	-0.388188736611411	0.0529738301337921	-0.391151561712799	82.1510474945846
-7.42157002769862	-16.8502088805368	2.91079935026566	1.19611028036654	13.2977695305327	1.61407764939012	-1.29861039577713	1.29843365535082	-0.421264357144054	-0.538583402985012	0.320199863929216	-0.819625419821165	-0.388098638687928	0.0545064430790794	-0.393754486531715	82.2532671041548
-7.40576732026698	-16.8439353632053	2.91603034483031	1.1923439523034	13.2985215884826	1.60918932929454	-1.29736664755138	1.29904931930435	-0.420344296568592	-0.537853590707162	0.319332733480316	-0.818805150895509	-0.388083377030704	0.0547910468695894	-0.394237896213415	82.2722443837351
-7.37726420765104	-16.8326218850899	2.9254598724012	1.18554340235524	13.2998097761312	1.60035540064177	-1.2951334705173	1.3001528344615	-0.418688180824349	-0.536538533278404	0.317767928101825	-0.817320014522372	-0.388059277557229	0.0553044244472285	-0.395110185062703	82.3064736051749
-7.28156713042422	-16.7946534328781	2.95707470613819	1.16265312571832	13.3035912349888	1.57056133391948	-1.28771656078047	1.30380249498178	-0.413154830897312	-0.532133627955635	0.312508043250214	-0.812288973895876	-0.388005648310571	0.0570283847357639	-0.398041773810545	82.4213991501302
-7.02547733351813	-16.6930535159631	3.04149076859765	1.10116295081953	13.3116750928448	1.49029822671433	-1.26813988372191	1.31336036756399	-0.398448278301761	-0.520380185597098	0.29840660200966	-0.798645975781223	-0.387952676896751	0.0616453358299469	-0.405897670320413	82.7289969437699
-6.96132796246959	-16.6676397223691	3.06259188217446	1.08569121171137	13.313008299505	1.47003104620452	-1.26334696856793	1.31568359514003	-0.394798424755916	-0.517450820909399	0.2948672448746	-0.795175607680058	-0.387978661740163	0.0628012195816696	-0.407869062209023	82.8060568952644
-6.81545382983663	-16.6098904892257	3.11049182537707	1.05043009730976	13.3153529034389	1.42381028480128	-1.25256964646246	1.32090509855745	-0.386536133694487	-0.510804786642825	0.286814006228404	-0.787236699072574	-0.38807555013075	0.0654268812454795	-0.412351129642574	82.9812840807476
-6.80857080281526	-16.6071691300802	3.11274825905385	1.04876127484068	13.315413523867	1.42161890684281	-1.25206980279163	1.32114655009275	-0.386148843409403	-0.510492353745124	0.286433619372019	-0.786858633703204	-0.388083124236078	0.0655506214005306	-0.412562730930011	82.9895525541521
-6.71526617106384	-16.570279050738	3.14333592239297	1.02613912539198	13.3162352795712	1.39191312291825	-1.24529404417623	1.32441960808271	-0.380898830977593	-0.506257089757847	0.281277188132116	-0.781733671973784	-0.388185796956426	0.0672280126942234	-0.415431146256744	83.1016379584025
-6.39680457123554	-16.4443542574643	3.24735826818816	0.948449882601096	13.3151895395165	1.28956448592473	-1.22266266172032	1.33520019209575	-0.363176137184462	-0.491872343462121	0.263632321479439	-0.763911599597131	-0.388705995279619	0.072953528039491	-0.425224157043827	83.4844104575497
-6.37763192427149	-16.4367824532792	3.2535995121008	0.943747724317908	13.3149113092162	1.28335771822639	-1.22133460188043	1.33582853555169	-0.362120633864887	-0.491011054382103	0.262568323952124	-0.762823104773231	-0.388748812335007	0.073297588197816	-0.425813437370321	83.5074622740502
-6.35549490154829	-16.428039935795	3.26080574494775	0.93831854258008	13.3145900603823	1.27619129212813	-1.21980120427975	1.33655403023107	-0.360901934067531	-0.490016597228045	0.26133981661645	-0.76156631249536	-0.388798249542599	0.0736948451627657	-0.426493829180717	83.5340782434904
-6.12167234735297	-16.3357003159466	3.33674062749587	0.880768451446055	13.3096375204648	1.20014373329147	-1.20381518339329	1.34406548956428	-0.348113035917254	-0.47954466271818	0.248348729292502	-0.748166434973056	-0.389389996891959	0.0778882765389141	-0.433674251254535	83.8153061186055
-6.00987281229877	-16.2915910237936	3.37294102990641	0.853112881169347	13.3060939181319	1.1635320999079	-1.19635058846202	1.34754053534615	-0.342060818334051	-0.474564034087294	0.242128093628095	-0.741673516984317	-0.389734441407392	0.0798905605671546	-0.437105040264837	83.9498387121271
-5.98899660503883	-16.2833572162948	3.37968733549225	0.847935685718068	13.305336361041	1.1566783407157	-1.19497161988505	1.3481809402489	-0.34093623351301	-0.473636324134553	0.240965966692124	-0.740454603521092	-0.389803439170066	0.0802639302980395	-0.437744584161647	83.9749644359125
-5.84662887906508	-16.2272189615419	3.42566686979504	0.81260194173319	13.2999277074658	1.10988686997512	-1.18561010201274	1.35252529295049	-0.333280322641893	-0.467314038018275	0.233039405720683	-0.732124440539039	-0.390286526758045	0.0828101028610595	-0.442107726259512	84.1463249634666
-5.83146339453036	-16.2212402301791	3.43056202177875	0.808835374491958	13.2993275555936	1.10489739059677	-1.18461709235866	1.35298579396109	-0.332466109135009	-0.466640996794743	0.232194913201031	-0.731235336956189	-0.390339229549942	0.0830813231316593	-0.442572670840891	84.1645801550597
-5.63621420812618	-16.1442574340166	3.4933538255117	0.760060964983829	13.2895510497025	1.04021716400098	-1.17209519521058	1.35871337856571	-0.322095413316983	-0.458022415592958	0.221305243254457	-0.719629310506691	-0.391108792768746	0.0865677367340443	-0.448540722512764	84.3997878753665
-5.5933307288455	-16.1273652033817	3.50710129773031	0.749301324520813	13.2870433138841	1.02594860509737	-1.16940395333865	1.35993861316642	-0.319838609173739	-0.45613829509642	0.218912286510597	-0.71705734632597	-0.391296714726509	0.0873315559080762	-0.449848075745444	84.4514699788906
-5.57149932436588	-16.1187677233696	3.51409531655322	0.743817414494517	13.2857163798389	1.0186755054667	-1.16804166350286	1.36055750314609	-0.318692526655722	-0.4551804186464	0.217693847834984	-0.715744764072174	-0.391395125906005	0.087720146692887	-0.450513126599257	84.4777845284933
-5.35737623037874	-16.0344384388622	3.5825757725845	0.689893049687422	13.2717394646084	0.947145670484549	-1.15480582547103	1.36653507387275	-0.307505962049848	-0.445807971685422	0.205737632283035	-0.702799558020995	-0.392402563388769	0.0915279352663073	-0.457025090442967	84.7359739145868
-5.16159846167564	-15.9573591469781	3.64490497679155	0.640284826194479	13.2568285429653	0.881348007848199	-1.14301344357696	1.37180447583892	-0.29740158609323	-0.437288590279713	0.19479735620502	-0.690816095555393	-0.393421614097122	0.0949996297963864	-0.462954930374692	84.9722381263638
-5.0453074255684	-15.9115852567051	3.681814186047	0.610691742144772	13.2471074911583	0.842112964824045	-1.13613390786347	1.37485547233953	-0.291450554160724	-0.432249817697333	0.188296601901352	-0.683641094065787	-0.394067249255988	0.0970566773093988	-0.466464349531161	85.1126622242843
-4.9572138656225	-15.8769255961277	3.70970853764294	0.588199919311534	13.2392160891205	0.812303523246535	-1.13100402661972	1.37711850810282	-0.286973724278083	-0.42844641668305	0.183371452565174	-0.678173259395512	-0.394582730402281	0.0986115340359439	-0.469115337035313	85.2190879334827
-4.73011907310127	-15.7875935182263	3.78103499167391	0.529600831988723	13.2150623355472	0.734900795319084	-1.11832418871851	1.38262294509432	-0.275671767832455	-0.418746549084074	0.170679121728047	-0.663853527606387	-0.396081497307508	0.102585602175711	-0.475857423904035	85.4938436633901
-4.43273565503766	-15.6706967802201	3.87412182537112	0.452548265876573	13.1811573237922	0.633164851322308	-1.10210149027292	1.38962846210276	-0.261006686210938	-0.406098631264093	0.154059306299096	-0.644961883056416	-0.39815765035167	0.107776976711025	-0.484665764166513	85.8538894954259
-4.1369496902438	-15.5545452132431	3.9664751711878	0.375658715271012	13.1455743106438	0.531714051387225	-1.08630303296867	1.39643273514428	-0.246533812384729	-0.393567894200839	0.137535092996003	-0.626075083151931	-0.400326192370453	0.112925919946638	-0.493403855900097	86.2121907439519
-3.97305323054627	-15.4901612076157	4.01680341939875	0.332181955803363	13.1208691827431	0.474858124233039	-1.07825689154226	1.39978487571736	-0.238838146268297	-0.386767298954492	0.128402015158628	-0.615337732070439	-0.401738771210505	0.115726065559787	-0.498101722022614	86.4114029655435
-3.74397408540033	-15.4001712652006	4.08714753847327	0.271414207000579	13.0863386651794	0.395390225945314	-1.06701074746393	1.4044701843464	-0.228081863804756	-0.377262062853653	0.115636653006214	-0.600330066795548	-0.40371314182063	0.119639847251765	-0.504667959983716	86.6898431802319
-3.35877009644662	-15.2486860481413	4.20391636140512	0.167677284779294	13.0204745589789	0.261042980157024	-1.04916412817161	1.41173035490611	-0.210540922225173	-0.361525319209001	0.0942566124812555	-0.574742690430376	-0.407332762407324	0.126109875665686	-0.515392751673797	87.1592276705372
-3.02406073520955	-15.1171909822233	4.30442250872842	0.0766084727735821	12.957926439478	0.143800981926062	-1.03454514715354	1.41761713293779	-0.195659932437699	-0.348010147304634	0.0757342147546981	-0.552280686696024	-0.41072702633904	0.131664869119019	-0.524555532412088	87.5678849809884
-2.96631981763462	-15.0945314445682	4.32174059495467	0.0608869384443948	12.9470152075321	0.123565597625674	-1.03205912229816	1.41862426231042	-0.193100438360565	-0.345681367430732	0.0725401369239771	-0.548402002011725	-0.411321880693872	0.132622224020007	-0.526137493076947	87.6383921783814
-2.8904793057616	-15.0647813972982	4.34446533838528	0.0402166744374249	12.9325299303714	0.0969681028733094	-1.02882507798102	1.41993389888856	-0.189747847540869	-0.342626691209959	0.0683459507024832	-0.543300297318289	-0.412112357063286	0.133878459568803	-0.528214303310792	87.7310239878542
-2.65538567094472	-14.9725151771783	4.41450606391936	-0.0242648635068995	12.8857362652196	0.0144058596407654	-1.01906291902325	1.42385104298602	-0.179495494317161	-0.333221747979701	0.0553759000085961	-0.527417820907796	-0.414632804735359	0.137740345104679	-0.534560698270615	88.0184923197937
-2.27631473682546	-14.8234934401866	4.52544708504044	-0.13022147114259	12.801267852052	-0.119204367279179	-1.00457261300951	1.42949892894881	-0.163641219443496	-0.318364778011305	0.0346216629478696	-0.501497289641772	-0.419022106461312	0.143809199339322	-0.544342076830294	88.483671757664
-1.96329979638959	-14.7003082856574	4.61560131513521	-0.21911309084295	12.7253479735612	-0.229732709631853	-0.993518095109477	1.43371620477448	-0.151024321763065	-0.306311133664244	0.0176158416529312	-0.479919733992103	-0.422874559506948	0.148706493530506	-0.552098005890727	88.8689781491492
-1.85858410516363	-14.6590728127277	4.6453080693317	-0.249274326969623	12.6981566755261	-0.266712211758636	-0.990099260109669	1.43500261244091	-0.146947561603741	-0.302343003068303	0.0119729459348037	-0.472666657726984	-0.424230230424164	0.150308022775092	-0.554589656911679	88.9982281071982
-1.8461275856194	-14.6541676216483	4.64884185457355	-0.252862175389393	12.6949221179212	-0.271111131209822	-0.989692570486605	1.43515563785717	-0.14646260808811	-0.301870971649289	0.0113016917991914	-0.471803863572693	-0.42439149509308	0.150498533672764	-0.554886052793486	89.013603115563
-1.83355513878858	-14.6492167801375	4.65240852718277	-0.256483414318486	12.6916574577274	-0.275550989447646	-0.989282095984119	1.43531008741291	-0.145973141325822	-0.301394547243823	0.0106241905999211	-0.47093303977699	-0.424554260580537	0.150690817570619	-0.555185207099924	89.0291212122917
-1.20826095508605	-14.4028383994774	4.82845407958801	-0.437852233203968	12.524179733842	-0.496319498897365	-0.969622676395774	1.44262552363291	-0.12204096258124	-0.277885490168515	-0.0229295158467873	-0.427537189802972	-0.432830008997175	0.1601458111487	-0.569749135189186	89.8019820067655
-1.09812916966971	-14.3593813121273	4.85884986264832	-0.470363450256643	12.4924286897257	-0.535158465220034	-0.966497792298144	1.4437549770395	-0.118009962743149	-0.273827221407845	-0.0287737242622489	-0.419862373148022	-0.43436632616775	0.161761789150869	-0.572170900151443	89.9385933489878
-1.00211761146689	-14.3214959490991	4.88534853860625	-0.498706335977574	12.4647485135746	-0.569017806204378	-0.963773556145226	1.44473962085577	-0.114495785849463	-0.270289271797341	-0.0338686344583316	-0.4131715608346	-0.435705668891407	0.16317057922381	-0.574282165548152	90.0576894644766
-0.866745523072931	-14.2679712738411	4.92207894055727	-0.539257992465752	12.4235227583506	-0.61667787641766	-0.960238122222317	1.44596707223345	-0.109719924908159	-0.265381559286932	-0.0409830622943524	-0.403714680988881	-0.437664329603949	0.165106637332407	-0.577106135019354	90.2261281927771
-0.674107716501737	-14.1918043463639	4.97434720464529	-0.596963995611522	12.3648574961477	-0.68449932687942	-0.955207112918504	1.44771376569054	-0.102923757491841	-0.258397763849456	-0.0511070678378856	-0.390257308704092	-0.4404515519033	0.167861695571216	-0.581124712934569	90.4658206400637
-0.458486393164157	-14.106479897299	5.03175712529167	-0.662520079184056	12.2957271498048	-0.760082800494656	-0.950138476290055	1.44943226104812	-0.0956229234385252	-0.250707660207486	-0.0623049140227242	-0.37521823507675	-0.443689335464606	0.170852652326354	-0.585355346117519	90.734871116795
-0.441497313480709	-14.0997570748914	5.03628052632356	-0.667685326805715	12.2902802814506	-0.766038118995279	-0.949739111931121	1.44956766349401	-0.0950476813911827	-0.25010174711167	-0.0631872066372602	-0.374033287241975	-0.443944444570094	0.171088313632278	-0.585688683113806	90.7560699477701
-0.330287245334622	-14.055742039419	5.06583103174953	-0.701549420131426	12.2544370426545	-0.805007859169833	-0.947153473197585	1.45044077265112	-0.0912979296003381	-0.246142161999089	-0.0689559721546514	-0.366276514111459	-0.445620580013427	0.172626238189472	-0.587857019878971	90.8948824094599
0.0615189929038181	-13.9004660414567	5.16828013610533	-0.822311736610323	12.123037404255	-0.941867701720809	-0.938828167894049	1.45315882818257	-0.0785238283339869	-0.232373709590919	-0.0890897630562816	-0.338962326994155	-0.451692196562643	0.177911524328843	-0.595112133490999	91.3851904795914
0.11968453909036	-13.877364349721	5.18324315601815	-0.840466804156364	12.1027843118822	-0.962107241233685	-0.937691413569751	1.45350560813046	-0.07669292613126	-0.23035661723549	-0.0920485476690465	-0.33491303492253	-0.452614459031764	0.178675307380121	-0.596126184524677	91.4581746615286
0.553871155259417	-13.704728118328	5.29330198915811	-0.977379389599016	11.9470281596604	-1.1125832180602	-0.929929639102424	1.45577918886612	-0.0634375356276728	-0.215458154643608	-0.113937730453933	-0.304756069970076	-0.459639712989627	0.184245343022591	-0.603317851816014	92.0041289175936
0.597148876602408	-13.6874941533293	5.30411924347755	-0.991161485817735	11.9310750255153	-1.12752202467974	-0.929217093427376	1.4559738989715	-0.0621551331415254	-0.213988067249656	-0.11610042687893	-0.301757410187906	-0.460351856821877	0.184788107783554	-0.603997268040414	92.0586622489174
0.840953973773248	-13.5902279415283	5.36391180215016	-1.06979124290135	11.8381670451073	-1.21117072935794	-0.925652895626827	1.45684615942698	-0.0552150057820853	-0.205809718261639	-0.128138320067191	-0.284937433774818	-0.46444524451477	0.187755435976045	-0.607549733383577	92.3666930058341
0.93135435068588	-13.5541414954789	5.38594712056697	-1.09905773676751	11.8033798806317	-1.24212890731546	-0.924382952383289	1.45714637699844	-0.052673214557436	-0.202788512143756	-0.13258566471721	-0.278708672066728	-0.465971648505154	0.188845689303599	-0.608836643874187	92.481000225958
1.03787696381803	-13.5116192996306	5.41191227446479	-1.13354369258219	11.762388683582	-1.27860824652256	-0.922886524188505	1.45750013614538	-0.0496781137344858	-0.199228496339853	-0.137826160274847	-0.271369056941402	-0.467770275317388	0.190130381219644	-0.610353065298617	92.615693290338
1.06285177371421	-13.5016497379906	5.41799994696414	-1.14162911374522	11.752778072993	-1.28716102733638	-0.922535678404787	1.45758307691433	-0.0489758959473549	-0.198393831142337	-0.139054823151821	-0.269648243988394	-0.468191973221606	0.190431584273484	-0.610708598604495	92.647272816772
1.48823796994996	-13.3313538545598	5.51908364437293	-1.28160805935903	11.582406233143	-1.43157345897673	-0.917495941026088	1.45847090105071	-0.0376466476834289	-0.184399691947663	-0.159643735149725	-0.240530997217583	-0.475537287107649	0.195364141366059	-0.61613124114288	93.1870666832911
1.57798984203673	-13.2953033483718	5.53987219259284	-1.31162289172847	11.5450737806334	-1.46176458532782	-0.916613265194139	1.45854080976489	-0.0353858681815054	-0.181492723069702	-0.163915423533123	-0.234431310679712	-0.477119280309977	0.196364622782054	-0.617140422634514	93.3013804128501
1.78106102982781	-13.2136989924564	5.58651477508602	-1.37982067987422	11.459813779044	-1.52985750587497	-0.914757175257435	1.45864898795997	-0.0303547782097441	-0.174938421719718	-0.173534202565254	-0.220666857370887	-0.480714154840595	0.198603293250645	-0.619342950250007	93.5602356913564
1.84722121653437	-13.1870917645634	5.60158647202657	-1.40214500932373	11.4317368398814	-1.55197017499801	-0.914196039114911	1.45865918552193	-0.0287449394143225	-0.17281243997284	-0.176651149980606	-0.216194820199235	-0.481892379060636	0.199323811647709	-0.620030493956563	93.644659930612
1.8673338972224	-13.1789833360536	5.60608771624826	-1.40900097383524	11.4230132069178	-1.5586468202239	-0.914048864001067	1.4586457422333	-0.0282735861928212	-0.172171977508498	-0.177588106027972	-0.214842649402762	-0.48225397105474	0.199537402470817	-0.620219896673614	93.6703850944171
1.96722728842605	-13.1387113089807	5.6284439877426	-1.44305240415673	11.3796856518362	-1.59180762776731	-0.913317891265475	1.4585789736254	-0.0259325222401398	-0.168991000865249	-0.182241673517654	-0.208126840185611	-0.484049885338042	0.200598241251149	-0.621160600700238	93.7981539329734
1.9769516433869	-13.1347909346543	5.63062031109084	-1.4463672199957	11.3754678300152	-1.59503574385642	-0.913246733021051	1.45857247387966	-0.0257046259139904	-0.168681341280882	-0.182694685889731	-0.207473074086673	-0.484224712799195	0.200701511074426	-0.621252175725951	93.8105918883184
1.98445501925951	-13.1317659481899	5.63229957641672	-1.4489249535717	11.3722133311189	-1.59752657933852	-0.913191826854369	1.45856745863335	-0.0255287796185835	-0.168442405920808	-0.183044233198146	-0.206968623889939	-0.484359610811368	0.20078119474532	-0.621322835614574	93.820189095991
2.05489926263418	-13.1033663469537	5.64806509014211	-1.47293782585404	11.3416589891527	-1.62091138957413	-0.912676349096873	1.45852037379613	-0.0238778748204659	-0.166199199537221	-0.186325902153956	-0.202232673961217	-0.48562607920661	0.201529292135172	-0.621986214668949	93.9102909440763
2.11648515802214	-13.0785352414448	5.66183462817787	-1.49394247403562	11.3149159154996	-1.6413472285444	-0.912229811331474	1.45847638564199	-0.0224376597399958	-0.164239022518201	-0.189193079221485	-0.198093675749545	-0.486733856035265	0.202182405141809	-0.622562878727363	93.9890721179679
2.15830178101787	-13.0616538847076	5.67107600483673	-1.50829832143092	11.2964971086521	-1.65515499793514	-0.911961967801066	1.45842249055942	-0.0214850901507762	-0.162916190819487	-0.1911247262658	-0.195295059578047	-0.487491672989648	0.202618256225758	-0.622927371669123	94.0426463938867
2.30364449504118	-13.0028295274496	5.70260297999879	-1.55869313156703	11.2311568397485	-1.70278336394248	-0.911193525969638	1.45811469581798	-0.0183019082990027	-0.158358881189105	-0.197761257203596	-0.185624744019312	-0.490145428796396	0.204094021912262	-0.624051323694634	94.2292900051983
2.68028338642026	-12.8501979843756	5.78343417361729	-1.68999909034016	11.0599385451461	-1.82564221983649	-0.909449366430115	1.45714135710217	-0.0102395621531561	-0.146606857189565	-0.214844762144615	-0.160655294060228	-0.4970509353559	0.207861113990034	-0.626756253644145	94.7135727698987
2.68048115923565	-12.8501175236712	5.78347530315494	-1.69006910933273	11.0598458370764	-1.82570586992182	-0.909448804889709	1.45714058360558	-0.0102356047266823	-0.146600770867767	-0.214853562162306	-0.160642316936301	-0.497054597101038	0.207863007101204	-0.626757361724417	94.7138280072657
3.42550438225027	-12.5458066164383	5.93398485194537	-1.95748764105575	10.7012012922279	-2.06227723882519	-0.908401992651411	1.45322169512516	0.00376075066189625	-0.123960129714861	-0.247413579682168	-0.112236254754543	-0.510938237549341	0.214709065250283	-0.629843937825795	95.6786076977879
3.44577829803714	-12.5374759787596	5.93790372996448	-1.96490944735336	10.6910726687058	-2.0685833121988	-0.90841406960545	1.45307393137495	0.00410569190742649	-0.123355221942117	-0.248276124654123	-0.110938336930017	-0.511318766927162	0.214884135894656	-0.629884509684786	95.7049959551336
3.53597035020157	-12.5004156833541	5.95533754267442	-1.99792664776911	10.6460137195288	-2.09663698000747	-0.908467796042916	1.45241657854744	0.00564022323021419	-0.120664184159012	-0.252113306475456	-0.105164323001712	-0.513011618266554	0.215662968205873	-0.630065000679276	95.8223887226711
4.41387808572463	-12.1373056014191	6.11729623241183	-2.32548227675332	10.1920829131087	-2.36343128391659	-0.910506669170079	1.44409294303245	0.0191071825293124	-0.0949246334971875	-0.288454078448553	-0.0498220960340235	-0.529513897421141	0.222772056470839	-0.629930324575076	96.9708956522732
4.45739189339347	-12.1191360922283	6.1248363197868	-2.34211836417544	10.1685920643864	-2.37622634620722	-0.910688020588641	1.44353880377287	0.0196840944044766	-0.0936781372209567	-0.290190098457307	-0.0471352485321262	-0.530331483285491	0.223094267108287	-0.62979824351835	97.0282190995071
4.56016055213853	-12.0760877588093	6.14231299790196	-2.38169123668791	10.1124111223217	-2.40611672751848	-0.911157982625474	1.44211340351426	0.0209879698224131	-0.0907549036365061	-0.2942441668563	-0.0408304372483226	-0.532260979458988	0.223833874172177	-0.629394515232281	97.1638983278211
4.68449293351382	-12.0239079813399	6.16320653619164	-2.42977593298312	10.0439277610848	-2.4420359050484	-0.911759478629302	1.44030524181302	0.0225215482909757	-0.0872332275742311	-0.299115013599252	-0.0332329388918128	-0.534593765646226	0.224712845803499	-0.628838558066004	97.3282651805851
4.98119099241295	-11.8994201072911	6.21264499116715	-2.54464641051223	9.88031994342319	-2.52756094811926	-0.913320043271883	1.43604643035816	0.0261278763490676	-0.0788250405602673	-0.310718146764746	-0.0151277905506842	-0.540139925429388	0.226797397480408	-0.627478684648609	97.7205050092794
4.98844740947197	-11.8963755145137	6.21385080442247	-2.54745685997897	9.87631712572497	-2.52965124432498	-0.913359069866301	1.43594270313713	0.026215678583803	-0.078619365544188	-0.311001777397444	-0.0146851516405547	-0.540275381663563	0.226848281659249	-0.627445156765069	97.7300982550485
5.00588205908887	-11.8890604156338	6.21674795482588	-2.55420939381489	9.86669974520768	-2.53467350002581	-0.913452837216483	1.43569348265548	0.0264266368550463	-0.0781251999234513	-0.311683243286393	-0.0136216440937659	-0.540600835942452	0.226970538665969	-0.627364600907106	97.7531474923391
5.22900206150522	-11.7951785466396	6.25317139245873	-2.64115306780375	9.74233742740403	-2.5982954542591	-0.914725106463784	1.43228512113946	0.0290204331050395	-0.0718372658335363	-0.320319303222294	-8.87496606197819e-05	-0.544756473215117	0.228494276642797	-0.626158943517345	98.0486711228196
5.50491345328428	-11.6781064971568	6.29598508384584	-2.75053528120686	9.58395262751369	-2.67459647376286	-0.91651265448974	1.42722995137367	0.0318682144176468	-0.0641933769617456	-0.330695773901048	0.0163656155036901	-0.549866747271932	0.230232659110196	-0.624037868134617	98.4161563254511
5.78314695966734	-11.5594413544257	6.33773077729784	-2.86196039297581	9.42152403470881	-2.74999917625542	-0.918436393908238	1.42161751853394	0.034533088473525	-0.0565582661630802	-0.340978482040524	0.0327834372686878	-0.554987151763884	0.23189489308678	-0.62151049749631	98.787953876146
5.7913343285428	-11.5559453419487	6.33895020991437	-2.86524649057544	9.41672671808232	-2.75220794840587	-0.918493612532395	1.42144887918268	0.0346102405274464	-0.0563340767441947	-0.341279895618075	0.0332654257808	-0.555137620864922	0.231943219344391	-0.621433591731991	98.7989026417108
6.28439542640219	-11.3437293623086	6.40880759609443	-3.06601147391085	9.12082518899817	-2.8809769426159	-0.9221376671751	1.40980630378134	0.0387932455005135	-0.0430193684371509	-0.358966066731461	0.0618191591726381	-0.564104406278125	0.234614982891784	-0.615774881581764	99.4615273138656
6.32102375278208	-11.3279170993613	6.41389842968357	-3.08100342559762	9.09865649486453	-2.89042579291239	-0.922412368674784	1.40890065039122	0.0390919840833126	-0.042035099310555	-0.360267499452272	0.0639276625108995	-0.564767294271162	0.234806990163603	-0.615326522054245	99.5108409981009
6.76741544334627	-11.1337452474819	6.47306553060128	-3.26599620242009	8.8229303168866	-3.00191091436089	-0.925820179491317	1.3965601748647	0.042424003223933	-0.0301835515949301	-0.375757048976108	0.0892306309175102	-0.572744155248711	0.236948198155681	-0.609015844097432	100.114536988182
6.93575882412039	-11.0598302767642	6.49413695449765	-3.33675384658948	8.71652121557785	-3.04225698118896	-0.927099025306783	1.39129750096272	0.0435718832597329	-0.0257769707688023	-0.381435115373986	0.098594915151947	-0.575701601931277	0.237663903666389	-0.606258011267274	100.343428074074
7.12518228699757	-10.9761938208486	6.51705753713334	-3.41701157546934	8.59519921316463	-3.08649135290198	-0.928519317564355	1.38495285512785	0.04480685438647	-0.0208597464959087	-0.387716735536417	0.109010713655555	-0.57899425556133	0.238406646339552	-0.602904092842393	100.601802288602
7.33706259182848	-10.8826419582378	6.54269543838372	-3.50678415063934	8.45949404515871	-3.13596987061144	-0.930107990645886	1.37785602840366	0.0461882358416285	-0.0153595673626713	-0.394743064664984	0.120661343036312	-0.58267726528062	0.239237443863841	-0.599152555163545	100.890807708011
7.64566761951184	-10.745337414162	6.5783506861033	-3.63887442990498	8.25854083946047	-3.20550341697035	-0.932346837773756	1.3666129521849	0.0481103529072625	-0.00742927768830807	-0.404755278078286	0.137377615251008	-0.587947919370404	0.240311792390999	-0.593155578608543	101.313499585861
7.70151370441638	-10.7202492360248	6.58445884608486	-3.66307307280073	8.22139493788337	-3.21745834833268	-0.932727073184122	1.36434121104086	0.048448463327535	-0.00601369616925172	-0.406514912910004	0.140338351933505	-0.588883071331748	0.240473473253982	-0.591945001125901	101.390411718885
7.70911466302526	-10.7168312726485	6.58528423933946	-3.66636997921965	8.21633362249091	-3.21908109971873	-0.932778447424086	1.36403115334013	0.0484942100759452	-0.00582108081792297	-0.406754054329176	0.14074111606596	-0.589009756913659	0.240495217961184	-0.591779156212131	101.400883564455
7.72128518773535	-10.7113584882446	6.58660584487865	-3.67164892929728	8.2082295309915	-3.22167942143821	-0.932860706977008	1.36353469426143	0.0485674589857977	-0.00551266841713027	-0.407136963472746	0.141386015094966	-0.589212603697125	0.240530035213839	-0.591513608177345	101.417650904184
7.73676759051634	-10.7043964340609	6.58828708950555	-3.67836440240213	8.19792013088291	-3.22498480591207	-0.932965351235267	1.36290313731512	0.048660640598967	-0.00512032994977018	-0.407624070950073	0.142206405896347	-0.589470649728768	0.24057432703709	-0.591175798450139	101.438981020465
7.76793990022256	-10.6903790162044	6.5916721117752	-3.69188535327839	8.17716315810444	-3.23163987554014	-0.933176042254846	1.36163155892991	0.048848252699345	-0.00433039466729418	-0.408604814401736	0.143858182852581	-0.589990200274675	0.240663504308304	-0.590495651473783	101.481927131619
7.94607569615017	-10.6102555765049	6.61094440980467	-3.76917704537176	8.05852801249382	-3.2696505477602	-0.934382121647132	1.35437275610921	0.049913451732349	0.000184816353309257	-0.414207820380083	0.153298271920037	-0.592950996512315	0.241171665844204	-0.586602533604619	101.727359444054
7.96584916532082	-10.6013587871038	6.61307586758061	-3.77775958429394	8.04535720181732	-3.27386795474579	-0.934515865412081	1.35356787275581	0.050031049383766	0.000686126678499465	-0.414829632531537	0.154346353743	-0.593278710370834	0.241227922885937	-0.586169676120676	101.754604934055
8.05458661307547	-10.5614226542266	6.62261396421056	-3.81628605418833	7.98624240799395	-3.29278726226879	-0.935116121830381	1.34995880081536	0.0505566753955803	0.0029362358073722	-0.417619558614769	0.159050353621348	-0.59474632911897	0.241479833232627	-0.584224633643675	101.87688178958
8.07048311341667	-10.5542219981755	6.62426281892256	-3.82324034011839	7.975508146823	-3.296054095379	-0.935217245648016	1.34926530606236	0.05065091318868	0.0033358365900074	-0.418109778825366	0.159880708244301	-0.595005558761132	0.241518769102814	-0.583852831531974	101.898866375698
8.12215886604866	-10.5308143730441	6.62962285455272	-3.84584707441466	7.9406136094688	-3.3066737950657	-0.935545975196856	1.34701091908794	0.0509572579048301	0.00463484396595707	-0.419703368470525	0.16257999419854	-0.595848252849498	0.241645340382848	-0.582644191042562	101.970333051356
8.22459004056635	-10.4843014271378	6.64009372041776	-3.89077875360817	7.87113464590665	-3.32745175552879	-0.936180464324955	1.34244368970803	0.0515650088105934	0.00720309243743172	-0.422841711828137	0.167905211472721	-0.597506569019184	0.241882482545904	-0.580196252727045	102.11217231851
8.26056020002993	-10.4679392850976	6.6437327275736	-3.90658714610904	7.84665838071111	-3.33468004288087	-0.936398985596211	1.34081505426729	0.0517786070392156	0.00810330798767569	-0.423938678107772	0.169768886705383	-0.598085929842776	0.241962324715484	-0.579323603739801	102.162026022425
8.32966959984037	-10.4364842331706	6.65069941396044	-3.93697794845612	7.79958907093101	-3.34853017040783	-0.936815748275185	1.33767308185289	0.0521890638517174	0.00983206050048102	-0.426043506102485	0.173346443154624	-0.599196807409624	0.242113800270398	-0.577639532815742	102.257835917622
8.39272589125011	-10.4076924136243	6.65693459629475	-3.96480146724506	7.7563950445122	-3.36094565426386	-0.937181552659115	1.33472601471115	0.0525648694319845	0.0114041448177081	-0.427947779089172	0.176590299490048	-0.600200323623325	0.242241017773795	-0.576061230582382	102.345397629782
8.41054402454518	-10.3995565644169	6.65869650311591	-3.97266369883902	7.74418949129816	-3.36445395995904	-0.937284919843056	1.33389324713178	0.052671062704258	0.0118483765872778	-0.428485879081233	0.177506932284055	-0.600483892245262	0.242276966263348	-0.575615241784989	102.370140383025
8.57770741578848	-10.3228170190571	6.67472452346456	-4.04682765526239	7.62856340507901	-3.39633658056942	-0.938181390468752	1.32569750252692	0.0536834551609703	0.0159902476321729	-0.433461895544335	0.186012426432385	-0.603099585390281	0.242565018754507	-0.571242667233863	102.602916976997
8.73490499270499	-10.2504450751241	6.68953337991714	-4.1167658710629	7.51931887282708	-3.42584450330781	-0.938986863653438	1.31782186690006	0.0546418008440675	0.0198739675656699	-0.438108583305468	0.193970717374473	-0.605533531762697	0.242813209752101	-0.567042302683049	102.822124068661
9.09560724710591	-10.0831274791724	6.72203043518419	-4.27836354120597	7.26554606996632	-3.49058290381736	-0.940585976687597	1.2986743076221	0.0569087529335878	0.0287115563215638	-0.448575413430778	0.211982920131053	-0.61096125534102	0.243246495430964	-0.556867000403492	103.326982922923
9.10432591985249	-10.079069776477	6.72280073766292	-4.28228140728242	7.25937815193665	-3.49211508921666	-0.940621881590077	1.29819944334134	0.0569644109102945	0.0289243371352164	-0.448826282447483	0.212415525374991	-0.611090830894113	0.243255489280019	-0.556615221692198	103.339206652123
9.15257478647495	-10.056614574655	6.72706356787057	-4.30396275755926	7.22524508340636	-3.5005941560564	-0.940820578215267	1.29557155902772	0.05727242044026	0.030101859608666	-0.450214583864286	0.214809549479539	-0.611807898016653	0.243305260963862	-0.555221886053539	103.406852393279
9.27364014825712	-9.99960070625564	6.73708238371246	-4.35889054527052	7.13794458228196	-3.52018279449775	-0.941163266445466	1.2883500772019	0.0581134625854145	0.0330094313186461	-0.453596593109436	0.220680024644905	-0.613520533661708	0.243357724469029	-0.551438326354657	103.577599323038
9.32412460263392	-9.97582112267195	6.74125039076724	-4.38179963101801	7.10153716690271	-3.52834902883026	-0.941305432673411	1.28533961716798	0.0584635250628889	0.0342220112114363	-0.455006754874418	0.223128412487627	-0.614233433213017	0.243379406790789	-0.549859591401268	103.648804622934
9.47029689157481	-9.90693007842201	6.75325371749266	-4.44816040862358	6.99610164552945	-3.55198197594597	-0.941708590672781	1.27662954408301	0.0594745043366585	0.0377335800588053	-0.459088969792499	0.2302210574549	-0.616289059627893	0.243440963136827	-0.54528186145607	103.855000763154
9.51495630186255	-9.88587180898616	6.75690387884515	-4.46844320222568	6.96388263725588	-3.55919925882476	-0.941829650065466	1.27397006828675	0.0597826468419009	0.038806636411404	-0.460335981696023	0.232388959239352	-0.616914861124695	0.24345944341838	-0.543881481203342	103.918006512406
9.60772802961694	-9.84209127998922	6.76444996697752	-4.5106025013664	6.8968752560337	-3.57410974255319	-0.942072277645532	1.26841628721056	0.0604265630671337	0.0410332961831611	-0.462921746098619	0.236886590692425	-0.618209533775654	0.243494275548877	-0.540958427856888	104.048939328365
9.70783813246817	-9.79465339700505	6.77240755788122	-4.55623351539353	6.82412016567198	-3.58972744615228	-0.942285321090826	1.26225073879631	0.0611450757288612	0.0434217172128714	-0.465685181602503	0.241705050578799	-0.619579206336784	0.243511685964521	-0.537725288234703	104.190511139782
9.72572244835421	-9.78609009889684	6.77375244111276	-4.56444280995168	6.81091300878909	-3.59228781317167	-0.942299807489399	1.26106450151923	0.061286895217002	0.0438407840383396	-0.466166313668114	0.242549009862141	-0.619811085769246	0.243505127512806	-0.537110889128026	104.215934410237
9.81654195767294	-9.74259172845478	6.78056349713029	-4.60613992169381	6.74383819505975	-3.6052866488413	-0.942370430893569	1.25504232610865	0.0620065508875183	0.0459690439643373	-0.468609383965024	0.246835920993562	-0.620986134742912	0.243471467703908	-0.533988892716055	104.345047250011
10.056010345991	-9.62780814485924	6.79840986666628	-4.71614452331572	6.56688244866454	-3.63947347496534	-0.942534327832384	1.23914537069616	0.0639064782805954	0.0515789387289389	-0.475046451644629	0.25814011632164	-0.624067993878787	0.243377939796335	-0.525736043360165	104.685571284564
10.0980123089548	-9.60759289048283	6.80146759339372	-4.73548738561194	6.53567443236497	-3.64527831012106	-0.942540110152458	1.23628952599788	0.0642522102052939	0.0525561921595452	-0.476165616683266	0.260110893507965	-0.62459526567593	0.243353340806706	-0.524257654329131	104.745410945279
10.2076352116694	-9.55462985504098	6.80928150297704	-4.78608648343483	6.45378555385559	-3.65993135161068	-0.942497963076262	1.22865708990908	0.0651884818779375	0.0550888839277226	-0.479061076980431	0.265222171870753	-0.625939455973936	0.243268114283086	-0.520320834319675	104.901876463409
10.2190891787617	-9.54907017513987	6.81007841485469	-4.79138670859037	6.4451721329982	-3.66139498471475	-0.942485962191866	1.22783526936611	0.0652913212633833	0.055350939930805	-0.479360276759585	0.265751876098366	-0.626075671130976	0.243256380525818	-0.51989926549392	104.918261987527
10.7502222834049	-9.28909270769707	6.84535004927961	-5.03819799418114	6.04164621694344	-3.72437762349057	-0.941277518422641	1.18804428445595	0.0704613755647109	0.0673053615768414	-0.493003878510666	0.290056959116057	-0.632013727716718	0.242494577942103	-0.499591263119693	105.680908757831
10.8413262452314	-9.24411453711629	6.85111760796939	-5.08070397771881	5.97169336038203	-3.73428621743508	-0.940952245453086	1.18091034015225	0.0714253038287844	0.0693182743265247	-0.495302760030942	0.29417910781964	-0.632963737065521	0.242323699127373	-0.49597175612008	105.812236069871
10.9231476783413	-9.20349486365178	6.85615181216681	-5.11896255206838	5.90843309377572	-3.74263262645847	-0.94058832461966	1.1743117726248	0.0723429880054955	0.0711008439578296	-0.497342866045409	0.297853189301732	-0.633774936272292	0.242144892466481	-0.492640443482288	105.930483404658
11.0503118345633	-9.13989737258592	6.86368526432033	-5.17857445767313	5.80925899496667	-3.75448115499812	-0.939869026693887	1.16367249647184	0.0738819398097281	0.0738163591288644	-0.500465342969429	0.30351244514445	-0.63494412762215	0.241813878871682	-0.487301532934702	106.114865607586
11.0590561688501	-9.13548938814145	6.86418245779328	-5.18268366997712	5.80237806463477	-3.75521357433852	-0.939807923894994	1.16291300379763	0.0739963942679715	0.0739988723110616	-0.500676610896617	0.303898182230657	-0.635017518158039	0.241787143481025	-0.486922721099715	106.127588821668
11.4252728764675	-8.95088098942891	6.8850051471764	-5.35477935519688	5.51420156441642	-3.78588763032037	-0.937248910812543	1.13110510424945	0.0787897991740001	0.0816426076131757	-0.509524608031995	0.320053027309119	-0.638091147269435	0.240667453128153	-0.471057908700469	106.660442829587
11.5581239303481	-8.88391129685605	6.89255891567368	-5.41720985788615	5.40966086225477	-3.79701514192544	-0.936320587287628	1.11956627248997	0.0805286845940175	0.0844154966413073	-0.512734362583653	0.325913459532203	-0.639206156110358	0.240261267281618	-0.465302690538601	106.853744268446
11.6114060881767	-8.85669350678114	6.89538984858047	-5.44233338840428	5.36711202710938	-3.8006125930878	-0.935824831416134	1.11464611548814	0.0813209374017216	0.0854808475572301	-0.513986211571157	0.328230229781487	-0.639578759301212	0.24005609158398	-0.462875381869059	106.931728697001
11.6747334714185	-8.82434316245999	6.89875318713107	-5.47219417289509	5.31654086503858	-3.80488804654162	-0.935235277634026	1.10879846285278	0.0822625863276384	0.086747051397604	-0.515474055371554	0.330983883923584	-0.640021428462517	0.239812207033425	-0.459990295478959	107.02441640232
11.6760017068718	-8.82369522442688	6.8988204731805	-5.47279222565343	5.31552805780745	-3.80497365819815	-0.935223451701778	1.10868135913255	0.0822814469841281	0.086772409347476	-0.515503851075481	0.331039036367042	-0.640030283951651	0.239807321388777	-0.459932508120474	107.026272680948
11.6765636132716	-8.82340814798315	6.89885028504365	-5.47305719985059	5.31507932183986	-3.80501158943327	-0.935218212086554	1.1086294749736	0.0822898034156864	0.0867836444807868	-0.515517052407074	0.331063472295388	-0.640034207478606	0.23980515674734	-0.459906904762405	107.027095126682
11.911740159651	-8.70235086100491	6.91087741940961	-5.58410235480473	5.12576582317237	-3.81867337397215	-0.93270129506834	1.08617329165051	0.0860448014839562	0.0913569396075423	-0.52095388968497	0.341215482150495	-0.641479644488799	0.238789207573174	-0.448900179022784	107.372446136913
11.9841243900617	-8.66492146010301	6.9144978235758	-5.61830302214792	5.06722483678665	-3.82246863203654	-0.931865324917344	1.07912536960886	0.087249354614836	0.0927399113579815	-0.522611091749034	0.344327423260404	-0.641887213789802	0.238455995515923	-0.445459501543836	107.47894948155
12.0216140734931	-8.64542732409496	6.91632216884518	-5.63602892831291	5.03673267692716	-3.82417261530162	-0.93139286937995	1.07538830047724	0.0879047946627754	0.0934401821931568	-0.52345912211261	0.345931434916248	-0.642074211086499	0.23827026236758	-0.443644026792254	107.534243923969
12.3567653562559	-8.47027393800425	6.93224774421906	-5.79455518451923	4.76279966440323	-3.83730503482759	-0.926843238358932	1.0412892653299	0.0940268455445315	0.0995655566910966	-0.530959246394243	0.360218251274499	-0.643545709763424	0.236503037855848	-0.427153513478916	108.029619617876
12.4097994646969	-8.44224657403158	6.93463727315462	-5.8196534995538	4.71898949286467	-3.838642590751	-0.926006789749259	1.03565131443902	0.0950898368082437	0.100486057215915	-0.532117733723333	0.362462141789644	-0.643706731784583	0.236185525487803	-0.424453818887803	108.108379765669
12.5709189836981	-8.35709843946505	6.94189674755805	-5.89590307864518	4.58589262420496	-3.84270613350402	-0.923465628944987	1.01852301790694	0.0983192423011702	0.103282570745773	-0.535637259679721	0.369279161460934	-0.644195922446222	0.235220911553105	-0.416252050125078	108.347655912698
12.6807306305267	-8.2985560495517	6.94664589962905	-5.94786992878642	4.49445566320703	-3.84427749907729	-0.921539659794946	1.00646112053538	0.100677881750636	0.105105940295718	-0.537990976853409	0.373903583618516	-0.644409079230553	0.234501505179544	-0.410520782746989	108.511334031074
12.6876248962951	-8.29487546547647	6.94694211088188	-5.95113245452132	4.48870781754859	-3.84436411586802	-0.921416773653478	1.00569995692083	0.100827564046809	0.105219573793164	-0.538138299800136	0.374193717449842	-0.644421239803831	0.23445571396975	-0.410159555295236	108.521616202399
12.7086533556432	-8.2836319273579	6.9478392413126	-5.96108297741717	4.47115245946905	-3.84458814202929	-0.921035287541598	1.00336539139806	0.101289516662509	0.105563306270428	-0.538586167359021	0.375078082065169	-0.644454193251546	0.234313949149581	-0.409053165941295	108.552998156333
12.8280041263423	-8.21970431382158	6.95288987403279	-6.01755417807003	4.37136018210388	-3.84559723018623	-0.91882634833657	0.990030903762454	0.103946815858144	0.107495393684325	-0.541118425619545	0.380093804122959	-0.644614071989184	0.23349562892961	-0.402743803609926	108.731242156931
12.886065550926	-8.18849467139982	6.95530664533591	-6.04502147064299	4.32266333149272	-3.84583173538908	-0.917709006549927	0.983461667671403	0.105274123887858	0.108416914399204	-0.54234083986462	0.38253027501344	-0.644665317772601	0.233084140570097	-0.399645275382361	108.818081777941
12.8916983919639	-8.18545015383814	6.95553525458709	-6.04768512027687	4.31791686341637	-3.84581596401169	-0.917594063896208	0.98281205032112	0.105408159848549	0.108503486253145	-0.542458025111468	0.382766214924203	-0.644666229464056	0.233042195527465	-0.39934039755289	108.826525667473
12.9126550969459	-8.17412317764224	6.95638578393824	-6.05759509628653	4.30025786496222	-3.84575728738638	-0.91716642546871	0.980395181272402	0.105906833975198	0.108825572530842	-0.542894006995189	0.383644017629797	-0.644669621366777	0.232886141082123	-0.398206114748767	108.85794073859
13.0721619942696	-8.08768898893664	6.96278465195961	-6.13300320460152	4.16556450149309	-3.84480340737154	-0.913823899522122	0.961838576811769	0.109772581725219	0.111238984579564	-0.546194033473741	0.390320708960116	-0.644641070750015	0.231671564751952	-0.389517855020116	109.097299420268
13.1657624129383	-8.03656426679458	6.96640686865189	-6.17721258198237	4.08601217547906	-3.84332320946295	-0.911701589142234	0.950657861822351	0.112169485006429	0.112585127457655	-0.548097470597986	0.394232029115936	-0.644524561412605	0.230910018789659	-0.384321431281319	109.238213281654
13.3435630757229	-7.93910882220833	6.97317843599895	-6.2611526291444	3.93447182720253	-3.83973972681431	-0.907533848361864	0.929175639854188	0.116831049424347	0.115082717299438	-0.551685644228934	0.401657437903109	-0.644218770297881	0.229422340072561	-0.374369470729225	109.506272841219
13.5047885892723	-7.85001785374461	6.9790979428709	-6.3371681902328	3.79618480440395	-3.83487118450712	-0.903463759106089	0.909187685954605	0.121288625718513	0.117219180018012	-0.554881999162043	0.408385951570512	-0.643761084917506	0.227986635878783	-0.365179891944922	109.750145765911
13.7165074779366	-7.73102606630432	6.98631128045572	-6.43662021551469	3.6123015242305	-3.82407816159702	-0.897304825055139	0.881573008260613	0.127784316462883	0.119652495053329	-0.558924134155871	0.417235404372165	-0.642653389548372	0.22586249351035	-0.352684939018665	110.072576151172
14.014429875704	-7.56273545117809	6.9962360027871	-6.57638455113532	3.35260866366621	-3.80704198142237	-0.888290374895662	0.842144023778612	0.137198383863228	0.122914152528412	-0.564546879354335	0.429700304306163	-0.640877753613335	0.222772358405262	-0.334928340908713	110.527210977061
14.0835320362864	-7.52339372060606	6.99845804279143	-6.60873429287585	3.29203822845691	-3.80242515287862	-0.886073588261704	0.832793648948246	0.139480893239171	0.123611469982216	-0.565827601285576	0.432596756703006	-0.640387316498275	0.222019115670445	-0.330747734828013	110.632997418299
14.0894997091303	-7.5199961629148	6.998649938496	-6.61152802137388	3.28680735668244	-3.80202644288036	-0.885882146238982	0.831986149190124	0.139678011087644	0.123671690421022	-0.565938204621641	0.432846894761886	-0.640344962276228	0.221954065516071	-0.330386697066403	110.642133151066
14.2124052273899	-7.4494720104893	7.002470868381	-6.66892046146092	3.17850757905749	-3.79264480475375	-0.881712273770775	0.814998670227087	0.143915561699373	0.124801761251271	-0.568174900761982	0.438014354559737	-0.639330366985469	0.220549408186945	-0.322847337152358	110.830869785515
14.314309687404	-7.39058966779173	7.00554164559532	-6.71639828727478	3.08829129025377	-3.78399795770975	-0.878086353551122	0.800649116880012	0.147561061047792	0.125656910459758	-0.569998835762947	0.44231064677065	-0.638383498566677	0.219336576213383	-0.31651934366183	110.987797295567
14.3339349105686	-7.37922017728183	7.00612644968837	-6.72553282972334	3.07088797549529	-3.78227082342799	-0.877375805009414	0.797866917246748	0.148272741014614	0.125815475275195	-0.570347924863533	0.443139198972381	-0.638193397382981	0.219099547728277	-0.315295454426715	111.018050074789
14.3653220282214	-7.36088322334011	7.00702770316522	-6.74009562399544	3.04290412475056	-3.77918844473755	-0.876176025816016	0.793320553310592	0.149460677226171	0.126037394459303	-0.570894993312046	0.44447028670261	-0.637849278750093	0.218702585382339	-0.31331107758186	111.066596273327
14.469889139893	-7.29979311842026	7.01003025580482	-6.78861200424249	2.94967509753642	-3.76891940887694	-0.872178925913909	0.778174207262806	0.153418321883662	0.126776724791045	-0.572717568044151	0.448904844882535	-0.636702837337043	0.217380093574832	-0.306700067376021	111.228329370961
14.475989476335	-7.29622918529318	7.0102054216002	-6.79144239936123	2.94423621313887	-3.76832032401476	-0.871945739266546	0.777290585201513	0.153649206753127	0.126819856552966	-0.572823895156747	0.449163552390439	-0.636635955138435	0.217302940779478	-0.306314387922582	111.237764711515
14.5264646589086	-7.26674061905112	7.01165477207234	-6.81486155201479	2.89923399308548	-3.76336339777253	-0.870016314764917	0.769979351584524	0.155559585967536	0.127176735813379	-0.573703663096078	0.451304140670891	-0.636082560876046	0.216664565917928	-0.30312321297473	111.315834264175
14.5874120985068	-7.23088360057186	7.0133514029492	-6.84305834992337	2.84465752613365	-3.75686136164717	-0.867583178804703	0.760995989471311	0.157947638833245	0.127555068520483	-0.574747863686474	0.453900017064473	-0.63534850108224	0.215864824487845	-0.29922775514566	111.410363466984
14.6781328924415	-7.17723677864816	7.01582013519852	-6.8849365840653	2.7631665793053	-3.74662322869163	-0.863848542646845	0.747456642693106	0.161591194118537	0.12806011970496	-0.576282592494365	0.457777296601075	-0.634183615811495	0.214643015289191	-0.29338464747946	111.551355988884
14.6886796626427	-7.17098694274791	7.0161044577376	-6.88980058424355	2.75368082129684	-3.74540625078972	-0.86340895690152	0.745874635902254	0.162019043934988	0.128116031075248	-0.576460078642557	0.458228715871887	-0.634044719445789	0.214499472768435	-0.29270324737945	111.567760757515
14.7415799990768	-7.13948952951874	7.01750046881821	-6.91414375235593	2.70596756659211	-3.73899879883628	-0.861142301268636	0.737849245353363	0.164213619705481	0.128364302642054	-0.577339723523007	0.460500918274218	-0.633308413558629	0.213762432450647	-0.289262030312646	111.650198418096
14.8735503376209	-7.06068081290182	7.02093700792796	-6.97478736094593	2.58673128524548	-3.72254558032034	-0.855391745040702	0.717688990021617	0.169763627196425	0.128933508311612	-0.579517829678234	0.466182278744679	-0.631410042256731	0.211897331417077	-0.280641619896019	111.856095206773
15.0006327732489	-6.98397444571805	7.0240873042038	-7.03287420362244	2.47120297396074	-3.70506738234764	-0.849516759633265	0.697790937654722	0.175371161340635	0.129304078717911	-0.581558289088369	0.471701383244972	-0.629365780282832	0.210009075494221	-0.272219879639813	112.055206783287
15.0209179347501	-6.971682244832	7.02458091632855	-7.04212729213651	2.45272114158799	-3.70218174285807	-0.848559078286449	0.694586463995454	0.176281683244176	0.129352700974926	-0.58188065313456	0.472585330310108	-0.629026724519641	0.209702270132763	-0.270868707369252	112.087039024457
15.0986589598343	-6.92453458691841	7.02646523182904	-7.07757318425029	2.3818589352253	-3.69104620969999	-0.844872783875298	0.682283038161587	0.179783503379011	0.129530490322569	-0.583113403921707	0.475975504683631	-0.627717042809093	0.208522190364612	-0.26568518284902	112.20907274961
15.1765604769924	-6.8770534717993	7.02830849847087	-7.11299687088621	2.31065464266233	-3.67942309649745	-0.841081402039292	0.66981727011796	0.183367341471148	0.129656772586304	-0.584332442094074	0.47938801468571	-0.626342285099939	0.207313732498492	-0.26045892374596	112.331599934752
15.1991832672762	-6.8632284664919	7.02883686493459	-7.12326930260516	2.28994658127924	-3.67597614772076	-0.839965359546038	0.666176085295316	0.184419617664959	0.129685454266954	-0.584683949337013	0.480381378471603	-0.625933443925897	0.206958797149543	-0.258936270748858	112.367219627557
15.2422474863384	-6.83678061901363	7.02981793002262	-7.14276915087303	2.25042144924349	-3.66915970706163	-0.837786904988845	0.659169910215274	0.1864636602785	0.129711152968447	-0.585344115958834	0.482281238200449	-0.625120671467561	0.206269070657768	-0.256020970196558	112.435157934915
15.2909833328033	-6.80680219831789	7.03091928506807	-7.16481722353404	2.2056529066114	-3.66135366224902	-0.835302023208905	0.651214048423082	0.188791655531256	0.129729762944268	-0.586087995897304	0.484434592267719	-0.624188379053834	0.205483452266475	-0.252715761798205	112.512092108178
15.3860554366825	-6.74785237518404	7.03297994496216	-7.20762585104906	2.11795234143974	-3.64522302559454	-0.830261377707922	0.635429708080053	0.193477756441079	0.129661931398946	-0.587507273652623	0.488668886923649	-0.622246278990232	0.20390165029244	-0.246211622490793	112.662648532789
15.45524262791	-6.70495259155067	7.0344795569864	-7.23877913973436	2.05412966869235	-3.63348421476259	-0.826593129189623	0.623942908807155	0.196887990847704	0.129612568085145	-0.588540130163161	0.491750326611209	-0.620832946971683	0.202750519401295	-0.241478339943436	112.772213544134
15.569481217022	-6.63306103328885	7.0367597400347	-7.28973929914821	1.94795854249014	-3.61210454361991	-0.820101481631476	0.604395600186812	0.202837271214355	0.129294419555145	-0.590174581246341	0.496919861634497	-0.618222432342522	0.200743358709196	-0.233548835359787	112.954183972542
15.9683568291143	-6.37915488869845	7.04418843627499	-7.46632548347392	1.57515527738703	-3.53206417257939	-0.796248771666173	0.534583310551015	0.224465817630586	0.127534245705209	-0.595689091837423	0.51520231896402	-0.608354076521541	0.193452258109103	-0.205571595931027	113.592469342933
15.9835571888576	-6.36930888299819	7.04444031201155	-7.4729723822589	1.56083020239451	-3.52870208325206	-0.795270071968904	0.531833222158513	0.225339218462617	0.127428726487782	-0.595888043926023	0.515913497305487	-0.607933942141342	0.193158437093887	-0.204490063133268	113.616964722164
16.0215950897879	-6.34450575982478	7.04504064439886	-7.4895219938584	1.52487536956582	-3.51999532360525	-0.792753935225103	0.524867849978064	0.227570566616323	0.127127274300576	-0.596375245021943	0.517708148834742	-0.606840542632306	0.192408645705918	-0.201771174294847	113.678425359026
16.2712326944988	-6.18069362846815	7.04879200795883	-7.59760758881177	1.28823381378493	-3.46100860707927	-0.775819351866301	0.478630040763904	0.242502219912078	0.124913624268265	-0.599505598161019	0.529580406339022	-0.599400237456779	0.187396500497238	-0.183849316145836	114.082818196821
16.4144741491414	-6.08552749457202	7.0507308188469	-7.65901167875676	1.15171076870593	-3.42509999203057	-0.765625720725284	0.451516071971724	0.251388756857248	0.123375122996348	-0.601225957073674	0.536503331378004	-0.59483349054481	0.184420157372531	-0.17348734472171	114.31602472505
16.426008053298	-6.07779366980809	7.05087398429666	-7.66391814616874	1.14067392095667	-3.42208460979354	-0.76477608317236	0.449297917084661	0.252123390379313	0.123234931954088	-0.601359893663742	0.537067598776988	-0.594447819275868	0.184174519607549	-0.172648563574086	114.334873912127
16.4309876841628	-6.07445467964708	7.05093579433797	-7.66603645721327	1.13590888849624	-3.42078275308893	-0.764409261901354	0.448340254146906	0.252440559978703	0.123174406079109	-0.601417719250705	0.537311214756261	-0.594281310127847	0.184068468319152	-0.172286429431582	114.34301183251
16.4390519815422	-6.06904732911515	7.05103589303358	-7.66946697057243	1.12819212397551	-3.41867445231394	-0.763815210676508	0.446789360329862	0.252954202463188	0.123076387035482	-0.601511365294371	0.537705740325844	-0.594011655745323	0.183896722832322	-0.171699968809156	114.356190843527
16.5329960279348	-6.0057578240642	7.05214778137526	-7.70926797726475	1.03811880038546	-3.39360184588424	-0.756774451372279	0.428579063391049	0.259016040464276	0.121865887072197	-0.602583127548643	0.542331180400489	-0.590795724263176	0.181871687466259	-0.164851848384518	114.510013866676
16.5648492470826	-5.98417852402396	7.0525029100505	-7.72269691821313	1.0075072994678	-3.38489504644537	-0.754338612723009	0.422347212499827	0.261102682244223	0.121427679519348	-0.602938802601479	0.543911555617861	-0.589675284578075	0.181175384395768	-0.162523746282531	114.562289371693
16.5885950867752	-5.96791961018992	7.05273629598617	-7.73261141756814	0.984588103169116	-3.37811235598256	-0.752453258275945	0.417620382821953	0.262702418666176	0.121061059123944	-0.603192898790312	0.545107297887855	-0.588797185189977	0.180642709132807	-0.160780300216215	114.601430695311
16.6126488159621	-5.95144988263767	7.05297270801308	-7.74265446871294	0.961371735667009	-3.37124172088762	-0.750543458248739	0.412832264883991	0.264322897333689	0.120689685114028	-0.603450289600354	0.546318544199297	-0.58790770033057	0.18010312718137	-0.15901424855942	114.641079526875
16.626563832768	-5.94192219011663	7.0531094717266	-7.74846434644025	0.947941130314632	-3.36726707720265	-0.749438644135806	0.410062351700994	0.265260339828228	0.120474846261014	-0.603599189482762	0.547019246890707	-0.587393135762598	0.17979098049243	-0.157992592487161	114.664016267921
16.7680678501573	-5.84503357064962	7.05450024366501	-7.80754591640364	0.811363169982187	-3.32684829388651	-0.738203613835092	0.381894664325326	0.274793341541397	0.118290115820727	-0.605113376051382	0.554144803921189	-0.582160446891982	0.176616711203634	-0.147603209518233	114.897263632914
16.7991486359024	-5.82375237681254	7.05480572110257	-7.82052294455727	0.781364372768477	-3.31797047142252	-0.735735884818927	0.375707745590377	0.276887226854483	0.117810248605803	-0.605445961013884	0.55570990373577	-0.581011107921552	0.175919495778359	-0.14532122352209	114.948495474319
16.9964447857988	-5.68609475232086	7.05627361681116	-7.90142166651082	0.58951646545485	-3.25732485076642	-0.719037687966439	0.335250540728358	0.290822103031684	0.114165216791087	-0.607392941536658	0.565916457889259	-0.573081447957197	0.171298788467693	-0.130740334148216	115.276266035252
17.0445225017945	-5.65220763020599	7.05656688390606	-7.92093339124657	0.542584481245453	-3.24198323598058	-0.714831544574621	0.32523745910631	0.29430135745527	0.113196994923536	-0.607845652492002	0.568441080376619	-0.571065414783664	0.170148201675971	-0.12717761931438	115.356479684139
17.0527214632122	-5.64638379188095	7.05660825200335	-7.92423389154819	0.534557768330844	-3.23929393465431	-0.71409635420715	0.323509958271165	0.294905428753484	0.113021387798827	-0.607920019769017	0.568876649476612	-0.570710721068759	0.169948911032946	-0.126569092567312	115.370203645692
17.0594362267175	-5.64161420033721	7.05664213153709	-7.92693692646264	0.527984072444252	-3.2370914578429	-0.713494249965236	0.322095174254983	0.295400149450552	0.112877569545248	-0.607980924882755	0.569233370693805	-0.570420234958259	0.169785696514845	-0.126070722958652	115.381443259039
17.0703049382445	-5.63389400072784	7.05669696993587	-7.93131213740037	0.517343697068191	-3.23352646481085	-0.712519666525417	0.319805163693506	0.296200918761138	0.112644781136656	-0.608079507671445	0.56981077003217	-0.569950045690216	0.169521512748304	-0.125264047413623	115.399636024137
17.1293227996159	-5.59197277858709	7.05699474626466	-7.95506983783735	0.459565716916091	-3.21416830409112	-0.707227610498042	0.307370246682327	0.300549151948243	0.111380723847707	-0.608614819087343	0.572946088696487	-0.567396885182566	0.168086976476768	-0.120883742961706	115.498424007042
17.1331565818564	-5.58924958880681	7.05701408972399	-7.95661313079803	0.455812476980781	-3.21291080388609	-0.706883840155611	0.306562478273051	0.300831611847376	0.111298611072479	-0.608649592753344	0.573149758038853	-0.567231032656166	0.167993789438924	-0.12059919972301	115.504841244225
17.1518056209675	-5.5760029124088	7.05710818399093	-7.96412032055965	0.437555227623027	-3.20679382356872	-0.705211604707909	0.302633171986842	0.302205608954123	0.110899181928952	-0.608818745672473	0.574140486591837	-0.566424260112096	0.16754049068474	-0.119215068425395	115.536057233997
17.161135824597	-5.5693475945642	7.05714981076102	-7.96785925151794	0.428406912769249	-3.20368835229269	-0.704363869879404	0.300655046605773	0.302899617586121	0.11069281370641	-0.608901610260816	0.574639327076062	-0.566013888244585	0.167311848989894	-0.118522101341442	115.551702532761
17.1698328620526	-5.56312191522473	7.05718432150688	-7.97133110135777	0.419868296839806	-3.20075809483225	-0.703564916871487	0.29880149442293	0.303551720091096	0.110495306130892	-0.608977462785117	0.575106814984596	-0.565626057481653	0.167097263217834	-0.117875782723408	115.566308133104
17.2092283525284	-5.53488971417837	7.05733444226957	-7.98703848412832	0.381174930505199	-3.18743453147276	-0.699933425950374	0.290391731666305	0.306512865724086	0.10959331123362	-0.609319079717403	0.5772280410288	-0.563861763448756	0.166123238888734	-0.114947729141125	115.632499108813
17.2692410925003	-5.49166718259029	7.05752054609065	-8.01083397561425	0.32212547799401	-3.16679368998777	-0.69431615392527	0.277487352402067	0.311073645429487	0.108168940828858	-0.60982591228823	0.58048422071082	-0.561122577076602	0.164625726719398	-0.110484661371878	115.733545083301
17.3705907616504	-5.41828713347667	7.05775797139646	-8.05078148193402	0.222214598226986	-3.13132103281026	-0.684677187401514	0.255528037169383	0.31886459692704	0.105673291248113	-0.610657564339674	0.586028111577154	-0.556404582375596	0.162072621892563	-0.102943681161036	115.904576831655
17.3776640485491	-5.41313743968906	7.05776884125079	-8.05355179471757	0.215228010112077	-3.12880025206492	-0.683993250909355	0.253983276113059	0.319414825293568	0.105492471199394	-0.610713816928011	0.586418351434039	-0.556068544326459	0.161892692489702	-0.102417172573746	115.916541767749
17.4578949418136	-5.35443226209342	7.05783241059843	-8.0847910866512	0.135841990077411	-3.09974586686663	-0.676120136757159	0.236336755749869	0.325721865346452	0.103372979759465	-0.611333452682649	0.590879440678643	-0.552187588568824	0.159834484951021	-0.0964440793536031	116.052550615763
17.6338031037496	-5.22402094028157	7.0576170057027	-8.15220699638361	-0.0389941489665581	-3.03339601915583	-0.658193127761091	0.196933306914408	0.339923751310444	0.0983299672085656	-0.612585471979443	0.60086382295702	-0.54328003836995	0.155227401591734	-0.0833515452049367	116.352450762338
17.6548454949694	-5.20836906160171	7.05758028380152	-8.16023832880285	-0.0599318361805244	-3.02537866593119	-0.656028406599815	0.192198151511851	0.341633898059954	0.0977146314513714	-0.612731988961798	0.602064412879137	-0.542202378786497	0.154673491201457	-0.081785636212664	116.388377437074
17.7045332037175	-5.17107424960542	7.05742121088782	-8.17898687980541	-0.109520889172823	-3.00593084307257	-0.650786212715561	0.180878281254441	0.345743812879544	0.0961835650685359	-0.613056954876743	0.604940198260002	-0.539579761307308	0.153348358534953	-0.0780911637389368	116.473548508782
17.7731697395375	-5.11924160716586	7.0571324091921	-8.20468101708697	-0.178157500198003	-2.97858583116543	-0.64342272048123	0.165112630053295	0.35148722388614	0.0939955134295914	-0.61348619036609	0.608951314621275	-0.535884335571953	0.151502491631672	-0.0729920250197872	116.591516691114
17.888605073044	-5.03121577863342	7.05645708033988	-8.24733744285303	-0.293953207971103	-2.93130821274558	-0.630709405241913	0.138252830390784	0.361322321749607	0.0901185760290191	-0.614155200031527	0.615802582959429	-0.52947423040313	0.148358174388145	-0.0644311604570575	116.790775812937
17.8959247085105	-5.02560684987395	7.05640812439442	-8.25002430383719	-0.301307075540259	-2.92826934043588	-0.629892739069867	0.136538710764957	0.361951520980717	0.0898664420307235	-0.614195931483462	0.616240403696097	-0.529061550199074	0.148157550911007	-0.0638888777276418	116.803438176905
17.9176032105623	-5.00899493331395	7.0562631319875	-8.25798195714162	-0.323086962518823	-2.91926913818514	-0.627474025820123	0.13146201726087	0.363815014987336	0.0891196989143034	-0.614316565477924	0.617537093644864	-0.527839318751729	0.147563366066607	-0.0622828035842019	116.840940192478
17.9960326107015	-4.94814544844778	7.05556680582303	-8.28627270702815	-0.402186761190879	-2.88559298563498	-0.618435490816407	0.11279875714215	0.370706216769002	0.0862455273366036	-0.614706977359974	0.622322424023388	-0.523248193174633	0.145381020573423	-0.0564916097161689	116.97737235926
18.0128492014388	-4.9350982890694	7.05541750170867	-8.29233872259944	-0.419147096719463	-2.87837224858948	-0.616497475942495	0.108797038313724	0.372183807058414	0.0856292563075633	-0.614790688274857	0.623348479843977	-0.522263778150212	0.14491308876544	-0.0552498797400898	117.00662572481
18.0641673662642	-4.89528306814002	7.05496187944435	-8.31085001253833	-0.470903918761977	-2.85633716551877	-0.610583354091796	0.096585236906965	0.376692879271752	0.0837486195756873	-0.615046143770848	0.626479631844032	-0.519259698829432	0.14348512979181	-0.0514605680670706	117.095896437195
18.0687717542858	-4.89171075165233	7.0549209999292	-8.31251088957765	-0.475547664154247	-2.85436012536368	-0.610052724988043	0.0954895649882494	0.377097443974293	0.0835798843671962	-0.61506906384661	0.62676056626193	-0.518990165675089	0.143357009910364	-0.0511205819951476	117.103906018211
18.1267666201905	-4.84624072068654	7.05429539349047	-8.33311120235705	-0.534224653407273	-2.82876099368733	-0.603187723691577	0.0815043514592624	0.38228544392932	0.0813457210550756	-0.615328901977954	0.630359274643235	-0.515489197666437	0.141723529152333	-0.0468531122865373	117.205270572614
18.1634953764228	-4.81736637218468	7.05388106900345	-8.34610531865557	-0.571415916391423	-2.81243467195676	-0.598810348566546	0.0726171509451883	0.385586163780936	0.0799129847396464	-0.615488737233617	0.63264822532871	-0.513254639373944	0.140685797684135	-0.044152909263359	117.269545018467
18.1800842364695	-4.80424793031154	7.05367568193626	-8.35192184420495	-0.58824316745597	-2.8049486359011	-0.596803914476209	0.0685736039529838	0.387091645111425	0.0792482466014114	-0.615556278667544	0.633691909311553	-0.512228304620937	0.140214019189831	-0.0429361059157192	117.298653262139
18.2320900235935	-4.76288610316941	7.05297534231822	-8.36999519473277	-0.641084699644664	-2.78113981387987	-0.590424271713124	0.0558077094720421	0.39185549483339	0.077110502423615	-0.615753886717786	0.636994189105752	-0.508958880655828	0.138725885436823	-0.039130733737837	117.390145815908
18.2894771685058	-4.71717582543619	7.05218610105598	-8.38989176876571	-0.69941966025458	-2.75476863067519	-0.583358496907303	0.0416949114427874	0.397125093108226	0.0747359274400607	-0.615967840643194	0.640647003021114	-0.50533609296115	0.137081131533796	-0.0349343349421479	117.491175263563
18.3923479655043	-4.63428623948063	7.05054063636875	-8.42490172799593	-0.804337363906055	-2.70613691490476	-0.570332918294005	0.016040637233013	0.406745969926587	0.0702629493956455	-0.616294822132016	0.647318305561472	-0.498634506443068	0.134097406493338	-0.0274533477711833	117.673244003274
18.3984337403075	-4.62936114533303	7.05043804943423	-8.42695804119326	-0.810551935446039	-2.70322948097595	-0.569554256182843	0.0145150029330079	0.407319011765176	0.0699934691437459	-0.61631290123811	0.647715770113457	-0.498233405026798	0.133920114467696	-0.0270117695130343	117.684036904144
18.4326681817692	-4.60157835249673	7.04984178960523	-8.43847134154115	-0.845538398104525	-2.68676464570802	-0.565144822576915	0.00590427394705865	0.410556400996869	0.068459969199873	-0.616410049550263	0.649961831573374	-0.495960385061741	0.132920036204763	-0.0245315559386075	117.744829404302
18.5306077696358	-4.5214100207965	7.04796483000713	-8.47092820340248	-0.94586915675546	-2.63869721703111	-0.55227235706846	-0.0189802483383142	0.41993884735914	0.0639175961053522	-0.616647931494199	0.656478150912752	-0.489310950838538	0.130035185111084	-0.0174713470780224	117.919447101389
18.5829158011157	-4.47807412820239	7.04682992107827	-8.48789518260171	-0.999630022539788	-2.61230390694087	-0.545203430384221	-0.0324572514039422	0.425038521136548	0.0613745502749641	-0.616744899882542	0.66002772867906	-0.485650217077104	0.128477597199746	-0.0137298540991129	118.013237513856
18.6253511820724	-4.44279816597123	7.04587829755723	-8.5015747111181	-1.0432834918453	-2.590727706719	-0.539424322697126	-0.0434329796785831	0.429195608862371	0.0592846657906406	-0.616816685825071	0.662923387123591	-0.482655543509501	0.127210317170017	-0.0107016553464163	118.089447721138
18.6469830584105	-4.42471060897973	7.04536584058487	-8.50847282070052	-1.0655709688267	-2.57958420443249	-0.536439242447044	-0.0490652860632639	0.431332239124978	0.0581956799836194	-0.616847213967291	0.664413639120163	-0.481107078933435	0.126561099956346	-0.00916434874824694	118.128404653403
18.6741882491605	-4.40196290875876	7.04472135235527	-8.51714818404263	-1.09360067152744	-2.56556965014282	-0.532685075386437	-0.0561487201196991	0.434019358492156	0.056826123957085	-0.616885607489856	0.66628784500035	-0.47915966237543	0.12574461608504	-0.00723096494968912	118.177398589794
18.6828925053328	-4.39468481937232	7.04451514940298	-8.519923852319	-1.1025687289464	-2.56108571647742	-0.53148393579108	-0.058415053231392	0.434879097927632	0.0563879367520479	-0.616897891434447	0.666887494098592	-0.478536589640863	0.1254833834092	-0.00661238197349814	118.193074119408
18.7306888279161	-4.354719783737	7.04338285933355	-8.5351654460515	-1.15181362211806	-2.53646379179232	-0.524888305511943	-0.0708598143165129	0.439600050824956	0.0539817877843131	-0.616965344341009	0.670180253545132	-0.475115207638222	0.124048917212819	-0.00321565387986437	118.27915070714
18.7401828468103	-4.34669281129327	7.04313452439143	-8.53812923730121	-1.16162373188652	-2.53145241994465	-0.523545452614731	-0.073362735694142	0.440552137409518	0.0534840285279876	-0.616973669478733	0.670846306385021	-0.474417417375132	0.123761455539861	-0.00254662925918678	118.29633935017
18.8506974741012	-4.25260239927167	7.04006683080394	-8.57215437589392	-1.27601937698599	-2.47223962590491	-0.507674202554117	-0.102722272062683	0.451736662473981	0.047544547943425	-0.617033374566681	0.678688747270925	-0.466163102811967	0.120398450419889	0.00519595917927851	118.497091128474
18.8944493113129	-4.21524263384605	7.03882250141061	-8.58554456303533	-1.32134168463743	-2.44864961137626	-0.501350442081355	-0.114383331709484	0.456181700510033	0.0451686366074602	-0.617050734967789	0.681808568751722	-0.462873064786556	0.119064226137579	0.00825356836091667	118.576680586307
18.9310423631892	-4.18367695961332	7.0376939438072	-8.59651046963107	-1.3593442367946	-2.42849429047445	-0.495944771422328	-0.12424471381146	0.459947810372528	0.0431107865032891	-0.617047149299317	0.68446177861504	-0.460057839823055	0.117940717868085	0.0107877900632752	118.643575540949
18.936244114231	-4.17918330262089	7.03753168689741	-8.59806446316123	-1.36474828006222	-2.42562050951603	-0.495173959500366	-0.125648727278617	0.460484138644895	0.0428168120608299	-0.617046268462653	0.684839842330046	-0.459656360648397	0.117780864685456	0.011147539622006	118.653091488405
18.9830097315652	-4.13857311906592	7.03601375587067	-8.61188002200527	-1.41339398159922	-2.39950639389724	-0.488167470686345	-0.138341826651434	0.465336770907963	0.0401274178675636	-0.617026441510924	0.688267960581074	-0.456005629416128	0.116339232840843	0.0143657110718267	118.738859995217
19.0397189917679	-4.08904922398768	7.03409390433368	-8.6284264631548	-1.47246311163441	-2.36747397007344	-0.47957007600137	-0.153826427690176	0.471261282568237	0.036804841892579	-0.616986667212404	0.692463800244134	-0.451524382756364	0.114585509628945	0.0182462927642628	118.843152446132
19.0488351787523	-4.0810419795798	7.03377208664089	-8.63105205463964	-1.4819717310838	-2.36226444741593	-0.478171334656808	-0.156330836723025	0.472220193767969	0.036260606228774	-0.61697767649451	0.693144733954524	-0.450795081721756	0.114302726249375	0.0188664277595257	118.859965402626
19.1868388937897	-3.95890556597755	7.02863269404014	-8.67010988105778	-1.62617022309693	-2.28221190969413	-0.456665819630657	-0.194542313439432	0.486862365956544	0.0278209523049307	-0.616789987170613	0.703582278502121	-0.439578699292306	0.110006860203385	0.0281780552223476	119.115433679934
19.2027822947502	-3.94464630015725	7.0279951901827	-8.67451011135125	-1.64286975697266	-2.27277218192331	-0.454127919342233	-0.19900479834304	0.488573913005004	0.0268135157355515	-0.616759973116074	0.704809145901035	-0.438254593657244	0.109508359077655	0.0292412146632295	119.145101966512
19.2486899773511	-3.90335275564287	7.0260889902451	-8.68700165234003	-1.69101629892201	-2.24529324811638	-0.446736634061656	-0.211928343007907	0.493532236070259	0.0238618982171066	-0.616660457806387	0.708375256783853	-0.434397968312158	0.108070240238258	0.032281718282814	119.230772178461
19.359527857489	-3.80256422714026	7.02115533494011	-8.71632836745755	-1.80754018211909	-2.17757706505476	-0.428505483951211	-0.24347074742034	0.505639349964205	0.0165011346760331	-0.616359497720956	0.717140652532862	-0.424884345785511	0.104587316775305	0.0395241962289476	119.438741248955
19.3639198302875	-3.79853749141106	7.02094970973054	-8.71746517247718	-1.81216580830349	-2.17485260269402	-0.427771461343631	-0.244730802871328	0.506123112392345	0.0162024060592865	-0.616345737208188	0.717492689175402	-0.424501293712447	0.104449028013614	0.0398081549370941	119.447016401159
19.4053748328184	-3.76052989266128	7.0190088521765	-8.72819526055562	-1.85582622105625	-2.14913691654528	-0.420843160452189	-0.256624228515421	0.510689254671227	0.0133827630124245	-0.616215854324621	0.720815496619121	-0.42088573747226	0.103143746485492	0.0424883876035907	119.525124001387
19.4333717548732	-3.73486119854182	7.01769808063283	-8.73544189959149	-1.88531258212466	-2.13176965043176	-0.416164084630516	-0.264656535604867	0.513773030371821	0.0114784976213793	-0.616128137022837	0.723059577558097	-0.418443946613226	0.102262215597269	0.0442985012321362	119.577874508249
19.4380280508948	-3.73059212074554	7.01748008022864	-8.7366471212386	-1.89021659355371	-2.1288812210554	-0.41538588615246	-0.265992425295591	0.514285907198	0.0111617905438273	-0.616113548357607	0.723432800912003	-0.418037841219202	0.102115604167636	0.0445995494998983	119.586647686057
19.4414686117431	-3.72743767741628	7.01731899861955	-8.73753766565274	-1.8938401925784	-2.12674694587629	-0.414810871333082	-0.266979520992745	0.514664874497326	0.0109277740709997	-0.616102768718558	0.723708577549308	-0.417737767874961	0.102007272235479	0.0448219955984103	119.593130231827
19.4414686117431	-3.72743767741628	7.01731899861955	-8.73753766565274	-1.8938401925784	-2.12674694587629	-0.414810871333082	-0.266979520992745	0.514664874497326	0.0109277740709997	-0.616102768718558	0.723708577549308	-0.417737767874961	0.102007272235479	0.0448219955984103	119.593130231827
19.5141894760631	-3.65982415983312	7.01361910397901	-8.75563346793212	-1.97066000084251	-2.08047713616514	-0.4023292011948	-0.288127565894098	0.522784092919026	0.0057820317783108	-0.615822570573678	0.729672008786893	-0.411224554596345	0.0997124006381005	0.0494344711503071	119.731127601299
19.516653055191	-3.6575208188703	7.01348968185319	-8.75623655052114	-1.97326549187611	-2.07889404260075	-0.401901928813363	-0.288847810753415	0.52306058100631	0.00560501334338733	-0.615812365927979	0.72987586581672	-0.411001607619645	0.0996346153453998	0.049589485629811	119.735815924231
19.6083881206992	-3.57115635908361	7.00847780075812	-8.77822665193576	-2.07042414264076	-2.01922387717362	-0.385786525575893	-0.315842439229286	0.533420612891017	-0.00111145332713685	-0.615399202920775	0.737552371174981	-0.402593874659685	0.0967373120477641	0.0553024996185082	119.911015346065
19.6116956476483	-3.56802936365722	7.00829284540484	-8.77900923450882	-2.07393026172319	-2.01705663699139	-0.385200975575087	-0.316819573940401	0.53379555170349	-0.00135635857141955	-0.615383577178383	0.737831031759652	-0.402288410435419	0.0966328373442477	0.0555071742674676	119.917345947111
19.6293558338091	-3.55130080891434	7.00729473533413	-8.78316233829234	-2.09265820139775	-2.00544613449969	-0.382063435201109	-0.322046250282627	0.535800879172194	-0.00267073093208598	-0.615298351127287	0.73932355386982	-0.40065174355609	0.096075016178414	0.0565967406385655	119.951181339942
19.6555707646313	-3.52635091934697	7.00577452081862	-8.78923441911858	-2.12048501116105	-1.98807012973265	-0.377365714666692	-0.329838905730532	0.538789884019567	-0.00464632679041952	-0.615165294663324	0.741556019031729	-0.398201591225042	0.0952470499041103	0.0582021245299334	120.001530684638
19.7197435692674	-3.46476018895657	7.00188257701325	-8.80369116171569	-2.18871862976679	-1.94492318479596	-0.365690890674319	-0.349061794072506	0.546158431440333	-0.0095889727267709	-0.614811015223448	0.74709508901959	-0.392114601159578	0.0932214286421466	0.0620786941999512	120.125323788271
19.7712679908999	-3.41506043525962	6.9986749626909	-8.81510133159751	-2.24355848605106	-1.90998656728715	-0.35623288870472	-0.364566252907536	0.55209909002443	-0.0136087149707356	-0.614512767447929	0.751578210897367	-0.387184563544954	0.0915958333829704	0.0651652241266628	120.224979410376
19.8029494120491	-3.38422776758004	6.99661074294474	-8.82189944746837	-2.27733787707326	-1.88818428989775	-0.350325185909319	-0.37417591123067	0.555777749425058	-0.0161365085280643	-0.614314194917092	0.754374190312159	-0.384106662352715	0.0905975620393329	0.0670340430715768	120.286544140378
19.8299681788324	-3.35780387039514	6.99480656647616	-8.82759385155814	-2.30617343725867	-1.86944055742136	-0.345243636814347	-0.382406833470653	0.558926811516318	-0.0183186717817102	-0.614137671739762	0.756777284677929	-0.381459999653201	0.0897469798021398	0.0686139282538439	120.339184556926
19.8519962511367	-3.33626078804725	6.99333564332046	-8.83223643003055	-2.3296827191513	-1.85415902005312	-0.34110071157354	-0.389117404374494	0.561494203581006	-0.020097762971056	-0.613993754537885	0.758736498318871	-0.379302207708896	0.0890535104379775	0.06990198944874	120.382101649003
19.8749024039934	-3.31366341560345	6.99173918658885	-8.83690695817214	-2.35417028075004	-1.83804233549976	-0.33672729957368	-0.396148664872658	0.56418120244475	-0.0219876289822073	-0.613833214998321	0.7608020433904	-0.377025763776053	0.0883338160809596	0.0712200458305425	120.426936572594
19.9558393054423	-3.23345990538655	6.98597471474343	-8.85312115213488	-2.44076883737446	-1.78068564083676	-0.321155375891406	-0.421088773044508	0.573705711186476	-0.0287378706560307	-0.613246059044386	0.768152150555339	-0.368923185756851	0.0857939061789124	0.0758376852214677	120.58573576934
20.0424718342297	-3.14641438763889	6.97938733592697	-8.86950525987584	-2.53370478015782	-1.71793078477828	-0.304091522106898	-0.448100065190093	0.583997680416135	-0.0362051862788327	-0.612550953836134	0.776192735207614	-0.360055158319118	0.0830869111748172	0.0806460324964274	120.756983851728
20.1508221816876	-3.03560196475785	6.97045806654119	-8.88840394792885	-2.65031901936888	-1.63727210043321	-0.282114144025813	-0.482378210871811	0.597013036106907	-0.0459336827749468	-0.611573785125984	0.786530860206294	-0.348654872875915	0.0797250509084165	0.0864359083174076	120.97323705928
20.1858895502356	-2.99965306894112	6.96753774773117	-8.89445072209387	-2.68807717287002	-1.61107356458236	-0.274973731470307	-0.49349333983943	0.601231317671903	-0.0490991264657176	-0.61125285507328	0.789889055513055	-0.344951926774968	0.0786381358976488	0.0882999011229856	121.043317515009
20.2730078182314	-2.90860177694265	6.95965036106004	-8.9080277247246	-2.78220573982293	-1.54408562852665	-0.256673411454889	-0.521529772480994	0.611824499669752	-0.0573072740980801	-0.610359935417112	0.798484993780433	-0.335483636266726	0.0759638094130747	0.0927239490401784	121.21928807966
20.3294141532792	-2.84924881504463	6.95439590733492	-8.91648343710387	-2.84322307645377	-1.5002839913224	-0.244697164115195	-0.539775835551063	0.618706739294879	-0.0626999971249275	-0.609760026787972	0.804108812494255	-0.329292863327667	0.0742390278551864	0.0955398485095103	121.333652711109
20.3921945294802	-2.78208665698796	6.9481371430124	-8.92496675778064	-2.91132971823662	-1.45036304217673	-0.231019093021805	-0.560334934770765	0.626427235916284	-0.0689162531916188	-0.609032643439438	0.810528686810348	-0.322238503712141	0.072339262653261	0.0985385294988057	121.462128424553
20.4181332721538	-2.75426223513109	6.9455230293793	-8.92840819136864	-2.93948217947959	-1.42965801695974	-0.225344073044666	-0.568846168712069	0.629621046812384	-0.0714991725226843	-0.608728049026979	0.813192135693124	-0.31931277148873	0.0715557583998246	0.0997681623767712	121.51529179916
20.4517075387823	-2.71824720657083	6.94213940553834	-8.93286267130708	-2.97592181157412	-1.4028581043374	-0.217998511379159	-0.579862833678408	0.633755011975464	-0.0748424194715595	-0.608333791905648	0.816639617480003	-0.315525798658606	0.0705416159242052	0.10135975926408	121.584104745739
20.4602654353203	-2.70893883318438	6.94122829852987	-8.93388892929842	-2.9852317759968	-1.39589339402675	-0.216086097577303	-0.582698882008181	0.634814895148502	-0.0757192528684976	-0.608226413061176	0.817537094364485	-0.314541905069308	0.070285714844266	0.101749309691673	121.601783668762
20.526319185803	-2.63692501815779	6.93413183127686	-8.94166663370971	-3.05711797480226	-1.34196431359637	-0.201273300914596	-0.604624229011223	0.643002882714341	-0.0825190143969881	-0.60738870045767	0.824488710759329	-0.306923874116861	0.0683141672946776	0.104734690111412	121.738418919131
20.5320622434525	-2.63060300208353	6.93349149039252	-8.94229073081176	-3.06337807378604	-1.33721324261315	-0.199966624374385	-0.606543235356357	0.64371735006056	-0.0831217806246866	-0.607312644859651	0.825102001381391	-0.306252915678534	0.0681440908390594	0.104986477158827	121.75036462314
20.5698761727275	-2.58890600040572	6.92924779780203	-8.94633866599103	-3.10460773476214	-1.30585886017729	-0.19134128054473	-0.619192977066297	0.648424343965476	-0.0871039974244293	-0.606808139909937	0.82915047406067	-0.301825223555488	0.0670259057538621	0.106635124481345	121.829095519221
20.5995608900097	-2.55594904070096	6.92582965451919	-8.94932307213162	-3.1370097003014	-1.28101831643125	-0.184501481862689	-0.629168761125172	0.652127997436414	-0.0902724405934726	-0.606400333032513	0.832361369903915	-0.298318190857864	0.0661533177128991	0.107900353206521	121.891144426111
20.6242045208499	-2.52858886270581	6.92299198352438	-8.95180066363119	-3.16390913375913	-1.26039621704841	-0.178823224187586	-0.637450448208478	0.65520269301225	-0.092902815781267	-0.606061780300285	0.835026988413087	-0.295406725731792	0.0654289133888638	0.108950719606683	121.942656129622
20.712484202724	-2.42922172101719	6.91229613517375	-8.9594975048089	-3.26048110766677	-1.1851672252316	-0.158069461301871	-0.667383673227507	0.666262968442242	-0.102579772647612	-0.604778616126046	0.844774460635174	-0.284791853821707	0.0628672731364926	0.112535740818881	122.128660861817
20.7451500297717	-2.39200261361169	6.90816006177343	-8.9619509724027	-3.29628361649661	-1.15688608564032	-0.15025408764694	-0.678544956843288	0.670368820100125	-0.106244298635831	-0.604280783981713	0.848447312791224	-0.280803881832235	0.0619310672010424	0.113802678556386	122.197980062716
20.7563122462712	-2.37928449892352	6.90674672707706	-8.96278934506709	-3.30851766629424	-1.14722215756931	-0.147583501880565	-0.682358871119795	0.671771827746403	-0.107496501201792	-0.604110670114174	0.849702360486066	-0.279441154763509	0.0616111569375029	0.114235602948494	122.221667077494
20.7678485112102	-2.36606917452728	6.90525768195845	-8.96359326965041	-3.32117221847038	-1.13716504943111	-0.14480215013728	-0.686313635324601	0.673223704904937	-0.108803788603298	-0.603931271482722	0.8510098772	-0.278023442118718	0.0612824327187113	0.114673575646209	122.246225609012
20.7726299047745	-2.36058769038486	6.90463884975716	-8.96392278262114	-3.32641771858947	-1.13299265556103	-0.143648125895057	-0.687953509965306	0.673825562536055	-0.109346385018648	-0.603856707080499	0.851552411350999	-0.277435303790569	0.0611463013212036	0.11485454276906	122.256408867921
20.8052266323152	-2.32302706734202	6.90034324040507	-8.96600020675181	-3.36220632719878	-1.10436261583218	-0.135723736970471	-0.699167520901604	0.677933180230185	-0.113080624850687	-0.603338820128933	0.855279115148391	-0.27340098703691	0.060223504659055	0.116062690173249	122.326041684512
20.8271797921444	-2.29765659411392	6.89742028681836	-8.96733345716412	-3.38631985538771	-1.08500938235244	-0.130364800693138	-0.706733031369922	0.680701195628638	-0.115609158206294	-0.602986347636394	0.857799856297539	-0.270674442567333	0.0596041029618786	0.116866378066977	122.373019187293
20.8344242506601	-2.28925995169144	6.89644584385511	-8.96775170929403	-3.39428075865326	-1.07859929425194	-0.128589104129152	-0.70923394995821	0.681615166858345	-0.116448051902528	-0.602868817054227	0.858635282626377	-0.269771552762882	0.0594003890581681	0.117128303375395	122.38854849218
20.8388087937417	-2.28416554972003	6.89585100878249	-8.96799370622533	-3.39910070048116	-1.07470772348339	-0.127510699009664	-0.710749754870299	0.682168582533006	-0.116958061811476	-0.602797065478895	0.859142742164684	-0.269223506149436	0.0592774517404885	0.117285139237451	122.397961006925
20.9195721915352	-2.18958626943355	6.88459221046446	-8.9717900764112	-3.48798797360342	-1.00232042885999	-0.107428663921443	-0.738796713057449	0.692375954159077	-0.126487078406851	-0.601439073789778	0.868598594983578	-0.259035494112429	0.0570343357711183	0.120073697077211	122.572152799188
20.9259665150628	-2.18201257170191	6.88366566711479	-8.97201388493028	-3.49503724807027	-0.996508596746191	-0.105813696893393	-0.741031415730303	0.693185443151938	-0.12725699233375	-0.601327393661586	0.869359761491747	-0.258218287873527	0.0568592600068351	0.120282805748851	122.586038425277
20.9270648075543	-2.18071170925479	6.88350652352445	-8.9720523264034	-3.49624803529182	-0.995510353297125	-0.105536309277122	-0.741415249478441	0.69332448142221	-0.127389233169139	-0.601308211421945	0.869490499865732	-0.258077924084872	0.0568291888982132	0.120318722368176	122.588423427976
20.9652343854641	-2.13543723139067	6.87794878848866	-8.97332973286225	-3.53833588862023	-0.960757286915246	-0.0958772880856617	-0.754765198860589	0.698157377387389	-0.131996726214699	-0.600638436289521	0.874043610703152	-0.253191901575569	0.0557860682950753	0.121558028981508	122.671382204241
20.9792128975827	-2.11878349782693	6.87588301940098	-8.97373140513099	-3.55375916138739	-0.947961599817789	-0.0923187045479887	-0.759665932096531	0.699928213441433	-0.133697246969356	-0.600389622707553	0.875721769253019	-0.251393636994287	0.0554062658881713	0.122001812280312	122.701844356887
20.979628095861	-2.1182855816082	6.87582029788219	-8.97374038239222	-3.55421769955707	-0.94757851866829	-0.092212066666347	-0.759812003847844	0.699980846088949	-0.133748338805913	-0.600382076819989	0.875772091216313	-0.251339833919169	0.0553950848401333	0.122014543116284	122.702752758472
21.10286452014	-1.96922555345637	6.85666510330365	-8.97524400473641	-3.69047918465421	-0.832711416138304	-0.0601974210705761	-0.803358491087407	0.715612128433854	-0.149138495644328	-0.598082450058805	0.890894318043314	-0.235221482471361	0.0521165417236659	0.125615655528087	122.973782001028
21.1111805139475	-1.95910858047377	6.85534775459563	-8.97529213022225	-3.69968149249882	-0.824906807393577	-0.0580204117860779	-0.806305725437936	0.716667335263622	-0.150187368038649	-0.597924523201661	0.891923306834785	-0.23412699173213	0.0518971527922524	0.12585049876902	122.992135886516
21.1647218250036	-1.89297701984909	6.84643784405525	-8.97468542228521	-3.7590494055916	-0.773763277937657	-0.0437238051392796	-0.825421793100468	0.723463836940472	-0.157114692650712	-0.596861753885653	0.898693747675073	-0.226967493566086	0.0505172185752342	0.127221927771011	123.111408803284
21.2189312165318	-1.82552492516284	6.83720050382427	-8.97361114488408	-3.81921547223294	-0.721542664498053	-0.0291109177523916	-0.844843065588642	0.73034462013926	-0.16421433626561	-0.595763212175132	0.905620967786441	-0.219664060095583	0.0491367922653614	0.128539859361317	123.232720476383
21.2570334608164	-1.77756860103819	6.83046765110791	-8.97234671536676	-3.86156629648219	-0.684358179554878	-0.018688876570866	-0.858565268806208	0.735179254837712	-0.169298619220733	-0.594966484426917	0.910569539496698	-0.214471394757023	0.0481852754720741	0.129387997499797	123.318596267082
21.2766552756149	-1.7527150833195	6.82693056056923	-8.97154815713895	-3.88339319402338	-0.665072550324762	-0.0132787267318455	-0.865651637621144	0.737668039622227	-0.17194375684141	-0.594549210228611	0.913140806337651	-0.211780622276207	0.0477007851871431	0.129802133800621	123.362995814252
21.28659667195	-1.74008389559935	6.82512099504744	-8.97110670849078	-3.89445599261597	-0.655267687819144	-0.0105270024121065	-0.86924675793985	0.738928686565877	-0.173290576844416	-0.59433607168923	0.914449231852243	-0.210413239026521	0.0474567099071838	0.13000629553398	123.385534601682
21.3548615166095	-1.65253698373345	6.81232972826728	-8.96730757376132	-3.97050606894176	-0.58724528147076	0.00858819482325425	-0.894030172501899	0.747577317097085	-0.182676116936667	-0.592837042254851	0.923551687324625	-0.200940152465149	0.0458099250797359	0.131290356447796	123.541210418818
21.4301451540407	-1.55472088367853	6.79764711937231	-8.96191147458346	-4.05450303404877	-0.511156963677968	0.0300087349322346	-0.92150572616396	0.757098812245394	-0.193239048072258	-0.591129293130033	0.933773419375259	-0.190365891755366	0.0440400327908689	0.132521505928284	123.71431465926
21.4304385888291	-1.55433825842991	6.79758926879992	-8.96188914123079	-4.05483056714756	-0.510859241613487	0.0300925914704289	-0.921612971474352	0.757135905728583	-0.19328044763597	-0.591122578216618	0.93381345815333	-0.190324540163944	0.0440331841493434	0.13252610524926	123.714990911737
21.4474319490655	-1.53189550823515	6.79410802714727	-8.96032285931665	-4.0738256015853	-0.493381749179676	0.0350239764452171	-0.927853666269779	0.759279031085255	-0.195724920442528	-0.590721729759656	0.936173072794615	-0.187902432200961	0.0436471219976608	0.132750704177856	123.754474142421
21.5375419874628	-1.4121175816825	6.77528858770944	-8.95127113851314	-4.17461963187325	-0.400073604937721	0.0613749780650972	-0.961022207490688	0.770626776062931	-0.2088131900652	-0.588564207259222	0.948795885659511	-0.174986956955481	0.041629039857129	0.133827669432864	123.96471009518
21.5504381486354	-1.39482904932576	6.77252686318476	-8.94983390536288	-4.18905797217968	-0.386600320772004	0.0651843894750469	-0.965783454594127	0.772247587522707	-0.210710203445749	-0.588249385065705	0.95062337757765	-0.173124992234069	0.0413457516867985	0.13396014417304	123.994964061456
21.56424377286	-1.3760378770308	6.76943636145504	-8.94801862487378	-4.20453842594951	-0.371949759376565	0.0693353208028633	-0.970906039392984	0.773975185577396	-0.21278660922795	-0.587900895063664	0.952620140107417	-0.171106583713613	0.0410533572497923	0.134059770266532	124.027673055929
21.6519272504467	-1.25650741549749	6.74972063130903	-8.93631013665741	-4.30287380839264	-0.278755724704586	0.0957454622525163	-1.00345643951725	0.784942166235697	-0.226003502711555	-0.585680276656605	0.965328041832414	-0.158271520137224	0.0392033443601563	0.134665241522363	124.235624090301
21.6519272504467	-1.25650741549749	6.74972063130903	-8.93631013665741	-4.30287380839264	-0.278755724704586	0.0957454622525163	-1.00345643951725	0.784942166235697	-0.226003502711555	-0.585680276656605	0.965328041832414	-0.158271520137224	0.0392033443601563	0.134665241522363	124.235624090301
21.7740660868529	-1.08561417689707	6.72014038749496	-8.91565980454208	-4.44018335654383	-0.145514381474205	0.13363974103059	-1.04914442215017	0.800071286764062	-0.245106925973052	-0.582414890076918	0.983651110654929	-0.140031600689153	0.0367983044855664	0.134848127153435	124.530298653291
21.8482145169975	-0.979468120746267	6.70100405382143	-8.90072297520512	-4.52370275955198	-0.0628064938460055	0.157235972338543	-1.07704270293093	0.809158181044108	-0.257074978519503	-0.580341536329914	0.995111689890093	-0.12877703925527	0.0354339728918662	0.13459480804211	124.711945301896
21.8718373584741	-0.944903908604625	6.69453387151203	-8.89520748106391	-4.5503547610092	-0.0359064250175502	0.1649336058917	-1.08597264452432	0.812017493869729	-0.261001003235838	-0.579653446855712	0.99886687982184	-0.125139974263211	0.0350294314595819	0.134399835091262	124.770678101995
21.8912054731012	-0.916565081397137	6.68922903835931	-8.89068538651158	-4.57220645144944	-0.0138513467974758	0.171244813168045	-1.09329420795968	0.814361813820243	-0.264219908836597	-0.579089289668134	1.00194571981307	-0.122157983644417	0.0346977522735847	0.134239978857838	124.818832495521
21.9205350386388	-0.873650966841291	6.68119581186236	-8.88383747843724	-4.60529695092302	0.0195471473019661	0.180802014320364	-1.10438141385187	0.817911869515043	-0.26909436897865	-0.578234973926766	1.00660807549616	-0.117642289113997	0.0341954831260487	0.133997905018177	124.891753761635
21.9492887151576	-0.831579475313273	6.67332031858917	-8.87712402973823	-4.6377377150555	0.0522898585543368	0.19017155885071	-1.11525092132257	0.821392219503236	-0.273873118597337	-0.577397432762345	1.01117888534862	-0.113215260707469	0.0337030760845881	0.133760584323112	124.963243211232
21.9708602490133	-0.799504494994511	6.66715288945788	-8.87156422194512	-4.66210214815526	0.0772232712547241	0.197322309525862	-1.1234299755154	0.823976287270227	-0.277534685241677	-0.57675055992007	1.01467875128333	-0.109861180563025	0.0333543853357575	0.133503917600379	125.01747054946
22.0246227693751	-0.718886367382175	6.65143568147301	-8.85700998693164	-4.72285748856408	0.139844762573435	0.21530288791218	-1.14384260072043	0.830378097069723	-0.286760395062642	-0.57511417245959	1.02349454387448	-0.101461018216944	0.0325128213123372	0.132759892628767	125.153409888479
22.121906854157	-0.569928015681346	6.62140847929106	-8.8274823314157	-4.83292567738555	0.255298685820199	0.248550552786533	-1.18088589032237	0.841773960144711	-0.303902732597704	-0.572044558215899	1.03986690608196	-0.0860882431992483	0.0311145255156699	0.130939299788109	125.402992180159
22.1329464329401	-0.552957110249035	6.61796609126645	-8.82406134044746	-4.84541860970509	0.268446423713399	0.252338873663885	-1.1850915109629	0.843062816159085	-0.305857743264227	-0.571693865736261	1.04173396825122	-0.0843401766671553	0.0309585747376028	0.130722306184192	125.4313934372
22.1331938535012	-0.552575291647841	6.61788818079383	-8.82398314334848	-4.84569866039034	0.268742097547205	0.252424113481074	-1.18518581201955	0.843091608368745	-0.30590177062631	-0.571685954740055	1.04177601204983	-0.08430092062967	0.0309551387020677	0.130717217170765	125.4320316954
22.1488562647678	-0.528085588058321	6.61278918887612	-8.81869798329103	-4.86343774702636	0.287674569657601	0.257892329573566	-1.19116303408674	0.844892509615087	-0.308734397458137	-0.571174113020315	1.04448066226851	-0.0818000349438756	0.0307505117764705	0.130345775616175	125.472811715199
22.16482053598	-0.503123897080104	6.6075919246428	-8.8133109629197	-4.88151871714612	0.306971925239953	0.26346593399895	-1.1972554545035	0.84672811943491	-0.31162161719823	-0.570652406630883	1.04723743891613	-0.0792509499607746	0.030541941098434	0.129967175308978	125.514377683876
22.1745970371555	-0.487837386474793	6.60440912605393	-8.81001195789199	-4.89259148227775	0.318789603418147	0.266879202884972	-1.20098644570094	0.847852244759689	-0.31338974721856	-0.570332914243054	1.04892568573791	-0.0776898932734685	0.0304142126570979	0.129735320919938	125.539832634886
22.2252270255994	-0.407631498973059	6.58737670432615	-8.79182754980169	-4.94996553515335	0.380679411128541	0.28478803057429	-1.22032696685831	0.853598879595527	-0.322692854427222	-0.568642835708506	1.05780851058691	-0.0695579375429156	0.0297946059983586	0.128373925732203	125.672888137924
22.2575086025467	-0.356121124409432	6.57631971245687	-8.77983924253459	-4.98655708205881	0.420383215337956	0.296288863950224	-1.23266374096312	0.857235324565743	-0.328676269091244	-0.567552691760147	1.06352188702628	-0.0643568948136048	0.0294144533089062	0.127448579260334	125.758164756703
22.3133604852635	-0.265569829743283	6.55642345053678	-8.75757007574452	-5.04989835409682	0.489998271859157	0.316500176008604	-1.25402134197052	0.863415915873125	-0.33922557455713	-0.565618798745468	1.07359750369702	-0.0553007955012353	0.0288140748424429	0.125626626804077	125.907410199978
22.3387012094455	-0.223904642851239	6.54708233971176	-8.74684170987594	-5.07864758051314	0.521950935995284	0.325795822923289	-1.26371361116264	0.866172983594145	-0.344090839532926	-0.564722239568888	1.0782458696964	-0.0511706587143954	0.0285649337136104	0.124710283748931	125.97582055973
22.4183839852565	-0.0917961185668684	6.51711268897746	-8.71192206986715	-5.16906273708764	0.623103966693171	0.355258949536126	-1.29418823163005	0.874749853763319	-0.359535898256658	-0.561867540518108	1.09300631111177	-0.0381474438546186	0.0278253755315644	0.121660069097226	126.192247845469
22.4193454242728	-0.0901614572385124	6.51672869482814	-8.7114564067091	-5.1701540228127	0.62434924542348	0.355623009421916	-1.29455562572076	0.874849762606503	-0.35972761772061	-0.561831795226203	1.09318971440364	-0.037989101930261	0.0278180835734472	0.121616999048238	126.194908400108
22.4968545304068	0.0416213560673884	6.48577192818003	-8.67391566358599	-5.25813108599639	0.724740887155882	0.384972719437659	-1.32417413202949	0.882904194555482	-0.375183620677885	-0.558950088142271	1.10797528579632	-0.025223923055502	0.0272302218931538	0.118144786103261	126.409396483405
22.4968545304068	0.0416213560673884	6.48577192818003	-8.67391566358599	-5.25813108599639	0.724740887155882	0.384972719437659	-1.32417413202949	0.882904194555482	-0.375183620677885	-0.558950088142271	1.10797528579632	-0.025223923055502	0.0272302218931538	0.118144786103261	126.409396483405
22.5164475192445	0.0754920524327621	6.47763519434551	-8.66381127260431	-5.28037127367408	0.750449063798106	0.392507134389117	-1.33165239158194	0.88488829770724	-0.379162564353892	-0.558204151381046	1.11178479596759	-0.0219833276025699	0.0271040489255234	0.117181212512175	126.464295716617
22.5457246533599	0.126282321364444	6.46537644666784	-8.64851495261292	-5.31360366555661	0.788967902578882	0.403801983689603	-1.342823214589	0.887835946484616	-0.385130831424733	-0.557084002203708	1.11750004794146	-0.0171371370353937	0.0269226878642218	0.115713969980991	126.546547822722
22.6105645515556	0.240538548617724	6.4372261144331	-8.61266800225586	-5.3871947979705	0.875295317611336	0.429175289744522	-1.36752056862676	0.894190387238049	-0.398571481404527	-0.554548886635352	1.13038301141696	-0.00636941288964296	0.0265922873259943	0.112192676934671	126.730884103286
22.6105645515556	0.240538548617724	6.4372261144331	-8.61266800225586	-5.3871947979705	0.875295317611336	0.429175289744522	-1.36752056862676	0.894190387238049	-0.398571481404527	-0.554548886635352	1.13038301141696	-0.00636941288964296	0.0265922873259943	0.112192676934671	126.730884103286
22.653056237812	0.316649150325203	6.41807415089478	-8.58779309381513	-5.43540970669704	0.932564705481776	0.446049705457658	-1.38366857076737	0.898229155232527	-0.407532167511047	-0.55285025283436	1.13898132197964	0.000707000448136519	0.0264254701778091	0.109695908848037	126.853210098513
22.673788864218	0.354145695196919	6.40852235921636	-8.57524981037754	-5.45892997909972	0.960707307414713	0.454354173690094	-1.39153490968599	0.900162049153888	-0.411948183257434	-0.552010717207782	1.14322169454374	0.00416451184700466	0.0263585594760469	0.1084225614987	126.913342944993
22.708877916338	0.418191584613237	6.39201853567537	-8.55335891693602	-5.49872739945156	1.00865645374753	0.46852323487414	-1.40482549266851	0.903370903398221	-0.419492479960072	-0.55057263645675	1.15047090041661	0.0100226143480592	0.026268720331015	0.106178256021876	127.015842977637
22.724802717049	0.447454074705769	6.38441475751699	-8.54320137757784	-5.51678540107546	1.03052345464477	0.474991681550339	-1.41084905100269	0.904805945315684	-0.422939771712319	-0.549914262987183	1.15378506693374	0.0126830814041231	0.0262357707933958	0.105129841571645	127.062606270133
22.8156567671659	0.617781839271149	6.33905632858567	-8.48138536421947	-5.61973184819681	1.15706479275398	0.512541099335006	-1.44505406211712	0.912615013766179	-0.443003953613666	-0.546061061948883	1.17310490234471	0.0278815996337763	0.0261820018494573	0.0986359132667408	127.333641434401
22.8276331841618	0.640234512892148	6.33307716245644	-8.47323675277008	-5.63330228977194	1.17374552223681	0.517490878511225	-1.44956298027685	0.913644408273001	-0.445648822046318	-0.545553131456577	1.17565165072717	0.0298850743473906	0.0261749140058971	0.0977798810566062	127.369369397477
22.8342712601012	0.652871751011456	6.32964971715445	-8.4684988659065	-5.64081873554826	1.18309103073718	0.520270736844788	-1.45205215179269	0.914192895575893	-0.447137070466095	-0.545266139281038	1.1770864139303	0.0309961330845476	0.0261785991903393	0.0972763584123813	127.389415905849
22.8354078132984	0.655098057845368	6.32902545487268	-8.46761479508389	-5.64210349626027	1.18472237963054	0.520758235414746	-1.45247456014818	0.914279253309581	-0.447398902947972	-0.545215278794884	1.17733938877266	0.0311861699877143	0.0261816730525456	0.0971808374459485	127.392928072925
22.9278087067034	0.836095076680685	6.27827341555304	-8.39574052290594	-5.7465535456637	1.31734977935817	0.56039149104007	-1.48681603182221	0.9213000700779	-0.468685680642844	-0.541080360718877	1.19790604724464	0.0466360228192869	0.0264315756657825	0.0894150569626681	127.678464532145
22.9334842801828	0.847212522000794	6.27515605469456	-8.39132576350271	-5.75296921880792	1.32549620007774	0.562825898828153	-1.48892540045162	0.921731312244354	-0.469993186084574	-0.540826380151081	1.19916932054301	0.047585004715033	0.0264469255243375	0.0889380566206382	127.696003141304
22.9386977684845	0.857424824128699	6.27229249836377	-8.3872704382414	-5.75886255046965	1.33297936795074	0.565062105719088	-1.49086303172593	0.922127444194394	-0.471194239044166	-0.540593077785451	1.20032974258438	0.0484567238514197	0.0264610256515405	0.0884998919643109	127.712113818755
22.9744909844423	0.927537407937731	6.2526327457713	-8.35942859330817	-5.79932323258353	1.38435507423924	0.580414789285572	-1.50416584370794	0.92484708901089	-0.479440070907916	-0.538991339856213	1.20829662278532	0.0544415135924951	0.0265578301073675	0.0854916715058736	127.822721711948
22.9810648887329	0.94041452454183	6.24902196846447	-8.35431506497701	-5.80675437964953	1.3937909119242	0.583234515584775	-1.50660908359083	0.925346588266532	-0.480954528550734	-0.538697159197571	1.20975984721302	0.0555407005167247	0.0265756095443495	0.0849391714622347	127.843036335381
22.9853474512608	0.948803307615003	6.24666973166458	-8.35098386271897	-5.81159539201573	1.39993787773078	0.585071423098854	-1.50820072945406	0.925671986492673	-0.481941120272289	-0.538505515539636	1.21071306311443	0.0562567645975063	0.0265871919384981	0.0845792459325916	127.856270273881
22.9923817808979	0.962974452800016	6.24256904333598	-8.34505157523245	-5.81953098531913	1.4102245715277	0.588159674264458	-1.51078909720018	0.926157450374544	-0.483604566865118	-0.538180213771475	1.21232353922241	0.0574299304818671	0.0266213476708176	0.0839304422111174	127.878515230555
23.0005176120035	0.979364649129566	6.23782623067584	-8.33819035439829	-5.82870920842926	1.42212205255074	0.59173151283208	-1.51378277590279	0.926718932755176	-0.485528491564515	-0.537803973194097	1.21418619882044	0.0587868017100399	0.0266608518288224	0.0831800427031403	127.904243511684
23.0022527490315	0.982875266381207	6.23680552787481	-8.33670920942459	-5.83066595685659	1.42466653004888	0.592495965492363	-1.51442015821332	0.926836735457763	-0.485940419162574	-0.537723338012802	1.21458513036466	0.0590760024454608	0.0266698517984539	0.0830178174792355	127.909750223786
23.0798047666578	1.1418214579664	6.18993247118448	-8.26808147512729	-5.91802115786722	1.53933482219515	0.627022680827195	-1.54275462644328	0.931833581973177	-0.504566384141729	-0.534066825378781	1.23263960864955	0.0719721229928745	0.0271494082401283	0.0754732676389728	128.15853613696
23.0910536799319	1.16523174197233	6.18291432399417	-8.25770248978661	-5.93067337799122	1.55612940525187	0.632092897645374	-1.54683692165253	0.932510963132814	-0.507305082667919	-0.533527405435407	1.23529701895896	0.0738368256690073	0.027232363962405	0.0743280249095011	128.195089848093
23.0939031575421	1.17116183303973	6.18113654752838	-8.25507337481125	-5.93387832917939	1.56038366406138	0.633377241203771	-1.54787101343666	0.932682551481037	-0.507998826138197	-0.53339076423161	1.23597017119984	0.074309176054859	0.0272533775899005	0.0740379219069777	128.204349318666
23.0939814155812	1.17132469703162	6.18108772268428	-8.25500116881051	-5.93396634994305	1.56050050300438	0.633412514408937	-1.54789941372833	0.932687263982588	-0.50801787910545	-0.533387011518262	1.23598865864967	0.0743221486835307	0.0272539547080626	0.0740299545195445	128.20460362072
23.0979878928275	1.17966263758762	6.17858809926786	-8.25130453006916	-5.93847263697778	1.56648215769743	0.635218351810368	-1.54935338732294	0.932928523928062	-0.508993309625917	-0.533194888628106	1.23693513709424	0.0749862918466074	0.0272835006922526	0.0736220583232355	128.217622799405
23.1011941058653	1.18633513616339	6.17658775714813	-8.24834626758563	-5.94207882649416	1.57126902109038	0.636663486542162	-1.55051694044184	0.933121593983162	-0.50977390511168	-0.533041140864815	1.23769256346721	0.0755177773231429	0.0273071450845463	0.0732956363763949	128.228041493403
23.1011941058653	1.18633513616339	6.17658775714813	-8.24834626758563	-5.94207882649416	1.57126902109038	0.636663486542162	-1.55051694044184	0.933121593983162	-0.50977390511168	-0.533041140864815	1.23769256346721	0.0755177773231429	0.0273071450845463	0.0732956363763949	128.228041493403
23.1663333392107	1.32442232180297	6.1343724713829	-8.18519938736711	-6.01519718195326	1.66963775282502	0.666457708610091	-1.57394621637341	0.936696748132179	-0.525889295099024	-0.529854537902875	1.2533469142106	0.0862630552351181	0.0278817196939605	0.0663063575135939	128.443058979039
23.3054416942659	1.63015071233211	6.03736480390861	-8.03712567919635	-6.17063401027342	1.88430364345542	0.731906061424991	-1.62300417056575	0.942784727455878	-0.561367523191127	-0.522785139615246	1.28786860665166	0.108924377244445	0.0295072122729754	0.049870599989655	128.916781808809
23.3075313473779	1.6348341107376	6.03584957082241	-8.03478966214266	-6.17296251527253	1.88756567660886	0.732904238268111	-1.62373250275942	0.942862895237585	-0.56190916675221	-0.522676755525307	1.28839602305839	0.109262055385322	0.0295349333392166	0.0496111947790358	128.924021621481
23.3455147576625	1.7212744194602	6.00746065877573	-7.99070126516303	-6.21518679958877	1.94737980897748	0.751261060355728	-1.63684065780407	0.944086993458473	-0.571876776075777	-0.520675113538093	1.29810490467411	0.115355126486868	0.0300857751556513	0.0447178845790805	129.057416879264
23.371304785679	1.78071301073374	5.98769923700346	-7.95983358956563	-6.24379626515859	1.98828300729994	0.763845228077315	-1.64566425306623	0.944804320138045	-0.578713190745477	-0.519298030945257	1.30476481908829	0.11946486205691	0.0304863154549805	0.0412946686360521	129.149021790894
23.3973005724301	1.8412576461314	5.9673668254664	-7.9279271523404	-6.2725811660625	2.02975321495303	0.776630485936438	-1.65449182036153	0.945429850266995	-0.585661304756367	-0.517894697585633	1.3115336718909	0.123582926046116	0.0309122750985164	0.037759618062297	129.242234931971
23.4117619872569	1.87510325540521	5.95594799312486	-7.90997071088458	-6.28858023847849	2.05288538058122	0.783769085596973	-1.65938513976007	0.945752313035912	-0.589541369429576	-0.517110036213212	1.31531359930424	0.125867333520884	0.0311550101570027	0.0357710966488854	129.294318969607
23.4261451169287	1.90912116091945	5.94435710779679	-7.89166314463932	-6.30446191649489	2.07602492679494	0.790925211100467	-1.66421371435067	0.946017500446386	-0.593432162358464	-0.516320943420821	1.31910355824426	0.128125030684792	0.0314087850936008	0.0337462130356501	129.346618647251
23.4944027516533	2.07477658045869	5.88654925293388	-7.79941121097877	-6.37944388716517	2.18735124683099	0.825542210903457	-1.68665640724282	0.946603658649912	-0.612264225890931	-0.512470984148796	1.33743181313263	0.138657703876183	0.0327563361660364	0.023587090158097	129.600769281432
23.5257814341738	2.15147920768971	5.85960897881164	-7.75630152923583	-6.41386285105924	2.23872472035292	0.841541217201884	-1.6969116041368	0.946785240338855	-0.62096917252305	-0.510687370609922	1.34590161060599	0.143475749654193	0.0333943906063559	0.0188454808094816	129.718387329562
23.5262637930735	2.15266451930231	5.85919070630096	-7.75563089953946	-6.41439136820657	2.23951666079651	0.841788122925757	-1.69706854716287	0.946787035705629	-0.621103526787319	-0.510659796738435	1.34603230995552	0.143549542415349	0.0334044093755783	0.0187717831558231	129.720204276843
23.5274473317057	2.15557285599074	5.85816441306662	-7.75398541076707	-6.41568816290067	2.24145980336143	0.842393942499018	-1.69745363000175	0.946791440902542	-0.621433184770814	-0.510592140181934	1.34635300006718	0.143730603827664	0.0334289919020574	0.0185909551037657	129.724662424711
23.5392260338519	2.1845654347385	5.84791807589731	-7.73754691637532	-6.42858926661122	2.26081481394274	0.84843054453208	-1.70128035244369	0.94682737709098	-0.624718091686297	-0.50991757705171	1.34954823227044	0.145530311769147	0.0336752443820318	0.0167851330334141	129.769099743281
23.5786961284332	2.28212301080493	5.81331152342001	-7.6819417607806	-6.47178103247497	2.32581167426125	0.868720881947413	-1.71405639032039	0.94688191199707	-0.635760024838956	-0.507646817444385	1.36028612149963	0.1515424575417	0.034513803415869	0.0106821805866272	129.918587007708
23.5892356381467	2.30817334160555	5.80407070198663	-7.6670937832491	-6.48331432218942	2.34316747358067	0.87413891325813	-1.71746791432938	0.946896474191018	-0.638708499195362	-0.507040467416795	1.36315340846799	0.153147851940694	0.0347377198056369	0.00905253851771236	129.958503873684
23.5974946190142	2.32918166543001	5.79642933613974	-7.65469165246849	-6.49229330242336	2.35697015793896	0.878475285082694	-1.72007127018351	0.946810546900412	-0.6410691832377	-0.506550064284656	1.36544491468647	0.154378125019637	0.0349327552004751	0.00769976607888982	129.990643177211
23.6208215031671	2.38868924764696	5.77473089186171	-7.61944043336319	-6.51763616606279	2.39601118194632	0.890748827092684	-1.72740357979804	0.946539436622151	-0.647750937511045	-0.505160486056804	1.37192932884547	0.157844608612681	0.0354891413167514	0.00385747239545097	130.081667453529
23.7000961943596	2.59572067347663	5.69771577863433	-7.49336501375072	-6.6032507514319	2.53022732050391	0.93317509516361	-1.75173190614293	0.94481287253414	-0.67085047536046	-0.500309802373414	1.3942933655287	0.169384145809211	0.0375321079720082	-0.00979462203086357	130.398041401663
23.7083578140358	2.61771746108221	5.6894003727516	-7.47967162632437	-6.61212662321184	2.54434565736554	0.937658629649233	-1.75421460623237	0.944561543615182	-0.673291680179552	-0.499792763175298	1.39665129804918	0.170564916120264	0.0377581041017193	-0.0112687420873683	130.43163619919
23.7083578140358	2.61771746108221	5.6894003727516	-7.47967162632437	-6.61212662321184	2.54434565736554	0.937658629649233	-1.75421460623237	0.944561543615182	-0.673291680179552	-0.499792763175298	1.39665129804918	0.170564916120264	0.0377581041017193	-0.0112687420873683	130.43163619919
23.7083578140358	2.61771746108221	5.6894003727516	-7.47967162632437	-6.61212662321184	2.54434565736554	0.937658629649233	-1.75421460623237	0.944561543615182	-0.673291680179552	-0.499792763175298	1.39665129804918	0.170564916120264	0.0377581041017193	-0.0112687420873683	130.43163619919
23.7907031403618	2.84201012514503	5.60301806877845	-7.33647289329511	-6.7000101460577	2.68656477799015	0.983080203843858	-1.77831473284889	0.941187978335399	-0.698018709036906	-0.494495414272064	1.42045187067169	0.1820610875628	0.0401627440909915	-0.0265619916471097	130.774037458913
23.8012800383684	2.87088643666831	5.59187599395497	-7.31799013408039	-6.71129046548395	2.70485154515417	0.988924056736309	-1.78140164240535	0.940743055701986	-0.70119993310431	-0.493813037871673	1.42351268972288	0.183534026615212	0.0404735899053962	-0.028534182564487	130.818118175221
23.8220360408498	2.92898019569429	5.56901434345335	-7.2798071292309	-6.73325636426575	2.74114665714169	1.00059740038285	-1.78727434313159	0.939621858449462	-0.707551926217674	-0.492431946383003	1.42959761932414	0.186345219186485	0.0411256130579553	-0.032570893487628	130.906786357134
23.840108372631	2.97994073432637	5.54884300513208	-7.2460508989624	-6.75233566615985	2.77285373386391	1.01081535291495	-1.79233809220166	0.938579291334804	-0.71311091922194	-0.491217970066635	1.43491504357526	0.188771395072041	0.0417042144820714	-0.0361289505511055	130.984567956478
23.8500318439325	3.00815407311956	5.53760422124328	-7.2272027509863	-6.7627832886057	2.79032704096635	1.01645882478086	-1.79508808475829	0.937966115931841	-0.716180460331341	-0.490544288565334	1.43784617874227	0.190090295214806	0.0420285053467639	-0.0381088877606554	131.027632088931
23.8643567331447	3.04906762104231	5.52124888246817	-7.19974159921468	-6.77784132529371	2.81560064866401	1.02463180447373	-1.79903306473244	0.937047999300402	-0.720625161202349	-0.489566012296633	1.44208628497707	0.191983355052964	0.0425019070720549	-0.0409880087285035	131.090083861911
23.9321603562477	3.24830044143867	5.43986427139014	-7.06212819356819	-6.84838959635179	2.9366727827123	1.06410035939116	-1.81695759027605	0.931707496375105	-0.742063092378999	-0.484755456227742	1.46239982476874	0.200615745327529	0.0448973579945268	-0.0552278354536011	131.394342706028
23.9672954265022	3.35272683855592	5.39684273466916	-6.98918610798388	-6.88478919434881	2.9997100014256	1.08471823622759	-1.82608550335106	0.928727241715303	-0.753255605679054	-0.48222336805374	1.47297470219995	0.205018548046072	0.0461711151883138	-0.0627346124644257	131.553865544434
23.9834876243334	3.40132602511444	5.37667700302416	-6.95491847713326	-6.9015011758327	3.02888046648011	1.09428627855919	-1.83022811265029	0.927268770707566	-0.758447131186694	-0.481040742176421	1.47786761459823	0.207019490418121	0.0467710963178683	-0.0662452116309276	131.628128703462
23.9955942592785	3.43766282240558	5.36159942344102	-6.92929714385504	-6.91399644430355	3.0506907343186	1.1014401434548	-1.83332547219521	0.926178296378344	-0.76232874780132	-0.480156512628183	1.4815259631956	0.208515561494884	0.0472196921530451	-0.0688700277917911	131.683654022853
23.9997492728359	3.45045297620476	5.35619402487684	-6.92005997649427	-6.91824072996892	3.05825251181031	1.1039395219124	-1.83434470669883	0.925746112002387	-0.763682741165056	-0.479841973717068	1.48279303553513	0.20900974712801	0.0473821768191932	-0.0698041646361295	131.703217858326
24.0208502991969	3.51540712587129	5.32874298145253	-6.87314948889053	-6.93979512021821	3.09665461663674	1.11663248909303	-1.8395208376143	0.923551285491291	-0.770558928033216	-0.478244603753479	1.48922779837478	0.211519443890154	0.0482073469844013	-0.0745481313896872	131.802571808036
24.0265597227975	3.53344201914362	5.32097922876463	-6.85980964098619	-6.94556083893954	3.10714846534088	1.12012972743484	-1.84085725784124	0.922872896327665	-0.77244968302671	-0.477795609489953	1.49098277493036	0.212170211596731	0.048442530525497	-0.0758777499449304	131.830194747043
24.0532136715618	3.61763635378646	5.28473482287774	-6.79753371832991	-6.97247759659094	3.15613808763283	1.13645628123418	-1.8470962197309	0.919705895370245	-0.781276508683287	-0.475699518722729	1.49917573072881	0.215208264178187	0.0495404644839902	-0.0820849588203607	131.9591500414
24.0539259511734	3.61988629838235	5.28376625527158	-6.79586950450568	-6.973196899305	3.15744724859239	1.13689257949162	-1.8472629449464	0.919621262874252	-0.78151238997826	-0.475643504406395	1.49939467297358	0.215289450757031	0.0495698048260338	-0.0822508354927531	131.962596143431
24.1083810422966	3.79368359626754	5.20840138536782	-6.66610356170108	-7.02792300122895	3.25791523996273	1.17048998517968	-1.85975753725579	0.912819840725849	-0.799659717114632	-0.471293495823706	1.51617913689708	0.221384958314927	0.0518580835852475	-0.0951054066783794	132.228955754331
24.1219515728462	3.8369949100815	5.18962001436453	-6.63376512180838	-7.04156106927192	3.28295245720056	1.17886265724534	-1.86287126350512	0.911124886128538	-0.804182138291786	-0.470209447975375	1.52036192450675	0.222903994824171	0.0524283361762837	-0.0983088417912336	132.295334143612
24.1491419754645	3.92698863062456	5.14960462495248	-6.56438333466925	-7.06839898784198	3.33378115058936	1.19607091131088	-1.86865416846481	0.907130793167025	-0.813443552604335	-0.467912832499795	1.52881569949377	0.225746125675817	0.0536509013602649	-0.105033335988136	132.433608891755
24.1706938257947	3.99832009353208	5.11788734236486	-6.50938944903026	-7.0896714497587	3.37406935109071	1.20971064005164	-1.8732378557281	0.90396496679365	-0.820784400693738	-0.466092472805579	1.53551639075618	0.227998875647695	0.0546199396725709	-0.110363352410212	132.543209206185
24.1706938257947	3.99832009353208	5.11788734236486	-6.50938944903026	-7.0896714497587	3.37406935109071	1.20971064005164	-1.8732378557281	0.90396496679365	-0.820784400693738	-0.466092472805579	1.53551639075618	0.227998875647695	0.0546199396725709	-0.110363352410212	132.543209206185
24.1767815717487	4.01952821779039	5.10812475518417	-6.49231534772088	-7.09550975235033	3.38564547624621	1.21370321243791	-1.87438033453617	0.902872563840194	-0.822918286607792	-0.465534030828194	1.53742203647167	0.228568217918432	0.0549185129149971	-0.111964221488001	132.575945773002
24.1784104083852	4.02520266117964	5.10551267843403	-6.48774700305625	-7.09707184794832	3.38874278301703	1.21477146466557	-1.87468601604014	0.902580280626359	-0.823489228887785	-0.46538461415427	1.53793191082929	0.228720551073645	0.0549983991388355	-0.112392549842026	132.584704765211
24.2024082791057	4.10880500398812	5.06702859798278	-6.42044096253011	-7.12008641391087	3.43437582306605	1.23051016938361	-1.87918966302939	0.898274032459974	-0.831900998808033	-0.463183238065402	1.54544395878023	0.23096489607624	0.0561753736917344	-0.118703169480177	132.713752183458
24.2262083160818	4.19171814546245	5.02886177275071	-6.353689779815	-7.1429112523008	3.47963267327365	1.24611912730358	-1.88365618283524	0.894003284159762	-0.84024342374515	-0.461000009689702	1.55289407887967	0.233190739138362	0.0573426454970203	-0.124961765606451	132.841735760072
24.2334748091026	4.21703271806001	5.01720889299032	-6.33330968528755	-7.14988000319089	3.49345023946093	1.25088476627723	-1.88501987546434	0.892699363382317	-0.84279048586287	-0.460333438718792	1.55516870751832	0.233870320984918	0.0576990303394056	-0.126872604867637	132.88081098366
24.3045782969818	4.46473878489317	4.90318409555006	-6.13388806607485	-7.21807004934206	3.62865674789667	1.29751710350351	-1.8983637680472	0.879940345389887	-0.867713787914623	-0.453810963459419	1.57742621597178	0.240520109191011	0.0611862978903783	-0.145570391524494	133.263166637041
24.354318891482	4.66461137999916	4.80221635169151	-5.95410640571259	-7.26093480764321	3.72687324046978	1.33348849631669	-1.90377019026175	0.865997114150681	-0.88633122736565	-0.447953487486706	1.59267156112215	0.243464596304213	0.0641616307066216	-0.160733555425047	133.577493452012
24.3783912955834	4.7613415040869	4.75335211201364	-5.86709946858687	-7.28167958952419	3.77440598756311	1.35089717252156	-1.90638667648593	0.859249163100978	-0.895341303145868	-0.445118709775529	1.60004968180635	0.244889607090127	0.0656015695454851	-0.168071903760823	133.72961471606
24.4134608531788	4.90226148214956	4.68216490277149	-5.7403445844524	-7.31190134551958	3.84365342977225	1.37625876790901	-1.91019846919052	0.849418501527242	-0.908467510656358	-0.440988902059071	1.61079839752203	0.246965614854864	0.0676993250430397	-0.178762677666537	133.951230530108
24.4387119114692	5.00372779151698	4.63090812928012	-5.64907753726551	-7.33366185162817	3.8935135169699	1.39451982300575	-1.91294306611089	0.842340151372493	-0.917918745679175	-0.438015325472224	1.6185377722303	0.24846039827026	0.0692097674318218	-0.18646033265774	134.110800089073
24.5056354638564	5.27264665394203	4.49506093719426	-5.40719005107029	-7.39133430059175	4.02565903416865	1.44291758373945	-1.92021714443542	0.823580211414801	-0.942967605608082	-0.430134376238394	1.6390496431696	0.252422062571899	0.073212933127728	-0.206861632719607	134.533711541575
24.5206685982692	5.33305428714098	4.46454538586168	-5.35285451502893	-7.40428934625594	4.05534307291492	1.45378924276585	-1.92185113117523	0.819366138955996	-0.948594367260249	-0.428364067208066	1.64365725441989	0.253311976956605	0.0741121700306818	-0.211444406273702	134.628710753114
24.655285823793	5.89528896176704	4.17298324569904	-4.83196503306815	-7.51571072345079	4.32242176496912	1.55362216465025	-1.93320090612141	0.777555367487266	-0.999503408930583	-0.411239280488909	1.68382769648509	0.259880295823433	0.0824813798152588	-0.253755384147678	135.518966525735
24.953795721353	7.42269496781087	3.27749989863635	-3.21246478233641	-7.69816116066341	4.92172316576011	1.80648093072462	-1.9143317538983	0.630848942285044	-1.11678404220541	-0.355125325227809	1.75368766325302	0.255806975376184	0.104555059657067	-0.362045826859899	138.040678257293
25.1068754410902	8.38294731408313	2.63899646804829	-2.05612306690624	-7.73937215790916	5.20786658378381	1.95257305164889	-1.87466241773798	0.521347421487675	-1.17262443979405	-0.311200495979416	1.76428900276636	0.241664741724338	0.116343205067975	-0.420645847705407	139.719292914236
25.1642930828651	8.78294880720783	2.35326467225807	-1.54112796819727	-7.74015523237779	5.30451390299149	2.01016284067765	-1.85246834289753	0.472787328244856	-1.19077390005915	-0.290441226590827	1.75949256504537	0.233669092623604	0.120469884292018	-0.441968238543954	140.445534821122
25.2209898548446	9.21591481996992	2.0226610372998	-0.949296511875446	-7.72481251122305	5.38548598274826	2.06902672150081	-1.8231608677064	0.417891735790563	-1.20468337736971	-0.265221846296679	1.74414059410349	0.223233970151379	0.123974460695919	-0.461427495997323	141.261581159256
25.2231235568193	9.23220887700653	2.01021924204166	-0.927023780942488	-7.72423510984229	5.38853325123364	2.07124197951936	-1.8220579227678	0.415825818632765	-1.20520684066698	-0.264272750966264	1.74356284462021	0.222841259232428	0.124106350419665	-0.462159817337773	141.292291896787
25.336033865731	10.1208173839905	1.31313774337904	0.316125196596477	-7.68003566290459	5.53480896853023	2.18908081435561	-1.75807359520326	0.301911547464511	-1.22856017267952	-0.210042790601336	1.70302589641599	0.200329069336912	0.130356368890874	-0.498686424047917	142.994536017108
25.3806132198149	10.5088252948365	0.980573054806036	0.901602578463926	-7.64199430254647	5.56878465225432	2.23604331580893	-1.72459866510179	0.250596354487681	-1.23078729332252	-0.182605666130153	1.67158598690724	0.189021411140664	0.131618356342036	-0.509368006186423	143.779692726863
25.5515649768216	12.1292866568693	-0.604582687696153	3.62366530436864	-7.37156280114009	5.51576639779913	2.40216944274578	-1.5561702287304	0.0359166555793122	-1.18192159037775	-0.041873124761867	1.44423243583242	0.137677940021875	0.125920711332385	-0.514736512394036	147.363626585074
25.5515649768216	12.1292866568693	-0.604582687696153	3.62366530436864	-7.37156280114009	5.51576639779913	2.40216944274578	-1.5561702287304	0.0359166555793122	-1.18192159037775	-0.041873124761867	1.44423243583242	0.137677940021875	0.125920711332385	-0.514736512394036	147.363626585074
25.5772408512989	12.3821533385925	-0.886386662769804	4.09551309941394	-7.31147642098421	5.47474642370012	2.42316447723397	-1.52604811369092	0.00320475778911956	-1.16388056025892	-0.0152410636408717	1.39174219273562	0.129442358790535	0.123169822559065	-0.508480876970285	147.978663446117
25.5981443440632	12.5873123128887	-1.12327223420374	4.48937261173195	-7.25874342225132	5.43393517003532	2.43910637984526	-1.50093512923	-0.0230050123908398	-1.14672209715911	0.00750577374557236	1.3450454921499	0.122785936659817	0.12051209858711	-0.501672437682274	148.491381844638
25.5996346493264	12.6019211339077	-1.14026267864947	4.51758152395731	-7.25493003931066	5.43091811635422	2.44022557152762	-1.49913749487062	-0.0248660943298165	-1.14546280584211	0.00914247331321531	1.34165926107751	0.122312510024284	0.12031657205631	-0.501161819320135	148.528095643895
25.5996346493264	12.6019211339077	-1.14026267864947	4.51758152395731	-7.25493003931066	5.43091811635422	2.44022557152762	-1.49913749487062	-0.0248660943298165	-1.14546280584211	0.00914247331321531	1.34165926107751	0.122312510024284	0.12031657205631	-0.501161819320135	148.528095643895
25.6053188982894	12.6573578378875	-1.2061030936815	4.62644160937431	-7.23981565977601	5.4182404748465	2.4442968722077	-1.49221742904084	-0.0318661525317503	-1.14026549991994	0.0155428287394932	1.32812752200951	0.120524020796016	0.119505021848456	-0.498935712065387	148.669706184897
25.6124680039008	12.7270808310363	-1.28891088124166	4.76335543081068	-7.22080623632386	5.40229574782399	2.44941736547381	-1.48351403097058	-0.040670157370002	-1.13372882477172	0.0235925846863671	1.31110859262522	0.118274629810313	0.118484331484131	-0.496135926909907	148.847810402341
25.6282287443196	12.8797586585104	-1.47405418511429	5.0682134581207	-7.1774048053939	5.36398342279707	2.46014815417455	-1.46419532734961	-0.0597653308342868	-1.11824675792751	0.0417477794783832	1.27194088534606	0.11337374092467	0.116055709773648	-0.48920231455002	149.244246138176
25.6588386266526	13.1715145866471	-1.84134331272044	5.66855906885549	-7.08828261171252	5.27890715523276	2.47898949950545	-1.42642198966978	-0.0955599339262222	-1.08452989475536	0.0783033167430092	1.19038947519843	0.10410340918423	0.110732062806456	-0.473127725759371	150.024705147138
25.7107072733692	13.6460303374502	-2.47923069340668	6.69801398628058	-6.92523987514153	5.10572676207096	2.50486446876768	-1.36274825461775	-0.151488206536771	-1.01730784552387	0.143326396712481	1.03772216249077	0.089307691739587	0.100055246391956	-0.438575249139418	151.363593787162
25.711923048659	13.6567413261078	-2.49432928948957	6.72216310620972	-6.92125383937959	5.10122902511626	2.50537001400655	-1.3612774564346	-0.152708851516948	-1.01557716789558	0.144890116611852	1.03393177237292	0.0889774093255085	0.0997804402177711	-0.437651007019184	151.395029821446
25.7461354260359	13.9514238002795	-2.91982544559043	7.39964509777351	-6.80726702963532	4.96917884714186	2.51820018805699	-1.32041180036286	-0.185656366851788	-0.964889574596562	0.189290090198817	0.924699181336711	0.0799213727521323	0.0917516330379198	-0.410154486512691	152.277504949863
25.7461354260359	13.9514238002795	-2.91982544559043	7.39964509777351	-6.80726702963532	4.96917884714186	2.51820018805699	-1.32041180036286	-0.185656366851788	-0.964889574596562	0.189290090198817	0.924699181336711	0.0799213727521323	0.0917516330379198	-0.410154486512691	152.277504949863
25.7461354260359	13.9514238002795	-2.91982544559043	7.39964509777351	-6.80726702963532	4.96917884714186	2.51820018805699	-1.32041180036286	-0.185656366851788	-0.964889574596562	0.189290090198817	0.924699181336711	0.0799213727521323	0.0917516330379198	-0.410154486512691	152.277504949863
25.7624498247157	14.0803475143365	-3.12168479254253	7.7162736065572	-6.75082335081986	4.89885598395458	2.52222467803155	-1.30203446123405	-0.199029151313675	-0.937947809271515	0.21082030662371	0.869294616859808	0.0759855342494579	0.0875548140918851	-0.394947288868535	152.691117906981
25.7631362655271	14.085772078283	-3.13017817906767	7.72959599341014	-6.74844843983199	4.89589709566121	2.52239401152755	-1.30126122062428	-0.199591821455371	-0.936814213874372	0.211726206958907	0.866963427403068	0.0758199308319869	0.0873782297225066	-0.394307434388145	152.708520988729
25.7726568824394	14.1610082740225	-3.24797752614843	7.91437134399484	-6.71550952166104	4.85485868206584	2.52474258888349	-1.29053673061109	-0.207395796361898	-0.921091769447527	0.224290626073775	0.834630906669104	0.0735230879419702	0.0849290861028338	-0.3854329483638	152.949893692191
25.7896931637338	14.295636629091	-3.45876878386344	8.2450100912349	-6.65656831221387	4.78142415945795	2.52894515525561	-1.27134622748647	-0.221360302333186	-0.892957879768013	0.246773515608518	0.776774790489309	0.0694130957089193	0.0805465655141453	-0.369552859746983	153.381808274075
25.8131424603654	14.480943514935	-3.74890878825129	8.70011211308785	-6.57543969733199	4.68034647273302	2.53472970552047	-1.24493178923539	-0.240581506607519	-0.854233470779013	0.277719702556563	0.697139733588773	0.0637559675269541	0.0745143203602637	-0.3476949846581	153.976309678173
25.8278357379688	14.5876875712738	-3.9281715188871	8.97778854800979	-6.52376479182861	4.61278145801677	2.53691602152662	-1.22944046359625	-0.25079732911111	-0.828258670439674	0.297130950821729	0.645475416840821	0.0605021237178132	0.0705533318743134	-0.332689712907476	154.340190890932
25.8673192929072	14.859441879347	-4.40349280265468	9.70879136146645	-6.38469288446302	4.42671483555741	2.54081676155265	-1.18973171980767	-0.275383434820708	-0.756433656297752	0.348966265436177	0.505040750011044	0.0522067202312249	0.059772195843156	-0.290795253711696	155.30010300967
25.8935797790935	15.0286507165607	-4.71383141883719	10.182160202196	-6.29248225924642	4.30042123159448	2.54203625842689	-1.16487006147286	-0.289574119932337	-0.70740542264461	0.383052379452083	0.410901349264285	0.0470255248610033	0.0525567082272924	-0.261945752055285	155.923276507763
25.9041589516778	15.0938234368296	-4.83716979352173	10.3692915080826	-6.25549670530832	4.24906095428723	2.54219703736822	-1.15527225926899	-0.294735649541341	-0.687384845877101	0.39665561805507	0.372881487371471	0.0450241782483466	0.0496499840132805	-0.250110233237177	156.170052504236
25.933402531266	15.262106696221	-5.17018227535366	10.8707381430419	-6.15451748543953	4.10642089682138	2.5415161767826	-1.13051017245068	-0.306842343600958	-0.631376134870599	0.433556176405121	0.268079920475733	0.0398235333267779	0.0416978243407373	-0.216846107778617	156.833043168521
26.0269700729819	15.7452236263053	-6.19533272860871	12.3967595017342	-5.83897033055973	3.65034648667863	2.53460038083019	-1.05985457848851	-0.335614071317376	-0.450174819971469	0.547818369659367	-0.0640189497145448	0.0247094682668726	0.0168666536692756	-0.108682744968167	158.858959369015
26.1638814170458	16.2816979159319	-7.54920726816345	14.3579855707334	-5.41132032429361	3.00670282847077	2.5132111360691	-0.985601605628154	-0.347622593984994	-0.186379623615019	0.699761040522762	-0.527816514595069	0.00730077851760988	-0.0160162010547137	0.0495371834744176	161.490419480917
26.1679603022207	16.2959803520198	-7.58793730922197	14.4134956435518	-5.39899416103108	2.98792849549253	2.51248580337861	-0.98370497470185	-0.347684395332626	-0.178587711805433	0.704111629070587	-0.541324728966024	0.00683060787222391	-0.0169472571957071	0.0542148256045685	161.565223412582
26.17906216948	16.332283981091	-7.6908618304688	14.560070165769	-5.36610766955935	2.93752652166968	2.51039269839376	-0.979039581683048	-0.347408038267367	-0.157508601410096	0.715676792641381	-0.577574319207561	0.00562688475827665	-0.0193947632180564	0.0668786674706528	161.763280937155
26.1821507076532	16.342383646453	-7.71949542024278	14.6008471807081	-5.35695865147794	2.92350469844661	2.50981039683177	-0.977741669890829	-0.347331155764132	-0.151644395363287	0.718894219794245	-0.587658950973415	0.00529200912875035	-0.0200756591072413	0.070401746796778	161.818380517328
26.2034937745209	16.4097433111906	-7.91495907876877	14.8782843095357	-5.29439086132598	2.82734322298228	2.50568574283878	-0.969260698326637	-0.346381436447341	-0.111264099027509	0.740859266285091	-0.656818292682563	0.00305259736244978	-0.0246869219470322	0.0946744703596617	162.193791415547
26.2168536416499	16.4509136112985	-8.03632438038974	15.0501659835972	-5.25549602733183	2.76745575482007	2.50306356881033	-0.964152543444415	-0.345616184130839	-0.0860481112267592	0.754498163566757	-0.699889978087076	0.00168154630988341	-0.0275342830269492	0.109837480746103	162.426592054203
26.2737151098257	16.6128826598467	-8.53942605027791	15.7575428231241	-5.0937059116548	2.51697946655802	2.49141699082694	-0.945145963349886	-0.340093000956852	0.0203490347658349	0.811039216098493	-0.880113809938421	-0.00373033406822735	-0.0391105785070962	0.173891897705224	163.387667719167
26.302077164371	16.6869913841781	-8.78341202851323	16.0979406247705	-5.01499198986918	2.39447652727094	2.48539442577553	-0.937078473113714	-0.336203289351135	0.0728765199995048	0.838458415072016	-0.968342557117663	-0.00620777498028614	-0.0446010526431065	0.205552040169879	163.851725448237
26.3076265905509	16.7013203640848	-8.8309713823413	16.1642231530698	-4.99964218261601	2.370571101573	2.48421078674828	-0.935536468625668	-0.335413147358488	0.0831397621408367	0.843803095455964	-0.985562210390668	-0.00668676180937197	-0.0456679838033451	0.211739002438496	163.942129723764
26.3308649545928	16.759836169541	-9.02853563785873	16.4389542926929	-4.9358290109823	2.27105736450188	2.47921423826079	-0.929402075054867	-0.331853444720999	0.125978599796215	0.866004292390727	-1.05727421645316	-0.00864109698274794	-0.0500701880323519	0.237571467586293	164.317209067032
26.333148322217	16.7653593370596	-9.04770421353343	16.4655161892111	-4.92963030740847	2.26137091064294	2.47871743462035	-0.928848785438091	-0.331465480874094	0.130166170272702	0.868158191540892	-1.0642594450275	-0.00882521718696576	-0.0504926682347076	0.240097860576922	164.353529943375
26.3551013830219	16.8174961970483	-9.23095433827878	16.7190365341941	-4.87034266838273	2.16864413625431	2.47391787789064	-0.923744768086555	-0.327570957071958	0.170331603794189	0.888748419672543	-1.13115262222305	-0.0105603705113961	-0.0545108407972874	0.264335575546627	164.700444104899
26.3898771147748	16.8962721693795	-9.51714164524014	17.113314874185	-4.77764270000081	2.0233501287193	2.46622425805138	-0.916526629178136	-0.320740035021476	0.233586810029198	0.920901057729167	-1.23607238471585	-0.0131658885298031	-0.0607020138812499	0.302531097690094	165.240983061898
26.3999185825851	16.9184369196312	-9.59915838626566	17.2260477947776	-4.75106056578464	1.98164069952978	2.46398905177757	-0.914577998469052	-0.318664204125995	0.251796502486094	0.930114862784786	-1.26620907916904	-0.0138953867564685	-0.0624628951132113	0.31353090059084	165.395696633179
26.4241048175282	16.9693844394713	-9.7941333477341	17.4929164917348	-4.68780580136718	1.88220574264119	2.45854857589672	-0.910467929659212	-0.313219605562271	0.295431522228621	0.952015563678123	-1.33813440430845	-0.0155521844780203	-0.0665905521428781	0.339908998529181	165.762646038888
26.4257688602705	16.9728885402367	-9.80754665327613	17.5112751864972	-4.68345415964004	1.87536498080984	2.4581742377825	-0.910185428950737	-0.312844799332774	0.298433559558498	0.953522221332077	-1.34308264263844	-0.0156661263487396	-0.0668744862406164	0.341723789844232	165.787889925271
26.4887721288454	17.0985058795546	-10.3080417713001	18.192884830993	-4.52092440278617	1.61937924867998	2.44384685598648	-0.901255696247974	-0.297313821065918	0.411461155437259	1.0097355363945	-1.52851703608807	-0.0196624855002551	-0.0772886464155818	0.410121540649205	166.727267808261
26.5145329253945	17.1461312169509	-10.50877224668	18.4643856105904	-4.45567100972647	1.51635518681455	2.43791855838906	-0.898572824225971	-0.290235241190253	0.457329958818925	1.03228500292145	-1.60330954485322	-0.0211104977157148	-0.0813636584351129	0.437922649793328	167.102633695056
26.5254685337554	17.1662720490262	-10.5939032073312	18.5794913130179	-4.42799546608935	1.47265515323643	2.43540070944882	-0.897454150161927	-0.28721519898675	0.476794285198423	1.04184856154353	-1.63503814848701	-0.0217210963613968	-0.0830896861876641	0.449720965210716	167.261799527861
26.531184212904	17.176620917288	-10.6382109331605	18.6393075072129	-4.41358888845634	1.44989533894441	2.43408204752669	-0.896916962174107	-0.285600992986	0.486950530552278	1.04682664975351	-1.65157174122053	-0.0220301193027736	-0.0839826128096508	0.455879381813318	167.344571628984
26.534057940071	17.181721612157	-10.6603800069703	18.6691825758753	-4.40637939084685	1.43849892349929	2.43341760113475	-0.896674342920278	-0.284768688394016	0.492046962168267	1.04931778202619	-1.65985565382655	-0.0221794676531844	-0.0844261651214981	0.458970933354912	167.385946627229
26.5530517313722	17.2149063618035	-10.806348575767	18.8656104809634	-4.35890473463155	1.36341905338904	2.42901953577039	-0.895213772471215	-0.279159074115395	0.525679633051051	1.06572268540407	-1.71445778991214	-0.0231331154306377	-0.0873289047158063	0.479378946462031	167.658167132697
26.5534447729788	17.2155875081893	-10.8093632713336	18.8696643663867	-4.35792418644157	1.36186798144271	2.42892845828115	-0.895185051895835	-0.279041852680975	0.526375052764443	1.06606152256824	-1.71558610332795	-0.0231524976633374	-0.087388667772663	0.479800984960213	167.663787146258
26.5550785007527	17.2184187803749	-10.8218942395412	18.8865148603204	-4.35384841231344	1.35542075225568	2.42854988303305	-0.895065671146094	-0.278554606776537	0.529265653863924	1.06746994263522	-1.72027608254121	-0.0232330623957904	-0.0876370805722018	0.481555242027382	167.687147452365
26.5923324629969	17.2815312865286	-11.1061078999609	19.2679209099333	-4.26139737286785	1.20908454196485	2.41990269866715	-0.892740642188034	-0.267140463377948	0.595035078149531	1.0994223119798	-1.82680626578735	-0.0249709977289134	-0.0932189577882899	0.52148520409173	168.2164061789
26.6130299360464	17.3152742200095	-11.2626179263764	19.4772337098114	-4.2104812145795	1.12840780254438	2.41508723485963	-0.891814968377126	-0.26051813826402	0.631442453512401	1.11702550409991	-1.88561330036911	-0.0258415479168153	-0.0962426087498232	0.54360231162068	168.507328854472
26.6192258825872	17.3253273873892	-11.3094198620767	19.5397989951937	-4.19525536431208	1.10427937561731	2.41364532134659	-0.891551275560898	-0.258525375389087	0.642336464185432	1.12228975160987	-1.90320390418642	-0.0260985986458434	-0.0971448958070387	0.550220782101973	168.594305430424
26.6279659835417	17.3391941561828	-11.3751101873936	19.6274389332008	-4.17388430944302	1.0703932621342	2.41160947784475	-0.891268442904391	-0.25564544976037	0.65767234772502	1.12968035213053	-1.9279282177239	-0.0264366394489564	-0.0983983120547389	0.559540656305288	168.716255464752
26.6393902058026	17.3571254181499	-11.4607719942425	19.7416136399125	-4.14601607464864	1.02619350262246	2.40894759786662	-0.890954566088002	-0.251837754153919	0.677698656821214	1.13931894979802	-1.96019079025197	-0.0268625857931178	-0.100024354809075	0.571712547761311	168.875200742537
26.65572845251	17.3822909385734	-11.5827820211064	19.9039621206753	-4.1063236300481	0.963211886421375	2.40513923767567	-0.89064439344623	-0.246284248880455	0.706291368934949	1.15305005108659	-2.00619627262618	-0.0274313812969395	-0.102318966508115	0.589094568605015	169.101390147936
26.6615863164783	17.3912996969937	-11.6265125284919	19.9621425922847	-4.09209720352413	0.940637409830297	2.40377376324397	-0.890537255007831	-0.244289941553671	0.716541508954444	1.15797159329463	-2.02268699868045	-0.02763412032548	-0.10314076034281	0.595325909447027	169.182454476516
26.6697113175906	17.4036371172385	-11.6870027706558	20.0425300063035	-4.07241905874653	0.90940297474597	2.40187962441704	-0.890434714071879	-0.241487814997128	0.730742566939705	1.16478023706213	-2.04551549549312	-0.0279014601814217	-0.104270200891368	0.60396000143505	169.294520374154
26.6957227528214	17.4422937283734	-11.879774512977	20.2982256605819	-4.00971254638803	0.809823108075081	2.39581616301319	-0.890352678333044	-0.232324204228351	0.776117838595877	1.18648337391051	-2.11836064061634	-0.0286809942511636	-0.107829583427463	0.63155091983368	169.651300465312
26.7015653384561	17.4507917295065	-11.9228788612083	20.3552926259222	-3.9956925152521	0.7875485663268	2.39445477306333	-0.890388774196065	-0.23022303159166	0.786289775565866	1.19133749859919	-2.13467008280529	-0.0288384962312705	-0.108616342295518	0.637736332174803	169.730999230357
26.7149986934734	17.4701931907619	-12.0218385455591	20.4862278677411	-3.96350641375788	0.736404921831528	2.39132547498833	-0.890512434325396	-0.225359896127302	0.809661620598694	1.2024827060096	-2.1721293468076	-0.0291869262654952	-0.110415523894011	0.651948258379586	169.913914501294
26.7336263885096	17.4967324469589	-12.1586735663813	20.6670640947933	-3.91900522820464	0.665672804217041	2.38698858962492	-0.890791799109729	-0.21853117229373	0.842028825679158	1.21789638882726	-2.22396752795746	-0.0296334531664646	-0.112884375841179	0.671629489841439	170.166682879937
26.7447185123576	17.5122550522113	-12.2398481235129	20.7741785142023	-3.89260921093804	0.623702570129088	2.38440891760824	-0.891040937783503	-0.214399631997276	0.861267934426701	1.22704278006573	-2.25475193027794	-0.0298701692963474	-0.114333792567223	0.683327096064833	170.316513787213
26.7479879021218	17.5167905023647	-12.2637300979094	20.8056690828685	-3.88484392125223	0.611353423445744	2.3836490760747	-0.891126073266804	-0.213172646814643	0.866933480725863	1.2297341064332	-2.26381349432899	-0.0299356807638903	-0.11475798537207	0.686771620156494	170.360578031835
26.7511991366695	17.521236779653	-12.2871776892706	20.836581989272	-3.87722000375141	0.59922863460148	2.38290288288758	-0.891212179226485	-0.2119655310382	0.872497092884983	1.23237657729308	-2.27271123523765	-0.0299990968700925	-0.11517397511107	0.690154118102315	170.403837242285
26.7715373153823	17.5491104932035	-12.4353572924303	21.0317749222342	-3.82904438141827	0.522596192413976	2.37818159569119	-0.891841200435434	-0.204254480653961	0.90769438370618	1.24907929100404	-2.32897509788335	-0.030369174546948	-0.11778632277385	0.711551068653131	170.677098788372
26.8015729771423	17.5892769928983	-12.6530264785422	21.3179395043239	-3.75829446637192	0.40999859938837	2.37122969469269	-0.893058297508135	-0.192640197733403	0.959525307130899	1.27362776548441	-2.41174322869393	-0.0308025613147554	-0.121565146977426	0.743051598947544	171.078098025279
26.8061113982054	17.5952876696967	-12.6858455639548	21.3610533681982	-3.74762835100741	0.393020160402309	2.37018078284173	-0.893258852642839	-0.190872197290963	0.96734742730685	1.27732992384398	-2.42422975899336	-0.0308611684272586	-0.122131386698314	0.747804922225163	171.138535148987
26.809372431543	17.5995652186033	-12.7093767929182	21.391942945581	-3.73998164317383	0.380845583434264	2.3694282289463	-0.893414686029846	-0.18959261794101	0.972961016394437	1.27998498987844	-2.43318767320085	-0.0308983816579598	-0.122534883082784	0.751215717581638	171.181851896377
26.8119498342039	17.6029403259812	-12.7279678954192	21.4163444464098	-3.73394040853979	0.371226785885025	2.36883361104476	-0.89353945719776	-0.188580025511632	0.977396793313615	1.28208274528304	-2.44026568301772	-0.0309271041888824	-0.122853321176225	0.753910809068401	171.216072498601
26.8153912628866	17.6073840356326	-12.7527108655765	21.4487864235861	-3.72590164862944	0.358423628126745	2.36804181087906	-0.893723531850631	-0.187214293111177	0.983307923915041	1.28487573905979	-2.44969378345447	-0.030957688964917	-0.123273252596471	0.757501432999865	171.261592342875
26.8216284904757	17.6154377920782	-12.7975548970319	21.5075840956408	-3.71133224164275	0.335219251061709	2.36660675634393	-0.894057147801788	-0.184739046754895	0.994021226519429	1.28993774657073	-2.46678122404308	-0.0310131206552042	-0.124034334135949	0.764009061287937	171.344092273784
26.8229096072121	17.6170920209845	-12.8067657905584	21.519661044999	-3.70833970836366	0.330453108510325	2.36631199839959	-0.894125671993417	-0.184230635046588	0.996221722023597	1.29097747495153	-2.47029095746343	-0.0310245062372016	-0.124190659087066	0.765345717902568	171.36103762983
26.8349658088729	17.6326555338544	-12.8934415518644	21.6333046755383	-3.6801796672901	0.285602972380037	2.36353827119848	-0.894771614149719	-0.179445280217365	1.01692914688104	1.30076153326722	-2.50331853288759	-0.0311311545992961	-0.1256614517198	0.777924059372692	171.520494224548
26.8434994792398	17.6435960978023	-12.9546933485704	21.7135735482453	-3.66028160916675	0.253906738569825	2.36157785560469	-0.895249631270515	-0.176041816798951	1.03157151518257	1.30767710552876	-2.52666811182313	-0.0311970673763907	-0.12669608806499	0.786817136122061	171.633149547543
26.8446199584478	17.645013169448	-12.9627097558214	21.724068556927	-3.6576779628449	0.249758037289683	2.36132125402144	-0.895317686378887	-0.17559080743598	1.03349009844151	1.30858256622006	-2.52972655245177	-0.0312032302636821	-0.126830269904607	0.787982090392574	171.647886106878
26.851311106999	17.653456885416	-13.0105557452796	21.7866984016764	-3.64213862027737	0.224996092357349	2.35978975039973	-0.895729085353798	-0.172893631535455	1.04494327532685	1.31398719591094	-2.54798334743812	-0.0312376136534787	-0.127629947807977	0.794936113150066	171.735834463934
26.8596162829966	17.6639371059979	-13.0699426871513	21.8644350760679	-3.62285103395403	0.194261301928372	2.35788883247572	-0.896239794960452	-0.169545790088872	1.05915910906011	1.32069548434934	-2.57064390848945	-0.0312802552635557	-0.128622498852104	0.803567533353195	171.844996781365
26.8677406832897	17.674081051378	-13.1278851569525	21.9402256279262	-3.6040358598123	0.164271827547105	2.35603463347002	-0.896768013183027	-0.166248611214796	1.07304100399761	1.32724293531036	-2.59276790152185	-0.0313077183311032	-0.12958394566207	0.811994597605108	171.951464610352
26.8687051664893	17.6752797386941	-13.134755762244	21.9492098154012	-3.60180500184817	0.160715671163335	2.35581481419581	-0.896832161802961	-0.165856075277465	1.07468765405802	1.32801943445313	-2.59539204833338	-0.0313102377163864	-0.129697589639883	0.812994126699084	171.964087207146
26.8740495940735	17.6818920399202	-13.1727838890456	21.9989215268626	-3.58945838713734	0.141032075816213	2.35459841142427	-0.897195353069447	-0.163674978171134	1.08380482804524	1.33231797432471	-2.60992059742847	-0.0313201843397418	-0.13032464417676	0.818527911163655	172.033941518245
26.9004958276518	17.7143335700982	-13.3605446376241	22.2442337332363	-3.52850741951802	0.0438401959007118	2.3485961302884	-0.899063126143387	-0.152827828555324	1.12884815189816	1.35354845319376	-2.681693579804	-0.0313314465393085	-0.133402287870728	0.845863894535799	172.378746122766
26.9200582986437	17.7378811750329	-13.4987401873004	22.4245762968149	-3.48366241673123	-0.0277043486851677	2.34418591185029	-0.900555625319471	-0.144718620665354	1.16204444142907	1.36918586151646	-2.73458484182214	-0.0312773877105196	-0.135637422454668	0.86600399654051	172.632380492202
26.9207867428669	17.7387527401893	-13.5038777946341	22.4312783598712	-3.48199544266889	-0.030364227713608	2.34402206560424	-0.900612465382021	-0.144415680925798	1.16327905101544	1.36976734136186	-2.73655192488418	-0.0312746293710831	-0.13572015813374	0.86675295433363	172.641808010909
26.923723842485	17.7422605331836	-13.5245822594405	22.4582847518923	-3.47527782491232	-0.0410836329781576	2.3433619316336	-0.900843117424645	-0.143193075994765	1.16825507049903	1.37211086741539	-2.74448019610324	-0.0312625857724444	-0.136053141161479	0.869771483116731	172.679798798265
26.9452146337957	17.7676363205936	-13.6755999670866	22.6551406423699	-3.42629149541081	-0.119277061575225	2.33855439682262	-0.902597962687372	-0.134194940069639	1.2045757975721	1.38921235923307	-2.8023526701723	-0.0311323968126475	-0.138461810134206	0.891799601775446	172.956813854809
26.9474465777732	17.7702688528015	-13.6912790937505	22.675577625096	-3.42120570811413	-0.127395411899751	2.33805535467872	-0.902780848138777	-0.13325993108913	1.20834696737484	1.39098797089343	-2.80836161725686	-0.031118444492008	-0.138711680768067	0.894086725165806	172.985573586708
26.977640666453	17.8052270714465	-13.9022688706044	22.9503192035227	-3.35279604475574	-0.236656846565824	2.33136051015739	-0.90539872246336	-0.120497671793635	1.2591488183721	1.41490042715439	-2.88932379492771	-0.0308319419151911	-0.142027694397101	0.924885642400718	173.372397878459
26.9936700361125	17.8235364540781	-14.0138418018326	23.0955038533043	-3.31663167407462	-0.294440932596382	2.32782892825086	-0.906840919070698	-0.113680500794584	1.2860327880479	1.42755273368082	-2.9321761579715	-0.0306416586053492	-0.143763067057316	0.941179869846375	173.576884716923
27.0015057662094	17.8323758196592	-14.0681837908807	23.1661730941195	-3.29902276724993	-0.322587533270889	2.32611305443141	-0.907568257379983	-0.110329796344479	1.29913497085598	1.43371836417016	-2.95306498913262	-0.0305311793272304	-0.144599972294551	0.949119095934371	173.676451282608
27.0148684949716	17.8474177467797	-14.1607975513781	23.2866005595563	-3.26901382961745	-0.370557905394812	2.32319001465657	-0.908814965232759	-0.104610407040095	1.3214670343237	1.44422727039486	-2.98867043694631	-0.0303375886160166	-0.146023819557256	0.96265057579473	173.846131805357
27.0215194489858	17.8548466974869	-14.2067879321354	23.3463807701304	-3.25411461779122	-0.394380582514525	2.32174082480108	-0.909446626684271	-0.101754446308667	1.33256081827247	1.4494475467754	-3.00636061531895	-0.0302318876255898	-0.146726431829949	0.96937154143437	173.9303773825
27.0374655608216	17.872526885866	-14.3168111346565	23.4893442605199	-3.2184773728498	-0.451375289865002	2.31827929188753	-0.910985911507023	-0.0948859897401649	1.35910961406855	1.46193994917266	-3.04870183437876	-0.0299566263925752	-0.148397151870685	0.985453628516922	174.131885812905
27.0547826427791	17.8915684377149	-14.4360004040924	23.6441588616441	-3.17987890553926	-0.513122805527976	2.31453585280225	-0.912687297216056	-0.0874013209408929	1.38788102667218	1.47547770916726	-3.09459584840586	-0.0296306608415442	-0.150194799084508	1.00287997010843	174.350142476498
27.0559265826768	17.8928163452925	-14.4438554099519	23.654358030929	-3.17733562514394	-0.517192507460842	2.31428955002804	-0.91280153618021	-0.0869052621596133	1.38977783596075	1.47637018111673	-3.0976220409973	-0.0296073720958596	-0.150312507468167	1.00402873481097	174.364523953234
27.0853090666723	17.9246821676872	-14.6452655553529	23.9158062921358	-3.11213302064636	-0.621550086310162	2.30798167300264	-0.915770481258933	-0.0741326796459877	1.43842633829859	1.49925942316088	-3.17524750326373	-0.0289752586381139	-0.153316476004812	1.03349036166719	174.733234334283
27.0960152879838	17.936177559363	-14.7184376971925	24.0107484142055	-3.08845113996524	-0.65946741194655	2.30569469330638	-0.916873759963697	-0.0694589982537073	1.45610784663319	1.50757845869351	-3.20346848168773	-0.0287231686375243	-0.154399238192708	1.04419791626211	174.867159445088
27.106567327458	17.9474378861993	-14.7904250189414	24.1041285460615	-3.06515661411072	-0.696773653195642	2.3034475390864	-0.917974075448237	-0.0648404473322553	1.47350747467036	1.51576488737085	-3.23124486177043	-0.0284609846363276	-0.155459475244967	1.05473489801169	174.998900322509
27.1223438072654	17.9641856700831	-14.8978876583201	24.2434958117831	-3.03038765664175	-0.752468354460511	2.30009650480795	-0.919635480589234	-0.0579194851286557	1.49948710442394	1.52798831513968	-3.27272556898594	-0.0280509953543183	-0.157036088443061	1.07046839803286	175.195543929087
27.1315642137767	17.9739236260884	-14.9605976673344	24.3248064696081	-3.01010113226018	-0.784971436615557	2.29814301418467	-0.920615798042413	-0.053865536335241	1.51465067304069	1.53512290289846	-3.29694106815447	-0.0278009384200793	-0.157952672545696	1.07965202607222	175.310284877724
27.1395023395144	17.982305689775	-15.0145834872639	24.394804656968	-2.99263695709248	-0.812952780761433	2.29646135807469	-0.921460087282564	-0.0503750739094263	1.5277047943054	1.54126498174987	-3.31778802366639	-0.0275853159986562	-0.158741629040547	1.08755810753025	175.40906276397
27.143739994775	17.9867525294063	-15.0433495295712	24.4320933648159	-2.98333295679585	-0.827863884680709	2.29556641985223	-0.921915955735748	-0.0485066471326518	1.53466233836509	1.54453869255643	-3.32890154903059	-0.0274642476586954	-0.159160168158404	1.09177225140606	175.461690267307
27.1461386157067	17.9892694782735	-15.0596316935469	24.4531995060324	-2.97806670856859	-0.836303876652719	2.29505986976126	-0.922174002815005	-0.0474490557411895	1.5386004543392	1.54639168229916	-3.33519204540341	-0.0273957027243639	-0.159397065142101	1.09415754723843	175.49147848844
27.1745803032193	18.0187418619586	-15.2519629952661	24.7023931366689	-2.91588350037992	-0.936022083932896	2.28909160270884	-0.925302181991267	-0.0348388765106615	1.58514251635838	1.56829447840503	-3.40957346631937	-0.0264985422491581	-0.162172504594185	1.12235738857885	175.843278817526
27.1860988072058	18.0306740929531	-15.3298473235128	24.8033025984803	-2.89070272197207	-0.976403067552957	2.28667491242825	-0.92656973065256	-0.0297312305526159	1.60398990189952	1.57716413405181	-3.43969488521681	-0.0261343677366256	-0.163296187778102	1.13377711699699	175.985739242878
27.1912774628523	18.0360387561115	-15.3648636827917	24.8486709286941	-2.87938158466235	-0.994558132516491	2.28558838204331	-0.927139613857595	-0.0274348608479242	1.61246358136256	1.58115188179885	-3.45323730741388	-0.0259706364694032	-0.163801389351091	1.1389113632755	176.049788654644
27.1913902524016	18.0361555968479	-15.3656263284761	24.8496590371658	-2.87913501372549	-0.994953544324889	2.28556471774108	-0.927152025740953	-0.0273848466122546	1.61264813553116	1.58123873373528	-3.45353225726186	-0.0259670704520635	-0.163812392488121	1.13902318560221	176.051183631406
27.1947996373077	18.0396874404087	-15.3886794632937	24.8795274259533	-2.8716817058984	-1.00690599080549	2.28484939690353	-0.927527210215482	-0.0258730240960517	1.61822681015883	1.5838640805253	-3.46244795526974	-0.0258592774360315	-0.164144993598345	1.14240333345546	176.093350771418
27.1970334260132	18.0420014625777	-15.4037836048319	24.8990968413641	-2.86679838667788	-1.01473709251027	2.28438072714294	-0.927773026650039	-0.0248824958470291	1.62188189185764	1.5855841767212	-3.46828941525721	-0.0257886527256024	-0.164362909915771	1.14461796638931	176.12097818331
27.1986511696586	18.0436773125137	-15.4147222531173	24.913269308683	-2.86326181286573	-1.02040849508682	2.28404130939715	-0.927951050638599	-0.024165140272369	1.62452895743609	1.58682989646347	-3.47251988913849	-0.025737505239617	-0.164520728216531	1.14622183713453	176.140986373842
27.2108646791701	18.056318747577	-15.4972841696702	25.020235908244	-2.83656944971986	-1.06321540826198	2.28147992875916	-0.929297036230448	-0.018747241776604	1.64450897339266	1.59623273182712	-3.50445266405496	-0.0253487734340004	-0.165711295925814	1.15832824857191	176.292000907731
27.2215145376317	18.0672157169363	-15.569020579277	25.1131384723605	-2.8133854926745	-1.10041795797437	2.27925968499855	-0.930493589794253	-0.0139987775604304	1.66187731005269	1.60440835216857	-3.53222559544181	-0.0249795435855065	-0.166738716730134	1.16885706888122	176.423193440289
27.2350590921617	18.081012596284	-15.6601251580039	25.2311064184731	-2.78394655471831	-1.14766979918171	2.2764426618641	-0.932026470077906	-0.00794732424916531	1.68393900592737	1.61479465702406	-3.56751141960998	-0.0244938543562108	-0.168040561644578	1.18223461965834	176.589798227453
27.2402617563155	18.0863038196362	-15.6951020998178	25.2763944368764	-2.77264494252477	-1.16581144947399	2.27536150900299	-0.932616769357222	-0.00562119449480802	1.69240950042527	1.61878264253516	-3.58106036097898	-0.0243050889294579	-0.168539975304763	1.18737138591802	176.653760157521
27.2483266764934	18.0945042893796	-15.7493180089155	25.3465925191869	-2.75512703514336	-1.1939320072316	2.27368574536378	-0.933532134704928	-0.00201498919896695	1.70553927990992	1.62496430884676	-3.6020622733393	-0.0240120108574907	-0.169314009124505	1.19533379585755	176.752903938305
27.2641261190974	18.1104954303425	-15.855372135103	25.4838895096134	-2.72086475128557	-1.24894607791089	2.27041086707769	-0.935338720538731	0.00506473627034925	1.73122785404993	1.63706093483113	-3.64316282187238	-0.0234179479177432	-0.17082467577871	1.21091720691115	176.946833841657
27.2684644046019	18.1148743200024	-15.8844673868173	25.521552673301	-2.71146595794327	-1.264039862709	2.2695129349058	-0.935836982234488	0.00701121506674377	1.73827612817442	1.64038032790853	-3.65444143626573	-0.0232515085934204	-0.171238552216486	1.21519373514073	177.000035696137
27.2763380725436	18.1228077944494	-15.9372434969993	25.5898662966019	-2.69441835393028	-1.29141982674448	2.26788474893258	-0.936743861935583	0.0105468626801379	1.75106194546167	1.64640234219817	-3.67490327267218	-0.0229455087122131	-0.171988631814011	1.22295255586599	177.096537225342
27.3139759900155	18.1604835606076	-16.1889927553865	25.9156618011249	-2.61311481440472	-1.42204902950811	2.26012816424957	-0.941126062928485	0.0275024359419358	1.81206776845986	1.67514718056617	-3.77257326159374	-0.021409120214311	-0.175554864800027	1.25999406512154	177.556832939842
27.3279360636272	18.1744314638408	-16.2823113728808	26.0364205438719	-2.58297881716769	-1.47047322352354	2.25725401057159	-0.942756437347547	0.0337971115024808	1.8346831166961	1.68580438731804	-3.80878448841913	-0.0208314304945339	-0.176875553919679	1.27372794859406	177.727452602182
27.3476301206498	18.1941079080316	-16.413958877017	26.206778569014	-2.54046504730642	-1.53878679670203	2.25319936961492	-0.945056559451845	0.0426773709523546	1.86658732664001	1.70083887909592	-3.85986891991897	-0.0200163255027041	-0.178738670425835	1.29310282627031	177.96815106538
27.3485377318403	18.1950126642146	-16.4200214892275	26.214623292084	-2.53850732659327	-1.54193296932023	2.25301272519021	-0.945162966288551	0.0430870982496498	1.86805670073016	1.70153143285595	-3.86222201496129	-0.0199781051923082	-0.178824372523551	1.2939953641138	177.97923544957
27.3622536648404	18.2086183417815	-16.5114945408454	26.3329657875405	-2.50897286340832	-1.58940952091342	2.2501992041859	-0.946784453961652	0.0492949171795015	1.89023093204792	1.71198712003449	-3.89774441602998	-0.019378464209696	-0.180114193557657	1.30747189608901	178.146470001374
27.3758454509058	18.2220937963441	-16.6021241969153	26.4502151086983	-2.47971107957087	-1.6364490987972	2.24741189043761	-0.948392724478002	0.0554483137852998	1.91220118153365	1.7223471359175	-3.93294134671554	-0.0187818018991947	-0.181391768599123	1.32082530605532	178.312161895264
27.3765087535383	18.2227506477858	-16.6065454014238	26.4559346799032	-2.47828363670671	-1.63874392530013	2.24727594619208	-0.948471372485041	0.0557488110207315	1.91327302152049	1.72285260785131	-3.93465859106274	-0.0187524096501519	-0.181454051520108	1.3214768584687	178.320244796328
27.3906415713944	18.2367160336404	-16.7006818311799	26.5777072289349	-2.44789204815799	-1.68760875647432	2.24438257318582	-0.950153366146147	0.0621592107118228	1.93609703900958	1.73361812334993	-3.97123095049983	-0.0181155377445752	-0.182778581058057	1.33535478745779	178.492343112509
27.415830101971	18.2615612078913	-16.8683622810474	26.7946010817907	-2.3937594512613	-1.77465433157097	2.23923056757685	-0.953160739317165	0.0735967955666588	1.97675693006361	1.75279836141015	-4.0363886564434	-0.0169638567496408	-0.185135212340998	1.36008311816273	178.798888545944
27.4239998471945	18.2695983561719	-16.9227030880413	26.864884270301	-2.37621764565966	-1.80286595191939	2.23756180688883	-0.954140729570462	0.0773125359162385	1.98993607061456	1.75901609552741	-4.05751081088552	-0.016582374681798	-0.185897623273414	1.36810093204944	178.898229676536
27.4347646488416	18.2801872235784	-16.994302261163	26.9574886706785	-2.35310471766249	-1.8400375852758	2.23536310810655	-0.955432273835744	0.082208919963341	2.00730100173052	1.76720865321368	-4.08534161754459	-0.0160792445477183	-0.186902089496698	1.37866541157351	179.029120926391
27.4779516878767	18.3225736457121	-17.2813534269851	27.3287226290783	-2.26044705661362	-1.98907571474893	2.22655252289289	-0.960635356751604	0.101884106134391	2.07693581442367	1.80006064455256	-4.19694780857245	-0.0140215698262877	-0.190921719747522	1.42104164816538	179.553872972259
27.4827366968468	18.3272613151029	-17.3131401017569	27.3698285589066	-2.25018707488277	-2.00558056228114	2.22557727338821	-0.961213808926706	0.104066933827075	2.08464833187363	1.80369914363694	-4.20930914874769	-0.0137900165504168	-0.19136615847882	1.42573617253003	179.611980651798
27.4883336000239	18.3327443080284	-17.3503200532093	27.4179089552985	-2.23818627493127	-2.02488581050608	2.22443655481687	-0.96189042213897	0.106620149964558	2.09366944925843	1.80795499444108	-4.22376786627169	-0.0135191520010332	-0.191886001292118	1.43122723405603	179.679947513631
27.5049492648789	18.3490215950903	-17.4606966870973	27.5606458172684	-2.202559347508	-2.08219759631665	2.22105009906062	-0.963899152779053	0.114200033234408	2.12045062365655	1.82058940584927	-4.26669172557689	-0.0127149287222327	-0.193429243365064	1.44752868691626	179.881721652252
27.5209416921484	18.3646682001396	-17.5668940831914	27.6979711635846	-2.16828259397754	-2.13734220113543	2.21779294013023	-0.96583756096726	0.121504004534219	2.14622344661537	1.83274625054789	-4.30799663096987	-0.0119311640698741	-0.194911894294398	1.4632189582782	180.075854001643
27.5846572995505	18.4268742862256	-17.9897506539075	28.2447245626738	-2.03180766244399	-2.35693620873179	2.20483092580161	-0.97359480093609	0.150663992477082	2.24888949382721	1.88115554768245	-4.47250580872795	-0.00874134631760304	-0.200799572331314	1.52573836257367	180.848836682981
27.5847690256273	18.4269833653388	-17.9904921379432	28.2456833012743	-2.03156835202527	-2.35732126944085	2.20480819675503	-0.973608403348813	0.150715124863419	2.24906951996439	1.88124043396183	-4.47279427753149	-0.00873575293416364	-0.200809896444911	1.5258479910941	180.850192117324
27.6157125694521	18.4571479957642	-18.19577503459	28.5110952825277	-1.96531716890351	-2.46393367409415	2.19851804510253	-0.97738859253966	0.164899855154514	2.29892873601905	1.90474153395397	-4.55267204470389	-0.00716222479193773	-0.203661788242625	1.5562162756145	181.225444065462
27.6235238211953	18.464756079939	-18.2475856762584	28.5780787610237	-1.94859667361514	-2.49084215501248	2.19693082307067	-0.978344796930454	0.168484108072545	2.31151543135742	1.91067276519063	-4.57283403139738	-0.0067614838956413	-0.20438057002864	1.56388346198993	181.320151628287
27.651445028058	18.4919507932121	-18.4327816470689	28.8175095720849	-1.88882965736056	-2.58702595308228	2.19125734742034	-0.981762817445811	0.181296116055784	2.35650641164208	1.93187381209191	-4.64490267851061	-0.00532889361485242	-0.206949797532772	1.59128975747624	181.658681635768
27.6661347538261	18.5062583000661	-18.5302157597228	28.9434773693945	-1.85738541934493	-2.63762955419188	2.18827245493048	-0.983561084738385	0.188036687886769	2.38017677731421	1.94302797036431	-4.68281897161345	-0.0045751879747521	-0.208301502788305	1.60570858179845	181.836786865013
27.7252615922183	18.5638406396167	-18.9223899635104	29.4504958475258	-1.73082212649616	-2.84131076435735	2.17625833966942	-0.990801704932525	0.215172435269193	2.47545501239376	1.98792273937663	-4.8354340091908	-0.00153794987743664	-0.213740675294015	1.66374825369507	182.553661828949
27.7472579857894	18.585256896123	-19.0682880627622	29.6391138035204	-1.68373792747869	-2.91708558934049	2.17178883328548	-0.993498066086492	0.225272510751257	2.51090600781655	2.00462333825743	-4.89221122722965	-0.000404632629736036	-0.215762521562099	1.68534437956008	182.820353768884
27.7472579857894	18.585256896123	-19.0682880627622	29.6391138035204	-1.68373792747869	-2.91708558934049	2.17178883328548	-0.993498066086492	0.225272510751257	2.51090600781655	2.00462333825743	-4.89221122722965	-0.000404632629736036	-0.215762521562099	1.68534437956008	182.820353768884
