# Supplementary material for: A branching model of lineage differentiation underpinning the neurogenic potential of enteric glia
Source: Nat Commun. 2023 Sep 22;14:5904. doi: 10.1038/s41467-023-41492-3 (PMC10516949; doi:10.1038/s41467-023-41492-3)
Supplement: Supplementary file 6 — Source Data [file 41467_2023_41492_MOESM6_ESM.zip › source_data/Fig1f_pca.csv]

PC1	PC2	cluster
-39.4949035644531	-25.6543312072754	1
-51.8763885498047	-37.3008918762207	1
-32.7570686340332	-34.8793106079102	1
-63.1952018737793	13.6019716262817	2
-26.2566928863525	-24.809965133667	1
-45.7538223266602	-37.0928421020508	1
-39.4229850769043	-24.9658164978027	1
-29.3509960174561	-24.1917686462402	1
-34.3600196838379	-32.1860504150391	1
-41.2983589172363	-30.5250511169434	1
-38.7595176696777	-30.5348949432373	1
-68.3478927612305	23.6984348297119	2
-35.9052238464355	-35.0489540100098	1
-26.2456970214844	-17.4406089782715	1
-33.587215423584	-28.439998626709	1
-27.4526233673096	-24.9933834075928	1
-50.7463111877441	-23.1154441833496	1
-71.5775833129883	-26.4191951751709	1
-70.7862091064453	25.811429977417	2
-16.6316719055176	-19.0037269592285	1
-44.9991493225098	-41.555721282959	1
-44.6368217468262	-36.8325729370117	1
-51.4380149841309	-27.3814258575439	1
-50.1009140014648	-34.4258003234863	1
-58.9769859313965	-9.61155605316162	2
-44.7444534301758	-36.8185424804688	1
-48.170352935791	-21.3316841125488	1
-43.3535346984863	-29.0397682189941	1
-26.836856842041	-25.9174499511719	1
-37.2299118041992	-28.1968841552734	1
-39.4736175537109	-24.7248764038086	1
-56.0143280029297	-23.6320667266846	1
-29.8205966949463	-28.2148628234863	1
-40.2522621154785	-34.0417747497559	1
-41.166374206543	-27.6472053527832	1
-36.9140586853027	-34.9436988830566	1
-64.0738143920898	-6.26041889190674	1
-23.986349105835	-21.4008750915527	1
-41.2073974609375	-19.7769260406494	1
-61.1873245239258	-34.2318992614746	1
-34.9185371398926	-27.4829845428467	1
-38.3544464111328	-25.3894233703613	1
-21.2047328948975	-22.7969551086426	1
-45.0995330810547	-31.5152130126953	1
-51.6822357177734	1.66821455955505	2
-62.1734390258789	-27.5120296478271	1
-46.9592247009277	-35.8079109191895	1
-25.8384284973145	-28.799503326416	1
-54.6703033447266	-6.41210460662842	2
-35.3146705627441	-31.8307323455811	1
-43.7364768981934	-31.8159523010254	1
-47.5821151733398	-11.597412109375	2
-27.9891948699951	-25.300817489624	1
-37.2936210632324	-25.9187850952148	1
-61.8909187316895	-32.7648658752441	1
-31.878044128418	-31.9408187866211	1
-31.041971206665	-23.7345199584961	1
-49.8758354187012	-11.2322597503662	2
-36.6806144714355	-21.185998916626	1
-32.6597633361816	-27.5577449798584	1
-44.0603981018066	-22.5077304840088	1
-51.1229591369629	-6.15804624557495	2
-60.9182014465332	-25.7685489654541	1
-54.7961578369141	-17.4156227111816	1
-44.4781074523926	-16.8244476318359	1
-50.3434448242188	1.80106830596924	2
-37.6037406921387	-30.1488037109375	1
-69.3520965576172	26.6002941131592	2
-48.8325958251953	0.429433375597	2
-40.3998107910156	-25.7904376983643	1
-27.4633750915527	-25.9669456481934	1
-33.0467376708984	-28.8576374053955	1
-37.5427551269531	-33.4021911621094	1
-36.9699745178223	-33.2676315307617	1
-45.1490097045898	-29.7205848693848	1
-20.3588981628418	-21.9777660369873	1
-33.5632019042969	-19.4336376190186	1
-68.7988204956055	12.9257516860962	2
-45.9947319030762	-9.85223579406738	2
-59.5160942077637	10.5981378555298	2
-44.3127250671387	-7.48576831817627	2
-41.6356048583984	-29.781587600708	1
-40.0690269470215	-15.7367534637451	2
-52.0554237365723	-30.7722759246826	1
-27.5085887908936	-26.8595542907715	1
-54.1153411865234	12.9261741638184	2
-34.1147079467773	-21.5471343994141	1
-52.1918144226074	13.4240827560425	2
-47.9613571166992	0.634855508804321	2
-49.5738563537598	-2.08761167526245	2
-37.7768363952637	-37.1815948486328	1
-29.1468372344971	-15.6751203536987	1
-60.0492057800293	2.12899327278137	2
-41.4198417663574	-35.5691566467285	1
-36.8418579101562	-30.8280963897705	1
-33.3289909362793	-29.1645107269287	1
-36.9208564758301	-30.034595489502	1
-43.7145805358887	-27.2083129882812	1
-30.5994148254395	-29.7416133880615	1
-48.570240020752	-5.73340702056885	2
-25.1494636535645	-26.3818111419678	1
-48.4606819152832	4.21441745758057	2
-43.6861534118652	-37.3989105224609	1
-28.6745185852051	-19.3550338745117	1
-46.8755493164062	-5.08777761459351	2
-30.6182689666748	-32.2031593322754	1
-57.5204429626465	-17.6129360198975	2
-23.6990795135498	-25.4969501495361	1
-29.5319290161133	-21.7545146942139	1
-35.4203262329102	-37.4705924987793	1
-23.4919471740723	-28.5429267883301	1
-17.891321182251	-23.9163818359375	1
-44.4942359924316	-27.3097476959229	1
-5.69464826583862	-17.9129657745361	1
-27.1982822418213	-26.0437183380127	1
-19.2328586578369	-22.2733592987061	1
-43.464469909668	-35.0629425048828	1
-25.1846084594727	-23.1112976074219	1
-22.2746620178223	-24.6078548431396	1
-31.8165988922119	-34.4702949523926	1
-37.4310264587402	-11.1806688308716	2
-48.3316497802734	-30.3966197967529	1
-33.6454048156738	-34.1583633422852	1
-29.0291557312012	-29.8934097290039	1
-8.03697299957275	-15.2004985809326	1
-22.3520927429199	-26.134407043457	1
-30.599048614502	-31.2831974029541	1
-31.5330219268799	-21.4907341003418	1
-31.4912090301514	-26.1433067321777	1
-34.3012619018555	-31.6913661956787	1
-37.1620979309082	-31.4255981445312	1
-26.4628524780273	-27.5886344909668	1
-35.5062026977539	-23.7527980804443	1
-24.3218040466309	-25.6104297637939	1
-26.1303901672363	-24.976167678833	1
-23.6292877197266	-13.7637672424316	1
-35.6387634277344	-33.9196624755859	1
-27.3590965270996	-26.6900501251221	1
-40.0971336364746	-35.6491165161133	1
-42.1130905151367	-36.7280502319336	1
-34.9777565002441	-27.156717300415	1
-54.7625694274902	-25.7483444213867	1
-54.3878173828125	10.5655727386475	2
-50.0944175720215	46.8598709106445	5
-11.5271911621094	-14.2760648727417	3
-31.3813743591309	-22.5964202880859	3
-42.2717781066895	27.9705867767334	5
-31.6278038024902	6.29072713851929	5
-43.781307220459	38.4532356262207	5
-32.4571876525879	-20.856559753418	3
-30.2195243835449	10.8519172668457	5
-21.7210788726807	-4.54708337783813	5
-22.3989658355713	-7.93343830108643	5
-39.8687629699707	36.7362670898438	5
-32.1861801147461	-23.8189926147461	3
-26.1362152099609	-18.0555095672607	3
-49.9094314575195	46.4058113098145	5
-44.5097885131836	25.6903667449951	5
-19.330020904541	-23.0717487335205	3
-24.4070625305176	-18.0214042663574	3
-34.057201385498	25.5158576965332	5
-9.86745071411133	-15.0981092453003	3
-42.9168968200684	44.0676422119141	5
-13.8320636749268	-0.211499124765396	5
20.3174228668213	0.358272403478622	4
14.8677139282227	-1.7072936296463	4
-41.2289047241211	44.2359809875488	5
4.0183539390564	-16.0280742645264	3
9.37143707275391	-6.23087358474731	3
4.29194927215576	-8.9190559387207	3
-10.7370557785034	16.4795627593994	5
11.8970632553101	-3.6981086730957	4
-41.357738494873	38.4569816589355	5
-16.0904674530029	-14.9581594467163	5
-13.3176326751709	-15.5914449691772	5
-33.3016510009766	19.364013671875	5
3.55563426017761	-8.03782081604004	3
-11.3596334457397	-7.31866502761841	5
-2.43534207344055	-11.6223545074463	3
-2.50019288063049	-3.52046489715576	3
-16.7947635650635	-15.9499864578247	5
1.6774092912674	-11.3043699264526	3
-19.0788631439209	-28.0964965820312	3
-6.96492195129395	-13.2262668609619	3
-6.99586009979248	-12.6913166046143	5
-2.7345449924469	-13.0851554870605	3
-27.7215347290039	-20.8253517150879	3
2.63210153579712	-11.1055641174316	3
-7.42693471908569	-19.9109783172607	3
8.83146858215332	-11.3876810073853	3
-1.85646092891693	-14.3847036361694	3
-7.60049390792847	-9.44022560119629	5
-15.8469181060791	-26.6766777038574	3
-8.7343807220459	-15.3321485519409	3
-24.1606521606445	-26.128475189209	3
-3.08436512947083	-16.9799194335938	3
-27.5493221282959	7.20307922363281	5
-8.44132518768311	-27.6533107757568	4
6.39942646026611	-13.8680229187012	3
10.5038137435913	-13.8080024719238	3
5.68149518966675	-9.99940872192383	3
2.75739574432373	-17.799388885498	3
-5.1841926574707	-18.1541080474854	3
5.69825601577759	-8.55728149414062	3
-19.168586730957	-13.4248428344727	3
1.93999552726746	-12.5551834106445	3
-15.6294813156128	-10.7712526321411	3
-10.3171100616455	-26.6469287872314	3
-2.32949590682983	-12.7790212631226	3
-0.887741267681122	-8.75978183746338	3
-24.350643157959	-3.97789669036865	5
6.48953294754028	-10.920313835144	3
2.43239521980286	-11.6540145874023	3
-25.9030628204346	-15.2794303894043	3
-4.25344705581665	-17.8569602966309	3
10.1280727386475	-9.93170356750488	3
-11.0055665969849	-10.630392074585	5
-8.71753597259521	-11.9279041290283	5
-7.19299554824829	-13.9067659378052	3
3.43681049346924	-10.5926713943481	3
-2.05548596382141	-14.8917217254639	3
-0.0596330985426903	-9.96293163299561	3
-4.98063611984253	-20.1319065093994	3
-6.46165466308594	-12.2631368637085	3
-19.7938575744629	-25.1926441192627	3
-23.5944328308105	-6.98060989379883	3
-24.5764675140381	-19.6220092773438	3
6.17671298980713	-7.16491317749023	3
1.33016693592072	-15.0595121383667	3
-22.4363403320312	0.409281015396118	5
-18.5705757141113	-17.1720390319824	3
4.1134090423584	-11.0063056945801	3
-7.82155656814575	-21.8119983673096	3
-13.2208299636841	-11.3366861343384	5
-24.0812854766846	-18.3560237884521	3
-16.9888324737549	-18.1502799987793	3
-2.27622365951538	-13.6217432022095	3
-9.61744403839111	-10.549017906189	3
-5.96221399307251	-14.9843006134033	3
-15.4729881286621	-21.4002895355225	3
-2.21399474143982	-15.0686941146851	3
-1.67259860038757	-12.2499809265137	3
-16.8783092498779	-17.8263530731201	3
-3.40940451622009	-10.3309574127197	3
-13.8312244415283	-0.0873540937900543	5
-22.1238307952881	-24.0714988708496	3
0.0953315198421478	-14.0204849243164	3
5.77588987350464	-11.596999168396	3
-19.7358818054199	-23.5218200683594	3
-19.0223236083984	-22.597785949707	3
-5.79904747009277	-13.7775115966797	3
-2.19906735420227	-12.975736618042	3
-5.17637014389038	-4.88817310333252	3
9.80851745605469	-4.2398796081543	3
-2.20355916023254	-19.4022369384766	3
4.94788217544556	-11.2805328369141	3
-11.4245796203613	-14.5678682327271	5
-2.65187954902649	-13.9670515060425	3
-7.22357368469238	-24.4002780914307	3
8.23191738128662	-8.53954315185547	3
-4.19716167449951	-16.5666027069092	3
-6.08765125274658	-15.2699451446533	3
-17.7854785919189	-21.5666904449463	3
1.72284770011902	-13.249382019043	3
-10.1390171051025	-12.6708478927612	3
-9.82453441619873	-20.2932109832764	3
-4.06875944137573	-12.1356735229492	5
4.38116979598999	-11.6773767471313	3
-23.2552356719971	-1.8572393655777	5
5.65243339538574	-13.2979469299316	3
-1.48588144779205	-18.9437294006348	3
-27.2730045318604	13.6390495300293	5
1.38099253177643	-16.0103816986084	3
-3.79360556602478	-18.5808143615723	3
-5.043372631073	-14.7344884872437	3
1.93907511234283	-14.0111064910889	3
-1.39813053607941	-11.2926988601685	3
-13.0352563858032	-22.9906578063965	3
-7.87598133087158	-11.3776121139526	5
6.69593715667725	-13.7527685165405	3
-23.2454032897949	-0.920922636985779	5
10.0361232757568	-12.8916749954224	3
-13.1869258880615	-5.59063959121704	5
-3.46650838851929	-9.80283737182617	5
-4.03058671951294	-13.190372467041	3
8.44448089599609	-7.89202213287354	3
-2.117516040802	-9.02699279785156	3
6.37050676345825	-11.6623573303223	3
-14.1654262542725	-22.7506828308105	3
-15.9746742248535	-22.2158031463623	3
2.95747494697571	-7.18984889984131	3
-22.2138442993164	-0.444534659385681	5
-11.9088497161865	-18.0845432281494	3
-24.9776821136475	-19.2645282745361	3
-6.84442472457886	-6.05559158325195	5
-13.2061233520508	-5.54702234268188	5
-9.47246551513672	-20.4240264892578	3
5.20301818847656	-10.8687648773193	3
-22.5805816650391	-21.2805004119873	3
-20.5699367523193	6.55538702011108	5
-13.9037961959839	-8.97660636901855	5
17.7379093170166	4.1406512260437	4
-39.0986709594727	30.5741443634033	5
-40.6830635070801	37.7388343811035	5
14.4619359970093	6.44054746627808	4
-52.0450439453125	67.1212997436523	5
11.6161880493164	3.18416404724121	4
-49.7643966674805	57.3939552307129	5
28.1910285949707	-0.573438704013824	4
12.805760383606	-1.69641482830048	3
9.16907691955566	0.790069282054901	4
-33.6710739135742	44.425594329834	5
-40.2219352722168	51.2006187438965	5
10.3300476074219	-7.7949595451355	3
20.9158420562744	-2.42662620544434	4
-29.3231658935547	25.8471012115479	5
-18.7297706604004	-14.7030439376831	4
13.7814788818359	-5.59536123275757	3
-16.4789562225342	40.7066917419434	5
6.528235912323	-4.84579277038574	4
-14.1469812393188	28.5803108215332	5
-7.93046140670776	13.771014213562	3
-6.4354419708252	-4.52859306335449	3
19.2861518859863	0.251079887151718	4
-4.59025049209595	16.555606842041	3
9.07948589324951	7.01403284072876	3
21.7133140563965	4.59493398666382	4
16.62770652771	-4.37027740478516	4
-41.7607192993164	62.2346954345703	5
14.1316232681274	4.10937213897705	4
25.7326278686523	4.18803834915161	4
22.57004737854	2.66173362731934	4
8.64552116394043	18.306116104126	4
8.49874877929688	-4.72700452804565	3
16.9752426147461	4.32430744171143	4
-32.961597442627	63.2138404846191	5
11.0488796234131	12.6811037063599	4
-10.2508010864258	-14.6840515136719	3
-18.9299354553223	40.7818946838379	5
-13.0652618408203	28.0021781921387	5
19.817403793335	0.307007759809494	4
16.2895164489746	-9.15318393707275	4
-31.1124210357666	59.7173080444336	6
26.0288887023926	-1.63818573951721	4
-21.3113403320312	15.2292165756226	5
18.4732551574707	-0.120191976428032	4
2.99352216720581	8.37851810455322	3
22.0024547576904	-1.94598197937012	4
-18.4740047454834	18.0030307769775	5
7.12293386459351	-11.8831624984741	3
-44.1118507385254	53.2746391296387	5
10.9785566329956	-12.2263984680176	4
23.9227123260498	3.22478652000427	4
3.94647717475891	-1.57671403884888	4
3.99256634712219	3.35214066505432	4
-13.4696674346924	-4.42384958267212	5
-18.7249393463135	18.7987251281738	5
13.2304019927979	-8.17710781097412	3
15.2771730422974	-8.86995506286621	3
8.50895500183105	-4.38300895690918	4
21.6532039642334	-1.67011630535126	4
16.0223789215088	1.99845933914185	4
-11.1912899017334	16.9783153533936	3
11.1642608642578	-6.13257455825806	3
-24.2034721374512	16.4974212646484	5
19.6122512817383	-3.29971146583557	4
3.37760663032532	5.97093391418457	4
19.8201484680176	0.208359718322754	4
27.4440994262695	7.38699674606323	7
29.2300777435303	6.11585998535156	7
33.8295097351074	13.353723526001	7
28.7860126495361	12.7430000305176	8
32.8931617736816	7.38962650299072	7
27.1938610076904	3.6362771987915	7
36.0226974487305	7.64666175842285	7
35.3614082336426	6.11051273345947	7
33.7945251464844	8.13215351104736	7
27.7490253448486	9.50037288665771	4
7.60546875	8.33825016021729	3
5.97540712356567	19.1761569976807	7
4.33657026290894	30.0484275817871	7
18.9691143035889	17.1113090515137	7
14.2194957733154	21.6480102539062	7
20.5117893218994	16.8335418701172	7
25.5278224945068	19.8671741485596	7
12.9496774673462	24.4676055908203	7
14.3605318069458	32.4600372314453	7
25.9591903686523	22.6587390899658	7
30.2648048400879	19.5892429351807	7
16.4207210540771	18.6668586730957	7
25.858118057251	18.4389171600342	7
21.4943675994873	12.1987409591675	7
-41.779167175293	75.3315505981445	6
23.7846603393555	18.9909343719482	7
22.3178215026855	21.2600593566895	7
24.4311466217041	22.6618804931641	7
27.9841156005859	23.4002799987793	7
-39.1070938110352	76.3621063232422	6
21.1792316436768	17.0471782684326	7
19.8282852172852	22.1979293823242	7
18.7938766479492	22.8467235565186	7
31.7753753662109	17.7456588745117	7
26.1040229797363	26.5139236450195	7
-7.95652151107788	67.1221542358398	6
32.3156356811523	15.0192651748657	7
23.0397548675537	5.69463396072388	7
26.9762268066406	11.4880094528198	7
36.0599746704102	15.9085512161255	7
30.4532299041748	9.80292701721191	7
9.38008403778076	27.5102138519287	7
-16.4709815979004	46.1155471801758	7
18.7812404632568	1.56459784507751	7
40.5741424560547	16.6000900268555	7
32.1402931213379	9.57873630523682	7
28.3909492492676	11.9181108474731	7
39.2123222351074	11.8439893722534	7
18.6676063537598	18.1671657562256	7
33.5268478393555	13.304913520813	7
27.2499866485596	7.72597026824951	7
35.8734588623047	19.3133888244629	7
21.0063991546631	32.0267143249512	8
34.9925155639648	12.7925100326538	7
33.0864486694336	10.9094734191895	7
-11.436803817749	35.8284378051758	7
22.7080841064453	12.6997051239014	7
26.8125858306885	8.75251483917236	7
-41.2927856445312	73.513671875	6
2.93888711929321	27.8666801452637	7
34.562671661377	13.6703205108643	7
36.5153694152832	21.1251163482666	7
29.6874351501465	10.7858610153198	7
30.5586681365967	13.6636562347412	7
7.23846197128296	17.3918514251709	3
-36.7340888977051	76.1273193359375	6
27.3962516784668	10.4371862411499	7
33.9486122131348	12.9370250701904	7
21.5327167510986	7.98770380020142	7
29.5703258514404	13.2800807952881	7
25.1734886169434	21.3872013092041	7
23.7226390838623	6.38944482803345	7
36.0021629333496	16.5886936187744	7
30.8771057128906	11.558572769165	7
32.1493339538574	9.05807781219482	7
-33.9655265808105	86.223030090332	6
35.9595756530762	14.5458993911743	7
34.2337951660156	13.5606679916382	7
30.0281238555908	7.935302734375	7
30.440013885498	9.68329238891602	7
34.4721488952637	14.1763648986816	7
20.8853740692139	33.2147407531738	8
-47.6827163696289	87.8430328369141	6
27.0623798370361	12.71755027771	7
22.7377948760986	11.3892154693604	7
35.6864738464355	11.9250230789185	7
25.4940071105957	21.6635608673096	7
17.0661334991455	31.0125427246094	8
35.8187980651855	11.8477268218994	7
35.8471717834473	15.3045139312744	7
30.5313205718994	28.5894050598145	8
24.9811573028564	29.1586360931396	8
27.992094039917	20.8635845184326	8
35.7801132202148	15.3429775238037	7
29.6859645843506	20.8186702728271	7
33.6165351867676	14.9296798706055	7
26.4230003356934	13.4744758605957	7
36.744197845459	12.1592960357666	7
25.5233821868896	24.9082889556885	8
26.0677928924561	11.4070539474487	7
-44.4948921203613	85.0450286865234	6
28.345272064209	25.897029876709	8
-13.7023630142212	68.2216491699219	6
21.6682796478271	35.395881652832	7
32.6817779541016	23.9193305969238	7
25.4063777923584	21.3328990936279	7
35.0171394348145	13.082350730896	7
34.491569519043	15.4514617919922	7
24.7495632171631	22.9128475189209	7
37.0164566040039	14.6712799072266	7
32.1018333435059	18.5006523132324	7
23.8745498657227	7.03669309616089	7
34.5973739624023	12.2029695510864	7
27.7557621002197	12.6575679779053	7
28.3698253631592	6.37730407714844	7
36.6314163208008	12.5504999160767	7
-37.1623916625977	79.5518341064453	6
35.8026428222656	23.0790939331055	7
13.7283735275269	27.0355567932129	7
-38.090404510498	79.8142623901367	6
19.0433826446533	12.9705371856689	7
21.4494457244873	46.9033432006836	7
-45.4422264099121	80.8164596557617	6
34.0431213378906	11.8632888793945	7
36.3324012756348	22.1530952453613	7
21.1093826293945	45.01806640625	7
31.138032913208	18.4695014953613	7
35.064826965332	24.1849117279053	7
-27.6900367736816	76.781379699707	6
24.6787738800049	18.2953300476074	7
19.8789806365967	46.1733169555664	7
20.2772426605225	37.8195343017578	8
-44.015697479248	81.4459838867188	6
29.2835712432861	8.57861042022705	7
25.0405616760254	15.2623538970947	7
25.70094871521	23.7935028076172	8
27.2519874572754	18.344259262085	8
-24.1374950408936	59.7170257568359	6
-11.105541229248	70.4203567504883	6
-38.518180847168	79.4443740844727	6
-41.5627136230469	77.1331481933594	6
13.593635559082	26.0935459136963	7
17.6212844848633	33.2782020568848	8
-47.8501472473145	88.4139556884766	6
-23.8243427276611	75.6002349853516	6
28.5920314788818	23.3541679382324	7
-34.4559745788574	72.6961212158203	6
20.1742897033691	39.8998031616211	7
-41.4717750549316	77.4730911254883	6
20.3518733978271	23.5285472869873	7
-42.7494964599609	80.7262573242188	6
19.3954811096191	31.7804069519043	8
-42.032527923584	82.1256942749023	6
-27.3105621337891	56.5072441101074	6
-43.8053092956543	80.4095230102539	6
-40.4992752075195	75.5726318359375	6
-41.3056030273438	81.903923034668	6
-44.1592788696289	78.538459777832	6
-39.1184463500977	77.8731002807617	6
-45.2382354736328	78.9901733398438	6
21.6286392211914	22.1456127166748	7
21.2052040100098	28.2860736846924	7
2.33512043952942	26.3343372344971	7
-36.0032005310059	68.615119934082	6
-42.5972213745117	76.3272933959961	6
-18.6925029754639	76.6398391723633	6
-47.2400588989258	81.8374481201172	6
28.2569141387939	28.2489719390869	7
-37.8772430419922	68.2846908569336	6
-44.4619903564453	78.9305114746094	6
-34.042293548584	68.6186294555664	6
-44.5251121520996	77.4433212280273	6
-49.0118598937988	86.5797958374023	6
25.6884136199951	24.607234954834	8
25.8413829803467	20.6495552062988	7
-48.3826293945312	88.0085906982422	6
-35.7136306762695	78.372917175293	6
21.996208190918	33.0611801147461	8
-41.7752456665039	74.6270751953125	6
-42.1659698486328	80.3249816894531	6
23.6417255401611	3.00416231155396	4
12.1511011123657	-6.98944616317749	4
7.75200796127319	-14.8981800079346	4
15.3531351089478	-4.05463647842407	4
19.9798717498779	-3.39034271240234	4
20.5195503234863	-7.46531105041504	4
27.0333938598633	1.81882262229919	4
22.9524192810059	-4.06882476806641	4
7.4625129699707	-14.106897354126	4
17.1853523254395	-6.63280916213989	4
26.9419441223145	-5.65095186233521	4
21.1496753692627	-4.75634860992432	4
13.280553817749	-11.3025970458984	4
20.1428985595703	-6.77892827987671	4
16.9775485992432	-10.538366317749	4
-21.6031341552734	-22.6341247558594	4
25.2022514343262	1.23242259025574	4
26.2260055541992	-4.37615013122559	4
25.6081733703613	-3.02400207519531	4
10.2995223999023	-19.3162078857422	4
30.1716346740723	-0.773294389247894	4
19.5786113739014	-4.0683012008667	4
16.8852348327637	-5.92086887359619	4
18.6825618743896	-3.43515014648438	4
6.40999126434326	-3.9334032535553	4
26.6543407440186	-8.34439086914062	4
19.8520832061768	-3.31025266647339	4
-5.29250192642212	-6.31634616851807	5
26.5760841369629	0.0241345223039389	4
15.7590780258179	-8.03756713867188	4
17.3449459075928	-7.49125194549561	4
25.4935398101807	-3.4107928276062	4
27.6752853393555	1.88955652713776	4
22.9457759857178	-0.20548965036869	4
26.494607925415	-3.58667325973511	4
30.5735473632812	-2.21150350570679	4
13.1897439956665	-5.95357179641724	4
28.7766265869141	-1.56174004077911	4
16.7228908538818	-7.1426568031311	4
26.7564353942871	3.46133780479431	4
3.28133416175842	-23.2461566925049	4
25.5278701782227	-3.73576188087463	4
14.0302000045776	-9.51883888244629	4
-5.84294939041138	-7.76500511169434	5
25.0188617706299	-1.65237092971802	4
-0.234853237867355	-19.044340133667	4
21.509973526001	-6.08462858200073	4
-15.9585771560669	-12.5751190185547	4
-22.6122093200684	-6.27918434143066	5
24.8218688964844	-5.06733083724976	4
-14.4306306838989	-1.80469822883606	5
22.2055606842041	-5.24433946609497	4
18.9007167816162	-2.41640949249268	4
27.3408393859863	0.895244419574738	4
26.4558506011963	-3.18026733398438	4
14.5585136413574	-7.05331897735596	4
29.4468746185303	-1.7559118270874	4
25.8154373168945	-3.10730838775635	4
13.5217771530151	-8.39627933502197	4
20.6257457733154	-4.94843149185181	4
21.2033023834229	-9.03797817230225	4
27.8358478546143	-1.20123565196991	4
15.5315456390381	-9.17244434356689	4
19.5552234649658	-8.74141788482666	4
9.55534553527832	-10.6986026763916	4
11.2353935241699	-11.4875717163086	4
-15.9732780456543	-21.0242710113525	4
18.3383083343506	-8.27169609069824	4
16.7862892150879	-11.0469198226929	4
16.6967277526855	-2.50639939308167	4
23.1034641265869	-1.03787124156952	4
3.97359991073608	-11.7849864959717	4
21.6513919830322	-2.05218577384949	4
23.7117214202881	-3.26946544647217	4
26.5097770690918	-1.78769159317017	4
9.45890235900879	-12.408579826355	4
23.5665397644043	-5.3425726890564	4
5.91035556793213	-20.0764350891113	4
20.6269130706787	-3.24656653404236	4
4.64415168762207	-1.40050327777863	4
15.0329551696777	-4.08980512619019	4
1.16172921657562	-15.3751974105835	4
26.1481838226318	-1.99702703952789	4
20.2190799713135	-5.90939664840698	4
-2.45312309265137	-15.9406776428223	4
30.0493602752686	-1.68696129322052	4
-12.9919195175171	3.08320903778076	5
26.9356479644775	-4.02872657775879	4
19.3837642669678	-4.0890326499939	4
13.915961265564	-5.43891763687134	4
23.5459289550781	0.0334362089633942	4
15.8514633178711	-4.9995002746582	4
24.4203834533691	-3.84968280792236	4
29.6988048553467	-2.64137053489685	4
-6.95136594772339	-16.1149597167969	4
0.727272272109985	8.03608131408691	3
13.6163892745972	-5.38787651062012	4
22.1327342987061	-3.29663157463074	4
13.9985113143921	-6.51536226272583	4
22.2962551116943	-0.111874230206013	4
22.3063201904297	-6.8372220993042	4
3.32676720619202	-17.8420867919922	4
0.713603794574738	-4.74603796005249	5
16.2966022491455	-12.0643062591553	4
26.9582977294922	-2.82338333129883	4
25.2083263397217	1.04659330844879	4
27.8830871582031	-2.2429473400116	4
23.6397838592529	-5.25959014892578	4
5.00712490081787	-6.80240535736084	4
23.0539798736572	-0.642253696918488	4
12.2589073181152	-10.8864984512329	4
21.8904476165771	3.46644616127014	4
15.8194427490234	-5.05742168426514	4
25.546688079834	-5.77812480926514	4
9.15290546417236	-13.8758020401001	3
14.9343271255493	-4.44406986236572	4
18.0942687988281	-7.95020389556885	4
23.3421325683594	-2.88619709014893	4
19.1116943359375	-10.726616859436	4
13.3339576721191	-13.1274423599243	4
16.8207759857178	-6.19081020355225	4
25.0638618469238	-5.23721742630005	4
-14.0377206802368	-10.9951438903809	4
25.4905681610107	2.04437136650085	4
24.4423561096191	-4.63735246658325	4
26.7113285064697	-7.11797714233398	4
13.2911853790283	-10.190523147583	4
-11.6773099899292	-14.4691915512085	4
21.0381412506104	-3.96889805793762	4
18.6679706573486	-9.75485610961914	4
24.5428676605225	-4.7608494758606	4
30.7328395843506	-0.932361423969269	4
29.3631019592285	-4.73942852020264	4
24.2875595092773	-3.77901935577393	4
24.0601272583008	-2.02557826042175	4
20.3838996887207	-2.4608199596405	4
21.7923641204834	1.34984850883484	4
25.8850479125977	-1.70817589759827	4
23.1566410064697	-8.34725570678711	4
10.0788135528564	-9.82246017456055	4
20.1049289703369	-7.30148363113403	4
-2.42220449447632	-21.9216346740723	4
4.93478870391846	0.45013815164566	4
20.6664905548096	-7.61408138275146	4
19.4953327178955	-2.6590621471405	4
26.3150100708008	-1.50026822090149	4
15.6353015899658	-4.19363069534302	4
-0.33833110332489	-3.17984509468079	5
23.4996891021729	-1.54854416847229	4
12.1243209838867	-7.33119249343872	4
30.2873992919922	-5.1540379524231	4
22.6359367370605	5.68319034576416	4
26.7102146148682	-3.65916061401367	4
22.3661441802979	2.36644744873047	4
24.372615814209	1.04250860214233	4
20.9252948760986	-5.03415012359619	4
10.1131296157837	-7.9899435043335	4
18.0131225585938	-5.57987642288208	4
22.3773097991943	-1.50376093387604	4
-18.991870880127	-13.8995161056519	4
17.7273788452148	-4.22394990921021	4
5.9832239151001	-6.3065767288208	4
28.3906764984131	-4.59021139144897	4
20.5395336151123	-5.50796842575073	4
27.2682590484619	-1.10021567344666	4
7.59173583984375	-1.69514238834381	4
24.0425930023193	-5.13916015625	4
26.880277633667	1.39946293830872	4
-4.94961357116699	-16.6787605285645	4
24.3506412506104	-1.72341632843018	4
21.5456924438477	-2.83893966674805	4
15.4361038208008	-4.27533626556396	4
10.6778774261475	-5.6271710395813	4
25.7346038818359	-2.07436943054199	4
22.6525287628174	-3.84976553916931	4
11.7397708892822	-4.43668699264526	4
23.4116802215576	-4.56923246383667	4
21.4960994720459	-1.57364511489868	4
17.9735698699951	-4.62784576416016	4
24.1281929016113	-1.19388163089752	4
28.0975379943848	-3.98335123062134	4
19.7726707458496	-0.107026100158691	4
-6.73658657073975	-21.5048141479492	4
23.4982891082764	-0.691793620586395	4
26.1685180664062	-0.875447690486908	4
-26.3094539642334	9.95823192596436	5
27.0631370544434	1.82880008220673	4
14.6722898483276	-5.51739358901978	4
8.88336181640625	-11.3049802780151	4
25.3733673095703	-6.17322731018066	4
-14.417293548584	-17.2357425689697	4
27.1962566375732	-5.32252407073975	4
13.628324508667	-12.6812191009521	4
19.1349811553955	-2.44522953033447	4
26.9678382873535	-4.6044225692749	4
23.7035865783691	3.05607032775879	4
10.1304340362549	-5.08661937713623	4
-11.9346933364868	-9.08743953704834	5
21.4418907165527	-3.31769967079163	4
16.3248596191406	-7.53497838973999	4
24.6883869171143	-0.510911643505096	4
10.2414197921753	-9.81313133239746	4
21.7832527160645	1.31738126277924	4
15.9498805999756	-5.3028392791748	4
-10.3627796173096	-19.3078575134277	4
-20.5726222991943	2.47058892250061	5
-1.69180083274841	-18.4725437164307	4
24.4708042144775	-3.55049967765808	4
19.9823246002197	1.06003201007843	4
-1.07731258869171	-8.94964504241943	4
23.8696784973145	-1.06297862529755	4
22.4814968109131	-5.02010774612427	4
1.35919737815857	-2.3211932182312	5
16.2145671844482	-5.45434045791626	4
14.1171569824219	-11.8565731048584	4
24.3465461730957	-3.24910831451416	4
17.2101573944092	-6.66646814346313	4
-9.79419231414795	-23.1695556640625	4
17.4375095367432	-9.13129329681396	4
27.5078067779541	-6.42570924758911	4
14.0372171401978	-14.551139831543	4
12.0281085968018	-10.0357942581177	4
-1.14914298057556	-24.0310878753662	4
21.5493259429932	7.31636667251587	4
25.1972122192383	-5.74072360992432	4
28.4263820648193	-4.44606876373291	4
28.7862701416016	1.25560963153839	4
-13.8848457336426	-5.61171913146973	5
19.3530254364014	-5.38387775421143	4
15.4784545898438	-8.96653842926025	4
17.4316577911377	-8.59675788879395	4
19.0482540130615	-6.67990207672119	4
25.8575897216797	-4.9277720451355	4
-21.3598823547363	-6.90054702758789	5
21.6442337036133	6.37459850311279	4
23.3092575073242	-1.03110384941101	4
4.55662870407104	-21.2043762207031	4
21.4985179901123	-3.90817904472351	4
21.4023246765137	-1.60671174526215	4
1.33204698562622	-17.9942054748535	4
2.22913026809692	-8.21633815765381	4
14.2553739547729	-9.84556007385254	4
0.772785067558289	-2.52522945404053	4
7.0586256980896	-14.8072242736816	4
22.9697113037109	0.211482346057892	4
23.615550994873	-7.20668315887451	4
22.473539352417	-8.61471176147461	4
12.8207817077637	-8.9180965423584	4
11.4561443328857	-12.809196472168	4
22.6763877868652	-3.11144375801086	4
-5.38318395614624	-4.56470727920532	5
23.608793258667	2.65263724327087	4
11.2071523666382	-8.87167358398438	4
19.669885635376	-1.73678648471832	4
1.48978173732758	-10.2155227661133	5
26.206018447876	-4.38373899459839	4
-10.4072885513306	-15.745379447937	4
17.9027519226074	2.1937940120697	4
24.8035945892334	3.66352915763855	4
22.9495220184326	1.42899215221405	4
20.9754734039307	-2.12645196914673	4
14.5239477157593	-7.59262847900391	4
17.6537189483643	-5.11014413833618	4
24.1412563323975	-2.60797190666199	4
13.9556617736816	-10.099853515625	4
23.3243942260742	-2.68812680244446	4
14.7582130432129	-1.37588942050934	4
18.249626159668	-1.88239800930023	4
17.701831817627	-6.97958278656006	4
9.49885845184326	-6.39236354827881	4
4.42210865020752	-7.20536613464355	4
13.3355178833008	-5.52017164230347	4
14.7383003234863	-10.1747283935547	4
26.1552486419678	1.73619198799133	4
19.2173900604248	-10.6295194625854	4
1.94474625587463	-15.5656299591064	4
27.9637813568115	-5.73467350006104	4
17.7072677612305	-5.97289848327637	4
22.6263084411621	6.45508909225464	4
23.5046672821045	-3.03216433525085	4
19.7594089508057	-4.80240345001221	4
10.473669052124	-4.54819583892822	4
26.822998046875	-3.42588257789612	4
-4.4085431098938	-19.4444217681885	4
26.0988731384277	-0.322466671466827	4
2.35481142997742	-10.5609102249146	5
16.6151866912842	-7.61767482757568	4
19.8651313781738	-0.659931659698486	4
-12.3807210922241	-19.8871574401855	4
17.9194679260254	-1.19930362701416	4
11.3375825881958	-9.23784160614014	4
-21.146842956543	-14.0568532943726	4
19.6376476287842	-4.40037488937378	4
29.3952178955078	-6.20314931869507	4
-13.9592218399048	-17.7987327575684	4
6.53908777236938	-12.2315874099731	4
20.9295387268066	0.400767803192139	4
13.335244178772	-1.77895164489746	4
-7.01251268386841	-10.5113220214844	4
-23.7926063537598	5.8458456993103	5
22.4328365325928	-2.7632429599762	4
14.7315549850464	-7.44386339187622	4
-3.89042782783508	-16.9730453491211	4
6.76959991455078	-3.30195927619934	4
27.4385757446289	1.15237593650818	4
20.1493854522705	-7.32561302185059	4
25.6620903015137	-6.34298038482666	4
10.6250400543213	-7.93851709365845	4
18.8761100769043	-3.30335354804993	4
4.49032974243164	-21.4940280914307	4
16.1578826904297	-4.43094444274902	4
3.97573685646057	-16.0593395233154	4
34.1946983337402	0.592601358890533	4
20.1787357330322	3.08370471000671	4
14.9067535400391	-10.3568124771118	4
26.4181671142578	1.0407782793045	4
19.6128215789795	-10.8418235778809	4
-1.29338932037354	-7.59767818450928	5
33.9971313476562	-3.25400066375732	4
17.6987056732178	-6.20839071273804	4
13.6701240539551	-8.26188945770264	4
30.3101902008057	0.6695356965065	4
21.8052406311035	-6.15038013458252	4
28.2207164764404	-0.971370279788971	4
1.99350261688232	-17.3186454772949	4
22.7473621368408	-5.03825235366821	4
18.2190380096436	-1.5379478931427	4
8.79507637023926	-9.48086833953857	4
2.58070349693298	-20.0374183654785	4
15.9508829116821	-3.17687034606934	4
22.7941608428955	-1.51924562454224	4
25.3514556884766	7.8529167175293	4
24.1832981109619	-1.59952557086945	4
21.7853603363037	-4.21932458877563	4
25.4439029693604	-8.28635787963867	4
17.513069152832	-7.01373815536499	4
23.3046951293945	-5.01736116409302	4
-12.64133644104	-20.7687644958496	4
7.32809448242188	-15.248462677002	4
23.2955570220947	1.14781260490417	4
-8.886794090271	-14.5862741470337	4
19.1704978942871	-4.51866674423218	4
-21.9546356201172	-21.7157173156738	4
3.47091341018677	-10.1248750686646	4
22.1122894287109	-4.55841493606567	4
22.1565971374512	-1.91097176074982	4
17.2203369140625	-1.67666578292847	4
25.9326248168945	-0.42283034324646	4
28.7748832702637	-0.976820051670074	4
8.99944400787354	-11.6809301376343	4
22.9664115905762	-3.39751052856445	4
8.58969879150391	-15.7533588409424	4
17.5673828125	-1.19220983982086	4
27.1039524078369	-3.43699407577515	4
20.7109413146973	9.87610530853271	4
25.4555797576904	4.2811222076416	4
