# Supplementary material for: A branching model of lineage differentiation underpinning the neurogenic potential of enteric glia
Source: Nat Commun. 2023 Sep 22;14:5904. doi: 10.1038/s41467-023-41492-3 (PMC10516949; doi:10.1038/s41467-023-41492-3)
Supplement: Supplementary file 6 — Source Data [file 41467_2023_41492_MOESM6_ESM.zip › source_data/Fig1f_late_neuronal_curve.csv]

Dim-1	Dim-2	Dim-3	Dim-4	Dim-5	Dim-6	Dim-7	Dim-8	Dim-9	Dim-10	Dim-11	Dim-12	Dim-13	Dim-14	Dim-15	pt
-54.8624584472199	-29.8669571430634	33.1351929218059	20.340135557208	-17.1392814829697	3.3787227066916	1.77347287398053	1.03876569926065	0.883581587843457	5.21438247310846	0.223255418318258	-1.17416987935072	4.76323691310859	0.725041214343378	1.64528548512245	0
-54.8624584472199	-29.8669571430634	33.1351929218059	20.340135557208	-17.1392814829697	3.3787227066916	1.77347287398053	1.03876569926065	0.883581587843457	5.21438247310846	0.223255418318258	-1.17416987935072	4.76323691310859	0.725041214343378	1.64528548512245	0
-54.8624584472199	-29.8669571430634	33.1351929218059	20.340135557208	-17.1392814829697	3.3787227066916	1.77347287398053	1.03876569926065	0.883581587843457	5.21438247310846	0.223255418318258	-1.17416987935072	4.76323691310859	0.725041214343378	1.64528548512245	0
-54.4192018766855	-29.922411347243	32.4831624320124	20.1142338001252	-17.0108806709368	3.36241258502	1.55409718305295	0.937839951699751	0.820873040570868	5.09797388188918	0.262375828151842	-1.14760094725126	4.64411275733787	0.727896379905916	1.58756600365278	0.887716903114761
-54.2521356240621	-29.9433247729881	32.2373605622016	20.0290780372824	-16.9625119479519	3.35625665143065	1.47139637509849	0.899787730522759	0.797228924717644	5.05409000804644	0.277124288920408	-1.13758370169942	4.59920443586417	0.728973376986113	1.5658056719429	1.22234732842308
-52.6886626681975	-30.1393007159776	29.9357139900071	19.2317879382855	-16.5105046982129	3.29841678120153	0.697060025154842	0.543361072725717	0.575709924355015	4.64316154122676	0.415237113996851	-1.04376504020875	4.17867239266293	0.739064942833359	1.36202390750065	4.3551865297674
-51.4919867988591	-30.2906577559397	28.1601149300631	18.6171410072025	-16.1696542395679	3.25189935429369	0.101661190079399	0.267694744139328	0.403585790331717	4.32605757444062	0.521713370097835	-0.971554348357567	3.85418195764041	0.746770830960107	1.2048079567831	6.76581363982509
-51.1951330651078	-30.3278192895829	27.7150210222057	18.4628170572333	-16.0856796213564	3.23970790244193	-0.046054367874881	0.198585216005651	0.360033573005677	4.24651460947075	0.548287774762256	-0.953785630874069	3.7728683721933	0.748602695163414	1.16552638560748	7.36799971577386
-49.9538908051543	-30.4768288986313	25.8023201514072	17.7960731951774	-15.7389301324663	3.18172373265086	-0.662030922092176	-0.097527824359552	0.168334214186147	3.90413552802075	0.660882490812323	-0.881601461388848	3.42395551221924	0.755176782498151	0.998526278723432	9.93278007136164
-49.7107248544163	-30.5034976483401	25.4135961363222	17.6593773298485	-15.6716481097167	3.16854652947795	-0.781708405671012	-0.156914274035978	0.128041472399954	3.83443618258776	0.683193411982694	-0.868162573744665	3.3532620057337	0.756139730104669	0.965258056525205	10.4479966661016
-48.870602480423	-30.5948454213914	24.0670696203017	17.1855094448329	-15.4392847237441	3.12253154081507	-1.19481224460085	-0.362352667673921	-0.0118836360800255	3.59295383233556	0.760307861716561	-0.821932575261071	3.10842291217028	0.75936300798351	0.850199916798095	12.2312453438583
-48.4579208006287	-30.6341512276606	23.3832231204768	16.9424261047634	-15.3248479107155	3.09717711635554	-1.39485232519862	-0.46468003874913	-0.0851208523835294	3.47017294845607	0.798362958508963	-0.800714851277414	2.98455980969413	0.760302832332574	0.793111279495068	13.127767233136
-48.219491095659	-30.6551736133252	22.9834148316763	16.799652174976	-15.2583205431691	3.0819969981406	-1.50943435404196	-0.523786275019624	-0.128405934988852	3.39838182061033	0.820292838514588	-0.788842079375854	2.91231163774639	0.760639915645084	0.760109235261076	13.6500318813653
-47.9870647680841	-30.674436888496	22.5902687359537	16.6587874320367	-15.1931453764861	3.06682443814933	-1.62040304844109	-0.581389227863306	-0.17130064052443	3.32778477343033	0.841629289225375	-0.77755101667258	2.8413928362596	0.760820112032734	0.727928698605651	14.1622639450056
-47.7608254253062	-30.6916912335547	22.2035103632103	16.5196403813348	-15.1293363855708	3.0515976415494	-1.72753174350151	-0.637424931760038	-0.213897055455453	3.25832980115589	0.862341618818718	-0.766900883212868	2.7717727482579	0.760812020325648	0.696595233371032	14.6646139323292
-47.376225014099	-30.711132171421	21.5244535883979	16.2716149810515	-15.0179797994961	3.02335714126787	-1.90355009048778	-0.731269460321446	-0.291119594102878	3.13650959271759	0.897035282009079	-0.751097585811426	2.65051976082418	0.759656145772778	0.643760443823231	15.5384956258283
-47.1269397276631	-30.7237331453757	21.0843114104839	16.1108531067755	-14.9458021375715	3.00505258153099	-2.01763937060247	-0.79209638484147	-0.341172693644828	3.05754975630218	0.919522568849912	-0.740854410285471	2.57192757833341	0.758906946056397	0.609514677925943	16.1049168826106
-46.5848658958171	-30.7511341136969	20.1272169892687	15.7612744916495	-14.7888509499081	2.96524909782487	-2.26572787244921	-0.924365258489792	-0.450013756237787	2.88585064922858	0.968421442585747	-0.718580502799747	2.40102793910876	0.757277802327609	0.535046851084437	17.33660666861
-45.9674702780182	-30.7618158066029	19.0043147516257	15.3441257536374	-14.6033181246259	2.91679861954028	-2.5354200910555	-1.06914056124418	-0.581509427535416	2.68498424036394	1.02224253270681	-0.697223041538941	2.20291616867106	0.752798056399902	0.451970697400857	18.7697287419976
-45.8955008026968	-30.7618193592521	18.8717924591537	15.2944827116164	-14.5812849039602	2.91100414588722	-2.56607497790453	-1.08558044254804	-0.59722784101359	2.66132211409385	1.02838271700388	-0.694965793374871	2.17968429904948	0.752115068817537	0.442414666526167	18.9383006592176
-45.7130063529824	-30.7618283677761	18.5357530100463	15.1686018489966	-14.5254148220557	2.89631098220947	-2.64380719259118	-1.12726738105245	-0.637085339005221	2.60132158340434	1.04395250613231	-0.689242043691674	2.12077477881898	0.750383203433655	0.418183246356138	19.3657518686778
-45.0763983945362	-30.7402252811591	17.3512726499085	14.7178338514138	-14.3206106147855	2.84473347424614	-2.90036078177871	-1.26216385964209	-0.77954199388756	2.39076902803427	1.09508686653108	-0.672847981719574	1.91606314290128	0.741484473913362	0.336803686327243	20.8679709416634
-44.8353668971725	-30.7303614830737	16.902518563669	14.5464958868844	-14.2423117825127	2.8252678061681	-2.99634267791852	-1.31227287743024	-0.833608683225568	2.31108674406176	1.11415297700017	-0.666891246858356	1.83875169642295	0.737881396823976	0.306273997169528	21.4369674610147
-44.6810375970538	-30.7208524025228	16.6144745575158	14.4354950897736	-14.1906788746424	2.81292381366439	-3.05562497802312	-1.34255403578914	-0.868484890022365	2.26011033673218	1.12580949514476	-0.663538009156437	1.78960842768386	0.735130345425208	0.287252537725625	21.8019258976893
-44.6735234754297	-30.7203894159886	16.6004500158789	14.4300905846717	-14.1881649259026	2.81232279842666	-3.05851136714559	-1.34402839164154	-0.870182973662064	2.25762835227208	1.12637703802213	-0.663374743749886	1.78721569669871	0.734996399798625	0.286326404064557	21.8196953172279
-44.4365825639164	-30.7041389368193	16.1590502372273	14.2594371689504	-14.1079438025615	2.79360819709155	-3.14830734104372	-1.38936048876422	-0.923604570650841	2.17960766604919	1.14390942833144	-0.658414435378969	1.71218084932736	0.730522045059536	0.257465675395114	22.3791787227964
-43.2960573418156	-30.5815225125163	14.0641799178317	13.4340474025461	-13.6934074224496	2.71023114915615	-3.54684971831598	-1.57627854002692	-1.17638219839179	1.81176293599013	1.21892072925307	-0.640170402971457	1.36330875595463	0.702819086605231	0.128156731634006	25.0442330988149
-43.027266072868	-30.545303492382	13.5793673660018	13.2401820784761	-13.5908773433058	2.69221113767113	-3.63495187815341	-1.61445713869705	-1.23449004198805	1.72710692997127	1.23489141939769	-0.636739897111456	1.28387681673837	0.695255083901515	0.099532622745358	25.6641042553862
-42.8133665982874	-30.5157756471769	13.1944202581578	13.0859740036649	-13.5088082886129	2.67803106149942	-3.70450072614549	-1.64427414771183	-1.28058792723985	1.65993623968334	1.24743730377051	-0.634092781996715	1.22093712622373	0.689136705156899	0.0769330119966622	26.1566107937416
-42.6348230775676	-30.4865511226369	12.8807792762356	12.958451400509	-13.4365931845152	2.66758596041928	-3.75867595340576	-1.66518713420741	-1.31767947633211	1.60552176028041	1.25677042291231	-0.632354407847639	1.17055781036387	0.683365576328888	0.0593734987018674	26.5607982956187
-42.5767171184984	-30.4770401696777	12.7787066275923	12.916949904798	-13.4130911953869	2.66418666251483	-3.77630696866219	-1.67199314504682	-1.32975070705882	1.58781288179403	1.25980783270828	-0.631788664006889	1.1541621525798	0.681487395736775	0.0536588563745037	26.6923387869547
-42.4353931965904	-30.4539078576945	12.5304479763817	12.8160109609638	-13.3559302203432	2.6559189715708	-3.81918870167501	-1.68854656159449	-1.35911006530507	1.54474177169831	1.26719534806272	-0.630412675387978	1.11428502642226	0.676919329886375	0.0397598401816431	27.0122684193555
-42.3788829531711	-30.4446580961298	12.431178464034	12.7756491863289	-13.3330736468049	2.65261302575883	-3.8363355310163	-1.69516566461613	-1.37084979385727	1.52751921742023	1.27014934399849	-0.629862468100017	1.09833962895804	0.675092728206513	0.0342021343258759	27.1401965235289
-42.3148242276131	-30.434172776979	12.318648804578	12.7298959973861	-13.3071639553421	2.64886548084193	-3.85577278643231	-1.70266892912619	-1.38415768290438	1.50799612193966	1.27349792654741	-0.629238765643139	1.08026428936883	0.673022134122434	0.0279020454817256	27.2852129103029
-42.0860173806292	-30.392535365377	11.9250805982347	12.5680425789199	-13.2109701465626	2.63681254391652	-3.92153065992447	-1.72569019240079	-1.4301825190656	1.43998408402764	1.28440598899297	-0.627396510327983	1.01791031167184	0.665013058964055	0.00665819417646951	27.7958018600692
-41.9180131206089	-30.3612515254423	11.6379754021091	12.449610923436	-13.1396397077596	2.62826418431195	-3.9691383763239	-1.7418770396217	-1.4636336011094	1.39042270888338	1.29221460353275	-0.626111891011876	0.972579589562589	0.65902681023136	-0.00869434092000512	28.1690491168617
-40.8589407120124	-30.1355863736985	9.91860641995859	11.7249588455607	-12.655722150784	2.58895631374539	-4.24035352371244	-1.813890657565	-1.65762880533382	1.09575395644399	1.33332889193363	-0.620497304406026	0.70761660139392	0.617385468217493	-0.0945895198573302	30.4436650131265
-40.694493371786	-30.0993667284553	9.65794559230075	11.6140959386659	-12.5791840688075	2.58382228545365	-4.28106230638546	-1.8233826441157	-1.68660874454395	1.05123924710266	1.33926312489288	-0.619775045832139	0.667769024880702	0.610765861046081	-0.107296750757768	30.7913307087551
-40.6004131819364	-30.0785589706373	9.50914005069041	11.5507518720093	-12.5352861557918	2.58093455772468	-4.30425957818486	-1.82871597395013	-1.70312891443036	1.0258340448588	1.3426318623836	-0.619369118994568	0.645042385293212	0.606967180889811	-0.114530873401649	30.9899626412283
-40.5262781315327	-30.0619598352284	9.3926777436585	11.5010445519624	-12.5004094689143	2.57878269018822	-4.32231586959757	-1.83268842285124	-1.71599649032142	1.0059673431224	1.34522393441232	-0.619064317195824	0.62730606239458	0.60394770548002	-0.120145036456046	31.1458181279738
-40.2598426774701	-29.9995816789609	8.98540983515182	11.3253914988652	-12.3710141061962	2.57282004756787	-4.3841215230413	-1.84380441613756	-1.76009591315353	0.936717543198076	1.35367369773635	-0.61817405459654	0.56596963427619	0.592750641951955	-0.139124272842752	31.6966197937648
-40.1056833483196	-29.9617373915931	8.75826244168811	11.2261016199416	-12.293080427425	2.57073843602469	-4.41770789108352	-1.84805954608222	-1.78396733195586	0.89824157452555	1.35795015712262	-0.617796769179209	0.532222512884039	0.586061310748783	-0.149255426758165	32.0084382983328
-39.7912248858201	-29.8845161735773	8.29513622996392	11.0236306345526	-12.1340482820353	2.56652719005146	-4.48617595833611	-1.85669388175948	-1.83261903472244	0.819797155218589	1.36665992942318	-0.617029951938491	0.463424449563994	0.572413431447925	-0.169902760765851	32.6443170042807
-38.7928225464995	-29.62617071236	6.91586518112996	10.4072671459813	-11.6008122472369	2.56766399800219	-4.68411314868236	-1.86405996419995	-1.96926874780467	0.587616049421261	1.38844085937495	-0.615549644309986	0.262461917419217	0.527678447945008	-0.227372081961539	34.5906379509564
-38.4401157005902	-29.5317878632251	6.45198357948115	10.1962947555908	-11.4060193537101	2.57166496871707	-4.7493507231296	-1.86169141312846	-2.01303279954352	0.5099538882794	1.39469547818516	-0.615245669239676	0.195906587170627	0.511602459108449	-0.245673607608162	35.260142598367
-38.1595952068729	-29.4557952419627	6.09283623286611	10.0314479919845	-11.248268092779	2.57639032488111	-4.79939410676034	-1.85800056160223	-2.04591661722688	0.449957017480499	1.39909984521893	-0.615095466009853	0.144727290483114	0.498769012273345	-0.259469158437775	35.7852416913143
-38.1595952068729	-29.4557952419627	6.09283623286611	10.0314479919845	-11.248268092779	2.57639032488111	-4.79939410676034	-1.85800056160223	-2.04591661722688	0.449957017480499	1.39909984521893	-0.615095466009853	0.144727290483114	0.498769012273345	-0.259469158437775	35.7852416913143
-38.0665807713207	-29.4300843316647	5.97834108911193	9.97817600759642	-11.1944171458048	2.57866496793821	-4.81504060990094	-1.85592483728168	-2.05590623900588	0.430873751052828	1.40028178615818	-0.615073010225567	0.128580116048873	0.49448236113718	-0.263685738616305	35.9560522467097
-37.797581785936	-29.3556546925766	5.64817375187651	9.82439202335057	-11.0384822779266	2.58540225855265	-4.86013163483732	-1.84974676612612	-2.08461387842723	0.375868921925183	1.40364766309916	-0.61502182790339	0.0820590814019961	0.482088593387967	-0.275806960334647	36.4493253765209
-37.4839346968544	-29.2679152634298	5.27389620923751	9.64832005807117	-10.8535332764851	2.59485125645417	-4.91069193453689	-1.84066826867806	-2.11599461264141	0.313631643885879	1.40695169432393	-0.615030377062582	0.0296877257355489	0.467607116545213	-0.289154543048937	37.0168620823746
-36.6885090660733	-29.0392643966931	4.38584534107921	9.22035708653465	-10.3674618161552	2.62792929234835	-5.02748074073101	-1.80669731484	-2.18341394664183	0.16677881001363	1.41165591799099	-0.614854245723397	-0.0921139646783491	0.430654694379564	-0.318519776440296	38.4140448931579
-36.5128884529193	-28.9884514161301	4.19512267564346	9.12745431559236	-10.2592457129285	2.63608844680839	-5.05246706110835	-1.79825459426879	-2.19727830779769	0.135388691559326	1.41240367655504	-0.614858505345283	-0.118027752097355	0.42251969454773	-0.324612937628758	38.718768472284
-36.3485319392942	-28.9409345695936	4.01697132923492	9.04060428879002	-10.1580698339387	2.6437858070587	-5.07585728952124	-1.79030056861908	-2.21020000956985	0.106091515475617	1.4130936907418	-0.614877972778317	-0.142218769967321	0.414916828686903	-0.330292822066995	39.0036525929643
-36.3485319392942	-28.9409345695936	4.01697132923492	9.04060428879002	-10.1580698339387	2.6437858070587	-5.07585728952124	-1.79030056861908	-2.21020000956985	0.106091515475617	1.4130936907418	-0.614877972778317	-0.142218769967321	0.414916828686903	-0.330292822066995	39.0036525929643
-36.2330250438941	-28.9071522383494	3.89826537696659	8.98151952668207	-10.0845389947416	2.65028574463346	-5.09095040515842	-1.78374900524367	-2.21802999531506	0.0866400651161255	1.41324043884291	-0.615104968037143	-0.158121028302467	0.409641224405288	-0.333821436844112	39.1999122812169
-35.8200562504052	-28.7863589063107	3.47411366108766	8.77035065238788	-9.82157094061504	2.67357244309212	-5.14486586545124	-1.76028455211055	-2.24597557734633	0.0171440412537572	1.41375239220214	-0.61592592991444	-0.214930224334715	0.390782597129659	-0.346417724533233	39.9014382171224
-35.6320941775229	-28.7309582966538	3.29043412109667	8.67701018899607	-9.69895554423581	2.68571478235196	-5.16763029164149	-1.74823289266969	-2.25694615892611	-0.012796131542159	1.41353231262537	-0.61664174806129	-0.239187259819064	0.382324820075833	-0.351488434669808	40.2151227650992
-35.4692078208253	-28.6829485927413	3.13125897150277	8.596122125882	-9.59269806960288	2.69623723176686	-5.18735775254667	-1.73778902562578	-2.26645317295816	-0.0387420343024282	1.41334159350903	-0.617262070066738	-0.260208203426148	0.37499538138146	-0.355882669567044	40.4869591647981
-35.4619230343014	-28.6808014488604	3.12414016174971	8.59250455910683	-9.58794590352242	2.6967078285636	-5.18824002620215	-1.73732194327806	-2.26687835631365	-0.0399024160962764	1.41333306395459	-0.617289812803928	-0.261148325667279	0.374667585995088	-0.356079193473718	40.4991165374681
-35.3777609370644	-28.655995213084	3.04189561598515	8.55071033415674	-9.53304350350854	2.7021446952772	-5.19843304983287	-1.73192567945645	-2.27179055556484	-0.0533084596427335	1.41323452088972	-0.617610328297057	-0.272009681619623	0.37088052276527	-0.358349660025991	40.6395722635821
-35.0762692804488	-28.5669251424497	2.7528659504537	8.40263642245499	-9.33472373023938	2.72247198787467	-5.23391328309435	-1.71181850808118	-2.28837089928638	-0.100336941228979	1.41262581937338	-0.618969261769026	-0.309982979108288	0.357397948623279	-0.366104333024527	41.1394467409654
-34.8555015764601	-28.5015083753582	2.5455944899959	8.29545676635457	-9.18862229678047	2.73807173724474	-5.25916908290302	-1.69639828822711	-2.29972400615736	-0.133926395981052	1.41197922207384	-0.620117666211719	-0.336992829500948	0.347588756039258	-0.371460336857856	41.5028261703065
-34.8555015764601	-28.5015083753582	2.5455944899959	8.29545676635457	-9.18862229678047	2.73807173724474	-5.25916908290302	-1.69639828822711	-2.29972400615736	-0.133926395981052	1.41197922207384	-0.620117666211719	-0.336992829500948	0.347588756039258	-0.371460336857856	41.5028261703065
-34.6994705998172	-28.4544986628083	2.40665310924889	8.22193071145771	-9.0832539817029	2.75016302605251	-5.27550900823524	-1.68421608373188	-2.30629334166756	-0.156292092039708	1.41108144241089	-0.620945900259703	-0.354688406457019	0.340678068321732	-0.374711809252463	41.7555053795081
-34.6737265263493	-28.4467423728739	2.38372870545012	8.20979940138202	-9.06586891046316	2.75215800829312	-5.27820498724699	-1.68220610100746	-2.30737723833762	-0.159982283147157	1.41093331473716	-0.621082553369481	-0.357608058970995	0.339537850807612	-0.375248280573777	41.7971957685926
-34.1059770326932	-28.2749287386842	1.89092938269564	7.94593879716262	-8.67941184828588	2.79805266012658	-5.33532693853774	-1.63590917361844	-2.3289477987751	-0.238978629411465	1.4070287841346	-0.624410667448203	-0.419697669554318	0.314555419020891	-0.386197775099856	42.7096243262118
-33.7445498769671	-28.1647567491962	1.58995056817238	7.78157326193217	-8.43050878212004	2.82932875163642	-5.36936241389158	-1.60436811816757	-2.3403573066539	-0.286797232162083	1.40392543577793	-0.626923291477461	-0.4568364095741	0.29882805772124	-0.392228702302872	43.2836902299303
-33.6315555690593	-28.1302613868703	1.49691117737048	7.73047833412129	-8.35246103547899	2.83928140265877	-5.37981228378035	-1.59434043428139	-2.34373958984247	-0.301540772263501	1.40291231483821	-0.627760731435713	-0.468251467080362	0.293929943550526	-0.394033689309789	43.4626120462235
-33.4246658675386	-28.0667652307992	1.33264797561157	7.6386278582723	-8.20750967512125	2.85840758724284	-5.39764783470729	-1.57513403446361	-2.34887387055907	-0.327462386714289	1.40081799710492	-0.629629857460177	-0.488116924891944	0.285067927473236	-0.396903115888912	43.7874278345699
-33.1943093884606	-27.9960313679766	1.15071373797279	7.53658205421936	-8.04627252454844	2.87992359668755	-5.41741505426529	-1.55353107115129	-2.35443817701795	-0.356071997627588	1.39846161662162	-0.631783158872496	-0.510001811027802	0.275223772001248	-0.399997803733698	44.1484592479443
-32.601293987344	-27.8124333795552	0.705613657885615	7.28031168679491	-7.62486848333267	2.93879587596486	-5.46359362663027	-1.4943944983615	-2.36469323722868	-0.425406028902967	1.39141523326396	-0.638367845364147	-0.56213367455157	0.250257947298091	-0.40626707086942	45.0672983061852
-32.4719594341694	-27.7722365348606	0.611628099406069	7.22525400739554	-7.53220919353195	2.95209186644128	-5.47306533449011	-1.48104418758373	-2.36641270395198	-0.439950918277781	1.38977515247197	-0.639983469167254	-0.572949255450163	0.24487241654332	-0.407405061641969	45.2663093708557
-32.3873575684379	-27.7457996577627	0.551950576691343	7.18971745009919	-7.47117750240863	2.9610827000683	-5.47889470687792	-1.4720075262459	-2.3672270505858	-0.449108405496813	1.3886314632728	-0.641133919483919	-0.579671619872009	0.241380158460718	-0.408002328833446	45.3957191080883
-32.3683787584055	-27.7398632482521	0.538636239329973	7.18176493688326	-7.45746913831098	2.96311154341616	-5.48018753315339	-1.46996798414895	-2.36739712495805	-0.45114821998477	1.38837202019685	-0.641395803751888	-0.581165337317455	0.240597979707102	-0.408130338018267	45.4247191401836
-32.3576351879512	-27.7365027512708	0.531099227196415	7.17726315906481	-7.44970907457435	2.96426003594079	-5.48091937936251	-1.4688134352507	-2.36749340106796	-0.452302923078786	1.38822515403609	-0.641544051828506	-0.582010904483501	0.240155202075996	-0.408202801765656	45.4411355481386
-32.2798593037033	-27.7121751196564	0.476536567066972	7.14467345790292	-7.39353167791615	2.97257431302727	-5.48621743053549	-1.46045531428419	-2.36819037230412	-0.460662160314011	1.3871619464583	-0.642617263503908	-0.588132215300046	0.236949803839819	-0.408727388266304	45.5599787809645
-32.2534718928681	-27.7039213631577	0.458024822160229	7.13361658800206	-7.37447209332122	2.97539513914065	-5.488014926691	-1.4576196130397	-2.36842683719972	-0.463498240280536	1.38680122673869	-0.642981377363438	-0.590209022846855	0.235862292447745	-0.408905367335845	45.6002993152776
-32.0233578013442	-27.6319436427885	0.296591273853787	7.03719403301061	-7.20826105347021	2.99999443925705	-5.50369017415756	-1.43289059283436	-2.37048895329623	-0.488230563169784	1.38365553385161	-0.646156669191823	-0.60832003361974	0.226378539093828	-0.410457451856513	45.9519186227265
-31.9571759685974	-27.6112425313553	0.250162269775912	7.00946247878373	-7.16045802164698	3.00706930701161	-5.50819844481246	-1.42577841700722	-2.37108202702631	-0.495343688863462	1.38275081863341	-0.647069897196753	-0.613528840598525	0.223650969590699	-0.410903838244567	46.0530458941683
-31.9571759685974	-27.6112425313553	0.250162269775912	7.00946247878373	-7.16045802164698	3.00706930701161	-5.50819844481246	-1.42577841700722	-2.37108202702631	-0.495343688863462	1.38275081863341	-0.647069897196753	-0.613528840598525	0.223650969590699	-0.410903838244567	46.0530458941683
-31.8563236295255	-27.5795042985724	0.18202704095376	6.96789255895549	-7.08701519731597	3.01824651906825	-5.51453685209993	-1.41451803374697	-2.37154740284529	-0.505673608226373	1.38128056318537	-0.648607399912655	-0.62096586191037	0.219543178222197	-0.411376101215858	46.2060772084586
-31.7368863244008	-27.5419173766636	0.101335921744578	6.91866217675289	-7.00003840431772	3.03148345634842	-5.52204329460948	-1.40118259855873	-2.37209853764494	-0.517907114580473	1.37953937056481	-0.650428232058932	-0.629773369914808	0.214678407255221	-0.41193539232522	46.3873089770694
-31.4891999667158	-27.4637434470454	-0.0617756949658137	6.8176868012508	-6.8187727146785	3.05951604147525	-5.5367965113295	-1.37290504264866	-2.37255593708166	-0.54247358496358	1.37579820673873	-0.654453627111394	-0.647271231366347	0.20468328292413	-0.412779449661499	46.7614241806525
-31.4092842098399	-27.438488596135	-0.114170556890495	6.78515695056334	-6.76029566422087	3.06861597898771	-5.54151468290384	-1.36371978763935	-2.3726660432303	-0.550336858217878	1.37458574733309	-0.655771918192686	-0.652852738147941	0.201463092978462	-0.413022673809019	46.8820201420981
-30.8727105119211	-27.2678988999572	-0.450539273578144	6.57071250610744	-6.3645440847581	3.13193748068683	-5.57013489021436	-1.29961437958294	-2.37093513679374	-0.600096266693479	1.36600554870936	-0.66562569327235	-0.687401051166366	0.180194549301108	-0.413416029658312	47.6857948265253
-30.5546943016998	-27.1664869832918	-0.646317108872681	6.44451796726368	-6.129248914335	3.16999799658481	-5.58634620441557	-1.26101509167308	-2.36933503420174	-0.628866168922652	1.36081606148046	-0.671701767912761	-0.707168064501513	0.167666867303759	-0.413344792629196	48.1608523397091
-30.4439028472045	-27.1308221098113	-0.711309469666103	6.40134758846918	-6.04655024095787	3.18373298130368	-5.59126812251599	-1.24700394228267	-2.36826548493125	-0.638232819390921	1.35891846235199	-0.6740396706154	-0.713398718775486	0.163373948486232	-0.413034126737838	48.3252845980741
-30.4439028472045	-27.1308221098113	-0.711309469666103	6.40134758846918	-6.04655024095787	3.18373298130368	-5.59126812251599	-1.24700394228267	-2.36826548493125	-0.638232819390921	1.35891846235199	-0.6740396706154	-0.713398718775486	0.163373948486232	-0.413034126737838	48.3252845980741
-30.3811140246068	-27.1105679870087	-0.747133927514662	6.37713292471244	-5.9995835965861	3.19165165128809	-5.59388722749071	-1.23890978219353	-2.3675087280736	-0.643334584010407	1.3578214697864	-0.675436835634657	-0.716739606123095	0.160970244489477	-0.412778644323817	48.4180752999217
-30.3397737873253	-27.097232647884	-0.770720794199924	6.36118996059913	-5.96866070072166	3.19686531325155	-5.5956116493964	-1.23358057733134	-2.36701047843672	-0.646693592050335	1.35709920854497	-0.676356730785222	-0.718939250422296	0.159387642850062	-0.412610434391222	48.4791688110466
-30.3355212016961	-27.0958608688316	-0.773147126918366	6.35954994049924	-5.96547972569068	3.19740163199086	-5.59578903714976	-1.23303237293043	-2.36695922451597	-0.647039126335051	1.35702491100877	-0.676451358517304	-0.719165523331	0.159224843857334	-0.412593130979605	48.485453375542
-30.1886723714393	-27.0484910644879	-0.856932417229486	6.3029173281867	-5.85563538554008	3.21592160698465	-5.60191453028603	-1.21410196634171	-2.36518934168115	-0.658970997894686	1.35445929393884	-0.679719010947545	-0.726979101906272	0.153603124806024	-0.411995615496784	48.7024698039648
-29.8426844168067	-26.9368053007174	-1.05359364755609	6.16965611858728	-5.59676168533151	3.25967400930433	-5.61619560512219	-1.16935472760433	-2.36090910165167	-0.686913493068512	1.34840021843259	-0.687478345825727	-0.745222520544113	0.140378974948866	-0.410514582844916	49.21350562561
-29.3737096351518	-26.784343153989	-1.30997896989623	5.9913508321709	-5.24489021369272	3.32059164437915	-5.63348480695793	-1.10670771882411	-2.35359816692712	-0.722461748687367	1.33999200600976	-0.698823718746701	-0.767678238528081	0.122742711618192	-0.407504552287382	49.9025609331287
-29.289401013864	-26.7569347007159	-1.3560699195389	5.95929650120442	-5.18163351033714	3.33154294075195	-5.63659292455179	-1.09544552916131	-2.35228386421605	-0.72885233627896	1.33848044328914	-0.700863301228275	-0.771715152019626	0.119572202020999	-0.406963432516625	50.0264339114645
-28.4864794602289	-26.4928046754785	-1.76553381619278	5.66078239564246	-4.57584743814288	3.43976024016517	-5.65996753421441	-0.982878039157632	-2.33552316122865	-0.783251291946916	1.32350940113267	-0.722572988125999	-0.803892625135992	0.0902704412042435	-0.399122990956422	51.1964833430628
-28.1860215622992	-26.3927767719965	-1.90981741144661	5.55101864158053	-4.34838467664376	3.48136077694974	-5.66670299237392	-0.939051174787234	-2.32801967390866	-0.801558430302256	1.31774117458691	-0.731394550171761	-0.81393055534466	0.0796088946828146	-0.395342706241771	51.6315852916173
-27.5549169322559	-26.1813182805656	-2.20178980414553	5.32276787845903	-3.87088636419862	3.57026975164827	-5.67868925173812	-0.84475907036076	-2.31078788060029	-0.837246777733909	1.30549652143176	-0.750866086821791	-0.832366923123516	0.0576501154295951	-0.386282843219391	52.5416962661909
-27.2868485076862	-26.0909373648916	-2.32222159422183	5.22652876789246	-3.66817899649923	3.60838049754251	-5.68298140037721	-0.803990235655159	-2.30301937907781	-0.851516806518493	1.30022888854303	-0.759393380441021	-0.839343678133902	0.0484701481252207	-0.382094806250521	52.927096488716
-27.1822519628841	-26.0556012056344	-2.36880369031508	5.18905466108738	-3.5891141958826	3.62329218526915	-5.68456377968972	-0.787996514529117	-2.2999386983701	-0.856977457557216	1.29816705266144	-0.762751583844825	-0.84196270757073	0.0449068778362416	-0.380419577717207	53.0773375831666
-27.1793298545862	-26.0546102437127	-2.37008324358663	5.18801186008498	-3.58690690205804	3.62371098188081	-5.68460305836391	-0.787545094172253	-2.29984999114879	-0.857124285183442	1.29810910552213	-0.762847054515225	-0.842030368359729	0.0448083247357617	-0.380370583035334	53.0815276743041
-27.0409703244989	-26.0075562619175	-2.430018467864	5.13876822263649	-3.48229136257427	3.6436811188198	-5.68629329128584	-0.766005801598722	-2.29555075264876	-0.863902278928267	1.29536119202455	-0.767435498059448	-0.845049991274551	0.0401637463064731	-0.377963491435378	53.2798055929052
-26.2318391904294	-25.7298295008304	-2.76778554696063	4.85301184330977	-2.87203983684742	3.76162516359682	-5.69318868274242	-0.637236973844831	-2.26894795783421	-0.900015319372099	1.27910802917443	-0.795212786573431	-0.859314266846299	0.0136384296416167	-0.362573629172155	54.4351054179941
-26.1156007673535	-25.6895348973549	-2.81367301827374	4.81245445959447	-2.78471062425779	3.77861721420732	-5.69361332125156	-0.618298480601996	-2.26485055054677	-0.904571324104437	1.27672651708124	-0.799352514969528	-0.860789704107486	0.00995481078658334	-0.360169824513816	54.6001552122439
-25.951656641786	-25.6319220192265	-2.87643223732018	4.75545879851671	-2.66207651145266	3.80297298148533	-5.69360689910094	-0.590877276470396	-2.2588395520829	-0.91021722962153	1.27334643517925	-0.805372632493107	-0.862059782717264	0.00489112072927054	-0.356447795377233	54.832373168418
-25.0868890230431	-25.3280273157382	-3.20747270748694	4.45481977324961	-2.01520972473472	3.93144406148742	-5.69357302373101	-0.446236720928318	-2.22713291538658	-0.939998084853529	1.25551727925543	-0.837127370135556	-0.868759155757874	-0.0218186816363586	-0.336814946306295	56.0572695670836
-24.9059036860388	-25.2640907487285	-3.27633864702224	4.3918869832104	-1.88005213504345	3.9585056173003	-5.69336693225197	-0.415694040594833	-2.22044247488112	-0.945965045772412	1.25177918568493	-0.843825166705667	-0.869867000067906	-0.0273684827871903	-0.332580745208862	56.3135283945638
-24.2080614575443	-25.0104780169718	-3.52451364284576	4.15091530535025	-1.36452587082412	4.0642365597194	-5.68692057142812	-0.292577834227441	-2.19294916858354	-0.96246076665796	1.23704423207064	-0.870690500515147	-0.867547654336923	-0.0474838350046855	-0.313919604764724	57.2962959100141
-23.8875469306339	-24.8939701634149	-3.63842845561756	4.04024652986953	-1.12776873281139	4.11280065629762	-5.68393826377328	-0.236012766258552	-2.18031509136462	-0.970013135290625	1.23027523348314	-0.883033206475216	-0.866458641112526	-0.0567176899273346	-0.305340706953442	57.7476534032627
-22.9239601240431	-24.5374181606749	-3.96811847944249	3.70821281411418	-0.423190553639071	4.2584176711043	-5.67041182362965	-0.0620927049736184	-2.14134597101612	-0.987507724572146	1.20943197462277	-0.920367186136163	-0.858083072900545	-0.083384899803181	-0.278039782317182	59.099620930148
-22.3330129673828	-24.3115450456876	-4.15085659864726	3.50607026676077	-0.00471623771200153	4.34465408947821	-5.65679338923108	0.0484321385880843	-2.11630227682505	-0.991440712878633	1.19591761555673	-0.943035989517232	-0.846890344230627	-0.0980811376254772	-0.259969767942006	59.9190461317428
-21.9910873452385	-24.18052047841	-4.25600737804703	3.38912250702417	0.237001461713974	4.39446906414918	-5.64868488367024	0.112544036769486	-2.10177537360534	-0.99346968554391	1.18806990878012	-0.956139839092059	-0.840175715122077	-0.106527215447779	-0.249454349554312	60.3929390901353
-21.7621340082274	-24.0872229812173	-4.32648110843632	3.30910413677402	0.396675883159561	4.42826981749279	-5.64031391105199	0.157806840032253	-2.09205453583613	-0.992493992913426	1.18255858034717	-0.964645894635037	-0.832768801336138	-0.111750193087857	-0.241420923237389	60.7116797343689
-21.6409356997975	-24.037835193347	-4.36378694998214	3.26674576259946	0.481200834974433	4.44616252079372	-5.63588266871025	0.181767072548863	-2.08690873141359	-0.991977502095228	1.17964111388001	-0.969148644220072	-0.828847891367056	-0.114515018720922	-0.237168363771704	60.8804076830997
-18.883729110017	-22.8978746430283	-5.20597817841709	2.29894048088658	2.38920429452184	4.850083589285	-5.52621324361936	0.732541920446978	-1.96987609970024	-0.972287425921987	1.11212356459665	-1.06994628223087	-0.731050391805464	-0.175592582780448	-0.138242726066381	64.7170331579843
-17.9264685810309	-22.473658726535	-5.49361312245061	1.9545071877125	3.02965052532737	4.98542054962239	-5.47321063567336	0.932881808252857	-1.92967333319866	-0.953240442915854	1.08687735565444	-1.10196002733374	-0.683222616381027	-0.193980387333093	-0.100281420547694	66.0500057016742
-17.5702542417497	-22.3091537689257	-5.60286624719861	1.82387633517159	3.26602893595799	5.03488312211407	-5.45000643135182	1.00905227022034	-1.91494532072478	-0.944294960867042	1.07715867510981	-1.11311070093775	-0.662838944159731	-0.200369696323338	-0.0854286734390118	66.5488097941671
-17.3252298191709	-22.1948553930059	-5.67868796416651	1.73353586668716	3.42849099439224	5.06910451393552	-5.43349467048258	1.06188949638773	-1.90485601552019	-0.937786608113683	1.07043330183867	-1.12072537152559	-0.648301460091986	-0.204712015448605	-0.0750117018772756	66.892651223138
-16.240451078526	-21.6741650958553	-6.01833876841696	1.32776137956733	4.13544953279813	5.21540311886164	-5.35363161976737	1.29825709587743	-1.86110034215784	-0.904545142284728	1.03982075573831	-1.15187470313591	-0.578498060932617	-0.222608579054027	-0.0278557891142574	68.4170807927189
-16.1670269461125	-21.6380618397204	-6.04117289290463	1.30000381821604	4.18202381218536	5.22473116807261	-5.34783449386992	1.31432748877351	-1.85819611228034	-0.901969318374553	1.03768116139938	-1.15377836758034	-0.573449185924638	-0.223706434993739	-0.0246455407379666	68.5200115525526
-15.8794132571325	-21.4952798398443	-6.13170496529666	1.19064003294396	4.36422946172229	5.2611294712054	-5.32449658136519	1.37755344565698	-1.84690621526696	-0.891626773386807	1.0292533396541	-1.16105743785682	-0.553220893688713	-0.227942753763184	-0.0119304574362672	68.9240905992399
-15.6790670879206	-21.393998354625	-6.19598617582099	1.11366604396614	4.49077102744721	5.28615677373358	-5.30735468463896	1.42191195136428	-1.83914453809509	-0.884078597155522	1.02331079741512	-1.16586724641119	-0.5385398931953	-0.230794289177948	-0.00291053175501454	69.2066413981588
-15.4913530093359	-21.2982774400577	-6.2568678184219	1.04116282676653	4.6091764505286	5.30948960678194	-5.29090981448993	1.46362387022986	-1.83192476384929	-0.876860894828568	1.01771372810914	-1.1702582703492	-0.524519718377927	-0.233426075148698	0.00561987896765655	69.4719111308591
-15.4333044067133	-21.2685021216958	-6.27578679207976	1.01866603542748	4.6456818946425	5.31664720857684	-5.28574537885559	1.47654622057556	-1.82970404862245	-0.874589018933952	1.01597439396389	-1.17158477833519	-0.520126873845392	-0.234227042098948	0.00826972446066322	69.55400631036
-15.0345067665683	-21.0589455911581	-6.4044653064216	0.862492853625013	4.88832088715074	5.36159293174658	-5.2479548092667	1.56529149397258	-1.81477905113376	-0.857224827468621	1.00359913205557	-1.1792968962253	-0.488266032784853	-0.23902913819227	0.026422132859143	70.1163264569634
-15.0293977273456	-21.0562609400315	-6.40611382063212	0.860492102288872	4.8914293612361	5.36216873621344	-5.24747067023767	1.56642841916214	-1.81458784539458	-0.857002372954509	1.00344059125162	-1.17939569699247	-0.487857860142234	-0.239090658358948	0.0266546853046927	70.1235304005066
-14.9130991585736	-20.9942227268436	-6.44433335898305	0.814527914288526	4.96197819574037	5.37509273922217	-5.23601228536373	1.59245151530004	-1.81029236212553	-0.851782482987489	0.999796403969453	-1.18150357091769	-0.478280310560777	-0.240443381501369	0.0320285589423222	70.2881090813599
-14.9130846843775	-20.99421496888	-6.44433814662363	0.814522176369021	4.96198696999434	5.37509434172517	-5.23601084215165	1.59245475998529	-1.81029182989629	-0.851781827674785	0.99979594915378	-1.1815038278287	-0.478279107350681	-0.240443548177773	0.0320292311423746	70.2881295902087
-14.9036002297552	-20.9891314358647	-6.44747532671609	0.810762310409699	4.96773644396663	5.37614440812925	-5.23506515374365	1.59458089326437	-1.80994307794704	-0.851352423266301	0.99949792371653	-1.18167217298669	-0.477490684181328	-0.240552765628085	0.0324697012627335	70.301568350079
-14.869199546292	-20.9706931579564	-6.45885406630911	0.797125051981825	4.98859012950558	5.37995306170196	-5.23163508539767	1.60229250567091	-1.80867813379463	-0.849794947826506	0.998416967653249	-1.18228277093073	-0.474631026250084	-0.240948903844404	0.0340673127005023	70.3503115348854
-14.6191660554059	-20.8357299188209	-6.54234576688065	0.697563777454495	5.14002397341983	5.40747249481298	-5.20625764033152	1.6584882592776	-1.79954320204942	-0.838334328241939	0.990527262061051	-1.18657939545368	-0.453561795477111	-0.243785251086728	0.0457644758244102	70.7052635342423
-14.6022059138073	-20.8264948928713	-6.54806884828443	0.690774622786459	5.15028258587151	5.40932142137917	-5.2044972274906	1.66231086779008	-1.79892814581241	-0.837544925624018	0.989989025400212	-1.18685823360449	-0.452108987621678	-0.243973645383671	0.0465644306680227	70.7293944772035
-14.4378676052183	-20.7368865142246	-6.6037643742789	0.624903595865939	5.24974199041706	5.4273000405769	-5.18739936850183	1.69939990400479	-1.79298190521657	-0.829884473201903	0.984775001782857	-1.18955616980193	-0.437988248901706	-0.245802301630624	0.0543413980539143	70.9633876513959
-14.4378676052183	-20.7368865142246	-6.6037643742789	0.624903595865939	5.24974199041706	5.4273000405769	-5.18739936850183	1.69939990400479	-1.79298190521657	-0.829884473201903	0.984775001782857	-1.18955616980193	-0.437988248901706	-0.245802301630624	0.0543413980539143	70.9633876513959
-14.3518539785065	-20.6895244255757	-6.63327513078848	0.590216254983851	5.30170803709223	5.43660720323706	-5.17823114831408	1.7188731264399	-1.78989779666735	-0.825807490761081	0.982028915073356	-1.19089447718405	-0.430462529070521	-0.246736790241477	0.0584491731420683	71.0861712585918
-14.2252001881442	-20.6193716059544	-6.67708693952191	0.538945783285766	5.3781880449283	5.45024591855794	-5.16453627155181	1.74760974205426	-1.78538171765613	-0.819747773112338	0.977971644162874	-1.1928041125628	-0.419259387175292	-0.248095678150175	0.0645355618544443	71.2672815213498
-14.0826355458083	-20.5398569069143	-6.72684954144744	0.480981530993579	5.46419386485551	5.46548570705555	-5.14885992209035	1.78003034719137	-1.78033125571783	-0.812850955775429	0.973385195701869	-1.194867488276	-0.406489649025727	-0.249600330028389	0.0714325436802635	71.471538474047
-13.5132455106045	-20.2147631382941	-6.93180275942707	0.245985189587463	5.80643202139623	5.52473046702759	-5.08270207483438	1.91047921267484	-1.7606150129387	-0.784303851960283	0.954801944440132	-1.20189606352436	-0.353336897166056	-0.25527560774748	0.0995968084651431	72.2927647755062
-12.8926273411738	-19.844883019838	-7.16527950300667	-0.0170783205917982	6.17180129874265	5.58332927341049	-5.00341655404399	2.05379549269966	-1.74010248678954	-0.75078377795272	0.933850944070011	-1.20645440782562	-0.291078813743432	-0.260518213255285	0.131165974939366	73.1963318209584
-12.6818935939956	-19.7157200183474	-7.24658325230445	-0.107957756441471	6.29360432885315	5.60156824175683	-4.97485878860161	2.10261748503738	-1.73335921835691	-0.738829519199122	0.92656113029905	-1.20722281398086	-0.268967402766524	-0.262061412142212	0.142041884515278	73.5048492508507
-12.4784509885485	-19.5883853889794	-7.32687893779654	-0.196869735659276	6.41008621651839	5.61813610104958	-4.94605253243161	2.1498949070259	-1.72699630371036	-0.726958877511129	0.919408842002143	-1.20742481188059	-0.246930374644775	-0.263415800730968	0.152685701889514	73.8043468022254
-12.2436614836231	-19.4381107665437	-7.42180879600342	-0.300960057302426	6.54308471533967	5.63589689594945	-4.91125417056761	2.20460863064336	-1.71983272101901	-0.712864304203378	0.911008890883269	-1.20696512033012	-0.220645302147863	-0.264814135621258	0.165143766752475	74.1521001904771
-12.0390910708836	-19.3065746308297	-7.5051551188391	-0.391976856254041	6.65873439864807	5.65125755191211	-4.8806948855318	2.25236519184886	-1.71364283983369	-0.700502638766959	0.903672092143498	-1.20646298163433	-0.197567631685626	-0.266009181067792	0.17605309409987	74.4555883461287
-11.9931402985428	-19.2763500611397	-7.52434843907332	-0.412720120834786	6.6844809475508	5.65443627226443	-4.8735055531419	2.2631192646348	-1.71228386106406	-0.697658799319934	0.901994979412261	-1.206209485851	-0.192215903307893	-0.266249210441393	0.178540306623269	74.5242300705688
-11.5388261730418	-18.9723331049574	-7.71795672840155	-0.620120135736489	6.93769015424649	5.68404602392465	-4.79993197942856	2.36974389513612	-1.69908438304899	-0.669042618927853	0.885202633919379	-1.20268756861311	-0.137995842595041	-0.268429072322772	0.203455523522532	75.2068399689372
-11.5388261730418	-18.9723331049574	-7.71795672840155	-0.620120135736489	6.93769015424649	5.68404602392465	-4.79993197942856	2.36974389513612	-1.69908438304899	-0.669042618927853	0.885202633919379	-1.20268756861311	-0.137995842595041	-0.268429072322772	0.203455523522532	75.2068399689372
-10.9209121505151	-18.5370144504437	-7.99720134482297	-0.911915932504326	7.27550171930916	5.71591589836726	-4.68942219262844	2.51565783200908	-1.6820986178474	-0.628212273260512	0.861451115974205	-1.193419084768	-0.0589385193489614	-0.27061288210261	0.238598511690454	76.1519816548648
-10.9051167796091	-18.5255378263931	-8.00459419836153	-0.919529463336276	7.2840375393978	5.71659496582301	-4.68642942885803	2.51940046849042	-1.68167897495086	-0.627140717669158	0.860829353611245	-1.19311002587464	-0.0568343096133794	-0.270657133278178	0.239516834797404	76.1764191569533
-10.837728263851	-18.4764911176876	-8.03623961539876	-0.952054141095342	7.3205004014505	5.71950546592283	-4.67362085811095	2.53538799807476	-1.67989247119157	-0.622563698787819	0.858175505058128	-1.19178440839404	-0.0478324518638618	-0.270846376693129	0.243446830694756	76.2807896986939
-10.3876347390006	-18.140813733061	-8.25360467615587	-1.17283198698352	7.56233740004048	5.73594377155008	-4.58411101363756	2.64247564967755	-1.66824403388401	-0.591448691529213	0.840113728949869	-1.18128155200616	0.0141872816887807	-0.271883982099856	0.27018468386959	76.9848100286174
-10.2169954879601	-18.0089534341017	-8.3393682483423	-1.25852299571366	7.65312132395485	5.7404472092074	-4.54790487507939	2.68323068175868	-1.66397318581664	-0.579362264451783	0.833071553737649	-1.17635627404265	0.0387643783919159	-0.272152690155353	0.28059553411508	77.2557117723854
-9.8794770449386	-17.7402613462465	-8.5147375116744	-1.43140126047186	7.83126067451232	5.74639879115146	-4.47237898722554	2.76409657916981	-1.65574866623954	-0.554993710256118	0.818803698305221	-1.16499057923978	0.0891803585765193	-0.272477197881012	0.301657760225339	77.7986251924327
-9.50960625906898	-17.4329171749356	-8.71636258249545	-1.62634871865263	8.02471327951557	5.74826199821328	-4.3831436145597	2.85316116379122	-1.64704727258594	-0.527601436516968	0.802612527148392	-1.14991565004994	0.147357535614879	-0.27252438315476	0.325533997522861	78.4056930236017
-9.50960625906898	-17.4329171749356	-8.71636258249545	-1.62634871865263	8.02471327951557	5.74826199821328	-4.3831436145597	2.85316116379122	-1.64704727258594	-0.527601436516968	0.802612527148392	-1.14991565004994	0.147357535614879	-0.27252438315476	0.325533997522861	78.4056930236017
-9.44776936563459	-17.379189880195	-8.7517492377122	-1.65992567162362	8.05674893553708	5.74770307274025	-4.36703824733907	2.86811559880479	-1.64563737832971	-0.522909840363785	0.799800709256857	-1.14691286515298	0.157603436995339	-0.272478041579427	0.329666641060775	78.5094361952364
-9.24279010678223	-17.2010926239389	-8.8690502526361	-1.77122781751517	8.16294193236196	5.74585032557182	-4.31365157066306	2.91768712213643	-1.64096380785013	-0.507357961074529	0.790479989611612	-1.13695912089955	0.191566936042551	-0.272324426783497	0.343365683209481	78.8533279603561
-9.05531345714813	-17.0337712625358	-8.9795587957485	-1.87489044259654	8.25960956198261	5.74258381268297	-4.26257358663155	2.96317207758752	-1.63676998908807	-0.492924841410789	0.781758231079778	-1.12696028350483	0.223616831537681	-0.272086171379869	0.356174971707284	79.1722769265724
-9.04487186562073	-17.024344962285	-8.98579183150207	-1.8807073901883	8.26500327929657	5.74237109085684	-4.25967184768977	2.96571120982351	-1.63653713209787	-0.492116522459013	0.781267915860855	-1.12638375869684	0.225426113451111	-0.272071002832983	0.356895980226265	79.1901556367792
-8.63732027892556	-16.6427286256312	-9.23873723973263	-2.11333213746535	8.47508150649088	5.72936517697925	-4.13929162877575	3.06526102677237	-1.62756512501399	-0.460006857404445	0.761507203960835	-1.10116469984854	0.299035318664896	-0.271196228390798	0.385904423181866	79.9021768398372
-8.59716186078445	-16.6037679774593	-9.26461561281331	-2.13681096924201	8.4956759005672	5.7275952780755	-4.12672986342514	3.07510576274881	-1.62669459388699	-0.456786534057043	0.759496687339743	-1.09840402071258	0.306582244446936	-0.271080842314299	0.388847202606225	79.9737449726813
-8.57307623515579	-16.5802458939803	-9.28024505088291	-2.15095505241976	8.50802694959035	5.72648174798427	-4.11911479765073	3.08101518539564	-1.62617289279668	-0.454849214476582	0.758283687446102	-1.09671777500566	0.311142004236898	-0.271008525531679	0.390621948105339	80.0168347115247
-8.15500215995024	-16.1561404773467	-9.56247085746989	-2.40281512922991	8.72203529854451	5.701675351023	-3.97865217198365	3.18402365610869	-1.61716342788148	-0.42062996117579	0.736481733300969	-1.06429529540265	0.39367173408974	-0.269434307882218	0.422423278569927	80.7817893867009
-8.04418194958544	-16.0380453800037	-9.64116551444065	-2.47184174444894	8.77862852519277	5.69311788667143	-3.93844225153753	3.21147063206568	-1.61477878986301	-0.41135563511537	0.730431250315656	-1.05456443777683	0.416749944804091	-0.268902642900732	0.431204522859255	80.9907493964197
-7.85174541198533	-15.8268363119393	-9.78199330571793	-2.59410454283834	8.87725031706778	5.67628666042354	-3.86534308006988	3.25933681532844	-1.6106008712028	-0.395042244711592	0.719635126811933	-1.03648721059567	0.458125848306372	-0.26786440700623	0.44684215135978	81.3605512644815
-7.73647558215368	-15.6961128186539	-9.86918146031033	-2.66899308749285	8.93637046579688	5.66477451864745	-3.81933017096651	3.28811941953278	-1.60807531841728	-0.38513133764803	0.712965306434931	-1.02482849663058	0.483787118492432	-0.267161518765688	0.456465949193964	81.5868161760915
-7.73647558215368	-15.6961128186539	-9.86918146031033	-2.66899308749285	8.93637046579688	5.66477451864745	-3.81933017096651	3.28811941953278	-1.60807531841728	-0.38513133764803	0.712965306434931	-1.02482849663058	0.483787118492432	-0.267161518765688	0.456465949193964	81.5868161760915
-7.63521466475338	-15.5768725399492	-9.94868808955795	-2.7364884843418	8.98844662944729	5.65318121620412	-3.77656439854383	3.31352058869567	-1.60581591636669	-0.376285616056731	0.706892760978109	-1.0137252778684	0.507238124584729	-0.266460557184258	0.465184509638015	81.7906282846858
-7.61816553208656	-15.556796252048	-9.96207448881973	-2.74785257233172	8.9972146067247	5.65122927110548	-3.76936399639113	3.31779734140609	-1.60543550459187	-0.374796276587806	0.705870336574138	-1.0118558473461	0.511186531574342	-0.266342537445716	0.466652439195544	81.8249437912775
-7.41185770440048	-15.3089453018524	-10.1273553741748	-2.88726864137992	9.10367542020985	5.62605658992971	-3.67960384114625	3.36971728606271	-1.60078170379878	-0.356618655008089	0.693265803006478	-0.988300462033485	0.559988160493228	-0.264826250917191	0.484722292424919	82.2459589120082
-7.2712948356976	-15.1302347831943	-10.2463749361509	-2.986031574532	9.17671203699675	5.6056312204032	-3.61317807602765	3.4053550990208	-1.59748440317051	-0.343939995727366	0.684200951191831	-0.970344194812553	0.595242128049052	-0.263609199570615	0.497617246881726	82.5443478271629
-6.83279410776266	-14.5292471259035	-10.6456673217488	-3.31066110161516	9.40796028839158	5.52788304662904	-3.38258407077762	3.51782401883315	-1.58645122667351	-0.303171482482015	0.653825370556825	-0.906060863546391	0.713941221491805	-0.259016492050099	0.54042574701474	83.5275656019425
-6.82702825846115	-14.5210074824458	-10.6511331399795	-3.31505752150046	9.41102813636412	5.52675188582606	-3.37937057197793	3.51931285262939	-1.58629994556664	-0.302626194914054	0.653409680774192	-0.905151635768388	0.715569184392955	-0.258949898708315	0.541008589227853	83.5409031038206
-6.78390715510572	-14.4567172153766	-10.6936890500065	-3.34893759133115	9.43425563428003	5.51744874089343	-3.35389505654311	3.53053181204427	-1.58510859036271	-0.298478457216598	0.650172477656523	-0.89785350552822	0.728269531240744	-0.258402656785859	0.545524024585693	83.6439410453323
-6.76745528131522	-14.4318729009778	-10.7101265749735	-3.36198359870413	9.44314686646292	5.51379971655318	-3.34400493226693	3.53482244490165	-1.58464813191507	-0.296887525573938	0.64892223337037	-0.895010005839488	0.73317793157096	-0.258188189772926	0.547266259041005	83.6836456241487
-6.70655482756039	-14.3395852229617	-10.7711775600844	-3.41039760342353	9.47609141458373	5.50019140972463	-3.30722204270156	3.55071572266588	-1.58293641556969	-0.290990186043067	0.644278821783418	-0.884424396396128	0.751410226508606	-0.257388443206861	0.553734534907154	83.8310206224516
-6.68647348590747	-14.3085520337519	-10.7916910119399	-3.42658921345244	9.48701386632882	5.49551527875874	-3.2947696657038	3.5559760954313	-1.58235842997548	-0.289030317310413	0.642718890245547	-0.880821710563105	0.757539918169824	-0.257113753381495	0.555903048889455	83.8803676318503
-6.68358138538378	-14.3040826559426	-10.7946453446672	-3.42892111759775	9.48858691005059	5.4948418257072	-3.2929762832367	3.55673369057073	-1.58227518890182	-0.28874805841128	0.642494230016387	-0.880302854315129	0.758422711997538	-0.25707419274847	0.556215356728852	83.8874745530008
-6.65685813920653	-14.2622265396364	-10.8222831269857	-3.45067516235893	9.5031817176389	5.48843846142546	-3.27610117629088	3.56374992113348	-1.58149192596314	-0.286126066452739	0.640391121540688	-0.875404160705875	0.766688123586659	-0.256698062693482	0.559133466924648	83.953837513442
-6.64978007923387	-14.2510473304644	-10.8296599155734	-3.45647151174214	9.50705731959074	5.48671237705757	-3.27158093782443	3.56561093788182	-1.58128211888901	-0.285429279193257	0.639829549657357	-0.874089289643337	0.768895371176865	-0.256596677110964	0.559911758287989	83.9715306099032
-6.53580787996399	-14.067917546586	-10.9503995549699	-3.55097922287803	9.56980495929514	5.45794927156369	-3.19711249839991	3.59568340987254	-1.57782788488331	-0.274132693049318	0.630638547430624	-0.852342028265123	0.805043762148725	-0.254907877340282	0.572630280116924	84.2603537879921
-6.49582839266805	-14.001586094348	-10.994051294042	-3.58491259426123	9.59207551514766	5.44721420902177	-3.16985654598937	3.60630526790207	-1.5765618484024	-0.270118989609985	0.627315240666886	-0.844330850826383	0.818130332820795	-0.254277721206462	0.577216114051272	84.3643142306097
-6.48628256324442	-13.9855319034771	-11.0046128710067	-3.59309791518103	9.59740955858589	5.44458364454721	-3.16323378921488	3.60884879828547	-1.57625472551434	-0.269155522878437	0.626511566676229	-0.842377961292696	0.821296772712696	-0.25412348970861	0.578324174709447	84.3894114181573
-6.37216091552359	-13.787538105112	-11.1345139300939	-3.69319735422146	9.66194147966854	5.41123259679084	-3.08075315180847	3.6394541394185	-1.57240846271551	-0.257497065033645	0.616614585940177	-0.817925986984559	0.860312992879384	-0.252169960678886	0.591927537574988	84.6971386644855
-6.28639000262517	-13.6331280498216	-11.2355860673325	-3.77052568291228	9.71116850725699	5.38446752004475	-3.01573184153906	3.66266447717536	-1.56935843022952	-0.248606001751572	0.608915030118095	-0.798541495993261	0.890711814325685	-0.25060449496201	0.602487945319383	84.9356013284306
-6.21873566821483	-13.5055571867618	-11.3188073142994	-3.83367595014295	9.75071535991049	5.36158298078599	-2.96131932993719	3.68117857921544	-1.56678066172795	-0.241463809511321	0.602571829161898	-0.782213234409141	0.915788686896234	-0.249269369478825	0.61116188690503	85.1311187542253
-6.13469883573354	-13.3392554127756	-11.426861292305	-3.91502902323528	9.80089484397757	5.33077305201058	-2.88948146182576	3.7044668360154	-1.56332432029349	-0.232423300475046	0.594329425589845	-0.760540143292173	0.948417592828262	-0.247477122003745	0.62240270804653	85.3841173753296
-6.11892950093841	-13.3075254095518	-11.4474549756853	-3.93049127493899	9.81037366395331	5.32483240154911	-2.87571933995958	3.70885640585866	-1.56265944785829	-0.230715619405641	0.59275862224449	-0.756379989851266	0.954639236194321	-0.24713201800816	0.624543446443961	85.4322732987316
-6.04269070174451	-13.1489804573424	-11.5500995640963	-4.00716170395335	9.8569324355984	5.29458794825164	-2.80640600925158	3.73028860783694	-1.55927068381923	-0.222352378293029	0.584930638785917	-0.735369735744293	0.985685814575856	-0.245379809434077	0.635204623823924	85.6718048694062
-6.0316427433575	-13.1254112028078	-11.5653223772277	-4.01849155720798	9.86376488470895	5.29002575710971	-2.79603859099911	3.73341720019218	-1.55875891862227	-0.221128093869107	0.583768958408378	-0.732220911875233	0.990296340419837	-0.245116034595233	0.636785164616748	85.7072912634524
-6.00820745571505	-13.0743379011387	-11.5982589226155	-4.04292807569443	9.87840363237133	5.2800304336199	-2.77346972804147	3.74009978736081	-1.55763424184493	-0.218509915459742	0.581256505271588	-0.725354831443321	1.00027631296415	-0.244539519262147	0.640202588303931	85.7839792711408
-5.92698843992125	-12.8906516075054	-11.7163524981377	-4.13010328057592	9.93004045058509	5.2433916820926	-2.69165115907454	3.76353208309041	-1.55349629914812	-0.209302840355091	0.572246685181541	-0.700394575746042	1.03610833968888	-0.242435573371662	0.652448863614652	86.0585373919181
-5.91232147481257	-12.8565586795482	-11.7382288927119	-4.14618956421072	9.9394997930937	5.2365061409652	-2.67637970828985	3.76780437972019	-1.55271579221122	-0.207621548360445	0.570578411785267	-0.695728066106908	1.04275161613614	-0.242041407990716	0.654716584342851	86.1093367891154
-5.90786537588129	-12.8462006089652	-11.7448753514551	-4.15107687871527	9.94237371866255	5.2344141845017	-2.67173995527915	3.76910238352023	-1.55247865957325	-0.207110740336767	0.570071559055807	-0.694310293005132	1.04476996804859	-0.241921653159381	0.65540556040835	86.1247705982152
-5.84631720906205	-12.6964129255697	-11.8405621767241	-4.22107095858803	9.98296185215052	5.20350089878321	-2.60403719258523	3.78730787360967	-1.54894171341504	-0.199930030726542	0.562768282843714	-0.673563126642635	1.07388152752169	-0.240164468959455	0.66532441980565	86.3467945205386
-5.83769025131661	-12.6747776343929	-11.8543463621313	-4.23111954014563	9.9887377399071	5.19897811876913	-2.5942037801185	3.78988750074698	-1.54842082107974	-0.198911667365442	0.561716049170739	-0.670544827831245	1.07807955648193	-0.239908610688916	0.666753410790596	86.378761871387
-5.81953472181432	-12.6290462538188	-11.8834713091878	-4.25233993929334	10.0009313605399	5.18940381483709	-2.57340061721813	3.79532646374863	-1.54731639945542	-0.196764516274497	0.559492823922142	-0.664159375733745	1.08695173691008	-0.239367218455694	0.669773019948931	86.4463039910726
-5.79470633947619	-12.5649060192434	-11.924242320637	-4.28195398348071	10.0178636325819	5.17585612002331	-2.54409318100666	3.80284506811408	-1.54574029356491	-0.193798194634318	0.556382662351417	-0.655157410745999	1.09938027320683	-0.238604073814466	0.674000474997824	86.5408044068591
-5.76547771048997	-12.4875181310086	-11.9733021761828	-4.31750320594194	10.0381092628761	5.1593588001421	-2.50857451209675	3.81178517826215	-1.54380238748748	-0.190272010836403	0.552638109263926	-0.64424233890621	1.11435530809598	-0.237678175417983	0.679089614454097	86.6545485116862
-5.69887600213032	-12.3014944987957	-12.0906715622802	-4.40209563131741	10.0856011495994	5.1189218827866	-2.42244948136303	3.83260520137881	-1.53898444695238	-0.182063453597662	0.543678518050603	-0.617717472802339	1.15024651281468	-0.235429710003033	0.691271022613588	86.9266357833724
-5.69887600213032	-12.3014944987957	-12.0906715622802	-4.40209563131741	10.0856011495994	5.1189218827866	-2.42244948136303	3.83260520137881	-1.53898444695238	-0.182063453597662	0.543678518050603	-0.617717472802339	1.15024651281468	-0.235429710003033	0.691271022613588	86.9266357833724
-5.69466457728381	-12.2892973919376	-12.0983421571117	-4.40760489348529	10.0886720923174	5.11623978890886	-2.41677027411878	3.83394321661411	-1.53866104956499	-0.181536634530077	0.543093005094483	-0.615967042923386	1.15259535608044	-0.235281484078997	0.692067672198234	86.9444213642292
-5.66874096125984	-12.212683943975	-12.1464514822804	-4.44208843886026	10.1078106789506	5.09929827077971	-2.3809957282945	3.84226207757422	-1.53660278081054	-0.178267139318432	0.539423176999142	-0.604936552286003	1.16733264139245	-0.234349030810656	0.697065529674194	87.0559594064809
-5.57684919545707	-11.9183766413486	-12.3298062970894	-4.57270888553688	10.1789776184662	5.03263434741054	-2.24201255149487	3.87287512970394	-1.52828264470493	-0.166293705984152	0.525423954055354	-0.562008278240416	1.22366975876281	-0.230738163257795	0.716154802842314	87.4817762172549
-5.5726594480452	-11.903876050763	-12.3387808496151	-4.57906535272821	10.1823845285495	5.02928734696461	-2.23509924710254	3.87432873786307	-1.52785356261112	-0.165729787419208	0.524739246206115	-0.559870900265186	1.22643297797949	-0.230559816546329	0.717091347338399	87.5026464882191
-5.52968916445135	-11.7504003316263	-12.4334642723751	-4.64600283195172	10.218066076591	4.99359084382827	-2.16164885841627	3.88948634979622	-1.52322534543896	-0.159868021460605	0.517511042138536	-0.53715751960285	1.25562294634572	-0.228669553891722	0.726982906104836	87.7230937512209
-5.51093778948342	-11.6792562291157	-12.4771421443853	-4.67676904694558	10.2341772671101	4.97681153981399	-2.1273833083851	3.89631381830923	-1.52101747219941	-0.157243752864896	0.514178085377603	-0.526546792175556	1.26910434464224	-0.227792762604809	0.73155544657139	87.8249182019145
-5.4935564478434	-11.6109111477377	-12.5189501418894	-4.70616763585278	10.2494919042747	4.96057558286291	-2.09433940005662	3.90277447637498	-1.5188522410598	-0.154773161784391	0.510986121181532	-0.516315879158107	1.28202665208727	-0.226950935195516	0.735938935095812	87.9225384975067
-5.48113533139732	-11.560452214876	-12.5497524473686	-4.72777896755325	10.2606951454167	4.94853061385537	-2.06986906437012	3.90748925753795	-1.51722743627213	-0.152981233501315	0.508637511815599	-0.508740951789802	1.29155088964257	-0.226331069309231	0.739171779633783	87.994497752354
-5.47126189561918	-11.5195802233662	-12.5746466644544	-4.74523472021182	10.2697273962923	4.93873763505429	-2.05000858063286	3.91127900951426	-1.51589637736835	-0.151545021224998	0.506737940109783	-0.502594492712285	1.29925600415426	-0.225829172183783	0.741787022411149	88.0527248775979
-5.44119288090227	-11.3890033284183	-12.653844533	-4.80064289694296	10.2982296384097	4.90721241457559	-1.98627629764063	3.92317876561582	-1.51153633814122	-0.147074782857913	0.500695900779108	-0.482880349976919	1.32380323862752	-0.224231172531054	0.750123444519971	88.2383201676106
-5.4264423922454	-11.3213418357113	-12.6946772891783	-4.82914846990162	10.3128017257606	4.89073949037388	-1.95309142630288	3.92922784751685	-1.50921344895679	-0.144825544489161	0.497580038741427	-0.472622077989901	1.33648165013147	-0.223406524090535	0.754431825301436	88.3342496342806
-5.41503306150297	-11.2670819841891	-12.7273279565693	-4.85190747821508	10.3243854123109	4.8774658432142	-1.9264018702903	3.93402275920378	-1.50731889438882	-0.143055565414524	0.495089483690284	-0.464375150934533	1.34662804386232	-0.222747527527164	0.757882018096629	88.4110628620325
-5.40565593127158	-11.2208898968222	-12.7550636268805	-4.87120683841507	10.3341423829103	4.86611067628461	-1.9036212882639	3.93805587297485	-1.50568473045346	-0.14157526438487	0.492975366660908	-0.457335032195902	1.35525030728589	-0.222187651696734	0.76081561423756	88.4763690357242
-5.38758127549623	-11.1275826735203	-12.8108312058018	-4.90996959305202	10.3536298155339	4.84301305654982	-1.85743410811783	3.9460739169186	-1.50231156637309	-0.138656047825591	0.48871932090635	-0.443067740281059	1.37261751039764	-0.221059722289775	0.766727082139452	88.6080348658326
-5.37878827588058	-11.0801542304034	-12.8390905041541	-4.92958022084889	10.3634292473707	4.83121243650489	-1.83388637372556	3.95009656602464	-1.50056708662718	-0.137203761165347	0.486563648582466	-0.435796144099073	1.38142482446559	-0.220488613505728	0.76972762007753	88.674859062632
-5.36962399619248	-11.028820599174	-12.8696152269651	-4.95073085283717	10.3739236626682	4.81839589887544	-1.80834338679823	3.9544065285872	-1.49865421364843	-0.135660548651346	0.484238680441574	-0.427910110401483	1.39093887947785	-0.219873714999829	0.7729740138086	88.747099839913
-5.35253263904561	-10.9275003684205	-12.929559694352	-4.99223782803034	10.3942991077558	4.79291411144916	-1.75774478869752	3.96276129781118	-1.49479661697054	-0.132699498078047	0.479668487067561	-0.412292618649378	1.40965243006896	-0.218665973378572	0.779370086017053	88.8894013914361
-5.34161225094211	-10.858200459551	-12.9704081917872	-5.02045634482516	10.408016406039	4.77538691951806	-1.72301050098472	3.96838172379656	-1.4920989360105	-0.130735693816094	0.476559713434213	-0.401577546393891	1.42241031640592	-0.217846329144209	0.783739839776232	88.9865518099612
-5.33908975197937	-10.8416090388161	-12.9801480445547	-5.02718677801958	10.4112755009783	4.77117082415672	-1.71467551284687	3.9697127216519	-1.49144349938362	-0.130273481415662	0.47581686440139	-0.399007547274526	1.42545772597845	-0.217650489751016	0.784784145594172	89.0097823511039
-5.33793639911648	-10.834019023265	-12.9846037989512	-5.03026559189923	10.4127665969054	4.76924215704283	-1.71086239527256	3.97032157492359	-1.49114364913019	-0.130062060953703	0.475477051870637	-0.39783185065199	1.42685184212063	-0.217560901752415	0.785261894759441	89.0204095457885
-5.33526302545745	-10.8161283710244	-12.9950968556981	-5.03751255322364	10.4162696052751	4.76469091571271	-1.70186715297446	3.97175177684153	-1.49043296461925	-0.129567334839283	0.474677132765174	-0.395058941850844	1.4301353023171	-0.217350207415757	0.786387726368483	89.0454487450455
-5.27186003232552	-10.2622735232485	-13.3148464555826	-5.25736564724258	10.5193920215838	4.62131480886439	-1.42020968153547	4.01375442236008	-1.46665034964789	-0.115822176092421	0.450356151076682	-0.30850565529304	1.53052467305672	-0.211022826118049	0.821100031516515	89.8161235764483
-5.24662159423445	-9.79634487799513	-13.5754495869568	-5.43569022512396	10.5986081374428	4.49740316522143	-1.17883560407677	4.04605436627643	-1.44368822300226	-0.106538447464161	0.430579878195769	-0.234872842149585	1.61289322686256	-0.206038467735728	0.850105643547686	90.4583986563788
-5.24336033235098	-9.59568212872787	-13.685212315836	-5.51070983625303	10.6306262011437	4.44329118258933	-1.07378793652745	4.05923755640045	-1.43289362757407	-0.103159550144902	0.422269841624509	-0.203015008743561	1.64771824856943	-0.204003405027083	0.862556533798625	90.7335351498711
-5.2432864551965	-9.5815916238656	-13.6928637100233	-5.51593987479058	10.6328346079591	4.43947628404739	-1.06638939683736	4.06014916256045	-1.43211531911022	-0.102934895665732	0.421690581747623	-0.200775657863757	1.65014934414128	-0.203862789867265	0.863429522680819	90.7528261691305
-5.24325361701051	-9.56490465885032	-13.7019076274401	-5.52212132717936	10.6354341460584	4.43495484083095	-1.05762132361359	4.06122486919125	-1.43118616864327	-0.10267326841344	0.421006304855081	-0.198123306554456	1.65302306707966	-0.203697259235821	0.864463085523133	90.7756622512729
-5.2436256735506	-9.46196839457785	-13.7575416278892	-5.56012889507526	10.6513031638103	4.40702958420193	-1.00346337733265	4.06781389494313	-1.42538667563063	-0.101105464746909	0.416803583806198	-0.181755935902981	1.67070108548821	-0.202685943631692	0.870838572316869	90.9164451833097
-5.24630969473415	-9.3112233831376	-13.8382206227987	-5.61527755981824	10.6739371839518	4.36594503496755	-0.923873621032104	4.07727787121693	-1.41659832906222	-0.0989859430286218	0.410713072381374	-0.157766074815086	1.69637560138461	-0.201239530596611	0.880157148873886	91.1222339641871
-5.24726806077787	-9.27614815515395	-13.8568706199283	-5.62802866280746	10.6791207183755	4.35636171569536	-0.905313295091221	4.07945543646739	-1.41450497111705	-0.098519582524681	0.409306264070646	-0.152182830473403	1.70231567776654	-0.200908580080804	0.882322311229479	91.1700604706362
-5.24758249264959	-9.2656366458345	-13.8624438250355	-5.63184207879208	10.6806671669052	4.353485759068	-0.899746981277489	4.08010529720762	-1.4138727767493	-0.0983821820411887	0.408885378688322	-0.150509413102899	1.70409231834796	-0.200809775482011	0.882970527947524	91.1843868333315
-5.24766347858659	-9.26315522879111	-13.8637573182468	-5.63274077399701	10.6810303713118	4.35280653357499	-0.898432265672278	4.08025830187148	-1.41372255737937	-0.0983502869408422	0.408786252135046	-0.150114383215884	1.70451102831104	-0.200786578675996	0.883123510097623	91.1877677764719
-5.25207125839845	-9.14246155156482	-13.9275326025028	-5.67635206068442	10.6985799606931	4.31975501895927	-0.834432095208296	4.08766971516489	-1.40635896658642	-0.0968351759718552	0.403980733021078	-0.130898922553746	1.72483764897798	-0.19966644995377	0.890564359582874	91.3521631248506
-5.2556709424443	-9.06604772331167	-13.9675858853702	-5.70376498427642	10.7094681045531	4.29876386600955	-0.793814220057825	4.0922986818612	-1.40157432511159	-0.0959428962086541	0.400963904534996	-0.118730662668643	1.73761832335484	-0.198970628013905	0.895266329708445	91.4561102347487
-5.26067897069347	-8.97665401888483	-14.0141777079402	-5.73565720487459	10.7219624151049	4.27416805591774	-0.746214370268178	4.09765867330595	-1.39586296563736	-0.0949646014799271	0.397462964479004	-0.104496685552954	1.75248563663492	-0.198171369232922	0.900763394494546	91.5776015750778
-5.26094107192548	-8.97250780459418	-14.0163288255531	-5.73712981773562	10.7225328024749	4.27302619397614	-0.744003970562973	4.09790559837921	-1.39559351836814	-0.0949216715662076	0.397301695363758	-0.103836701725687	1.75317185946331	-0.198134881801847	0.901018186313081	91.583232285342
-5.26811111309818	-8.86402781868557	-14.0724178379907	-5.77556014587167	10.7374120749143	4.24310729486952	-0.686117792796879	4.10433530392586	-1.38848660475841	-0.0938244107138959	0.393090182677131	-0.0865680844150439	1.77108761617065	-0.197183337812677	0.907676003625363	91.7304900753367
-5.30502430903901	-8.46223414480291	-14.276128938328	-5.91542652387006	10.7896337237194	4.13178518912427	-0.470700892374718	4.1275166744848	-1.36047966684725	-0.0906198990623467	0.377870350243162	-0.0226959123324053	1.83622058643952	-0.19384525544279	0.932231165408347	92.2744681055196
-5.31237847743869	-8.39733779791257	-14.3084705742685	-5.93768204717333	10.7976775880794	4.11374750406814	-0.43578294267188	4.13118266201456	-1.35571840388149	-0.0902188336107355	0.375465523575795	-0.0123979311891617	1.84656736625376	-0.193331679949774	0.936181984471016	92.3621454603122
-5.32033540819719	-8.33130392571695	-14.3411518064309	-5.96020499889883	10.8057304689125	4.09536552122191	-0.400209679209213	4.13488441066059	-1.35078491572504	-0.0898514490117752	0.37303648868704	-0.00192658843294113	1.8570305828743	-0.192817348318722	0.940194162084902	92.4512909176234
-5.34258433918032	-8.16226932268275	-14.4240376277525	-6.017394274235	10.8258531124495	4.04825634807398	-0.309006038755758	4.14428004782647	-1.33781038243685	-0.089067472016294	0.366893462811843	0.0248424311682507	1.8835677876926	-0.19153532602436	0.950438475110524	92.6792680319159
-5.34491576766168	-8.14566398956259	-14.4321160379709	-6.02297512663083	10.8277932917642	4.04362439169391	-0.300035847867575	4.14519713233453	-1.33650765116118	-0.0890026413438908	0.366295907406313	0.027468838851802	1.88615470764166	-0.191412007063016	0.951442478644591	92.7016460511138
-5.36579431613328	-8.00444189645914	-14.5003902846407	-6.07019767065972	10.8439388820287	4.0042176977277	-0.223684522022521	4.15294396363719	-1.32523583990582	-0.0885421362999755	0.361260953901578	0.0497793288357123	1.90800920053199	-0.190384633455349	0.959972426845878	92.8918468649829
-5.36848966493584	-7.98692254356868	-14.5088090318907	-6.07602799269664	10.8459151061867	3.99932472168058	-0.214204490216486	4.15389994214221	-1.32381646173612	-0.0884939508900316	0.36064056670548	0.0525446856262378	1.91070530946197	-0.190258985589018	0.961028640927963	92.9154295191859
-5.39561691732688	-7.82110185987235	-14.5877963014395	-6.13081554611935	10.8641486962971	3.9529950167365	-0.124392641661635	4.16289259338749	-1.31005873032222	-0.0881751644579871	0.354840331735098	0.0786718301683077	1.93598825547808	-0.18910096367507	0.971001458097745	93.1384660810817
-5.39796104402853	-7.80758154925746	-14.5941784056967	-6.13525058195104	10.8655949355278	3.94921612045083	-0.117062525683585	4.16362028085483	-1.30891078550046	-0.0881605099117824	0.354373396200434	0.0807981780942225	1.9380303353853	-0.189009090347575	0.971812823684997	93.1566380524273
-5.42624802920317	-7.64833156333133	-14.6690054378439	-6.18730619375466	10.8824543069669	3.90468844310979	-0.0306880521733255	4.17216893090281	-1.29524024126129	-0.088045923077511	0.348903323659635	0.105821209222567	1.96197593970711	-0.187938702842122	0.981353905540215	93.3705993053643
-5.54804335299908	-7.06742318601827	-14.9330031200297	-6.37237577274488	10.9388304235341	3.74218603212209	0.285105934803053	4.20285838351949	-1.2412611141434	-0.0892168163371858	0.329839707014672	0.196371551721481	2.04634272746938	-0.184375732886467	1.01576689493177	94.149300639932
-5.64442325100358	-6.68064104890883	-15.1010028734807	-6.49161592938135	10.9719587348046	3.63414021543151	0.495654004151043	4.2230089791896	-1.20170143744104	-0.0913098465410754	0.317956409550368	0.255898918202389	2.09985564987553	-0.182288710225732	1.03830464998	94.6664896956757
-5.69561230893538	-6.4922514107467	-15.1805243086511	-6.54856315182451	10.9868674919348	3.58161370272449	0.598196337070535	4.23279384639622	-1.18134642477011	-0.0926916272156105	0.312413504137687	0.28463134998457	2.1251165969892	-0.181352215323711	1.04915388805176	94.9180847681083
-5.81272650508031	-6.09107945270927	-15.3452654947429	-6.66763924892639	11.0163052970227	3.47003838930185	0.816443906545509	4.25362910831022	-1.13582724909071	-0.0963154133765859	0.301103563037285	0.345248464060035	2.17729719415297	-0.179511984716679	1.07197957570516	95.4533535427972
-5.99516251957669	-5.53373232766291	-15.5622597880662	-6.82769691462597	11.0512862287692	3.31604080655532	1.11884604840652	4.28284516302443	-1.06688336842152	-0.102981388201337	0.286703577692351	0.427801383722605	2.24550718884825	-0.177351409197399	1.10288380910566	96.1958944529579
-6.03781940231073	-5.40947775899068	-15.6093812744247	-6.86281800212476	11.0585570312477	3.28181744491225	1.18619227466259	4.28938400203928	-1.050926101104	-0.104626690947075	0.283627078876793	0.446028630484336	2.26027753177099	-0.176907462674733	1.1096842557668	96.3613597102353
-6.06135179574434	-5.34328349218001	-15.6339496014523	-6.88130718213783	11.0621560136473	3.26364925255317	1.2219940617495	4.29290073785618	-1.04216069681888	-0.105568363892456	0.282050023914584	0.455650644871103	2.26794291254219	-0.17668915152047	1.11326433725785	96.4494647059857
-6.22586235583345	-4.89964415283931	-15.7940374314598	-7.00330805473254	11.0842568105068	3.14245505715486	1.46136443562528	4.31674875738868	-0.981181256769179	-0.112404064982257	0.27199998229807	0.519377507642101	2.31762388036714	-0.175371833153031	1.13688211449233	97.0397207444713
-6.67394426955003	-3.82088492842537	-16.1480832128819	-7.28620546457762	11.1229962939671	2.85302304518519	2.03766544615076	4.37758959159106	-0.815747877602202	-0.132515270035536	0.251632921299377	0.667897167531594	2.42517681072682	-0.173220096043868	1.19111839012699	98.4737437420106
-6.87689231805296	-3.37483750719554	-16.2801163174037	-7.39794544566596	11.1332389948552	2.73580133045586	2.27305273568976	4.40415528756318	-0.740458936337922	-0.142014552266877	0.244909703687055	0.726466653167567	2.46417947354581	-0.172668154952308	1.21211770577914	99.0663955747713
-6.98574374492588	-3.14414191397479	-16.344973236633	-7.45454190695654	11.1372109514902	2.67580701580309	2.39397172974099	4.41826913247446	-0.699888922094238	-0.147172564072777	0.241854158249033	0.756042699351842	2.48301533122718	-0.172436774898701	1.22261625701023	99.3728854551549
-7.09096383049284	-2.92603184198547	-16.404193428386	-7.50733084598019	11.1401489175404	2.6195109482832	2.50774093435051	4.43184307271816	-0.660533305077519	-0.152191713688362	0.23923565396115	0.783550805503324	2.49999069713152	-0.172241359351229	1.23231515055589	99.6626483052766
-7.09418421938254	-2.91939961185643	-16.4059757980231	-7.50892934118332	11.1402322845382	2.61780251623122	2.51119567310141	4.43225805262895	-0.659327781657584	-0.152345567593864	0.239158419987949	0.78438331534447	2.50049960871091	-0.172235550790744	1.2326079767704	99.6714598485699
-7.16036085528172	-2.784876458265	-16.4412673147177	-7.5410739716741	11.1415823241673	2.5833140361157	2.58102178136605	4.44077105264532	-0.634475485723307	-0.155519453191313	0.237702847984204	0.801082872605216	2.51047998532821	-0.172122795701427	1.23845131810043	99.8501683070066
-7.40774940526172	-2.29384126897019	-16.5641587696168	-7.65645794046878	11.1443311356049	2.45858407482113	2.83418036822136	4.47248772062884	-0.541018686305959	-0.167457840340923	0.233170335945489	0.86074689626588	2.54456269073725	-0.171718599771562	1.25910427028866	100.502444631922
-7.4440217960309	-2.22384346575032	-16.5806376481869	-7.67256839168612	11.1443282241257	2.44102202790882	2.86993500278225	4.47713214833205	-0.52720944828317	-0.169219427361423	0.232668577406466	0.869016084735919	2.54899835968813	-0.171658298031066	1.26192511192226	100.595422771248
-7.55303313872653	-2.01369065286031	-16.6299402120297	-7.72086614134906	11.1443637368765	2.38826616280933	2.9773028537344	4.49106556931934	-0.485705264902969	-0.174515584801648	0.231166280313877	0.893835294087781	2.5622867170374	-0.171474092352072	1.27037862964279	100.874588049096
-7.59623045056027	-1.93143788149635	-16.6486265213931	-7.73957521670981	11.1441630010492	2.36773616709169	3.0191333510544	4.49658088849685	-0.469188464911439	-0.176620521009183	0.230660424678458	0.90341773365693	2.56724945420572	-0.171395490676319	1.27361485658141	100.983844151269
-7.63407521903753	-1.85943082784806	-16.6649507500896	-7.75594361905807	11.1439730764183	2.34977068189266	3.05574130634818	4.50141284074231	-0.454713609771674	-0.178465015705113	0.2302223438035	0.911798848523792	2.57158020112128	-0.171326331026265	1.27644387510021	101.079489612679
-7.8892925162008	-1.38887796529535	-16.7625337891694	-7.8600299862125	11.1391633597877	2.23451995761933	3.29143960811419	4.53411208980415	-0.355912407805201	-0.190979393438765	0.228751975023278	0.964430664168668	2.59611041904037	-0.170689261575606	1.2937673234929	101.70433669494
-7.97376795366196	-1.23632898481257	-16.7920308875439	-7.89309476815457	11.1368401167681	2.19761955555917	3.36704730073944	4.54495163494809	-0.322927771696979	-0.195138519697257	0.228592861761581	0.981014924223319	2.60320821993811	-0.170426801229617	1.29910939011185	101.906897891963
-8.42362735082276	-0.432784909291569	-16.9395738887441	-8.06477797193438	11.1228766653988	2.00408182638221	3.76308489197548	4.6025592066939	-0.146197649743656	-0.217357458648505	0.228678652163655	1.06701705927214	2.63796239487644	-0.168771220775386	1.32628915263303	102.973799627976
-8.73998915312742	0.111265590047939	-17.0222672373246	-8.17571411450568	11.1073800402516	1.8768623313665	4.02395069040256	4.64340523848576	-0.0191638430986136	-0.233094763445973	0.231429781760813	1.12143259078372	2.6546967691444	-0.166886801757174	1.3423619783085	103.695783601095
-8.91825284493813	0.414032987174601	-17.0646296195947	-8.23633982277338	11.0975066303565	1.80688333372542	4.16747451897921	4.66650873992693	0.0530467622122338	-0.241982735221626	0.233555586924044	1.15091100262082	2.66258528090071	-0.165628895099613	1.35079417086014	104.097461668942
-8.9869986300596	0.528008275023844	-17.0774671939912	-8.25823762160718	11.092762951744	1.78122092975014	4.22004070164568	4.67550129961416	0.0814609132372132	-0.245426918986951	0.23487922919679	1.16133099560491	2.66436995305692	-0.16494337348986	1.35352215005302	104.248545913007
-9.0261162570093	0.59261424807501	-17.0844503852159	-8.2705638830241	11.0899741532599	1.7667414158391	4.24969418501958	4.68062686163859	0.0976830672336413	-0.247388208173473	0.235680396609518	1.16717245712389	2.6652688976537	-0.164533666263102	1.35502580074167	104.334178049258
-9.9969712519956	2.18025563113405	-17.2340643407359	-8.56718564190408	11.0142877521514	1.41580725240032	4.96735593345198	4.8085414718398	0.504509643563739	-0.296201699679349	0.259321052335551	1.30586902860361	2.67910881858968	-0.15269387060372	1.38873648318236	106.437563557088
-10.0043376708151	2.19203779866388	-17.2347885615747	-8.56927736675921	11.0135991530993	1.41329232300382	4.97248116466669	4.80952531829994	0.507670724562178	-0.296574655498373	0.259568302890479	1.30681148501215	2.67906594419048	-0.152573188909961	1.3889291776912	106.453156915081
-10.0526957930425	2.26938228688868	-17.2394816518403	-8.58299549204734	11.0090665278279	1.39677972563237	5.00611027853427	4.81598342809315	0.528436678111535	-0.299024053120881	0.261196590487044	1.31299146338971	2.67876897640885	-0.151777530534009	1.39018712872858	106.555514616872
-10.5175160077931	3.00721821755601	-17.2734409041676	-8.71090793566214	10.9624070259953	1.24167061846296	5.32106146767728	4.87841973957476	0.730179009325352	-0.322695493326636	0.278811591702547	1.36954200289493	2.67197553043457	-0.143124444595228	1.40059299435737	107.531385034492
-10.7454763310013	3.36549323975682	-17.2823233516267	-8.77095442159681	10.9373068731425	1.16815463626816	5.46966681707494	4.90929647405788	0.830633733287752	-0.334415334332367	0.28889273495821	1.39527544195301	2.66587948305624	-0.138107515509857	1.404523564057	108.004833072901
-10.7989298286622	3.44905549817258	-17.2832862655751	-8.78466185820642	10.9310953309341	1.15127781212773	5.5036720254166	4.91657260530355	0.854411017956192	-0.337182103449395	0.291472995818322	1.40102407802124	2.66405156903809	-0.136808997929423	1.40527794541989	108.115195070638
-11.1879033704103	4.05582321070196	-17.2867690042358	-8.88325259063681	10.8848614916044	1.02961310526444	5.74845323478104	4.96963144206821	1.02813100057512	-0.357375835811897	0.310952387117942	1.44195598009967	2.64948959577344	-0.126950055210522	1.41024303758033	108.916365331883
-11.3887758306418	4.36812985657138	-17.2850027515278	-8.93308757135176	10.8599522206773	0.967736854707369	5.87241508917489	4.99713066072563	1.11858253760093	-0.367867399719398	0.321675867216439	1.46225733264057	2.64074071906572	-0.121463342611223	1.41229508427971	109.328522184278
-11.6931566806826	4.83902438103139	-17.2749135968922	-9.00624286585046	10.819994944135	0.876374582760179	6.05462586762703	5.03902386402995	1.25711368119566	-0.383898175073055	0.339460409418045	1.49113793205335	2.62482220645863	-0.112217439982698	1.41431258464125	109.949556401273
-11.9169152693601	5.18312123148245	-17.2607500174786	-9.05782248040644	10.7886069274293	0.811596269883448	6.18316141528493	5.07001890753794	1.36022959536086	-0.395811029060678	0.354035413484904	1.5105930965861	2.61065136538434	-0.104476967680992	1.41479587547138	110.40301248556
-12.0201028328328	5.34157518092809	-17.2530753258676	-9.08127338854461	10.7737867898652	0.782059236432419	6.2416019620208	5.08434068269944	1.40801161479608	-0.401328054378487	0.360999194922664	1.51928917829834	2.60371266900912	-0.100749397744818	1.41485673316823	110.611762040164
-12.2331912276892	5.6690704109535	-17.2369248362326	-9.12973181791162	10.7430719756678	0.720919146585832	6.36236380564544	5.11391071195902	1.50680038018182	-0.412729562511112	0.375388151474497	1.53725807284929	2.58932626766431	-0.0930371997893793	1.41496105445639	111.043147902852
-12.620302485694	6.26283182682756	-17.1999214765965	-9.21555470373395	10.6849228637437	0.612130111011464	6.57608919662245	5.16778994221011	1.68777098430571	-0.433620037742408	0.403211749342536	1.56805986721904	2.56049045854128	-0.0778902004395766	1.41408451851446	111.824756390222
-13.4507624481031	7.53096682112101	-17.0834420638067	-9.38851118078385	10.5489041407584	0.391028981099061	7.00537573036893	5.28402239452737	2.08272085680861	-0.47940665655241	0.471630020619413	1.62487784306203	2.48539847257809	-0.0393155985520677	1.40705770258814	113.492071589378
-13.9590966750142	8.30575635592216	-16.9903283781781	-9.48799243892991	10.4590386040961	0.262802735592682	7.25081853943225	5.35528219931	2.32810355880051	-0.508130601122423	0.518887508966853	1.65435395818043	2.43181659442988	-0.0116939178434499	1.39989173235302	114.509387807789
-14.1168829465164	8.54640035230305	-16.960296776745	-9.51861495973605	10.4307597696919	0.223264396535536	7.32626237737924	5.37739665732742	2.40449658336333	-0.517086324026474	0.533811177776671	1.66327205889979	2.4148141955367	-0.00292326076967013	1.39753268561253	114.825266565674
-15.7142740354219	10.9821473626313	-16.5638696133331	-9.79988105426129	10.1184762500359	-0.144142903135125	8.00935503764781	5.59918391835284	3.18816652466291	-0.611595834437251	0.7103452949865	1.73081018606003	2.21149707704563	0.106913571762384	1.36270538743571	118.016645625565
-16.2560424546049	11.8109763242175	-16.398048937192	-9.88570032315441	10.0042981620986	-0.257855951056638	8.21302649883999	5.67305262683383	3.45592566584938	-0.645043072935009	0.779199160997067	1.74622042495007	2.13267794587398	0.152033733045696	1.34768411454466	119.100390883077
-16.4196462369449	12.0612669432849	-16.3479742395051	-9.91161611390822	9.96981854611238	-0.292195133782398	8.27453141537981	5.69535957510942	3.53678384566038	-0.655143504287789	0.79999172200505	1.75087402467997	2.10887606388189	0.165659165581748	1.3431479751657	119.427661386384
-17.1432457284975	13.1752074325562	-16.0947825561827	-10.017239437291	9.80946702399415	-0.433914271382485	8.51857596593655	5.7920171887808	3.89466341609051	-0.701128002599462	0.901126236651157	1.76432551016262	1.9947286743369	0.234226287553175	1.32051273645012	120.881368454063
-17.2714074920502	13.3725052185061	-16.0499380074644	-10.0359471223504	9.78106604513368	-0.459015138389765	8.56180040203679	5.80913689432722	3.95804996821121	-0.709272638504423	0.919038877420544	1.76670799677571	1.97451123234059	0.246370689775926	1.31650365111204	121.138844673516
-18.0219820526583	14.5342722313466	-15.765455306394	-10.1394842099688	9.60952735076607	-0.599382042162489	8.79577828283792	5.90769076166627	4.3288333717668	-0.757719802751879	1.03033324922348	1.77597465808841	1.85034531714665	0.323164372022037	1.29146998279021	122.652959233465
-18.0982079468906	14.6523577542672	-15.7362163732927	-10.1499032230098	9.5920235293457	-0.613531636243758	8.81923528878715	5.91767240026768	4.36648195567276	-0.762651849799343	1.04173763922059	1.77684116284196	1.83764370577358	0.331053537898408	1.28890290219042	122.806833270922
-18.3428449396007	15.0340984173325	-15.6345906485554	-10.1812074570312	9.53408833736156	-0.656708093794526	8.88767762863141	5.94893377363101	4.48691951192072	-0.778639191529141	1.08066894694435	1.77805315714678	1.79492964753916	0.358309274674113	1.28017740488735	123.303506877331
-18.7098057301917	15.6087567656993	-15.4770152962089	-10.2267612873421	9.44606661168421	-0.720055403218934	8.98582697032402	5.99524511385332	4.66722059964488	-0.802677786603196	1.14062676766484	1.7788801920283	1.72961561832013	0.400432827305666	1.26679634394957	124.05065990787
-19.5678261348068	16.9612151963025	-15.088697009795	-10.3278537125443	9.23610379412321	-0.862905461685187	9.1978019145924	6.10097830037624	5.0869949125725	-0.858904050668192	1.28695950195976	1.77715941877931	1.57227266893879	0.503561776391108	1.23448967969441	125.806843611274
-19.6214923693021	17.04637024086	-15.063201050369	-10.3338468191728	9.22272448663594	-0.871526113886685	9.2099930965117	6.10742657764025	5.1131278574506	-0.862414767339757	1.29648903285563	1.77683563611414	1.56215592009561	0.510287768671576	1.2324098632591	125.917292786335
-19.7127907384183	17.1918107890609	-15.0187107112619	-10.3437346897758	9.19974522280788	-0.885909916436552	9.22973800594518	6.1182244909877	5.15744898761054	-0.868366108807369	1.31305759071012	1.77609655393634	1.54470099173439	0.521970960750701	1.22882023483598	126.105802212029
-20.78088832174	18.9079323960699	-14.4718616765087	-10.4520589424337	8.92597076898837	-1.04767592038918	9.43699542868241	6.24005894046905	5.67223121900338	-0.937139904592227	1.51551037094342	1.76324907697503	1.33495082454666	0.664020961942676	1.18566004684353	128.326755672839
-23.2847364721869	23.0670385664731	-12.9836563102221	-10.6464937132998	8.24953506737288	-1.37887467021117	9.73268165243127	6.48230672612053	6.8399508141541	-1.08489331839756	2.0608130327151	1.70514497776333	0.804513547186579	1.03286197059355	1.0759423517734	133.681077699092
-23.440368923801	23.3348243564787	-12.8794178378293	-10.655008181126	8.20576789354728	-1.39693117226316	9.73999358398796	6.49437729933126	6.90963246228683	-1.09287042369206	2.09884592194664	1.70028257776583	0.769720398726901	1.05742885299244	1.06860150408215	134.023958003707
-24.96311553121	26.0063204298071	-11.8046517172131	-10.7203619995253	7.77068185549649	-1.56277814110126	9.75842048907651	6.59592419248786	7.57431331294936	-1.16303388948394	2.49052234983286	1.64875076505253	0.422854736037084	1.30339525295673	0.993820506878055	137.434765994651
-25.5207066292332	27.0134771183749	-11.3817674011316	-10.7344411953283	7.60790202631342	-1.61788425240235	9.73645704501184	6.62379649823599	7.80794361609295	-1.1841055232516	2.64442325032262	1.62812513531401	0.292729697154968	1.39606710962174	0.964740714994353	138.71562480037
-27.5283623424426	30.8149853080495	-9.70927815638599	-10.729600862487	7.00789703781579	-1.79043207495142	9.50360223096195	6.66769223485498	8.58764419070599	-1.22854896770784	3.25250592254359	1.55204623482554	-0.185947938728497	1.73532549086468	0.848922869441212	143.519897285317
-28.2910695085193	32.3525927814757	-9.00144748184264	-10.6992522845007	6.77453973499862	-1.8443312264285	9.33877236536595	6.65406552022094	8.84970293497961	-1.22764602307941	3.50900504714857	1.52462445502196	-0.370574579252068	1.86381337645555	0.798973330928035	145.449039192626
-28.5029999963376	32.792674862916	-8.79547748113381	-10.68700496629	6.70915408028671	-1.85788770069545	9.28304678381846	6.64606263902099	8.91755368424805	-1.22483970665997	3.58332646435183	1.51743983860606	-0.421951263048674	1.89902401428644	0.784321617824136	145.999556924546
-28.8326419228494	33.4771894254156	-8.47510664380773	-10.6679551843962	6.6074516145049	-1.87897377632366	9.19636983494526	6.63361475951316	9.02309041911975	-1.22047469263849	3.69892783629303	1.50626470839726	-0.501863828715087	1.95379151191158	0.761531980599281	146.855845831333
-30.7860980295895	37.8749515164462	-6.34576796631866	-10.4560211702679	5.9956875924792	-1.97031112740519	8.43334198323634	6.44553039133539	9.50649222193052	-1.12362072109925	4.45080700294226	1.45741174895413	-0.968625135343518	2.25204637203832	0.607995524344911	152.321799432714
-30.8685148235628	38.0767786139442	-6.24549484004463	-10.4424024485831	5.9696549143695	-1.97269830114368	8.38966134735096	6.43201969825991	9.5196925399811	-1.11606875630131	4.4851543169397	1.45635786475541	-0.98768775459156	2.26291751107571	0.600728096925911	152.571774071809
-31.0166971237815	38.4396561551818	-6.06520752498338	-10.4179164984749	5.92284913684318	-1.97699034986989	8.31112520455213	6.40772797953421	9.54342621606885	-1.10249060722538	4.54690949751761	1.45446302054707	-1.02196162806063	2.28246341077522	0.587661535370892	153.02121908455
-32.3448126658367	41.8461733842784	-4.35711560051577	-10.1534298313872	5.50430189770325	-2.00278064784861	7.49931558477012	6.13431262244218	9.68095372073597	-0.948088134225679	5.11689822812785	1.44806198429598	-1.31996573658679	2.4366632606515	0.464774912569078	157.236946876924
-32.5204768549909	42.3264439634659	-4.11380276891092	-10.1097199998263	5.4493028574365	-2.00381073552964	7.37114930995655	6.08723223612169	9.68423682815668	-0.921395245559651	5.19493726652224	1.44928733704879	-1.35743986342154	2.45275189159306	0.447507391877818	157.831147799062
-32.8898203563499	43.3836468681798	-3.57607419479331	-10.0039937678144	5.33466164471482	-2.00237890327206	7.06883431461635	5.97027505609048	9.6663341506378	-0.855646650931606	5.36071513724837	1.45499667366196	-1.43268079950928	2.47880355815097	0.409756353777406	159.139819261734
-33.3489513184788	44.732911337125	-2.88887043347839	-9.86247629893672	5.19294758408123	-1.99799493208432	6.66896797356543	5.81146948487614	9.62558937819021	-0.767011030734509	5.56703570438794	1.46425378351454	-1.52350424110843	2.50517153870351	0.361749540885399	160.810814638038
-33.6305740364014	45.6060797057488	-2.4434684083202	-9.76266047713488	5.10711710339917	-1.99197144785286	6.39259657114033	5.69651022381595	9.57638544407884	-0.703877161935867	5.69295333209442	1.47257394425072	-1.575596908519	2.51328910116437	0.330895564027589	161.893932060269
-33.6305740364014	45.6060797057488	-2.4434684083202	-9.76266047713488	5.10711710339917	-1.99197144785286	6.39259657114033	5.69651022381595	9.57638544407884	-0.703877161935867	5.69295333209442	1.47257394425072	-1.575596908519	2.51328910116437	0.330895564027589	161.893932060269
-33.8735871153974	46.3895104437418	-2.04367105835103	-9.66796281884181	5.03385600279321	-1.98461919859169	6.13362215098737	5.58565922717923	9.51759413630311	-0.643870113489592	5.80015964130001	1.48123611606223	-1.61797909456578	2.51479602322919	0.303353781169518	162.86737139762
-34.180531006354	47.4216035825122	-1.51690535291323	-9.53602266495697	4.94265602130171	-1.97233514452487	5.77707144694168	5.42890998007585	9.41902818886427	-0.560745473817061	5.93137286604952	1.49364698151321	-1.66735645484623	2.50856353953713	0.267300128978724	164.152774409363
-34.3661891508074	48.1364835673674	-1.15224304290369	-9.42960956178852	4.89075697250937	-1.95865805262649	5.49796928904947	5.2980586379846	9.30524082989326	-0.495988056921653	5.99715847723656	1.50290284894714	-1.68727775591182	2.48675958685503	0.242877288399083	165.053190202288
-35.8306283046248	53.9033584775991	1.78817477942413	-8.55158537153992	4.4872503675532	-1.84234679213917	3.2046054439702	4.21378928611113	8.3240166843099	0.031928644856783	6.48314275620032	1.57430327680536	-1.82710867815659	2.28718239872967	0.0467763168710318	172.334023279427
-36.2509383628694	55.9472083149034	2.82528741361241	-8.18098486957776	4.39070230397753	-1.78383797001912	2.26492469795498	3.74288782596471	7.77997506524076	0.231539501691076	6.50666850799549	1.58515832084163	-1.81091201628041	2.14367357253843	-0.0197280436016891	174.988491204726
-36.9448362876119	59.7409631431707	4.74127173059975	-7.43628400667777	4.2578383731656	-1.66194282943438	0.399546731022562	2.78749667380706	6.56569021733904	0.597600205495401	6.35707834909203	1.57381729540631	-1.70838392209559	1.80401513473059	-0.139479471995508	180.017982034019
-37.1148218548504	60.8145540994312	5.27957949060055	-7.20676004322124	4.23603037626732	-1.62382821276741	-0.169154104928381	2.49033175437958	6.14925825921634	0.694567721617007	6.23465539209686	1.55411058098613	-1.65219763288072	1.68277179483673	-0.172086054668901	181.485878187469
-37.1302148576712	60.912839601236	5.3288341055772	-7.18562142036734	4.2341410928175	-1.62031655706561	-0.221503911829997	2.462943597828	6.11061750427736	0.703371591914597	6.2228179025168	1.55215626230201	-1.64685153029487	1.67150122329098	-0.175064172894158	181.620620143714
-37.3210313667672	62.2338637230328	5.98868563229324	-6.88865548758817	4.21972217896269	-1.57091510010947	-0.957875311009088	2.0749588750922	5.53286692969414	0.808318981582947	5.9804543895959	1.50176818494568	-1.55002790864932	1.50250567293825	-0.214994876703694	183.477000855557
-37.3623172406967	62.538438763132	6.14049768854812	-6.81792413976036	4.21833565187585	-1.55914612066218	-1.13380901337853	1.98187625248005	5.38876359524628	0.82951997532362	5.90785002269925	1.48494884738476	-1.52283675575829	1.46044906440641	-0.224251706168576	183.914769195407
-37.8653454953334	66.2764251389103	8.00334422055846	-5.94649047394615	4.20421281989722	-1.4141727173658	-3.30329030734228	0.833720350434586	3.60222506252215	1.0833873627331	4.98588442312395	1.2679953659151	-1.18051186787826	0.93967693505307	-0.33813456899298	189.305123396548
-37.9668420409438	67.1175803864344	8.42172221791084	-5.73897572554878	4.21084998023072	-1.37992613664624	-3.82869309402635	0.554983239440681	3.13568317925844	1.1150376444709	4.66067126417777	1.17734274490915	-1.07130823066881	0.806879219564865	-0.365298019930078	190.59114386702
-37.9840616218428	67.2602881086163	8.49270289738575	-5.70376943378505	4.21197601972906	-1.37411597075666	-3.91783125863552	0.507693588315556	3.05653116818919	1.12040733053837	4.60549663467463	1.16196290974597	-1.05278108913815	0.784349181805422	-0.369906484563974	190.809326007071
-38.1549781004455	68.7083279737158	9.21283505466058	-5.3417973469415	4.22742355364415	-1.31488710952571	-4.8409155548278	0.0183287010996528	2.22201937267142	1.15859868445629	3.9785002540063	0.979752381309568	-0.847256740553888	0.549491979519845	-0.41832425199066	193.066512619237
-38.2447979380431	69.4920710709325	9.60255637860524	-5.1421132645868	4.23897554757125	-1.28278486007768	-5.356331036847	-0.254451633913866	1.743988399658	1.16448636668326	3.57986138305578	0.857478962782226	-0.720706339515667	0.417503767727407	-0.44622689518928	194.328229697598
-38.2653048018744	69.672501354009	9.69227135322127	-5.0958155679532	4.24193357585237	-1.27541802786749	-5.47652036514022	-0.317993496543733	1.63140129135188	1.16432137278921	3.48210058865107	0.826886083682481	-0.690023254238223	0.386689758526146	-0.452849714288453	194.622878188111
-38.2763725617526	69.7698813856056	9.74069142392023	-5.07082823720053	4.24353005335364	-1.27144207471172	-5.54138774985639	-0.352287676462417	1.57063690093316	1.16423232393145	3.4293381083971	0.810374800307165	-0.673463285684983	0.37005912901943	-0.456424116113576	194.781902930669
-38.3231582363191	70.1833366202903	9.94624289492896	-4.96406678102209	4.25102223933492	-1.25466470682915	-5.82026739398909	-0.499535695860315	1.30688385448243	1.16039969523957	3.19160221707097	0.734645056259015	-0.599531311828708	0.298508387697455	-0.472090523359389	195.466915034661
-38.3646084903036	70.5496415768326	10.1283533541483	-4.86948036081227	4.25766001926863	-1.23980062361636	-6.06734370928223	-0.62999160697634	1.07320910540904	1.15700413807002	2.98097763661992	0.667551503498291	-0.534030512229062	0.235117265777084	-0.48597033946506	196.073808618134
-38.3809824623128	70.694547900018	10.2003811758957	-4.83187422933616	4.26051129679632	-1.23396293470021	-6.16613814615238	-0.682089195847376	0.97901400275842	1.15460776646122	2.89345010216112	0.639278717408966	-0.506992719292285	0.209760451409585	-0.491618601853332	196.316974566488
-38.4603303696491	71.3954138033658	10.5486657294741	-4.64917178119641	4.2754521978257	-1.206006607914	-6.64908295432694	-0.936391869935562	0.514883304092903	1.13789278066185	2.44947728172175	0.494004739924638	-0.370593936509449	0.0858056207617767	-0.519756717519416	197.508518109867
-38.4834322537786	71.599150378569	10.6498928911838	-4.59592749506889	4.27999261804039	-1.19792994657433	-6.79033703914532	-1.01070791177224	0.378516769769524	1.13216474921316	2.31691417930451	0.450325521140012	-0.329985208780049	0.0495532023793192	-0.528076839951688	197.857556278514
-38.5170928799208	71.8950593696027	10.7968737374696	-4.51828588321767	4.28705882934443	-1.18632341617728	-6.99754178705072	-1.11957308085949	0.17704451723431	1.12179055728585	2.11609777302324	0.383462001406129	-0.26873730943096	-0.00360577039839767	-0.540493709635066	198.370902989027
-38.5220026385806	71.9382076556843	10.8183053132665	-4.50696016900176	4.28809578793365	-1.18463273170071	-7.02778416085726	-1.13546033823858	0.147618940382481	1.12024911848276	2.08669979496499	0.373664383999761	-0.259774694876082	-0.0113642686997008	-0.542308937431458	198.445847616707
-38.5406861366272	72.10240252784	10.8998601951131	-4.46386147147505	4.29204217089354	-1.1781991641655	-7.14286900419432	-1.19591785924223	0.0356412061038182	1.11438173140593	1.97482316629231	0.336378142583745	-0.225666872354236	-0.0408885745082137	-0.549216805013652	198.731044308899
-38.5818377744374	72.4521648078676	11.0732141874471	-4.37033422127923	4.30360016069876	-1.16545525856646	-7.40094151675892	-1.33061810718787	-0.224135307564058	1.08889647659825	1.68431737268595	0.235447604821449	-0.138698246627929	-0.106512552502804	-0.566024317332898	199.381224362011
-38.6368188319083	72.9184134710078	11.3042760632885	-4.24559822005249	4.3191710576653	-1.14852806688611	-7.74557107787765	-1.51046254648233	-0.571400093195775	1.05431230572554	1.29461706146128	0.0999025026237952	-0.02209313785778	-0.194079341237271	-0.588527083539773	200.250017032504
-39.1843211219418	77.5319035225573	13.5898667817031	-3.00966825024248	4.47781723302928	-0.982740454767729	-11.1726334657627	-3.29792049451017	-4.03470666410207	0.695016996709925	-2.62974081568642	-1.26926869549954	1.1504941123232	-1.06298055374081	-0.813918882164008	208.904926932876
-39.381909764434	79.0894717822227	14.3588441736239	-2.58728276624395	4.54683935047058	-0.932746632400673	-12.3858554468308	-3.92768082013505	-5.29323760201537	0.517159432749555	-4.18046394671713	-1.82382959477989	1.60854102272766	-1.36354049900792	-0.899019606312559	212.026747523579
-39.4289113072597	79.4535310212137	14.538431562603	-2.48851518603054	4.56359531809994	-0.921366527851505	-12.6713282983184	-4.07579996916717	-5.59023758842863	0.473680085802631	-4.55046449135116	-1.95649315993991	1.71769748825564	-1.43377793030255	-0.919204242264708	212.763262669738
-39.5022152777345	80.007042424283	14.8111362215975	-2.3383462022857	4.59036183567658	-0.90474014455373	-13.1090527160824	-4.30282401118156	-6.04715020030083	0.403937720255832	-5.12739614053245	-2.16398594095889	1.88771188763338	-1.54042626879876	-0.950407000801951	213.896219533638
-39.6561568423463	81.1580865211705	15.3779552027951	-2.02613048165178	4.64698958038341	-0.870713478455633	-14.0218428653131	-4.77621349071843	-7.00080731619089	0.256522076090896	-6.33661395072178	-2.59928087210691	2.24401020248826	-1.76202787977167	-1.01556787507909	216.261001820104
-39.6603518572874	81.1893525395578	15.3933492884575	-2.01765055258072	4.64853609822657	-0.869794129666051	-14.0466578774603	-4.7890829857413	-7.02673943155989	0.252498852181682	-6.36953568917809	-2.61113522404277	2.25371077754455	-1.76804552977051	-1.01733965425685	216.325307144196
-39.6841745051386	81.3649676861786	15.4797662074008	-1.97003694889895	4.65738303726275	-0.864725377735247	-14.1864372244095	-4.86157482121856	-7.172927398508	0.229537821626028	-6.55589970314406	-2.67830114916102	2.30862683934619	-1.80181146626637	-1.02732555237418	216.68784955317
-39.7609804478302	81.9280672496959	15.7567774501948	-1.81741078400956	4.68598658969353	-0.848626800327919	-14.6351376765563	-5.09429338487339	-7.64227958012189	0.155499224109758	-7.15514368617975	-2.89433933893761	2.48524742045818	-1.91001297436086	-1.05935364638636	217.851913481366
-39.7803606508102	82.0693813507148	15.8262763670812	-1.77911854019184	4.69322394125773	-0.844625158343953	-14.7478659286838	-5.15276476345219	-7.76021477418431	0.136818552690806	-7.3059335553658	-2.94871926549324	2.5297026350622	-1.93714995578433	-1.06739240181715	218.144430759721
-39.8057623795339	82.2543748937044	15.9172520770441	-1.72899249577673	4.70271630580634	-0.83939786529176	-14.8954747963921	-5.22933051994072	-7.91464857042455	0.112333526651345	-7.50345380374236	-3.01995769117255	2.58793852157574	-1.97266985764873	-1.07791624651381	218.527481004883
-39.8361968844149	82.4757281643304	16.0261034741019	-1.66901546966977	4.71409838193376	-0.833157366683062	-15.0721444300685	-5.32097377427033	-8.09949845247466	0.0829951155305706	-7.73996022241187	-3.10526607152998	2.65767421527202	-2.01516483453013	-1.09050932961437	218.985977508341
-39.8692687361426	82.7159600421244	16.1442347019687	-1.60392200289319	4.72647734306138	-0.826398994786237	-15.263934253137	-5.42046505763309	-8.30018465579945	0.0511092433970711	-7.9968182684946	-3.19792665876586	2.73341680716512	-2.06127790369458	-1.10417780020872	219.48375446506
-39.9104255478701	83.0149173883634	16.2912434906564	-1.52291616215084	4.74188268314365	-0.817988659470801	-15.5026083185941	-5.54427769450228	-8.54993013393523	0.0114282284362462	-8.31646822579033	-3.31323935706704	2.82767562498231	-2.11866340432571	-1.12118759866956	220.103216731118
-39.9104255478701	83.0149173883634	16.2912434906564	-1.52291616215084	4.74188268314365	-0.817988659470801	-15.5026083185941	-5.54427769450228	-8.54993013393523	0.0114282284362462	-8.31646822579033	-3.31323935706704	2.82767562498231	-2.11866340432571	-1.12118759866956	220.103216731118
-39.9104255478701	83.0149173883634	16.2912434906564	-1.52291616215084	4.74188268314365	-0.817988659470801	-15.5026083185941	-5.54427769450228	-8.54993013393523	0.0114282284362462	-8.31646822579033	-3.31323935706704	2.82767562498231	-2.11866340432571	-1.12118759866956	220.103216731118
-39.9104255478701	83.0149173883634	16.2912434906564	-1.52291616215084	4.74188268314365	-0.817988659470801	-15.5026083185941	-5.54427769450228	-8.54993013393523	0.0114282284362462	-8.31646822579033	-3.31323935706704	2.82767562498231	-2.11866340432571	-1.12118759866956	220.103216731118
-39.9104255478701	83.0149173883634	16.2912434906564	-1.52291616215084	4.74188268314365	-0.817988659470801	-15.5026083185941	-5.54427769450228	-8.54993013393523	0.0114282284362462	-8.31646822579033	-3.31323935706704	2.82767562498231	-2.11866340432571	-1.12118759866956	220.103216731118
-39.9104255478701	83.0149173883634	16.2912434906564	-1.52291616215084	4.74188268314365	-0.817988659470801	-15.5026083185941	-5.54427769450228	-8.54993013393523	0.0114282284362462	-8.31646822579033	-3.31323935706704	2.82767562498231	-2.11866340432571	-1.12118759866956	220.103216731118
-39.9104255478701	83.0149173883634	16.2912434906564	-1.52291616215084	4.74188268314365	-0.817988659470801	-15.5026083185941	-5.54427769450228	-8.54993013393523	0.0114282284362462	-8.31646822579033	-3.31323935706704	2.82767562498231	-2.11866340432571	-1.12118759866956	220.103216731118
-39.9104255478701	83.0149173883634	16.2912434906564	-1.52291616215084	4.74188268314365	-0.817988659470801	-15.5026083185941	-5.54427769450228	-8.54993013393523	0.0114282284362462	-8.31646822579033	-3.31323935706704	2.82767562498231	-2.11866340432571	-1.12118759866956	220.103216731118
-39.9104255478701	83.0149173883634	16.2912434906564	-1.52291616215084	4.74188268314365	-0.817988659470801	-15.5026083185941	-5.54427769450228	-8.54993013393523	0.0114282284362462	-8.31646822579033	-3.31323935706704	2.82767562498231	-2.11866340432571	-1.12118759866956	220.103216731118
-39.9104255478701	83.0149173883634	16.2912434906564	-1.52291616215084	4.74188268314365	-0.817988659470801	-15.5026083185941	-5.54427769450228	-8.54993013393523	0.0114282284362462	-8.31646822579033	-3.31323935706704	2.82767562498231	-2.11866340432571	-1.12118759866956	220.103216731118
-39.9104255478701	83.0149173883634	16.2912434906564	-1.52291616215084	4.74188268314365	-0.817988659470801	-15.5026083185941	-5.54427769450228	-8.54993013393523	0.0114282284362462	-8.31646822579033	-3.31323935706704	2.82767562498231	-2.11866340432571	-1.12118759866956	220.103216731118
-39.9104255478701	83.0149173883634	16.2912434906564	-1.52291616215084	4.74188268314365	-0.817988659470801	-15.5026083185941	-5.54427769450228	-8.54993013393523	0.0114282284362462	-8.31646822579033	-3.31323935706704	2.82767562498231	-2.11866340432571	-1.12118759866956	220.103216731118
-39.9104255478701	83.0149173883634	16.2912434906564	-1.52291616215084	4.74188268314365	-0.817988659470801	-15.5026083185941	-5.54427769450228	-8.54993013393523	0.0114282284362462	-8.31646822579033	-3.31323935706704	2.82767562498231	-2.11866340432571	-1.12118759866956	220.103216731118
-39.9104255478701	83.0149173883634	16.2912434906564	-1.52291616215084	4.74188268314365	-0.817988659470801	-15.5026083185941	-5.54427769450228	-8.54993013393523	0.0114282284362462	-8.31646822579033	-3.31323935706704	2.82767562498231	-2.11866340432571	-1.12118759866956	220.103216731118
