# Supplementary material for: A branching model of lineage differentiation underpinning the neurogenic potential of enteric glia
Source: Nat Commun. 2023 Sep 22;14:5904. doi: 10.1038/s41467-023-41492-3 (PMC10516949; doi:10.1038/s41467-023-41492-3)
Supplement: Supplementary file 6 — Source Data [file 41467_2023_41492_MOESM6_ESM.zip › source_data/Fig1f_early_neuronal_curve.csv]

Dim-1	Dim-2	Dim-3	Dim-4	Dim-5	Dim-6	Dim-7	Dim-8	Dim-9	Dim-10	Dim-11	Dim-12	Dim-13	Dim-14	Dim-15	pt
-54.8624584472199	-29.8669571430634	33.1351929218059	20.340135557208	-17.1392814829697	3.3787227066916	1.77347287398053	1.03876569926065	0.883581587843457	5.21438247310846	0.223255418318258	-1.17416987935072	4.76323691310859	0.725041214343378	1.64528548512245	0
-54.8624584472199	-29.8669571430634	33.1351929218059	20.340135557208	-17.1392814829697	3.3787227066916	1.77347287398053	1.03876569926065	0.883581587843457	5.21438247310846	0.223255418318258	-1.17416987935072	4.76323691310859	0.725041214343378	1.64528548512245	0
-54.8624584472199	-29.8669571430634	33.1351929218059	20.340135557208	-17.1392814829697	3.3787227066916	1.77347287398053	1.03876569926065	0.883581587843457	5.21438247310846	0.223255418318258	-1.17416987935072	4.76323691310859	0.725041214343378	1.64528548512245	0
-54.4190793959115	-29.9223852161557	32.4831405915568	20.114211232927	-17.010756980985	3.36243663753701	1.5540924474379	0.937854392806425	0.820885324263922	5.09797087627643	0.262374172144082	-1.147604465571	4.64411213202662	0.727894260307012	1.5875684059222	0.887814472237716
-54.2538187925249	-29.9430449130375	32.2401012300476	20.0300024954141	-16.9628520637697	3.35636633356722	1.47232281588982	0.900241737576248	0.797516555895957	5.05458080027514	0.276954899045605	-1.13770274311141	4.5997107712907	0.728957675675979	1.56605552815724	1.2187294194918
-52.6718719134581	-30.1406665645897	29.913695685542	19.2238850100827	-16.5040795189799	3.29828601733097	0.689743866136217	0.540247967119057	0.573841486212014	4.63924221700639	0.416507218913987	-1.04295964030299	4.17470701899706	0.739119756383107	1.36015026421364	4.3863129649559
-51.4750751963944	-30.2892383507221	28.1543089606722	18.6138270711117	-16.1555693739212	3.25454543307768	0.0987613749592889	0.26823599166564	0.404772866232335	4.32511187187876	0.521950870879785	-0.971580183983085	3.85335588479784	0.746710358057977	1.20455561392162	6.78206775210479
-51.1613935424682	-30.3260678735131	27.6874873527629	18.4508134247262	-16.0624687096591	3.24247911247436	-0.0542650592906397	0.196319148964117	0.359443955977969	4.24163286180069	0.549646878989985	-0.953701852868501	3.76819794279745	0.748474707530756	1.16366697701344	7.41506691115663
-49.7113446186426	-30.4904543166166	25.5141440251922	17.6885124994346	-15.6266361700367	3.18505880262749	-0.756221939211599	-0.137946206536611	0.146890033280981	3.85256583783842	0.677936388417562	-0.873699042130559	3.37184016205115	0.756267294566586	0.974449143111866	10.3551837725542
-49.6574267166407	-30.4963654257682	25.4328122816711	17.6598698861969	-15.6102403817904	3.18286837134818	-0.782136198801005	-0.150435234739259	0.138882305166451	3.83799153822514	0.682715552112621	-0.870816188621922	3.35701006287282	0.756546465439058	0.967407811640956	10.4649824656135
-48.5245310675217	-30.6130214204679	23.7021770806502	17.0459920538459	-15.2592555497112	3.13438610542155	-1.31992305695211	-0.415356111683125	-0.034003616137437	3.52731513803443	0.78362600456538	-0.813856011596913	3.04143549211817	0.762199844642558	0.819190450806298	12.7920768831897
-48.2253184680983	-30.6403788166114	23.234228715462	16.8780262477014	-15.1640106356753	3.1203091105915	-1.45906412912209	-0.486530747681522	-0.0820251155650382	3.44308098595007	0.810545122926905	-0.800464489093107	2.95610785680729	0.763612033011455	0.779888491459595	13.416811615477
-47.8261441168931	-30.675080444581	22.6060058038075	16.6515364449519	-15.0352892783473	3.10109415698117	-1.64305337131724	-0.581783044037611	-0.147035001160601	3.3298960164395	0.846535945691689	-0.783455597175132	2.84154668671345	0.765471262054551	0.727509994755719	14.2539868995238
-47.392265676633	-30.7114886430845	21.9194521018278	16.4032498297652	-14.8944570428329	3.07973103387517	-1.84192861893228	-0.685679128310309	-0.218627729370656	3.20613707913235	0.885790995756419	-0.765676414954649	2.71631511988543	0.767508529050462	0.670584299550951	15.1674641192656
-47.2441752294643	-30.7218151371683	21.6792803144494	16.3153782042698	-14.8453927361937	3.07173095263049	-1.90829577243834	-0.721405205445586	-0.244445983539117	3.16280456018795	0.899289168674717	-0.760461211994731	2.67258170697291	0.768112982616391	0.651176218399304	15.4846974989967
-46.7449890532222	-30.7540014021824	20.8624865094954	16.0152635790419	-14.6790051396539	3.04380683317308	-2.13017820402127	-0.842103612935031	-0.333320873454106	3.01541863346137	0.94496931150043	-0.744034892328505	2.52391049752995	0.770081567289711	0.585827087591832	16.5608322258339
-46.3179313100865	-30.7762898589317	20.1513694395014	15.7515459868215	-14.534779265147	3.01829289955309	-2.31640982102758	-0.945318666323335	-0.412630584161717	2.88715306945484	0.98426213163793	-0.732134738364317	2.39468829601107	0.771578954362199	0.53021197989371	17.4930974548881
-45.5261584695707	-30.8078676259519	18.8100141398773	15.2499271215885	-14.2657802524412	2.96775936714145	-2.65583947362486	-1.13605996984597	-0.565751963114007	2.64550361937757	1.05736226225068	-0.713755365653191	2.15156619352937	0.773925099466763	0.42758163824284	19.243096891079
-45.5199568607723	-30.8080661422246	18.7993949162033	15.2459356252344	-14.2636660548019	2.9673476114331	-2.6584692101468	-1.13755007221623	-0.566981217931273	2.64359211625523	1.05793579471267	-0.713629422679212	2.1496447680411	0.773941171036908	0.4267802472076	19.2569106046693
-45.3582691210538	-30.8130321374233	18.5221412488849	15.1416444334326	-14.2085240934502	2.95655272771368	-2.72691613688263	-1.17635683206959	-0.599135117057669	2.59369511809707	1.07288319146454	-0.710410612131617	2.09949935936282	0.774346740728814	0.405899533201876	19.61742419193
-44.9558404165764	-30.8183580728526	17.8183007867845	14.8742121813471	-14.0709375151108	2.92750449308156	-2.89351010429969	-1.27163955913069	-0.682884533033435	2.46736214420532	1.10996568658299	-0.704658512335329	1.97286229740297	0.774949219808088	0.354320288561434	20.5276850105071
-44.3588740418374	-30.8204744109996	16.7627586034281	14.4708863450631	-13.868520735565	2.88224910413939	-3.13813142165157	-1.4117411783834	-0.810378141316109	2.27832989220397	1.16493895284742	-0.698074347506722	1.78358952614076	0.775601642111546	0.278069530025161	21.8887161161106
-44.3401731394964	-30.8203021392184	16.7292746201381	14.4580101553592	-13.8622340993563	2.88075609906749	-3.14569061338664	-1.41606023260821	-0.814485958870941	2.27235118492801	1.16664996211301	-0.697931075765988	1.77761765764514	0.775604796352456	0.275694532331154	21.9317410427789
-44.3150030488294	-30.8200702735964	16.6842075490451	14.4406797155555	-13.8537727320663	2.8787466199343	-3.15586475032787	-1.4218733738381	-0.820014790497023	2.26430426818226	1.16895285945785	-0.697738242145526	1.76957994541361	0.775609041737425	0.272497953567074	21.9896495482318
-44.0149535951621	-30.814207444432	16.145521247864	14.2323605767159	-13.7521884310891	2.8543703613023	-3.2752436764262	-1.48977000295258	-0.886583386567201	2.16826597264478	1.19611214344336	-0.696192448648403	1.67387930191182	0.77542566996918	0.234802744764178	22.681309159938
-42.8684301823933	-30.7624122793679	14.0531134129191	13.4131576850172	-13.376557067679	2.75277145489977	-3.71990105838493	-1.73646627596556	-1.15173906531816	1.79789493848679	1.29807546114016	-0.696101083456552	1.30736854909822	0.772150231809456	0.0934291352580503	25.35511881319
-42.6686227847617	-30.7474450985633	13.6826828495329	13.2662193911829	-13.3140937687908	2.73322369751044	-3.79525017369542	-1.77666148098302	-1.1999191437485	1.73286010881087	1.31551642559282	-0.696950233767343	1.24367159988147	0.770955896518146	0.0693685475224829	25.8263162201553
-42.4130162079476	-30.7272519052904	13.2087332397973	13.0778244144953	-13.2345556565065	2.70797636244369	-3.89119695769969	-1.82747776355901	-1.26174244433358	1.64975128288488	1.33777363894099	-0.698163319002518	1.16239156869974	0.769326734141016	0.0387507161496261	26.4291329554749
-42.3631962694598	-30.7227886849312	13.1162192590088	13.0408713028516	-13.2192601080352	2.7029396880037	-3.90968769505075	-1.83707439333288	-1.27389265506115	1.63358232380299	1.34207598859007	-0.69844746532016	1.14664445368616	0.768947829046264	0.0328600950240392	26.546734438031
-42.1810354572197	-30.70539328856	12.7773017726354	12.9051465756905	-13.1640111776603	2.68421414679411	-3.9769550455028	-1.87156930770029	-1.31860978992022	1.5744701243901	1.35775743461307	-0.699579924335283	1.08921119740136	0.767437147293464	0.0114565394479134	26.977303072489
-42.0791883520391	-30.6951775237627	12.5877650418841	12.8290584944798	-13.1334199650458	2.6736316447426	-4.0143980978366	-1.89055351375625	-1.34370482752483	1.54147542077359	1.3665039666553	-0.70025653743448	1.05720971774091	0.766542396484114	-0.000431055901124545	27.2180571756454
-42.0643758518069	-30.6936262469493	12.5602487622644	12.8179864169623	-13.128977330482	2.67209106798501	-4.01981023095678	-1.89326655589711	-1.34735270476909	1.53669282714493	1.36776869874289	-0.700359059299481	1.05257890513928	0.766404544578685	-0.00214562376484431	27.2530215685098
-41.9655739830489	-30.6831049925133	12.3763704016156	12.7439496129322	-13.0996514770143	2.66169998975939	-4.05592472149283	-1.91129190928649	-1.37179329065572	1.50476230464705	1.37621840081247	-0.701048477761798	1.02168415924879	0.765466645324245	-0.0135760726364295	27.4865534706539
-41.860637473996	-30.6718385189532	12.1808951983331	12.665218493912	-13.0686671693576	2.65060285494455	-4.09428931648396	-1.93039888781077	-1.39780881450353	1.47083344589309	1.38520000229211	-0.701783651800742	0.988867741263216	0.764460784728525	-0.025713066834295	27.7347514990808
-41.6349776621456	-30.6450627766387	11.7604849625126	12.4950523246713	-13.0037849073499	2.62620012543526	-4.17605841217647	-1.96979889895954	-1.45410442141854	1.39821786219255	1.40434132219919	-0.703334402765831	0.918959356921506	0.761962600479326	-0.0513973075029972	28.2683697580188
-40.9744370884434	-30.5519252059501	10.5339018649416	11.9931584209944	-12.8226178883854	2.55215841004623	-4.41059247650595	-2.07497530132344	-1.62027686379885	1.18851111161612	1.45940241356165	-0.708031524406026	0.718824850940668	0.752886346145557	-0.123856866871862	29.8258770045605
-40.5118972720461	-30.4799266894494	9.67423011742204	11.6393839662338	-12.7057815432344	2.49746865811662	-4.57486908664693	-2.14425599789516	-1.7377858929745	1.04271576343249	1.49774330279489	-0.710035518113595	0.58037327479731	0.74560472730671	-0.173747999626932	30.9167585414552
-40.4205024688892	-30.4640268099433	9.5058995928012	11.5695466176573	-12.6836809560021	2.48645553535237	-4.60682026492421	-2.1566630702608	-1.76084100996197	1.01440007908972	1.50510943915957	-0.710170502741213	0.553684117638034	0.743915397124973	-0.183274797535629	31.1307592294549
-40.2496091089757	-30.4339199200368	9.19113064839474	11.4388700709543	-12.6429821128928	2.46570557940937	-4.66659951785124	-2.17960692219569	-1.80398517928418	0.96151630136527	1.51885433414205	-0.710292762086074	0.503881809025859	0.740690999066455	-0.201047119249568	31.5308933593551
-39.8080613752619	-30.3518434347298	8.37972649827268	11.1010801208148	-12.5454830191103	2.41026296981514	-4.82160882458386	-2.23590980209417	-1.91531570032727	0.825856842094118	1.55390361589616	-0.708571429597855	0.376645700713428	0.731587930619073	-0.24653026225817	32.5625594864658
-39.7222588561447	-30.3352600311535	8.22330959427727	11.0357501704633	-12.5269413963786	2.39945227899516	-4.85154030175905	-2.24631206001128	-1.93670827336737	0.799777021521423	1.56058320210063	-0.707994696243922	0.352269188410836	0.729711074851778	-0.255236971886124	32.7617889706854
-39.7036993919016	-30.3316729676398	8.18947592637812	11.0216190133594	-12.5229307614037	2.39711387877357	-4.85801461260787	-2.24856211439018	-1.94133558149878	0.794135841025023	1.56202802612906	-0.707869946269559	0.346996441024084	0.729305102651183	-0.257120271673565	32.804883188974
-39.3458672611995	-30.2588306626137	7.54107388246771	10.7499687784187	-12.4506997059786	2.35117709735042	-4.98277190297445	-2.28902731003318	-2.02974019695862	0.686601369715005	1.58919995832659	-0.703569501251004	0.247006580760328	0.720752513310152	-0.292911243846752	33.6316801823169
-38.0288245749641	-29.9527257375284	5.22822169517448	9.77307370850967	-12.2351887447279	2.17460568445932	-5.43855606303834	-2.40680650995236	-2.33698098365834	0.308082188920616	1.67763413576977	-0.659011460352696	-0.0984257089722628	0.681444700443229	-0.420456204392915	36.6010304274221
-37.9536125883714	-29.93464562284	5.09462264458522	9.71687607416744	-12.2265416530832	2.16352304208959	-5.46548756649135	-2.41340558407498	-2.3547304497195	0.286387432982632	1.68253601297462	-0.655367814418296	-0.118103796310392	0.679048380053746	-0.428014357013529	36.771998758969
-37.7813623665789	-29.8932386090622	4.78865457835283	9.58817245366499	-12.206738114829	2.13814161430506	-5.52716599905433	-2.4285187599495	-2.39538021319788	0.236702180786221	1.69376227455853	-0.647023149574747	-0.163170481316335	0.673560335697074	-0.445324011022435	37.1635498183489
-37.4672733951039	-29.8114179236699	4.25301684320306	9.36099801697438	-12.1727049980138	2.09271815479069	-5.63618544712941	-2.45002597681311	-2.46388414545917	0.150576778039239	1.71106710168954	-0.626532822565937	-0.239866721903536	0.662366056084104	-0.47593710231061	37.8558029608488
-36.9380404008331	-29.6666991053316	3.36908183152524	8.98504495370629	-12.1245877142718	2.01501581779989	-5.81786194379292	-2.480686576405	-2.57381307510114	0.00973877515762353	1.73615985721198	-0.583828104652932	-0.363497842213902	0.642282682371007	-0.527614285709749	39.004178708655
-36.9163245175983	-29.6605945696007	3.332955866576	8.96970587797235	-12.1231214751381	2.01170779027123	-5.8253576015035	-2.48185494489125	-2.57823067027075	0.00402051980029989	1.7370788865936	-0.581791811869232	-0.368467633371299	0.64142708662235	-0.529776819967959	39.0511592633471
-36.7651666327883	-29.617710913277	3.08219664239583	8.86325331487571	-12.1137900254784	1.98849426298267	-5.87750427844787	-2.4897393570055	-2.6086837998892	-0.0355897709469204	1.74319334690036	-0.566997277314373	-0.402768098186832	0.635404615905267	-0.544896210673047	39.3775048709833
-36.7519632114174	-29.6139650882737	3.06029318890641	8.85395483833017	-12.1129749369237	1.98646659513933	-5.88205921482882	-2.49042804893538	-2.61134383646567	-0.039049672228402	1.74372743611435	-0.565704996240448	-0.405764193896607	0.634878561848135	-0.546216867459173	39.4060106851231
-36.0419673467159	-29.4068289616091	1.89356514025819	8.35875571260327	-12.0795738110692	1.87531206906185	-6.12572820013558	-2.5237496043051	-2.74984588483081	-0.222167963732503	1.76825239208544	-0.487745682821614	-0.562491634583459	0.605656915587773	-0.61792942509919	40.928371879765
-35.8330997537691	-29.3433437999585	1.55499352017111	8.21508685166045	-12.0745929192554	1.84161940658559	-6.19689673902945	-2.53191983260181	-2.78866223743196	-0.274758302156739	1.77363772132621	-0.461079681319191	-0.606680867177118	0.596652485676797	-0.639343151246946	41.3719077690092
-35.0720947001605	-29.1001191636242	0.337093663350264	7.69956879750845	-12.0762070316408	1.71394902751856	-6.45228899193188	-2.5554646388374	-2.9209750471099	-0.461414524409018	1.78365301504594	-0.346114400164455	-0.759334760617831	0.56196931300524	-0.718752109137646	42.9737950256189
-34.9980381248884	-29.0754572718795	0.219517377148598	7.64992327439767	-12.0779671713269	1.70108739428739	-6.47679603304165	-2.5573005038493	-2.93315957763986	-0.479217970827389	1.78383993481891	-0.333503982021187	-0.773552500278864	0.558440685927839	-0.726585612609565	43.1288897503289
-34.7556495535557	-28.9932582057817	-0.163073317417935	7.48835311115464	-12.0852483136541	1.65856351853395	-6.55613920401977	-2.56254169222586	-2.97194673465673	-0.536826723669076	1.78333190303248	-0.290456303529086	-0.819055797034978	0.546693487828317	-0.752251200180129	43.6345787283764
-34.6675777758498	-28.9630551099272	-0.302021879773443	7.42973639918145	-12.0884057199077	1.64294106154932	-6.58483702401042	-2.56433652944123	-2.98584721032076	-0.557672512868415	1.78287989294022	-0.274357209428599	-0.835415141166845	0.542371349226674	-0.761612142664354	43.818299699367
-34.448630992418	-28.886826902804	-0.6497004075188	7.28358980560298	-12.0994620311145	1.60301078640012	-6.65628998715581	-2.56874803650723	-3.02016429466583	-0.609550743303405	1.78087658926518	-0.2324902921752	-0.875825751275811	0.531403869198824	-0.785192091323258	44.2773911059701
-34.3989229303465	-28.8692793204814	-0.728632482820543	7.2504481534865	-12.1023452518797	1.59381935531418	-6.67241949537852	-2.56967557655419	-3.02783702236344	-0.621271064787614	1.78024228722189	-0.222679618316866	-0.884883400798496	0.52887600452943	-0.790567826434029	44.3816575215576
-34.3673628994019	-28.8581382254956	-0.778747064544824	7.22940626364489	-12.1041758309202	1.58798364502076	-6.6826602442111	-2.57026447886428	-3.03270849619432	-0.62871238704615	1.77983956397579	-0.216450746024274	-0.890634172148409	0.527271043807468	-0.793980922003946	44.4478570707913
-34.2048299149845	-28.8000288584088	-1.03594889620609	7.12138227128005	-12.1141432142473	1.55773444200029	-6.73488185087347	-2.5729641223634	-3.05731926311966	-0.666731250421181	1.7772347316527	-0.183621970383135	-0.919786387588922	0.518909864762868	-0.811541584443723	44.7880457949024
-33.8223187483866	-28.658557444712	-1.64122792186721	6.86779570325201	-12.1435020828118	1.48432490440132	-6.85545552826644	-2.57794722290338	-3.11293665536303	-0.755071734377843	1.76761686091462	-0.100881446613994	-0.986156910010759	0.498486526451922	-0.85314151127713	45.5894274145607
-33.5875885680554	-28.5685354377563	-2.01447963178115	6.71204276866815	-12.1658144948419	1.43751177380147	-6.92802321164618	-2.58037107843489	-3.14579273096701	-0.808802496100359	1.75939283250494	-0.0464301688886728	-1.0256524775368	0.485394492586317	-0.878908824813871	46.0835301489654
-33.192173222794	-28.4111833697216	-2.64616423614675	6.44930041084882	-12.209587477251	1.35570024451124	-7.04722764332543	-2.58340264812061	-3.19897913969689	-0.898500739217397	1.74164274910894	0.0510699908490085	-1.09006255175697	0.462316207492861	-0.922534800221319	46.9197667930367
-32.8303896168548	-28.2601215224067	-3.23105305348214	6.20748615563599	-12.2573917381596	1.2767500324407	-7.15270848782987	-2.58542018188587	-3.2453982456485	-0.980199907343761	1.72064878521525	0.147384059184969	-1.14687058041368	0.439772529166477	-0.962838366405785	47.6929726506486
-32.545249721805	-28.1356829041511	-3.69867839545835	6.0153888286893	-12.3001473517415	1.21141338293465	-7.23304769934305	-2.58669054228835	-3.28048747419278	-1.0446789040135	1.70068028147332	0.228329744699697	-1.1902837648853	0.420825141290453	-0.994850121652826	48.3098402998313
-32.417744799783	-28.0783456631203	-3.90928772176354	5.92914207045847	-12.3205569202938	1.18121570494157	-7.26790726980289	-2.58714826345805	-3.29565051769897	-1.07349516173158	1.69069691695916	0.265968202889263	-1.20922699466725	0.411986138251444	-1.00919609531858	48.5875147530598
-32.3988982903793	-28.0698342494736	-3.94056717983278	5.9163551930401	-12.3236839496406	1.17670588893719	-7.27307004796384	-2.58722664370607	-3.29789799639552	-1.07777118096377	1.68919847587352	0.271584472505402	-1.21203156864952	0.410669225106645	-1.01132830756226	48.6287165797241
-32.0203646539304	-27.8926581247151	-4.57858094706259	5.65724293982741	-12.3903211209037	1.08256956297831	-7.37315709912312	-2.58895406434403	-3.34148954221775	-1.16446012222349	1.6553467322874	0.389657706907771	-1.26722629976969	0.382647668200911	-1.05433543468304	49.4668134835655
-31.9955691814884	-27.880656477631	-4.62095218647307	5.64012950089474	-12.3949699112675	1.07615658175637	-7.37948116931443	-2.58907976205252	-3.34424903914919	-1.17018530822569	1.65289198324801	0.397725425047188	-1.27076865653793	0.380714819123747	-1.05716660613668	49.522361661997
-31.6281765997749	-27.6970012550999	-5.25741636748908	5.38443848592735	-12.467042681565	0.977534965160181	-7.4694538475307	-2.59135348386229	-3.38373322282781	-1.25590391406484	1.61311765368167	0.521858245908877	-1.32230423833144	0.350577795532322	-1.09926908302854	50.3550986844291
-31.2854309312195	-27.513597573801	-5.87610571321466	5.13979741182799	-12.54076899841	0.877855389513097	-7.54651428468102	-2.595291142636	-3.4184118107809	-1.33909668034549	1.56915088737612	0.647449452947344	-1.36938656908859	0.318999971132221	-1.13915968948578	51.1586798248214
-31.2627896796891	-27.501120844397	-5.91777581325421	5.1234407253517	-12.5458139436418	0.871041158654036	-7.55139927107559	-2.59561618173511	-3.42064282913334	-1.34470254050213	1.56604359783429	0.656036115196036	-1.37247502259225	0.316805774630859	-1.14181471262506	51.2126175551538
-30.9693847376396	-27.3342121544992	-6.47188352871673	4.90798328472748	-12.6144038234374	0.778901340176795	-7.61201913188686	-2.60129189404936	-3.44895219791235	-1.41953660695747	1.52283233868703	0.771771056080267	-1.41256190791648	0.286597719718819	-1.17673242468762	51.9265740791453
-30.6378672092666	-27.1312861585904	-7.12594427582737	4.65739700347886	-12.6964489169778	0.665620271458323	-7.6708163387279	-2.61058062639356	-3.47821850361319	-1.50847019584825	1.46630466517387	0.912859880808296	-1.45670932436386	0.247976809194583	-1.21682470392162	52.7642739597506
-30.462938166758	-27.0175104787357	-7.48675938348667	4.52120092893285	-12.7419660652098	0.601300871981085	-7.6975622460635	-2.61725966006084	-3.49260282624142	-1.55805928758369	1.43289136687707	0.992312351570044	-1.47983687460382	0.225268115607979	-1.23842799527645	53.2234767992082
-30.3091072713335	-26.9121266783332	-7.81514688245122	4.39851914528142	-12.7833984705833	0.541094150219616	-7.71728419040989	-2.62457770751881	-3.50430229618744	-1.60363057778347	1.40072923005752	1.06583827867291	-1.49992523192367	0.203458554928466	-1.25771977821793	53.6398353309223
-30.1761362427935	-26.8182100904917	-8.10438642145908	4.29100276902383	-12.8200870222943	0.487103569683139	-7.73228160150906	-2.63162632703584	-3.51391646364983	-1.64395787656783	1.37150019152539	1.13124970176435	-1.51710047963433	0.183673401858246	-1.27454053647038	54.0060055178499
-30.0648363992107	-26.735618488267	-8.35512206410338	4.19872784107577	-12.8514894068707	0.439306682651873	-7.74197352191151	-2.63865361419404	-3.52131428039496	-1.67926205106417	1.34504154680119	1.18860248657547	-1.53133744142782	0.165711813511558	-1.28883421572652	54.3222746346665
-29.6664295506608	-26.4116321084075	-9.32229324009861	3.85019440901747	-12.968727290071	0.249722928967095	-7.75739758523719	-2.6726398453346	-3.54420248224545	-1.81804631056743	1.23638985145654	1.41270745612114	-1.58243118744163	0.0910174022217673	-1.34191115087564	55.5326167234115
-29.6522060698619	-26.3991104076827	-9.35912964118038	3.8371419389802	-12.9730441104534	0.242340652720078	-7.75728575903454	-2.67414667656474	-3.54490087398787	-1.82341208158921	1.23204689828823	1.42132286221266	-1.5842595375886	0.0879997017655849	-1.34386613583525	55.578447290292
-29.5365560298584	-26.2937371295254	-9.66742572434489	3.72867423327631	-13.0087197183132	0.179981950225276	-7.75393068344142	-2.68751779878343	-3.55018497414421	-1.86860195401318	1.1950087784859	1.49366162151236	-1.59919348513623	0.0621259140639013	-1.35999845864166	55.9611653273905
-29.4842614591441	-26.2440382990984	-9.81185468979791	3.67827939664502	-13.0251621891081	0.150445651093583	-7.75099328054991	-2.69420169952919	-3.55235422927494	-1.88992792825464	1.17727311605392	1.52766896442944	-1.60598952284008	0.0496515190560804	-1.36742497365955	56.1400166390579
-29.2844739043414	-26.0402025424757	-10.3966727635451	3.47672897451464	-13.0898609624327	0.0286526646347725	-7.72992858742186	-2.72384873364267	-3.55916583086516	-1.97719399065324	1.10289913381925	1.66611068103219	-1.63216261427791	-0.00322710064992747	-1.39659473384236	56.8619604722421
-28.7309851242324	-25.2548812166365	-12.5038832848641	2.77866015005003	-13.2964388645005	-0.444633470327536	-7.51153399956548	-2.86080242593451	-3.55706037736459	-2.29830274790071	0.796098204631993	2.17271753624679	-1.70608618851254	-0.228739861744965	-1.48558923562437	59.4532237240522
-28.720697305413	-25.2339568126502	-12.5569913737188	2.76159269166978	-13.3010834329788	-0.457247637148768	-7.50289458003319	-2.86475908330015	-3.55651337898065	-2.3064276989386	0.787557111114271	2.18552260725061	-1.7075526200632	-0.23516615639237	-1.48741628189926	59.518619196206
-28.6873880506055	-25.162241262122	-12.737589495882	2.70375739014095	-13.3165711348455	-0.500429607931224	-7.47203664498263	-2.87838129184622	-3.55444827396511	-2.33403180076653	0.758147214967456	2.2290383422983	-1.71236558198671	-0.257356901737511	-1.49341021448584	59.7411784610632
-28.5748041013115	-24.8555184574859	-13.4877930584112	2.46619532717491	-13.3773797865297	-0.684434228024971	-7.32112017742087	-2.93710647030818	-3.54302364810213	-2.44792797660069	0.630433076080944	2.4091462879414	-1.72975546066183	-0.354651666384692	-1.51489218678379	60.6697031719928
-28.5572670402293	-24.7919822585743	-13.6377077415467	2.41898248895563	-13.3893157084438	-0.722505039411607	-7.28605651923172	-2.94918693451397	-3.54017492534874	-2.47040675255346	0.603663047543803	2.44506811718309	-1.73266084654608	-0.375175314879721	-1.51849640494447	60.8567298790636
-28.4970274070999	-24.4712220628205	-14.3733378691469	2.18905702946078	-13.4454208298708	-0.913631656185006	-7.09134581782936	-3.00939934481854	-3.52390260777362	-2.57921925958944	0.466953734393237	2.61999872512746	-1.74450822520454	-0.48089328791238	-1.53272286974875	61.7813786905836
-28.483389564941	-24.2740249062043	-14.8047908660297	2.0548658124012	-13.4776558426613	-1.0302285456633	-6.95691572315105	-3.04508590480227	-3.51245271638279	-2.64124541799974	0.381921870722827	2.72148790675806	-1.74930999433346	-0.547213843773876	-1.53804348314503	62.3320277419045
-28.4832874200146	-24.2699360716471	-14.8135828966691	2.05213568390936	-13.4783140881719	-1.03263996944301	-6.95401761394384	-3.04581439582396	-3.51220521151491	-2.64249376707264	0.380151104207084	2.72354588532846	-1.74939247895341	-0.54859915877042	-1.53812784681369	62.3433230478503
-28.4826389004803	-24.2205992244711	-14.9190451680812	2.01938607810207	-13.4860998804722	-1.06167062962111	-6.91864942710163	-3.05453644838535	-3.50917297973805	-2.65741126774976	0.358765659191771	2.74818249511501	-1.75032562137188	-0.565346751371315	-1.53904460421385	62.4791100633992
-28.4829605234845	-24.1844364550182	-14.995664862499	1.99560671217191	-13.4917209633107	-1.08290161887858	-6.89223038641081	-3.06086298841239	-3.5069038749503	-2.66817573473461	0.343056919029803	2.76601944266941	-1.75094095265169	-0.57767043058548	-1.53959718529942	62.5781190398023
-28.5830734906565	-23.5265965069366	-16.3098637006783	1.58902388047282	-13.584722118787	-1.46292365190329	-6.353943229989	-3.16727981480495	-3.46012015481766	-2.84383347538294	0.0531516123812701	3.06408556775997	-1.75423646752755	-0.807368966315724	-1.53575729420659	64.3255905877966
-28.5886267526982	-23.5070741330409	-16.3465188728092	1.57767039696855	-13.5872822502262	-1.47400991003485	-6.33639773519234	-3.17014568876478	-3.45857977484705	-2.84844102377227	0.0444476591489959	3.07215489651091	-1.75411040917956	-0.814313284857128	-1.5352610184144	64.3760181886553
-28.5919326137019	-23.4958071717952	-16.3676003297938	1.57114143520662	-13.5887678762461	-1.48040540283488	-6.32621642715307	-3.17179088139143	-3.45768647726688	-2.85107937395099	0.0394196120220972	3.07678671689035	-1.75403078059588	-0.818326449161552	-1.53496209889671	64.4050887662116
-28.6433451465238	-23.3377681282467	-16.658816574349	1.48088079186479	-13.6095457144846	-1.56977643748594	-6.18047637136312	-3.19426598550681	-3.44486381083277	-2.88688589970702	-0.0313013025552629	3.14026537512705	-1.7525216007292	-0.87485386332933	-1.53007512301998	64.8106186354118
-28.6747453340039	-23.2527804669122	-16.8117181162947	1.43336677544385	-13.6206891267874	-1.61755333691728	-6.09990888334658	-3.20583954397835	-3.43772955141912	-2.90515885051624	-0.0694486775617061	3.17321039236436	-1.75140662619269	-0.90539702404113	-1.52692010609248	65.0268322296884
-28.8504367947094	-22.8642547377212	-17.4788856037668	1.22488427893854	-13.6714150408006	-1.83322027518781	-5.71317827822739	-3.25411937685792	-3.40281192364307	-2.98019282470973	-0.244840199829018	3.31353128991834	-1.74396240755958	-1.04631432389532	-1.50810315142234	66.0012236120168
-28.8682412248465	-22.830132779517	-17.5351077161156	1.20722395621796	-13.6759015909439	-1.85194731130818	-5.67789241259066	-3.25800845450616	-3.39955353073837	-2.98614648150928	-0.260319179717314	3.32509960720767	-1.74314193544205	-1.05878385772828	-1.50613774882322	66.0858680517592
-28.9660091617953	-22.654082367153	-17.8186692358347	1.1178301922673	-13.6990272228531	-1.94789802586777	-5.49256163730505	-3.27707635901971	-3.3821555648768	-3.01514999819527	-0.340339923758286	3.3827699480105	-1.73846864496607	-1.12331789058227	-1.49520692225364	66.5201565968406
-29.3033811770432	-22.1367852825097	-18.597060288792	0.869814909788125	-13.7680492131566	-2.22397928573331	-4.92135920037547	-3.32461989942559	-3.3255063663311	-3.08592889243094	-0.576904107032105	3.53553735374571	-1.72118172840789	-1.31468391160613	-1.45677534851581	67.779307096553
-29.5884380318796	-21.7636359699293	-19.1083027909946	0.703850891195276	-13.8196253998521	-2.4172975681653	-4.48835045728202	-3.35091370657471	-3.27890052569677	-3.12397359271194	-0.748430044473004	3.6311006184703	-1.7058302614205	-1.45377044523183	-1.42398106112439	68.6741154029049
-29.8176358522652	-21.4907091241363	-19.4543737318966	0.589321607421851	-13.8588622622352	-2.55515626899334	-4.16212167512912	-3.36556083118812	-3.24115122200355	-3.14473951436477	-0.874121705989246	3.69323757358989	-1.69332049807615	-1.55570454285508	-1.39757275464945	69.3220715339942
-29.836180208733	-21.468653716463	-19.4822610934382	0.580089830771242	-13.8619274973609	-2.56625703309918	-4.135721444876	-3.36672487742293	-3.23808446772462	-3.1464065518419	-0.88427987744083	3.69822938386481	-1.69230447042259	-1.56394600575494	-1.39542621378507	69.3743980747064
-30.5356006941849	-20.7128356580126	-20.3390238611897	0.286710965704012	-13.9742083846299	-2.93284137618309	-3.20569472036656	-3.38968675242298	-3.11808107462608	-3.17917544273793	-1.23207473165818	3.84292609902387	-1.65434486331326	-1.8452459531314	-1.3147718118007	71.1466713877562
-30.84089824798	-20.4077676321477	-20.643782283479	0.177509177264696	-14.0215452355863	-3.07422697295072	-2.82221250541761	-3.39155342869382	-3.06285945649293	-3.18265217200944	-1.37196056781997	3.89070832127898	-1.63810833923653	-1.95774721623111	-1.27980771104428	71.8534195035697
-31.5714244067844	-19.716648626251	-21.2499892959664	-0.0517717289876145	-14.1334038997588	-3.37969372488085	-1.94352203592798	-3.37995532559597	-2.92265637045284	-3.17138717492299	-1.68679374049866	3.97816680698078	-1.6004631903026	-2.20857459848851	-1.19732859430902	73.4373336743438
-31.8624915079445	-19.4498767059433	-21.4599316410928	-0.1353084427392	-14.1771132343574	-3.49303376608189	-1.60258099668248	-3.37087406922547	-2.86420184148159	-3.16173538095286	-1.80744731766761	4.00595055414364	-1.5857844548286	-2.30381935194716	-1.16474498764694	74.0433568627873
-31.9297291945826	-19.3895034313756	-21.5038934283818	-0.153493692968059	-14.1874531221181	-3.51807564302667	-1.5253450106759	-3.36816966150334	-2.85032158344336	-3.15877314735729	-1.83458309162667	4.01137053526939	-1.58248135578308	-2.32506253242483	-1.15731664864714	74.1798135493387
-32.0839945948763	-19.2516480205113	-21.6017462507788	-0.194521308049662	-14.211089215784	-3.57475758801717	-1.348951231561	-3.3615141359909	-2.81817036857808	-3.15147730486717	-1.89640650937202	4.02310840774285	-1.57494758213151	-2.37333774752002	-1.14031055774925	74.4908026826811
-32.9813190358264	-18.4641053644363	-22.0960550969983	-0.416621951386148	-14.3482888535078	-3.88600736687764	-0.343286519639884	-3.31150342295974	-2.62279783816597	-3.09661869846003	-2.24516013948719	4.07378518861724	-1.53264343226691	-2.64191331075946	-1.04274530932108	76.2511292124167
-33.4043330128543	-18.09826956077	-22.2924473891649	-0.51373380040582	-14.4128346921456	-4.02405347988282	0.121575523862915	-3.28216851530006	-2.52606393204447	-3.06459971252361	-2.40447343922625	4.08887683778306	-1.51354463738457	-2.7624513366101	-0.997475620832897	77.0597652448778
-39.0315210943696	-13.2622826802284	-23.2889540839034	-1.5153665609728	-15.4838904596983	-5.56131285887172	5.76188075149984	-2.66882955157543	-0.903659880587243	-2.42772429094397	-4.23843147230042	3.8759613503022	-1.39399786053345	-3.97511842632338	-0.508378039130299	87.1370767816101
-39.7056551804506	-12.6691659900879	-23.2854319129935	-1.61530056425674	-15.650904308957	-5.72860953150382	6.37311030664036	-2.58284505819264	-0.669917865660634	-2.34441268011995	-4.42640537816527	3.81560680409287	-1.40271286844006	-4.07433289663839	-0.467889688169061	88.3055522356968
-39.73762002485	-12.6409740817727	-23.2850049276546	-1.62000297973013	-15.6589452518037	-5.73651559587547	6.40190496022615	-2.57874551819076	-0.658719679584398	-2.34046800799486	-4.43522511163566	3.81266233533019	-1.40320659345587	-4.07889884793063	-0.466024284058192	88.3609049206471
-44.8675062951189	-7.80461214786557	-22.6712055841371	-2.34897422392559	-17.2215843097235	-6.97531465913682	10.5787426150157	-1.84195086640738	1.46261877381674	-1.75844502768904	-5.59103640667474	3.14309902591718	-1.73331798210405	-4.41946186897639	-0.278294253403455	97.2928588854413
-45.1992379848774	-7.46252912397259	-22.5984924351849	-2.39767398081783	-17.3391853293652	-7.05526826198084	10.8189496169695	-1.78782715516225	1.62412262289228	-1.72658863823159	-5.64557793849622	3.08631162909424	-1.77512508655337	-4.41141274807754	-0.272608641472651	97.885074888579
-45.2811145226481	-7.37809771602697	-22.5805456997043	-2.40969383785204	-17.3682110891096	-7.07500205403407	10.8782364390473	-1.77446858187888	1.66398428340645	-1.71872598610887	-5.6590396363928	3.07229561680353	-1.78544372981901	-4.40942609991687	-0.271205344065819	98.0312430040962
-45.3140046324184	-7.34418130540439	-22.5733364293072	-2.4145222591317	-17.3798708447631	-7.08292919170361	10.902052175999	-1.76910239330245	1.67999686070432	-1.71556752950528	-5.66444725050995	3.06666533253243	-1.78958876720002	-4.40862805596119	-0.270641634277794	98.0899592797859
-46.8957203407711	-5.66290101971754	-22.1751137083534	-2.6507730695756	-17.9585461356513	-7.46459161698431	12.0009793625396	-1.50085934004304	2.48645201833864	-1.57485000639063	-5.88719356751734	2.7736532656392	-2.02368511726473	-4.31996346202855	-0.251882995621758	100.948756544244
-47.5948863605855	-4.87935581533075	-21.9548317665108	-2.75813471098769	-18.2258471339985	-7.63332487401085	12.4483387564424	-1.37422545737578	2.87128668869951	-1.52200282122234	-5.9527491354186	2.62527359445418	-2.15582983351797	-4.23871043362083	-0.249948182915162	102.244976742274
-48.1454882722401	-4.24727143210853	-21.7636518580681	-2.84366313141434	-18.4397319637067	-7.76613305518639	12.7857640925625	-1.27157085373712	3.18468710474107	-1.4840376008502	-5.99097383518066	2.50101980287142	-2.2708803635355	-4.15836045012059	-0.250671022119127	103.279670483013
-48.3347215549381	-4.0297490472692	-21.6976108226373	-2.8730764801204	-18.5133049243872	-7.81177580205795	12.9014500416669	-1.23623457163547	3.29259383135446	-1.47105875817406	-6.00385713738807	2.45817543958799	-2.31062958217598	-4.13043537641218	-0.250962018888616	103.635554937461
-50.0842007360397	-1.96220002525097	-21.0087635949405	-3.14807650169729	-19.203790983343	-8.23362557021409	13.9078111336151	-0.899497554762424	4.32992771298267	-1.36645526844308	-6.06358824068686	2.0313176710889	-2.72222927747776	-3.80413813504134	-0.261533987076654	106.984469592335
-50.1987487319086	-1.82159395456721	-20.9559408691252	-3.16633878225079	-19.2498691063248	-8.26122508954703	13.967565531902	-0.876541786541421	4.40156879538584	-1.36107512450399	-6.06165966585487	2.0004062664557	-2.75335597473851	-3.77619950107537	-0.262934779558835	107.210012425878
-50.2316688769501	-1.78118493470171	-20.9407600553351	-3.17158721038826	-19.2631115771363	-8.26915696275548	13.9847384509352	-0.869944488931443	4.42215784895898	-1.35952891570762	-6.06110540942541	1.99152258484921	-2.76230152966256	-3.76817016913077	-0.263337355713368	107.274831567731
-50.485685839985	-1.46938264790965	-20.8236225332943	-3.21208489879481	-19.3652925430573	-8.33036053099774	14.1172473670946	-0.819038713728635	4.58102619093698	-1.34759812797335	-6.05682868054778	1.9229747148624	-2.83132682379808	-3.70621459411134	-0.266443695981189	107.774986155126
-50.5384601258669	-1.40460294648668	-20.7992861700774	-3.22049865415975	-19.3865215485645	-8.34307611726732	14.1447772743092	-0.808462585656354	4.61403250357433	-1.34511940058774	-6.05594015204271	1.90873328451045	-2.84566744326799	-3.69334277173781	-0.267089065831224	107.878897724121
-50.6925984086021	-1.21540034968045	-20.7282067576024	-3.24507277736455	-19.4485252762964	-8.38021463271691	14.2251840965146	-0.777572803031929	4.71043430729998	-1.3378797615059	-6.05334501966633	1.86713822393384	-2.88755220630202	-3.65574793623836	-0.268974002761232	108.182393082392
-52.1615438588784	0.651343619627592	-19.929517769592	-3.4799805930379	-20.0457455582819	-8.72938007992502	14.9008359406748	-0.469600707958167	5.6781534879884	-1.28436247408947	-5.94131743576602	1.42820206652171	-3.33868087631162	-3.20151048886288	-0.294600630883026	111.169270357439
-52.5343625245387	1.1347012865723	-19.7057779224523	-3.53942858242106	-20.1978736333591	-8.81664776135143	15.0570955884054	-0.3889604312829	5.9315685288642	-1.27264296885132	-5.8982609556088	1.30974979255814	-3.46092477720735	-3.07014162529067	-0.302173089275202	111.944125653439
-54.7333369797501	4.04949406228716	-18.1880166524994	-3.88347238113516	-21.0914959357915	-9.30945401950608	15.8439843467374	0.111858651225403	7.4863900186341	-1.20587690360215	-5.51620452658962	0.551163093304678	-4.23290652136905	-2.1543836922722	-0.352495487642048	116.661736194238
-58.1682663696303	8.70361442869538	-15.0551665227116	-4.37281962691797	-22.436174958975	-9.948078131693	16.5974968808611	0.997277139634553	10.0615954499881	-1.02341508677709	-4.48362859647734	-0.821671100528345	-5.52472895811148	-0.245957056891108	-0.432501687521481	124.539460000906
-58.5244904498979	9.18017159259182	-14.6717250010281	-4.41773365002417	-22.5682680688566	-9.99979807265411	16.6432071954577	1.09752637014062	10.3316818120192	-0.990102709480782	-4.34853813450426	-0.974256115877417	-5.65487885112916	-0.0175600961715422	-0.439049847186826	125.388014596009
-59.4563328668654	10.4181378869758	-13.6320082689322	-4.53071349892666	-22.9082814330385	-10.1248139239668	16.7445051866564	1.36452518704623	11.0374213268536	-0.891376053525189	-3.97905859937983	-1.37761466102461	-5.98976360343118	0.596493279708403	-0.455199095439652	127.625039031453
-60.9185021893339	12.3269186340918	-11.8576514152649	-4.68975829403616	-23.4216639538359	-10.2827491631378	16.8355497886048	1.79844212439164	12.14300461356	-0.693329919566727	-3.33425437957341	-2.02316965146113	-6.49601139899088	1.62284805142948	-0.480645508823704	131.209610151512
-61.15311003231	12.6287007747221	-11.5540607115483	-4.71273620724309	-23.5015193145003	-10.3032137914445	16.8416300018188	1.86968121601497	12.3203982337953	-0.656191137713594	-3.22201220051361	-2.12795211643514	-6.57507613767927	1.79554127947411	-0.485142790612433	131.795473722557
-67.2123042792318	20.0882005171262	-2.37398701681836	-5.08736975001272	-25.3844699760295	-10.47805008198	16.4656415705326	3.83517125908003	16.972133687332	0.597934469992432	0.2602535690366	-4.87177087289646	-8.54095194064931	6.75035473258442	-0.619461573817739	147.808791708429
-67.9614275495068	20.9599707577624	-1.04731209813359	-5.0971672392975	-25.5913128020476	-10.4476888038986	16.3536957971861	4.09881025757651	17.5666640008019	0.782627097199862	0.767311663821023	-5.21009532678231	-8.78417508621338	7.42233391617441	-0.635738371015243	149.92477361126
-70.1615801097296	23.4632496175697	3.03784666698171	-5.08279711545075	-26.1717642397281	-10.3039703596949	15.9706116952469	4.89823664040455	19.3397326630446	1.33461976272364	2.31161270384177	-6.19871944340349	-9.51100483379348	9.44223321018105	-0.682007712153134	156.27814294155
-72.4588892960532	26.0140762173455	7.48651457659275	-5.02289820466944	-26.7506090585472	-10.0997107093894	15.514535282454	5.75994744862469	21.213571576006	1.91512305653219	3.96896333654685	-7.23216218585958	-10.2799156836603	11.592031337864	-0.735639894353786	163.044646738535
