# Supplementary material for: A branching model of lineage differentiation underpinning the neurogenic potential of enteric glia
Source: Nat Commun. 2023 Sep 22;14:5904. doi: 10.1038/s41467-023-41492-3 (PMC10516949; doi:10.1038/s41467-023-41492-3)
Supplement: Supplementary file 6 — Source Data [file 41467_2023_41492_MOESM6_ESM.zip › source_data/Fig1h_glial_random.csv]

type	value	pc
Sampled	0.420047542522585	3
Random	0.643696373708788	3
Sampled	0.373086814085448	3
Random	0.467241267010232	3
Sampled	0.307482253714464	3
Random	0.520951845832278	3
Sampled	0.385440581687992	3
Random	0.952530521649953	3
Sampled	0.269302184046916	3
Random	0.989787791979804	3
Sampled	0.38509518614569	3
Random	0.843439309467117	3
Sampled	0.390034518256735	3
Random	1.12398272901868	3
Sampled	0.359404213934962	3
Random	0.545356527324377	3
Sampled	0.431264851519952	3
Random	0.72690512515025	3
Sampled	0.294999935541035	3
Random	0.760332951822129	3
Sampled	0.501568893340213	3
Random	0.431898773121359	3
Sampled	0.407883075571134	3
Random	0.577574863139317	3
Sampled	0.47503709282374	3
Random	0.859096408435081	3
Sampled	0.273418901944163	3
Random	0.965394544211637	3
Sampled	0.444415909637214	3
Random	0.335479747330256	3
Sampled	0.306421741549089	3
Random	0.652222446520614	3
Sampled	0.475149903263216	3
Random	1.23710666310095	3
Sampled	0.345566062937303	3
Random	0.782910063123128	3
Sampled	0.400234449537448	3
Random	1.12156734767911	3
Sampled	0.39016545061301	3
Random	1.02298248370099	3
Sampled	0.247488360558236	3
Random	0.876032505830132	3
Sampled	0.411836347530315	3
Random	0.59860107567109	3
Sampled	0.314677491200474	3
Random	0.578304492273257	3
Sampled	0.296095205341239	3
Random	0.63066381646126	3
Sampled	0.359008969557362	3
Random	1.06268058976134	3
Sampled	0.293015481910347	3
Random	0.887985026599334	3
Sampled	0.246789418506226	3
Random	0.874472906804063	3
Sampled	0.500095359024884	3
Random	0.787835290641567	3
Sampled	0.541829157392991	3
Random	1.31909994388234	3
Sampled	0.288450406431826	3
Random	0.619575820046774	3
Sampled	0.31491031625995	3
Random	0.963901199982207	3
Sampled	0.470744004928786	3
Random	0.261686521424901	3
Sampled	0.513762527996059	3
Random	0.467104798420689	3
Sampled	0.44268612300638	3
Random	0.840093398687646	3
Sampled	0.3337222170661	3
Random	0.608992664509668	3
Sampled	0.300783375594093	3
Random	0.811974199000938	3
Sampled	0.206939284833495	3
Random	0.557025839791349	3
Sampled	0.382286774997456	3
Random	0.712079742622998	3
Sampled	0.512810637394586	3
Random	0.50293150736128	3
Sampled	0.348657218038785	3
Random	0.513437632500805	3
Sampled	0.31490792245992	3
Random	0.371018804488819	3
Sampled	0.451672965580639	3
Random	0.647010632206207	3
Sampled	0.473547383284703	3
Random	0.580795117374944	3
Sampled	0.4009670250282	3
Random	1.02377885787896	3
Sampled	0.439336726135748	3
Random	0.546996484268362	3
Sampled	0.425287666653263	3
Random	0.751956015652213	3
Sampled	0.394028402757328	3
Random	0.988872164639672	3
Sampled	0.46898470518198	3
Random	0.774690048648945	3
Sampled	0.428421877499452	3
Random	0.700958718420466	3
Sampled	0.380137655767164	3
Random	1.14437875668472	3
Sampled	0.50306776983779	3
Random	0.353458608698252	3
Sampled	0.497101004295125	3
Random	0.651863942732804	3
Sampled	0.331009074315608	3
Random	0.897067847537788	3
Sampled	0.281470466978971	3
Random	0.909638807859108	3
Sampled	0.401132886473132	3
Random	0.565998167683217	3
Sampled	0.419008878883808	3
Random	0.595483964548144	3
Sampled	0.328587456573583	3
Random	0.431897160948833	3
Sampled	0.304629726871491	3
Random	0.683792683818259	3
Sampled	0.418941538323598	3
Random	0.632556995426834	3
Sampled	0.529500001237452	3
Random	0.653761585820754	3
Sampled	0.532323961688645	3
Random	0.760965209713145	3
Sampled	0.516604069048277	3
Random	0.698788463492296	3
Sampled	0.402035246859061	3
Random	0.678385355911124	3
Sampled	0.33542143317874	3
Random	0.773025933049507	3
Sampled	0.422759168142564	3
Random	0.515050861715977	3
Sampled	0.239173175027485	3
Random	0.586500600080246	3
Sampled	0.319288668141859	3
Random	0.491090323490416	3
Sampled	0.288391847835033	3
Random	0.515487338497927	3
Sampled	0.39221542615743	3
Random	0.549390577218407	3
Sampled	0.301281664719326	3
Random	1.14344426319003	3
Sampled	0.381185904049154	3
Random	0.825659777018981	3
Sampled	0.293170098868048	3
Random	0.697448008456838	3
Sampled	0.469690394950394	3
Random	0.513411000876254	3
Sampled	0.359919540592928	3
Random	0.820542132864103	3
Sampled	0.469708252699682	3
Random	0.713103124079746	3
Sampled	0.414075815080984	3
Random	0.53396865755526	3
Sampled	0.492901660748848	3
Random	1.19707883869465	3
Sampled	0.349639096533263	3
Random	0.326397701068057	3
Sampled	0.276876493266208	3
Random	0.778460542134055	3
Sampled	0.228071869143332	3
Random	0.490418823846951	3
Sampled	0.272393739040555	3
Random	0.516997480808307	3
Sampled	0.390137496164511	3
Random	0.755234639199066	3
Sampled	0.511705547027825	3
Random	0.756922305133947	3
Sampled	0.382388008576747	3
Random	0.63494598787321	3
Sampled	0.365077181009891	3
Random	1.04921997898574	3
Sampled	0.31247142147174	3
Random	1.08704228379946	3
Sampled	0.44512604461641	3
Random	0.577967039054014	3
Sampled	0.291137608922634	3
Random	0.616598248490302	3
Sampled	0.250907372399398	3
Random	0.634850892906514	3
Sampled	0.456978496327663	3
Random	1.0770565292549	3
Sampled	0.495220083530562	3
Random	0.733592862552826	3
Sampled	0.494440240852686	3
Random	1.37962748995987	3
Sampled	0.294267512894941	3
Random	1.0586754123426	3
Sampled	0.382208725273865	3
Random	0.603242348027767	3
Sampled	0.275095674150159	3
Random	1.12659025227695	3
Sampled	0.420044429335898	3
Random	0.509400185630266	3
Sampled	0.373253547983905	3
Random	0.647718826848083	3
Sampled	0.297166679071522	3
Random	0.757148283280792	3
Sampled	0.42667587719965	3
Random	0.533119413063988	3
Sampled	0.371823711359949	3
Random	0.569373890531917	3
Sampled	0.357802650207221	3
Random	0.843117591219415	3
Sampled	0.389412279049825	3
Random	0.65324761703218	3
Sampled	0.407851787344198	3
Random	0.993421797571972	3
Sampled	0.285258566023066	3
Random	1.06924434576592	3
Sampled	0.253650294972876	3
Random	0.401902727082698	3
Sampled	0.392828137407969	3
Random	0.96735652817141	3
Sampled	0.335386592341261	3
Random	0.533898286549389	3
Sampled	0.409651414534065	3
Random	0.44949448078706	3
Sampled	0.380195251757039	3
Random	1.02478963570982	3
Sampled	0.228565887944747	3
Random	0.636258325610607	3
Sampled	0.433138308992437	3
Random	0.559584446850865	3
Sampled	0.461588848407792	3
Random	0.929715336333318	3
Sampled	0.481724461307771	3
Random	0.454319166794302	3
Sampled	0.254482242635866	3
Random	0.561362178451013	3
Sampled	0.288445563075867	3
Random	0.792403211011782	3
Sampled	0.274148480700726	3
Random	0.942952704358027	3
Sampled	0.203993085308852	3
Random	0.628143619004382	3
Sampled	0.241835662428227	3
Random	0.399260124324806	3
Sampled	0.464803470507533	3
Random	1.02079877252649	3
Sampled	0.382391218553691	3
Random	0.543029214445899	3
Sampled	0.404835877402767	3
Random	0.587668505570406	3
Sampled	0.553318342117768	3
Random	0.7831643880948	3
Sampled	0.297044053324082	3
Random	0.508858977717492	3
Sampled	0.352084691671595	3
Random	0.486145916701495	3
Sampled	0.462485669699103	3
Random	0.588659451959244	3
Sampled	0.430209045991183	3
Random	0.51320368350166	3
Sampled	0.452658570701037	3
Random	0.534786189733069	3
Sampled	0.253401480170361	3
Random	0.531031268652994	3
Sampled	0.353982901409169	3
Random	0.647468751485021	3
Sampled	0.267982296237284	3
Random	1.2625099490197	3
Sampled	0.223753318582652	3
Random	1.00437190936389	3
Sampled	0.353622509061853	3
Random	1.06812680487339	3
Sampled	0.363006267110426	3
Random	0.814622367054219	3
Sampled	0.437154231474718	3
Random	0.5314511654923	3
Sampled	0.454650748576472	3
Random	0.835028232182216	3
Sampled	0.292042245304884	3
Random	0.63164894751199	3
Sampled	0.50311350794839	3
Random	0.541198383544953	3
Sampled	0.496923677016033	3
Random	0.938696815111494	3
Sampled	0.360816810406505	3
Random	1.01303778271326	3
Sampled	0.336776095248238	3
Random	0.909728138032613	3
Sampled	0.441733210963968	3
Random	0.618774416820696	3
Sampled	0.327378301400381	3
Random	0.939135217757319	3
Sampled	0.39855272256139	3
Random	0.443101723284377	3
Sampled	0.325787698154353	3
Random	1.19153771183933	3
Sampled	0.351445224091548	3
Random	0.576334532805674	3
Sampled	0.404894436706323	3
Random	0.696795294337257	3
Sampled	0.577873832587125	3
Random	0.958042513474192	3
Sampled	0.442270332190339	3
Random	0.827527268973454	3
Sampled	0.376748364739948	3
Random	0.429003944945391	3
Sampled	0.259243017444663	3
Random	0.683515193459654	3
Sampled	0.421388641135115	3
Random	0.557831033898841	3
Sampled	0.407631404384997	3
Random	0.74341096047921	3
Sampled	0.339624181452127	3
Random	0.604050352453395	3
Sampled	0.290373319369825	3
Random	0.462073146728831	3
Sampled	0.40957749130053	3
Random	0.870955250237671	3
Sampled	0.454723527844699	3
Random	0.90702758627468	3
Sampled	0.275032225799457	3
Random	1.25943460632363	3
Sampled	0.413540602129075	3
Random	0.474668143764747	3
Sampled	0.48206253629396	3
Random	0.778887739064218	3
Sampled	0.182603668827116	3
Random	0.790261834571472	3
Sampled	0.493954541246317	3
Random	0.60134754028608	3
Sampled	0.391364319217381	3
Random	1.0300442279193	3
Sampled	0.491508978671362	3
Random	0.518566198929449	3
Sampled	0.48995111963503	3
Random	0.926456560722039	3
Sampled	0.584196295444628	3
Random	0.594639194825349	3
Sampled	0.349250165086984	3
Random	0.579417600249012	3
Sampled	0.340678980068241	3
Random	0.745205772060014	3
Sampled	0.55712025799606	3
Random	0.677352509920494	3
Sampled	0.390764784391189	3
Random	0.997879634403668	3
Sampled	0.508111071177379	3
Random	0.42200949975235	3
Sampled	0.287337232064772	3
Random	0.417451783595765	3
Sampled	0.322132977221251	3
Random	0.974386778631816	3
Sampled	0.572368482239031	3
Random	0.917454618898769	3
Sampled	0.391204142659024	3
Random	0.571067914817319	3
Sampled	0.506533176517234	3
Random	0.659728621102574	3
Sampled	0.336021535377541	3
Random	0.881741094836127	3
Sampled	0.548255247947513	3
Random	1.23114133869116	3
Sampled	0.433291205005462	3
Random	0.592800431211718	3
Sampled	0.339760919722603	3
Random	0.312920732171028	3
Sampled	0.286482639170243	3
Random	0.685370734785302	3
Sampled	0.401084953951943	3
Random	0.449458390279763	3
Sampled	0.408986265602814	3
Random	0.410622612247768	3
Sampled	0.268814366649837	3
Random	0.41984607764459	3
Sampled	0.22518088619799	3
Random	0.777326250279366	3
Sampled	0.514313635833114	3
Random	0.660504527749169	3
Sampled	0.548411237920023	3
Random	0.473304225393259	3
Sampled	0.320928620796306	3
Random	0.625160933517072	3
Sampled	0.490167289959098	3
Random	0.489562181700587	3
Sampled	0.446793881209794	3
Random	0.984618450803772	3
Sampled	0.269940146512909	3
Random	0.697093396987028	3
Sampled	0.508921731873746	3
Random	0.649147356772837	3
Sampled	0.43604489428266	3
Random	0.747005256641563	3
Sampled	0.431674375691583	3
Random	0.372149395470122	3
Sampled	0.527333458850538	3
Random	0.956792744405097	3
Sampled	0.333899422440383	3
Random	0.589016527525443	3
Sampled	0.521556390369544	3
Random	0.923970560909134	3
Sampled	0.327772157692546	3
Random	0.909066262049807	3
Sampled	0.349930394643751	3
Random	0.766824316901539	3
Sampled	0.348790024444119	3
Random	0.612694638325862	3
Sampled	0.237928486959478	3
Random	0.621982528654154	3
Sampled	0.367225103204786	3
Random	0.382640133532954	3
Sampled	0.500244499980659	3
Random	0.533998045075319	3
Sampled	0.351291883943386	3
Random	0.760561693583647	3
Sampled	0.509805973246219	3
Random	0.384208579032748	3
Sampled	0.254668507569414	3
Random	1.21117073760528	3
Sampled	0.309884565899695	3
Random	0.642464321418588	3
Sampled	0.386978066858513	3
Random	0.458839329521104	3
Sampled	0.276453027832901	3
Random	0.517710153384601	3
Sampled	0.591302437761864	3
Random	0.432042798985858	3
Sampled	0.361764896783985	3
Random	0.70313980111537	3
Sampled	0.328251099363915	3
Random	0.804293543364128	3
Sampled	0.449916829456313	3
Random	0.378225339442431	3
Sampled	0.298863364765905	3
Random	0.536936915519985	3
Sampled	0.284623339687507	3
Random	0.675708713166673	3
Sampled	0.480210715316187	3
Random	0.66995267945203	3
Sampled	0.257233296859336	3
Random	0.719868300257831	3
Sampled	0.42167643553001	3
Random	0.611778940094685	3
Sampled	0.338921051498064	3
Random	0.627359527893713	3
Sampled	0.231588215279225	3
Random	0.658355112849905	3
Sampled	0.279816278899508	3
Random	1.25111736341286	3
Sampled	0.318117506177783	3
Random	0.905704826928684	3
Sampled	0.4444444826846	3
Random	0.340190543391247	3
Sampled	0.313737501954486	3
Random	0.561555754653307	3
Sampled	0.292046492839452	3
Random	0.649736516940212	3
Sampled	0.342190040687485	3
Random	0.583135937612552	3
Sampled	0.320858663030536	3
Random	0.442567991398757	3
Sampled	0.29048688660485	3
Random	0.656830265008905	3
Sampled	0.411635077481102	3
Random	0.743883907743456	3
Sampled	0.52181078697107	3
Random	0.658185581600862	3
Sampled	0.399463848115875	3
Random	0.468981962322161	3
Sampled	0.382504701574587	3
Random	0.582978074069797	3
Sampled	0.333708276461462	3
Random	0.677459991333503	3
Sampled	0.242585285240016	3
Random	0.551517880441271	3
Sampled	0.304343380334908	3
Random	0.958942482052449	3
Sampled	0.423411018126951	3
Random	0.772182807970119	3
Sampled	0.361578900931311	3
Random	0.785831812270115	3
Sampled	0.224708284561598	3
Random	0.682521257956687	3
Sampled	0.631016940009849	3
Random	0.732624830590643	3
Sampled	0.313766916096157	3
Random	0.57161713168646	3
Sampled	0.445103020006821	3
Random	0.924699032986424	3
Sampled	0.336724893539979	3
Random	0.641109771871555	3
Sampled	0.396500810992785	3
Random	0.578864748326921	3
Sampled	0.182784673789649	3
Random	0.919313942215733	3
Sampled	0.509149000156999	3
Random	0.583514950938803	3
Sampled	0.524410920717637	3
Random	0.62149103027698	3
Sampled	0.400689543272174	3
Random	0.299878567639797	3
Sampled	0.402461050586113	3
Random	0.734877185193214	3
Sampled	0.259939505930591	3
Random	0.496023530208146	3
Sampled	0.545086201850549	3
Random	0.639183483579913	3
Sampled	0.671791060824655	3
Random	0.976258716416804	3
Sampled	0.421676607248143	3
Random	0.943948885386173	3
Sampled	0.315002667068705	3
Random	1.16121017052463	3
Sampled	0.355586237979611	3
Random	0.746151588424649	3
Sampled	0.317847136600922	3
Random	0.718346566694063	3
Sampled	0.304810355939298	3
Random	0.492694040244817	3
Sampled	0.376112570026461	3
Random	0.498380346265609	3
Sampled	0.451985484711096	3
Random	0.345162313093814	3
Sampled	0.275725618018195	3
Random	0.439371050686096	3
Sampled	0.398450359003841	3
Random	0.463988251991861	3
Sampled	0.264528493643511	3
Random	0.983764849470802	3
Sampled	0.409097485335331	3
Random	0.569895605847883	3
Sampled	0.491889402664646	3
Random	0.632276088323224	3
Sampled	0.30328026595691	3
Random	0.70322806244225	3
Sampled	0.353198294418264	3
Random	0.58880113048425	3
Sampled	0.356983381827456	3
Random	0.311739918784053	3
Sampled	0.539590350750333	3
Random	0.595233686276241	3
Sampled	0.229819325200887	3
Random	0.254976393456795	3
Sampled	0.261552737663537	3
Random	0.498508931111835	3
Sampled	0.348319314063124	3
Random	0.582148136338934	3
Sampled	0.348061592617904	3
Random	0.796507184578064	3
Sampled	0.550260566706031	3
Random	0.501372049616392	3
Sampled	0.246535397050675	3
Random	0.526223181507534	3
Sampled	0.418153025080756	3
Random	0.836730134088898	3
Sampled	0.255153401655994	3
Random	0.622004059971142	3
Sampled	0.544248052925417	3
Random	1.19323578247044	3
Sampled	0.284345560151939	3
Random	0.319662407815824	3
Sampled	0.277161287010534	3
Random	0.59898686015407	3
Sampled	0.282602444542344	3
Random	0.512275193792125	3
Sampled	0.459976498330635	3
Random	0.742141724874522	3
Sampled	0.461506903687392	3
Random	0.505251859225131	3
Sampled	0.459711415869901	3
Random	1.012308555191	3
Sampled	0.510666542579035	3
Random	0.697186533198881	3
Sampled	0.223681751583881	3
Random	0.797367601250973	3
Sampled	0.358354881457397	3
Random	0.965461549080022	3
Sampled	0.396452556079537	3
Random	0.556552798462974	3
Sampled	0.280187996581826	3
Random	0.515318844354305	3
Sampled	0.539444945081529	3
Random	0.587762928609587	3
Sampled	0.504963750816881	3
Random	0.429536050350176	3
Sampled	0.373076755723628	3
Random	0.615335163864684	3
Sampled	0.518414099120193	3
Random	0.688181389365223	3
Sampled	0.254374151138435	3
Random	0.898467076442102	3
Sampled	0.415888161804794	3
Random	0.54377510430398	3
Sampled	0.362586723960066	3
Random	0.570679193007316	3
Sampled	0.401940293543063	3
Random	0.706601179395394	3
Sampled	0.319892025368954	3
Random	0.760643608601484	3
Sampled	0.441659334323813	3
Random	0.68833926422442	3
Sampled	0.253947864113825	3
Random	1.20032976903777	3
Sampled	0.410753750756468	3
Random	1.17510076036193	3
Sampled	0.601938563094798	3
Random	0.854777636283135	3
Sampled	0.277986975880016	3
Random	0.567847249241325	3
Sampled	0.532701678840097	3
Random	0.895277896951389	3
Sampled	0.247056005225282	3
Random	0.572249443447025	3
Sampled	0.307278987988012	3
Random	0.529446087970994	3
Sampled	0.390703340296985	3
Random	0.504473261265433	3
Sampled	0.563839519378764	3
Random	0.439337613496351	3
Sampled	0.363718015441072	3
Random	0.576640356650339	3
Sampled	0.654291236441365	3
Random	0.437512224352022	3
Sampled	0.347953397297441	3
Random	1.17538745591375	3
Sampled	0.303941917269378	3
Random	0.393826813970565	3
Sampled	0.460783765387806	3
Random	0.57036394641954	3
Sampled	0.410994645845599	3
Random	0.812661530914497	3
Sampled	0.583590315097496	3
Random	0.703912316705374	3
Sampled	0.224762549429146	3
Random	0.690206366074371	3
Sampled	0.434613332908545	3
Random	0.568827935367384	3
Sampled	0.310911010253509	3
Random	0.784250405996162	3
Sampled	0.222152918181966	3
Random	0.372865996985561	3
Sampled	0.386090787604636	3
Random	0.810268052432742	3
Sampled	0.271011900667405	3
Random	1.29676719901886	3
Sampled	0.315420255046374	3
Random	0.377436578170167	3
Sampled	0.292949085011276	3
Random	0.680797971123964	3
Sampled	0.256800969758213	3
Random	0.871066529680995	3
Sampled	0.299464645100227	3
Random	1.07342706532931	3
Sampled	0.515241906407656	3
Random	0.967085251334626	3
Sampled	0.393116365940761	3
Random	0.266156286791085	3
Sampled	0.493741367289192	3
Random	0.558729328237244	3
Sampled	0.446387254582413	3
Random	0.750816952844431	3
Sampled	0.351426293607245	3
Random	0.321396109301153	3
Sampled	0.317616474762458	3
Random	0.484895563487309	3
Sampled	0.480307345467386	3
Random	0.586537897715641	3
Sampled	0.31960767796815	3
Random	0.881133422842884	3
Sampled	0.53633931681131	3
Random	0.388537097859332	3
Sampled	0.418344159707705	3
Random	0.701560333261471	3
Sampled	0.47902225819306	3
Random	0.589954639436816	3
Sampled	0.479563214839499	3
Random	0.647463092656899	3
Sampled	0.406205109247348	3
Random	0.728132410618338	3
Sampled	0.223410831286464	3
Random	0.697517677715593	3
Sampled	0.336343214806683	3
Random	0.268931798905098	3
Sampled	0.382189618478774	3
Random	1.14357065814661	3
Sampled	0.456557017570677	3
Random	0.69166491052143	3
Sampled	0.471518536489221	3
Random	0.593273291510427	3
Sampled	0.273660151231125	3
Random	0.40075648297476	3
Sampled	0.495394998386056	3
Random	0.886630474263877	3
Sampled	0.367072732120809	3
Random	0.540149372184454	3
Sampled	0.303917620986364	3
Random	0.712013722274975	3
Sampled	0.37726375245095	3
Random	0.739398774253594	3
Sampled	0.337616776489089	3
Random	0.780824991720349	3
Sampled	0.656883678307588	3
Random	0.630541548750034	3
Sampled	0.262479471158187	3
Random	0.720412743419954	3
Sampled	0.379829393090379	3
Random	0.661754952640823	3
Sampled	0.209366426727462	3
Random	0.918576340840415	3
Sampled	0.427791018376064	3
Random	0.387231704868933	3
Sampled	0.288592895135346	3
Random	0.861128225162655	3
Sampled	0.272265430042869	3
Random	0.887425959414466	3
Sampled	0.366703845006883	3
Random	0.488039466499404	3
Sampled	0.262896906001108	3
Random	1.39740719598047	3
Sampled	0.242324997806523	3
Random	0.898261013714836	3
Sampled	0.509101525580539	3
Random	0.631521639476389	3
Sampled	0.35972088251265	3
Random	0.332534657128974	3
Sampled	0.336021899478206	3
Random	0.33635895147074	3
Sampled	0.313640898453624	3
Random	0.608229926555225	3
Sampled	0.300410854928792	3
Random	0.52344905940232	3
Sampled	0.195591120649865	3
Random	0.656881098422574	3
Sampled	0.464065405359725	3
Random	0.809196240640741	3
Sampled	0.455375009019697	3
Random	0.722577957175138	3
Sampled	0.378636097596717	3
Random	1.09217714879481	3
Sampled	0.519988109361326	3
Random	0.803262653419178	3
Sampled	0.43042056047525	3
Random	0.37456985867754	3
Sampled	0.418456177213274	3
Random	0.657561498970663	3
Sampled	0.257054698080225	3
Random	0.905238667509221	3
Sampled	0.316750551397257	3
Random	0.562456627327698	3
Sampled	0.269896972849639	3
Random	0.684788228441812	3
Sampled	0.565927767943758	3
Random	0.911136145653348	3
Sampled	0.2147140278164	3
Random	0.56903061875112	3
Sampled	0.265694275904317	3
Random	0.258365580273067	3
Sampled	0.456306730723287	3
Random	0.861172306539706	3
Sampled	0.505049156876609	3
Random	0.816958921095223	3
Sampled	0.321119234734235	3
Random	0.881606161161953	3
Sampled	0.350377603612366	3
Random	0.518527780595228	3
Sampled	0.335818898128576	3
Random	0.785666233388415	3
Sampled	0.412953725732299	3
Random	0.823521213053396	3
Sampled	0.345475405451402	3
Random	0.717349113344087	3
Sampled	0.328967062791566	3
Random	0.588343407401151	3
Sampled	0.332752531459011	3
Random	0.737615073915371	3
Sampled	0.490040001313434	3
Random	0.743844885499268	3
Sampled	0.46413519619088	3
Random	0.697420910507516	3
Sampled	0.364653010465506	3
Random	0.534313272218768	3
Sampled	0.501872115156228	3
Random	0.448162063134521	3
Sampled	0.485242678075844	3
Random	0.521277397546684	3
Sampled	0.274543432958376	3
Random	0.967622395663529	3
Sampled	0.512206006727475	3
Random	0.694854035348539	3
Sampled	0.238545819448883	3
Random	0.945552565683939	3
Sampled	0.251173186925198	3
Random	0.536097823604779	3
Sampled	0.386747088401328	3
Random	0.383354040358029	3
Sampled	0.365927923379587	3
Random	0.441431223798813	3
Sampled	0.322076321606777	3
Random	0.860588881794473	3
Sampled	0.345559903113406	3
Random	0.635483948088902	3
Sampled	0.525796211429415	3
Random	0.929230104756743	3
Sampled	0.459783595136743	3
Random	0.546842346750657	3
Sampled	0.425928883332833	3
Random	0.684374234691893	3
Sampled	0.308632833606113	3
Random	0.672707711095993	3
Sampled	0.36929117860616	3
Random	0.517941539209166	3
Sampled	0.539499203194885	3
Random	0.844151070119412	3
Sampled	0.505675625604785	3
Random	0.602860059189038	3
Sampled	0.376728877551176	3
Random	0.767316619280302	3
Sampled	0.448292820153607	3
Random	0.671282757701086	3
Sampled	0.514881719610542	3
Random	0.448346720626185	3
Sampled	0.561358471250846	3
Random	0.782838987505417	3
Sampled	0.416473658701784	3
Random	0.471986613602154	3
Sampled	0.363864387377487	3
Random	1.09217908861093	3
Sampled	0.245042415632204	3
Random	0.676393791958911	3
Sampled	0.342898804303926	3
Random	0.344572510806778	3
Sampled	0.400352721852362	3
Random	0.904214302809373	3
Sampled	0.382662532429696	3
Random	0.892268560177317	3
Sampled	0.434401940336443	3
Random	1.01205108461887	3
Sampled	0.445500848653068	3
Random	0.719426695684894	3
Sampled	0.374655858494097	3
Random	0.810200613834841	3
Sampled	0.319477351419757	3
Random	0.545683326450881	3
Sampled	0.502727724697344	3
Random	0.590476984360205	3
Sampled	0.470567350878717	3
Random	0.830662014611647	3
Sampled	0.391231510394407	3
Random	0.792340291932581	3
Sampled	0.361168253442687	3
Random	0.464083718496763	3
Sampled	0.543286547969186	3
Random	0.451923037141619	3
Sampled	0.397317674563188	3
Random	0.602340195606611	3
Sampled	0.488090977334795	3
Random	0.9664984373478	3
Sampled	0.348734248125093	3
Random	0.412491974519548	3
Sampled	0.281240588136896	3
Random	0.689018557069904	3
Sampled	0.40112534702964	3
Random	0.51200406980687	3
Sampled	0.2601765412396	3
Random	0.877319983705337	3
Sampled	0.466375041867645	3
Random	0.911989707286113	3
Sampled	0.317653288271523	3
Random	0.594979157885885	3
Sampled	0.587973290281576	3
Random	0.747198570443987	3
Sampled	0.544374977010115	3
Random	0.654694802438999	3
Sampled	0.550825410593711	3
Random	0.951139338801357	3
Sampled	0.533039640247396	3
Random	1.0711664749127	3
Sampled	0.293397223963352	3
Random	0.552954247745183	3
Sampled	0.407717323865947	3
Random	0.870563338673471	3
Sampled	0.465479450262418	3
Random	0.827020445590161	3
Sampled	0.393881337146321	3
Random	0.442705150990997	3
Sampled	0.431764832922906	3
Random	0.387831677766727	3
Sampled	0.332564192109172	3
Random	0.438592564865369	3
Sampled	0.399723299706885	3
Random	0.549574664989077	3
Sampled	0.328379650780745	3
Random	0.583649039405522	3
Sampled	0.515815944247931	3
Random	1.03170862959635	3
Sampled	0.57679810078535	3
Random	1.22580112713243	3
Sampled	0.332412550150143	3
Random	0.740459767727656	3
Sampled	0.276212196516859	3
Random	0.305383938913745	3
Sampled	0.51256337173414	3
Random	0.627537958615285	3
Sampled	0.278287890960495	3
Random	1.0077313488501	3
Sampled	0.260480923908273	3
Random	0.659457634269614	3
Sampled	0.295802271814436	3
Random	0.610318780565532	3
Sampled	0.238829736082415	3
Random	0.585692892047019	3
Sampled	0.451709194365229	3
Random	0.597447953554436	3
Sampled	0.54234568018045	3
Random	0.543356942087589	3
Sampled	0.523685587361329	3
Random	0.457136707180846	3
Sampled	0.493658919968084	3
Random	0.828832918732082	3
Sampled	0.424933516665098	3
Random	0.944831888133032	3
Sampled	0.273828492650967	3
Random	0.749640674606811	3
Sampled	0.423436687552924	3
Random	0.712653282085077	3
Sampled	0.388308895501492	3
Random	0.556761143969831	3
Sampled	0.402932073878185	3
Random	0.714410591472724	3
Sampled	0.57811807848087	3
Random	0.499546071285444	3
Sampled	0.290937433138438	3
Random	0.806210229186949	3
Sampled	0.529364840499854	3
Random	0.960295212213715	3
Sampled	0.52321136009677	3
Random	0.608137344090764	3
Sampled	0.257561124082483	3
Random	0.383146829294416	3
Sampled	0.370340094461376	3
Random	0.557694708327072	3
Sampled	0.291745094923585	3
Random	0.686510948572416	3
Sampled	0.410127296538828	3
Random	0.802728053396121	3
Sampled	0.319652359897281	3
Random	0.547379734363895	3
Sampled	0.445938184462337	3
Random	0.613075572996515	3
Sampled	0.318693194495901	3
Random	0.528666511520568	3
Sampled	0.563943923392409	3
Random	0.737056539381749	3
Sampled	0.375408948410144	3
Random	0.703563005056677	3
Sampled	0.365394808351035	3
Random	0.504490403883834	3
Sampled	0.432264489141102	3
Random	1.13126091844703	3
Sampled	0.33659590747647	3
Random	0.636737338059601	3
Sampled	0.577559348336237	3
Random	0.560281208682218	3
Sampled	0.320972708920072	3
Random	0.964297895236436	3
Sampled	0.362008802506379	3
Random	0.527546452851404	3
Sampled	0.54147576017414	3
Random	0.534815902351298	3
Sampled	0.394916881024872	3
Random	0.778601945264486	3
Sampled	0.371762258630944	3
Random	0.442492383370211	3
Sampled	0.351583856920728	3
Random	1.02756217055209	3
Sampled	0.288852898616642	3
Random	0.61880449695414	3
Sampled	0.387113226461417	3
Random	0.693535228251288	3
Sampled	0.51290796107185	3
Random	0.489637933010596	3
Sampled	0.53230893054462	3
Random	0.574343565219191	3
Sampled	0.448042457505664	3
Random	0.70204020823658	3
Sampled	0.4027062405903	3
Random	0.86688031472976	3
Sampled	0.432844125658621	3
Random	0.497680981270591	3
Sampled	0.401409363073872	3
Random	0.462484145329036	3
Sampled	0.288275631861725	3
Random	0.688597249426721	3
Sampled	0.377755057882311	3
Random	0.578576451046963	3
Sampled	0.391783111005223	3
Random	0.630906363627561	3
Sampled	0.451793942108386	3
Random	0.815790054090212	3
Sampled	0.407953537350981	3
Random	0.962170144790761	3
Sampled	0.262526413750808	3
Random	0.326663715115254	3
Sampled	0.315955707432027	3
Random	0.962308214176999	3
Sampled	0.418900563222384	3
Random	1.18319836644065	3
Sampled	0.273369204018623	3
Random	0.924514705535018	3
Sampled	0.538855775412526	3
Random	0.540512739365964	3
Sampled	0.550510752876095	3
Random	0.864529027991111	3
Sampled	0.38840595611745	3
Random	0.548037310411137	3
Sampled	0.229363543766683	3
Random	0.9921505156414	3
Sampled	0.458062833781229	3
Random	0.638563239181184	3
Sampled	0.447158791958761	3
Random	0.617061497978241	3
Sampled	0.401344799008159	3
Random	0.521643617964714	3
Sampled	0.34039914965738	3
Random	0.390429536425526	3
Sampled	0.278510783598959	3
Random	0.947930993672982	3
Sampled	0.303115029849069	3
Random	1.08465300594583	3
Sampled	0.361914024140407	3
Random	1.16070222237549	3
Sampled	0.301749263510614	3
Random	0.84690306426981	3
Sampled	0.39913910593082	3
Random	0.797353605287182	3
Sampled	0.275171979327463	3
Random	0.92503936178045	3
Sampled	0.447020995189047	3
Random	0.710084859810655	3
Sampled	0.34241454228644	3
Random	0.879379853127723	3
Sampled	0.377614937110066	3
Random	1.18956203311651	3
Sampled	0.504834663624049	3
Random	1.041215154634	3
Sampled	0.335116391735558	3
Random	0.345977615029991	3
Sampled	0.541375378417445	3
Random	0.577415082963666	3
Sampled	0.59292106169141	3
Random	0.892115696314452	3
Sampled	0.409495296689463	3
Random	1.26126454236942	3
Sampled	0.214217898052715	3
Random	0.554196338746232	3
Sampled	0.329921965361736	3
Random	0.400335835602418	3
Sampled	0.440738252494215	3
Random	0.622466997583693	3
Sampled	0.388728923239638	3
Random	0.572358822121943	3
Sampled	0.427600801847304	3
Random	0.73623968962452	3
Sampled	0.366504453191216	3
Random	0.451867166296288	3
Sampled	0.197397122088357	3
Random	0.698175311050901	3
Sampled	0.424053725879002	3
Random	0.761121894306267	3
Sampled	0.287975859841854	3
Random	0.43621174114614	3
Sampled	0.437750146141981	3
Random	0.695455530752505	3
Sampled	0.229495751639617	3
Random	0.870820781845403	3
Sampled	0.476449485380182	3
Random	0.581910388032802	3
Sampled	0.386318167282482	3
Random	0.601461006478634	3
Sampled	0.299043144854819	3
Random	1.15070208270999	3
Sampled	0.462854695823112	3
Random	0.659142455058914	3
Sampled	0.371302581520181	3
Random	0.99531969686566	3
Sampled	0.302333001711205	3
Random	0.444917355498151	3
Sampled	0.293486125187911	3
Random	0.565961132190409	3
Sampled	0.462503426884861	3
Random	0.674635051206589	3
Sampled	0.292102666138207	3
Random	0.684451893293661	3
Sampled	0.349082095228212	3
Random	0.830538492630381	3
Sampled	0.333427858334635	3
Random	0.455918483825073	3
Sampled	0.456820583510431	3
Random	0.581421385014961	3
Sampled	0.501827641085595	3
Random	0.719861659055596	3
Sampled	0.377757011683142	3
Random	0.775683721473651	3
Sampled	0.277471450083462	3
Random	1.07765123443205	3
Sampled	0.52021319264284	3
Random	0.556540246191296	3
Sampled	0.553520184487727	3
Random	0.394215887796051	3
Sampled	0.570815743106616	3
Random	0.702235456429953	3
Sampled	0.486477157841193	3
Random	1.26845039395762	3
Sampled	0.253295704501645	3
Random	0.560237364542358	3
Sampled	0.302641107609184	3
Random	0.584696386782377	3
Sampled	0.383144998138187	3
Random	0.628441521334265	3
Sampled	0.292108028776363	3
Random	0.401508522294381	3
Sampled	0.461265497931436	3
Random	0.483720529753592	3
Sampled	0.402841754105281	3
Random	0.628058174275532	3
Sampled	0.409485040048626	3
Random	0.501511041465978	3
Sampled	0.451388449006976	3
Random	0.955029342190985	3
Sampled	0.617116043872771	3
Random	0.442039049903485	3
Sampled	0.276457183427393	3
Random	0.352887655267332	3
Sampled	0.489835326119464	3
Random	0.871615672173639	3
Sampled	0.395496938193778	3
Random	1.23176400541278	3
Sampled	0.470607400980425	3
Random	0.845825117263396	3
Sampled	0.358311843535515	3
Random	0.659004001987856	3
Sampled	0.449822400781012	3
Random	1.39531699098132	3
Sampled	0.382426011053763	3
Random	0.430096959759059	3
Sampled	0.240163542968884	3
Random	0.538713810037039	3
Sampled	0.317288184674195	3
Random	0.82783664288571	3
Sampled	0.489763383096757	3
Random	0.557381140377942	3
Sampled	0.296794011611026	3
Random	0.78402006276141	3
Sampled	0.343055821239359	3
Random	0.982189270037466	3
Sampled	0.453827283713625	3
Random	0.615522700002219	3
Sampled	0.344257034336203	3
Random	0.522017612797886	3
Sampled	0.571422094298439	3
Random	0.661972224251209	3
Sampled	0.43962214549237	3
Random	0.513588859758483	3
Sampled	0.461822296197337	3
Random	0.509332128699297	3
Sampled	0.560071654450487	3
Random	0.90424972776852	3
Sampled	0.524618089393316	3
Random	0.487689297256902	3
Sampled	0.243570718960525	3
Random	1.03334880216295	3
Sampled	0.344397868077683	3
Random	0.562666423413027	3
Sampled	0.480983224207097	3
Random	1.16032935630567	3
Sampled	0.397699213308714	3
Random	1.05737821386425	3
Sampled	0.293778826031466	3
Random	0.85186003361369	3
Sampled	0.42978773724605	3
Random	0.410893962594483	3
Sampled	0.214713347421707	3
Random	1.06789856855817	3
Sampled	0.191671150116505	3
Random	0.498427637751597	3
Sampled	0.351271426654052	3
Random	1.18384175840568	3
Sampled	0.289675087598518	3
Random	0.590354754968281	3
Sampled	0.339083062316746	3
Random	0.689425071308464	3
Sampled	0.393063014624558	3
Random	0.959397455412931	3
Sampled	0.228750160441	3
Random	0.974588935845601	3
Sampled	0.394875579842512	3
Random	0.43172579171702	3
Sampled	0.452734608632959	3
Random	0.797742901557598	3
Sampled	0.327201957374801	3
Random	0.585170629697762	3
Sampled	0.32937857047086	3
Random	0.750355816246006	3
Sampled	0.466618611977565	3
Random	0.711474934592018	3
Sampled	0.391856411874074	3
Random	0.376608522689109	3
Sampled	0.412620202566631	3
Random	0.59321170317999	3
Sampled	0.491763801021788	3
Random	0.710620331789579	3
Sampled	0.517816830855211	3
Random	0.555893843847226	3
Sampled	0.354724049058578	3
Random	0.605286248467573	3
Sampled	0.441252954798771	3
Random	0.340761940575512	3
Sampled	0.429864676317518	3
Random	0.661231580461753	3
Sampled	0.275134784631311	3
Random	0.562055514901556	3
Sampled	0.333256982698642	3
Random	0.806225849594957	3
Sampled	0.365222211937751	3
Random	0.976210756111161	3
Sampled	0.440217963664217	3
Random	0.859089296956365	3
Sampled	0.375876804898524	3
Random	0.677080196022197	3
Sampled	0.510930525459753	3
Random	0.640660166490732	3
Sampled	0.532289243640029	3
Random	0.985989414127293	3
Sampled	0.346025426763349	3
Random	0.568217317676549	3
Sampled	0.301771310263817	3
Random	0.638261212354982	3
Sampled	0.248172144889838	3
Random	0.797404687123149	3
Sampled	0.370183057359306	3
Random	0.566860939605187	3
Sampled	0.382893589365352	3
Random	1.06465981462612	3
Sampled	0.52374796880755	3
Random	1.02165886916822	3
Sampled	0.284145133339393	3
Random	0.57051977058079	3
Sampled	0.446499257227936	3
Random	0.647194172643716	3
Sampled	0.351758402862288	3
Random	0.443356082839912	3
Sampled	0.556879812465458	3
Random	0.794939178108355	3
Sampled	0.399081691592514	3
Random	0.563688066089081	3
Sampled	0.296370377682284	3
Random	1.01895212759753	3
Sampled	0.667335069240288	3
Random	0.682094270481855	3
Sampled	0.379938404496828	3
Random	0.647918109428806	3
Sampled	0.468005380379122	3
Random	0.560720707834741	3
Sampled	0.276686920034574	3
Random	0.359664078360137	3
Sampled	0.31605580459794	3
Random	0.50742684125415	3
Sampled	0.38796778170053	3
Random	0.725536201512873	3
Sampled	0.511846758115837	3
Random	0.721372190404655	3
Sampled	0.606865647154058	3
Random	0.519323664542284	3
Sampled	0.41773392866509	3
Random	1.00358493150785	3
Sampled	0.340668887813558	3
Random	0.684667408280012	3
Sampled	0.493355795202066	3
Random	0.338831625076678	3
Sampled	0.464772612114869	3
Random	1.09448859915534	3
Sampled	0.436421695979421	3
Random	0.724567295445495	3
Sampled	0.433246703351261	3
Random	0.521925435385425	3
Sampled	0.435134192249562	3
Random	0.505174895793375	3
Sampled	0.332540769645464	3
Random	0.370251572343565	3
Sampled	0.44646695307151	3
Random	0.815624084867222	3
Sampled	0.4346242755953	3
Random	0.507625814610002	3
Sampled	0.385357752011582	3
Random	0.506848873162944	3
Sampled	0.489302806057245	3
Random	0.907991875338213	3
Sampled	0.261064574718901	3
Random	1.03627595332872	3
Sampled	0.323134068486604	3
Random	0.637844245442715	3
Sampled	0.347504371690573	3
Random	0.717945867070055	3
Sampled	0.388249375994774	3
Random	0.585928999819231	3
Sampled	0.376436347023962	3
Random	0.544559934806066	3
Sampled	0.246987506821463	3
Random	1.37835843491667	3
Sampled	0.303031849786441	3
Random	0.837087553991812	3
Sampled	0.331422889857995	3
Random	0.933180165225939	3
Sampled	0.357409244535925	3
Random	1.03471924895414	3
Sampled	0.321750328747845	3
Random	0.975878867998239	3
Sampled	0.33268644702043	3
Random	0.437762463497652	3
Sampled	0.562721836186887	3
Random	0.525459857405281	3
Sampled	0.345574363326176	3
Random	1.03951714382219	3
Sampled	0.317942975712997	3
Random	0.857188053985926	3
Sampled	0.297782315398425	3
Random	0.644285801899233	3
Sampled	0.398230032339814	3
Random	0.891942445964446	3
Sampled	0.475587594271086	3
Random	0.597665973771798	3
Sampled	0.412660646867857	3
Random	0.615708802240272	3
Sampled	0.316599057771978	3
Random	0.441555243242749	3
Sampled	0.310606117545653	3
Random	0.722246688924568	3
Sampled	0.522274450451695	3
Random	1.23806481988309	3
Sampled	0.356269910588176	3
Random	0.873491376655208	3
Sampled	0.469611059556316	3
Random	0.541210609987746	3
Sampled	0.218586607883838	3
Random	0.739304453835908	3
Sampled	0.273537887979885	3
Random	0.766892957425397	3
Sampled	0.532322506087219	3
Random	0.479322361522923	3
Sampled	0.40167033928522	3
Random	0.499935389373749	3
Sampled	0.526594453493378	3
Random	0.700272166605824	3
Sampled	0.481703130693628	3
Random	0.57965490802493	3
Sampled	0.384007861466933	3
Random	0.72026264352931	3
Sampled	0.498716398575428	3
Random	0.634160372806165	3
Sampled	0.307197965823438	3
Random	0.265392082008186	3
Sampled	0.343632224225171	3
Random	0.689463893399013	3
Sampled	0.281074719001584	3
Random	1.26957267421239	3
Sampled	0.368662692832437	3
Random	0.986232863999565	3
Sampled	0.517210478674104	3
Random	0.683851956651106	3
Sampled	0.561778609591071	3
Random	0.658754463360456	3
Sampled	0.332891096284271	3
Random	0.520882191677271	3
Sampled	0.471039379457801	3
Random	0.667907246963245	3
Sampled	0.57717155290441	3
Random	0.599141857794208	3
Sampled	0.354505916093632	3
Random	0.663136963004788	3
Sampled	0.351369254459624	3
Random	1.2114005981109	3
Sampled	0.239246875135669	3
Random	0.714814505180779	3
Sampled	0.301784474876699	3
Random	0.827140524927551	3
Sampled	0.419614269487824	3
Random	0.804366942066852	3
Sampled	0.532630874247727	3
Random	1.10942870830778	3
Sampled	0.327315793936105	3
Random	0.326875338637643	3
Sampled	0.265481383213924	3
Random	0.793166248492004	3
Sampled	0.414870445882522	3
Random	0.425622789640464	3
Sampled	0.292633407835044	3
Random	0.544713286784831	3
Sampled	0.393287348862699	3
Random	0.983339363275584	3
Sampled	0.346697840330911	3
Random	0.770142350311317	3
Sampled	0.338189544295873	3
Random	0.569822116999684	3
Sampled	0.486055970622268	3
Random	1.23648081256695	3
Sampled	0.332557503396745	3
Random	1.38598854964095	3
Sampled	0.23413543156282	3
Random	0.82494897006691	3
Sampled	0.633038608120282	3
Random	0.78495384541544	3
Sampled	0.396154723339051	3
Random	0.728833372986942	3
Sampled	0.393323956920616	3
Random	0.424593363037963	3
Sampled	0.350399285614732	3
Random	0.451681278458497	3
Sampled	0.598684094736418	3
Random	0.387513503297974	3
Sampled	0.357061691349128	3
Random	0.486264204237992	3
Sampled	0.315300979223588	3
Random	1.21173377241801	3
Sampled	0.438050754637181	3
Random	0.596015092629538	3
Sampled	0.376148808979596	3
Random	0.368270183700888	3
Sampled	0.330437066975372	3
Random	0.942150388939537	3
Sampled	0.302510761302679	3
Random	0.635992702913969	3
Sampled	0.299930885602676	3
Random	0.590315438453001	3
Sampled	0.505025099593739	3
Random	0.378402887336674	3
Sampled	0.351941505872432	3
Random	0.334407184080388	3
Sampled	0.329552041767895	3
Random	1.03555942452348	3
Sampled	0.354408301428215	3
Random	1.03740843387339	3
Sampled	0.292861908725042	3
Random	0.838552245804873	3
Sampled	0.314762240778277	3
Random	0.843836919422576	3
Sampled	0.440459196986979	3
Random	1.06087541250341	3
Sampled	0.249016450073303	3
Random	1.08042920485534	3
Sampled	0.382138085310345	3
Random	0.569704618944175	3
Sampled	0.484197885620459	3
Random	0.564247407467569	3
Sampled	0.513626466646662	3
Random	1.01406739444814	3
Sampled	0.359267252383143	3
Random	0.776347224383785	3
Sampled	0.560685752062753	3
Random	0.494170217738616	3
Sampled	0.419971592501537	3
Random	0.721720568878223	3
Sampled	0.223097784500704	3
Random	0.34613543611673	3
Sampled	0.322803151061831	3
Random	0.566637715267245	3
Sampled	0.420713017559652	3
Random	0.527007776452373	3
Sampled	0.430102783107319	3
Random	0.459323003995512	3
Sampled	0.473641184881668	3
Random	0.629977723437479	3
Sampled	0.354970329319198	3
Random	0.884398355910082	3
Sampled	0.372164143682227	3
Random	0.370828370430007	3
Sampled	0.495154404471885	3
Random	0.723706406870405	3
Sampled	0.479827428667425	3
Random	0.557551918008351	3
Sampled	0.417813616795947	3
Random	0.634648245367037	3
Sampled	0.367011707674835	3
Random	0.567312095750439	3
Sampled	0.416310667006736	3
Random	0.415159249628889	3
Sampled	0.294688984126674	3
Random	0.610855522234991	3
Sampled	0.280414680309988	3
Random	0.794101978604979	3
Sampled	0.362233532192154	3
Random	0.495752738301724	3
Sampled	0.460619290261582	3
Random	0.867008058183173	3
Sampled	0.312755529277563	3
Random	0.807333009143859	3
Sampled	0.376504545615456	3
Random	0.444244168242644	3
Sampled	0.345588122684937	3
Random	0.535985798259991	3
Sampled	0.282805980572341	3
Random	0.681751880011019	3
Sampled	0.293640019556668	3
Random	0.544106127593471	3
Sampled	0.490854037896402	3
Random	0.73137320359408	3
Sampled	0.388126729742704	3
Random	0.502810912349437	3
Sampled	0.534590721039318	3
Random	0.386520133379401	3
Sampled	0.347331861484298	3
Random	0.524507481591847	3
Sampled	0.343127047345144	3
Random	0.836136589656367	3
Sampled	0.440322342734323	3
Random	0.833450763377872	3
Sampled	0.402625341908489	3
Random	0.40261572974529	3
Sampled	0.314362989310259	3
Random	1.1904678335867	3
Sampled	0.52958700117443	3
Random	0.519851227738705	3
Sampled	0.310639098715981	3
Random	0.877048538680476	3
Sampled	0.218194785845352	3
Random	0.552101390563515	3
Sampled	0.547980729556418	3
Random	1.01734239903855	3
Sampled	0.331170473265261	3
Random	1.01529917437762	3
Sampled	0.37439970539052	3
Random	0.994357104020483	3
Sampled	0.307340715774809	3
Random	0.961765130386811	3
Sampled	0.441246606439724	3
Random	0.596721402236059	3
Sampled	0.559576919315808	3
Random	0.84463502353049	3
Sampled	0.260829585504015	3
Random	0.391843939705273	3
Sampled	0.452398266111208	3
Random	0.439442506982514	3
Sampled	0.442837925965337	3
Random	0.613275922924519	3
Sampled	0.304810588925826	3
Random	0.355278539254476	3
Sampled	0.36618143135964	3
Random	1.0234944149171	3
Sampled	0.517493061570212	3
Random	0.555390958143025	3
Sampled	0.308657201210802	3
Random	0.55483661195301	3
Sampled	0.489450120282283	3
Random	0.946234439605331	3
Sampled	0.284656396798623	3
Random	0.391595278157301	3
Sampled	0.385525174224234	3
Random	0.64549047906806	3
Sampled	0.387483614333506	3
Random	0.917744377054027	3
Sampled	0.550343578062338	3
Random	0.771386324889106	3
Sampled	0.406279626127823	3
Random	0.590625228755532	3
Sampled	0.322519991010002	3
Random	0.542762509999173	3
Sampled	0.384741517214268	3
Random	0.602951288255402	3
Sampled	0.247403601620816	3
Random	0.647328346963392	3
Sampled	0.483069680239733	3
Random	0.521213719724522	3
Sampled	0.343788583968055	3
Random	0.667405704046909	3
Sampled	0.450703767723369	3
Random	0.74159542347501	3
Sampled	0.275510553777707	3
Random	0.55314121310631	3
Sampled	0.41657525129239	3
Random	1.34625121350215	3
Sampled	0.381484895979002	3
Random	0.749131743870416	3
Sampled	0.292425388684349	3
Random	0.618218358245198	3
Sampled	0.363342825404297	3
Random	0.81315922640345	3
Sampled	0.459420837246789	3
Random	0.725122559199112	3
Sampled	0.460270029684183	3
Random	0.435822263763098	3
Sampled	0.235039030341466	3
Random	0.76048726480961	3
Sampled	0.371174311610425	3
Random	0.909773600117486	3
Sampled	0.282378235538877	3
Random	0.853777244278667	3
Sampled	0.27630622017693	3
Random	0.650696843473567	3
Sampled	0.260576673832568	3
Random	0.77757960534121	3
Sampled	0.523171811125892	3
Random	1.11813026166571	3
Sampled	0.590033843315042	3
Random	0.873463937910708	3
Sampled	0.440646134825532	3
Random	0.755967259821462	3
Sampled	0.263773096594865	3
Random	0.686643684952112	3
Sampled	0.381673709551116	3
Random	0.76786930594959	3
Sampled	0.360203885786132	3
Random	0.809487392437706	3
Sampled	0.356617813084059	3
Random	0.809152652924479	3
Sampled	0.286555783220972	3
Random	0.732457410466719	3
Sampled	0.292665082276786	3
Random	0.739783189622441	3
Sampled	0.518892622682368	3
Random	0.966916841196029	3
Sampled	0.342858273273563	3
Random	0.574401696977231	3
Sampled	0.46680881649234	3
Random	0.521304284304584	3
Sampled	0.302596174867368	3
Random	0.63713795127435	3
Sampled	0.266903801882801	3
Random	0.624697190003519	3
Sampled	0.317565219136936	3
Random	0.711725818827019	3
Sampled	0.566422851155172	3
Random	1.03326279321313	3
Sampled	0.443556325627955	3
Random	0.540477189072497	3
Sampled	0.426383960914766	3
Random	0.666001530622408	3
Sampled	0.440400156899737	3
Random	0.661174743715038	3
Sampled	0.551914019795487	3
Random	0.702077878719974	3
Sampled	0.380600329773943	3
Random	1.34747380814055	3
Sampled	0.477799467681777	3
Random	0.615268681844268	3
Sampled	0.323971544738948	3
Random	1.16356788767941	3
Sampled	0.484892981976389	3
Random	0.889516034285301	3
Sampled	0.509885072947877	3
Random	0.577594496612954	3
Sampled	0.253844585049903	3
Random	0.704503258875136	3
Sampled	0.477665596405947	3
Random	0.609313918792015	3
Sampled	0.3282687035694	3
Random	0.787160365080765	3
Sampled	0.320739639496458	3
Random	0.664853732997537	3
Sampled	0.260506345383912	3
Random	0.51109232889515	3
Sampled	0.400237817025679	3
Random	0.922529675921738	3
Sampled	0.433927196607199	3
Random	0.870828223875676	3
Sampled	0.363649805642234	3
Random	0.626201334561268	3
Sampled	0.518623896744547	3
Random	0.749352366141867	3
Sampled	0.370448351522492	3
Random	0.389344631478249	3
Sampled	0.357421409754342	3
Random	0.770372954169933	3
Sampled	0.258020934686533	3
Random	1.05498075694419	3
Sampled	0.383222412858535	3
Random	0.419422309008617	3
Sampled	0.354773806391843	3
Random	0.513398835754783	3
Sampled	0.400844085024465	3
Random	0.419855004543873	3
Sampled	0.335771550564385	3
Random	1.05542771325994	3
Sampled	0.454772414387739	3
Random	0.693799937010397	3
Sampled	0.323226123587486	3
Random	1.3338251564653	3
Sampled	0.429105101115147	3
Random	0.616364736143032	3
Sampled	0.291064881595278	3
Random	0.669934344575338	3
Sampled	0.462296189730558	3
Random	0.588828847709134	3
Sampled	0.412968758300466	3
Random	0.655961084588202	3
Sampled	0.352760403062956	3
Random	0.547971838406776	3
Sampled	0.361797927720789	3
Random	0.551859213257735	3
Sampled	0.278727222050464	3
Random	0.732595747098249	3
Sampled	0.5127374140428	3
Random	0.845013774852661	3
Sampled	0.629212869164985	3
Random	0.544549798335446	3
Sampled	0.376085859705813	3
Random	0.875828340538152	3
Sampled	0.304647295453278	3
Random	0.695601448931082	3
Sampled	0.201911702334577	3
Random	0.354208346090082	3
Sampled	0.319847172147712	3
Random	0.591058866402709	3
Sampled	0.287186720266317	3
Random	0.421848466209696	3
Sampled	0.416451050432096	3
Random	0.526659186554048	3
Sampled	0.254912230616538	3
Random	0.403200158621302	3
Sampled	0.396876088524227	3
Random	1.14861880707941	3
Sampled	0.469351732393939	3
Random	0.441505427097027	3
Sampled	0.341119923072333	3
Random	0.613355170432371	3
Sampled	0.431845492220672	3
Random	0.67983636882119	3
Sampled	0.412467829931982	3
Random	0.619874224858645	3
Sampled	0.402022406684953	3
Random	0.543230752417114	3
Sampled	0.367161068547585	3
Random	0.502591877867135	3
Sampled	0.308809274103743	3
Random	0.512029032857509	3
Sampled	0.228147629833441	3
Random	0.552496729401007	3
Sampled	0.27742973137001	3
Random	0.514210297838622	3
Sampled	0.445128796267278	3
Random	0.672400470909848	3
Sampled	0.524279927086275	3
Random	0.616468625078109	3
Sampled	0.242159885583422	3
Random	0.516156504148347	3
Sampled	0.472193489325003	3
Random	1.28879770893583	3
Sampled	0.348872237380565	3
Random	0.618264824635026	3
Sampled	0.343867480076262	3
Random	0.660695792408328	3
Sampled	0.25075515202891	3
Random	1.23196036322419	3
Sampled	0.343658245901444	3
Random	0.755560283963311	3
Sampled	0.284991664103875	3
Random	0.389388214871775	3
Sampled	0.365774984794959	3
Random	0.720021257868687	3
Sampled	0.600188771505063	3
Random	0.513818609433744	3
Sampled	0.2737603635078	3
Random	0.630812771811799	3
Sampled	0.461927086799846	3
Random	0.883375461887979	3
Sampled	0.336509602870207	3
Random	1.14208240629134	3
Sampled	0.205770197282483	3
Random	0.517162854883844	3
Sampled	0.453609859919413	3
Random	0.38899527198505	3
Sampled	0.338376330462324	3
Random	0.673620265924577	3
Sampled	0.499703430036982	3
Random	0.84438025545168	3
Sampled	0.273989806037352	3
Random	0.495279820566157	3
Sampled	0.57921105651847	3
Random	0.799927911914958	3
Sampled	0.353714798553843	3
Random	0.364060323674178	3
Sampled	0.343760223890789	3
Random	1.24984139153168	3
Sampled	0.535310236637631	3
Random	0.496946030454524	3
Sampled	0.396170141496853	3
Random	0.787430712588706	3
Sampled	0.379279744259227	3
Random	0.44490639811691	3
Sampled	0.321980783748983	3
Random	0.552675374687226	3
Sampled	0.511448882027693	3
Random	0.517189315667094	3
Sampled	0.251243292551599	3
Random	0.592616650008678	3
Sampled	0.427434437727838	3
Random	0.573090947315424	3
Sampled	0.492396750011677	3
Random	0.459305359680622	3
Sampled	0.287924230337332	3
Random	0.326395717578326	3
Sampled	0.247678168650123	3
Random	0.49839048291479	3
Sampled	0.551656856465761	3
Random	0.556720815532312	3
Sampled	0.575285997371882	3
Random	0.820177124089045	3
Sampled	0.295084937128576	3
Random	0.6151901858767	3
Sampled	0.328266553871093	3
Random	0.605331496307472	3
Sampled	0.295763692098265	3
Random	0.613223901786529	3
Sampled	0.472999782878093	3
Random	0.441390609033434	3
Sampled	0.399556422299393	3
Random	1.12675052215065	3
Sampled	0.349335210925877	3
Random	0.472155734439262	3
Sampled	0.395297377264913	3
Random	0.726763389443982	3
Sampled	0.422080720169708	3
Random	1.30536086065231	3
Sampled	0.278617989967429	3
Random	1.12478137201184	3
Sampled	0.341601951193592	3
Random	0.712300229980421	3
Sampled	0.495383827947864	3
Random	0.569189077151311	3
Sampled	0.448663957568433	3
Random	0.78459860346692	3
Sampled	0.528954174318711	3
Random	0.674820399338739	3
Sampled	0.278324767819791	3
Random	1.22132866933652	3
Sampled	0.429806185280636	3
Random	0.543667334622169	3
Sampled	0.438254068913376	3
Random	0.443703519332327	3
Sampled	0.346844855467241	3
Random	1.11849351562539	3
Sampled	0.475232045979083	3
Random	0.756999570358522	3
Sampled	0.361335375357469	3
Random	0.56838315558147	3
Sampled	0.364603050057505	3
Random	0.340862696677592	3
Sampled	0.330185897638743	3
Random	0.724936898096273	3
Sampled	0.360839085825626	3
Random	0.78935154522278	3
Sampled	0.277233928389012	3
Random	0.226574001328317	3
Sampled	0.532698004506804	3
Random	0.491363133087153	3
Sampled	0.266979945190594	3
Random	0.786332992705469	3
Sampled	0.321594777560744	3
Random	0.600322166951548	3
Sampled	0.245643059325885	3
Random	0.692257365815141	3
Sampled	0.459253311367277	3
Random	0.453090581822304	3
Sampled	0.252432325674904	3
Random	0.633111269856648	3
Sampled	0.382216654752528	3
Random	1.01096356159619	3
Sampled	0.500844503763923	3
Random	0.68412476209281	3
Sampled	0.363942089497605	3
Random	0.621991988997166	3
Sampled	0.401498707112238	3
Random	0.726417415187414	3
Sampled	0.308510540911801	3
Random	0.672736372159542	3
Sampled	0.532193569296148	3
Random	0.591800045711558	3
Sampled	0.481201995194688	3
Random	0.487616037837549	3
Sampled	0.369130332118762	3
Random	1.29932843438469	3
Sampled	0.258984879452694	3
Random	0.649791619663485	3
Sampled	0.410779994523122	3
Random	0.804769890496407	3
Sampled	0.580684286767017	3
Random	0.743261432267636	3
Sampled	0.405162788350025	3
Random	0.953757064824055	3
Sampled	0.36538496562717	3
Random	1.32454491526194	3
Sampled	0.492998802248825	3
Random	0.798975679858464	3
Sampled	0.522853406832337	3
Random	0.702933911482152	3
Sampled	0.295346558365958	3
Random	0.526438984629291	3
Sampled	0.572992868408918	3
Random	0.692549763291871	3
Sampled	0.465961390664238	3
Random	1.01919360195146	3
Sampled	0.539899967547414	3
Random	0.660740105217521	3
Sampled	0.369633726234871	3
Random	0.317939652333258	3
Sampled	0.403871427391485	3
Random	0.556907385712969	3
Sampled	0.395386045835204	3
Random	0.577698972254745	3
Sampled	0.407684721869503	3
Random	0.791234515609932	3
Sampled	0.370197988894684	3
Random	0.643267044517454	3
Sampled	0.46315426247193	3
Random	0.899775785905324	3
Sampled	0.629194340304679	3
Random	0.621941521262992	3
Sampled	0.458621423004095	3
Random	1.22627522063019	3
Sampled	0.47881696436388	3
Random	0.837729854335869	3
Sampled	0.195020373844778	3
Random	1.00274461125323	3
Sampled	0.461230137777799	3
Random	0.759025609863903	3
Sampled	0.467324918674133	3
Random	0.578645964707407	3
Sampled	0.377396997642916	3
Random	0.536038855524434	3
Sampled	0.416024317719869	3
Random	0.587851667845464	3
Sampled	0.385631408527546	3
Random	0.60758594448376	3
Sampled	0.447896336314835	3
Random	1.34499369436923	3
Sampled	0.502757203372613	3
Random	0.671664644891961	3
Sampled	0.461069861435143	3
Random	0.786758706041899	3
Sampled	0.304779156681096	3
Random	0.571590879949735	3
Sampled	0.411191955841956	3
Random	0.44065293663259	3
Sampled	0.403968336275378	3
Random	0.757551110661801	3
Sampled	0.408399863857169	3
Random	0.739486447636647	3
Sampled	0.371474110710409	3
Random	0.57658953211418	3
Sampled	0.318040631284832	3
Random	0.694644421959622	3
Sampled	0.377819101361078	3
Random	0.449067913671732	3
Sampled	0.335048718697932	3
Random	0.70694801163676	3
Sampled	0.270675645523099	3
Random	0.711791889707709	3
Sampled	0.484267263505482	3
Random	0.517697187475492	3
Sampled	0.317788765816988	3
Random	0.508913858486529	3
Sampled	0.321635602342087	3
Random	1.1185232158997	3
Sampled	0.310213909416005	3
Random	0.494798622642692	3
Sampled	0.471192473174336	3
Random	0.714680050376274	3
Sampled	0.435922273534133	3
Random	0.582366165390105	3
Sampled	0.348559689222412	3
Random	0.80746242602166	3
Sampled	0.255980961424027	3
Random	0.655373824997197	3
Sampled	0.449831188962726	3
Random	0.774321657934284	3
Sampled	0.310102138661038	3
Random	0.79171330205738	3
Sampled	0.235664092813262	3
Random	0.468491957988194	3
Sampled	0.497111681272257	3
Random	0.740819615233549	3
Sampled	0.378441621876089	3
Random	0.807536144986534	3
Sampled	0.278342874799458	3
Random	0.634248933867821	3
Sampled	0.35528576414465	3
Random	0.900345408162164	3
Sampled	0.436346938741253	3
Random	0.781571794202425	3
Sampled	0.231135339776575	3
Random	0.831236434586486	3
Sampled	0.459390328348412	3
Random	1.13685813198357	3
Sampled	0.39637182575658	3
Random	0.796246085110905	3
Sampled	0.25485653064182	3
Random	0.522423719998746	3
Sampled	0.390931998285987	3
Random	0.530989805185501	3
Sampled	0.277588974603421	3
Random	0.591468172645832	3
Sampled	0.54959547516472	3
Random	0.755077413588562	3
Sampled	0.525653530067947	3
Random	0.721420106632585	3
Sampled	0.525084445987453	3
Random	1.11150927839893	3
Sampled	0.276569708811165	3
Random	0.723260618561033	3
Sampled	0.387973311397618	3
[truncated: 2,001 more rows]
