# Supplementary material for: A branching model of lineage differentiation underpinning the neurogenic potential of enteric glia
Source: Nat Commun. 2023 Sep 22;14:5904. doi: 10.1038/s41467-023-41492-3 (PMC10516949; doi:10.1038/s41467-023-41492-3)
Supplement: Supplementary file 6 — Source Data [file 41467_2023_41492_MOESM6_ESM.zip › source_data/Fig1h_glial_neuronal.csv]

type	value	pc
Glial	0.420047542522585	3
Neuronal	0.460871169188357	3
Glial	0.373086814085448	3
Neuronal	0.5073150067896	3
Glial	0.307482253714464	3
Neuronal	0.44266521722548	3
Glial	0.385440581687992	3
Neuronal	0.552425740881554	3
Glial	0.269302184046916	3
Neuronal	0.539957648715893	3
Glial	0.38509518614569	3
Neuronal	0.563026204275438	3
Glial	0.390034518256735	3
Neuronal	0.619814541657474	3
Glial	0.359404213934962	3
Neuronal	0.504568334153106	3
Glial	0.431264851519952	3
Neuronal	0.460498109486599	3
Glial	0.294999935541035	3
Neuronal	0.588610813363951	3
Glial	0.501568893340213	3
Neuronal	0.492007959506367	3
Glial	0.407883075571134	3
Neuronal	0.560365997320327	3
Glial	0.47503709282374	3
Neuronal	0.558723518648991	3
Glial	0.273418901944163	3
Neuronal	0.488755695549449	3
Glial	0.444415909637214	3
Neuronal	0.49654213444644	3
Glial	0.306421741549089	3
Neuronal	0.527506282717735	3
Glial	0.475149903263216	3
Neuronal	0.469163797452993	3
Glial	0.345566062937303	3
Neuronal	0.699491245779021	3
Glial	0.400234449537448	3
Neuronal	0.506060207887794	3
Glial	0.39016545061301	3
Neuronal	0.626442274136917	3
Glial	0.247488360558236	3
Neuronal	0.623782219476542	3
Glial	0.411836347530315	3
Neuronal	0.450738558891116	3
Glial	0.314677491200474	3
Neuronal	0.574424020144905	3
Glial	0.296095205341239	3
Neuronal	0.470486305027532	3
Glial	0.359008969557362	3
Neuronal	0.584350341792714	3
Glial	0.293015481910347	3
Neuronal	0.54891316210512	3
Glial	0.246789418506226	3
Neuronal	0.56310840915233	3
Glial	0.500095359024884	3
Neuronal	0.726926602790114	3
Glial	0.541829157392991	3
Neuronal	0.507447793733955	3
Glial	0.288450406431826	3
Neuronal	0.579480371453418	3
Glial	0.31491031625995	3
Neuronal	0.505009279764346	3
Glial	0.470744004928786	3
Neuronal	0.687432591096253	3
Glial	0.513762527996059	3
Neuronal	0.47905006470934	3
Glial	0.44268612300638	3
Neuronal	0.55687753021122	3
Glial	0.3337222170661	3
Neuronal	0.516187189428448	3
Glial	0.300783375594093	3
Neuronal	0.6268495175447	3
Glial	0.206939284833495	3
Neuronal	0.456629388331968	3
Glial	0.382286774997456	3
Neuronal	0.529825620799011	3
Glial	0.512810637394586	3
Neuronal	0.516298065001776	3
Glial	0.348657218038785	3
Neuronal	0.445098725425263	3
Glial	0.31490792245992	3
Neuronal	0.540556277620918	3
Glial	0.451672965580639	3
Neuronal	0.447073914198243	3
Glial	0.473547383284703	3
Neuronal	0.618475191922046	3
Glial	0.4009670250282	3
Neuronal	0.5184738377283	3
Glial	0.439336726135748	3
Neuronal	0.458752332304584	3
Glial	0.425287666653263	3
Neuronal	0.501761684016128	3
Glial	0.394028402757328	3
Neuronal	0.694977985281961	3
Glial	0.46898470518198	3
Neuronal	0.498057983144162	3
Glial	0.428421877499452	3
Neuronal	0.463959894144938	3
Glial	0.380137655767164	3
Neuronal	0.689666464577506	3
Glial	0.50306776983779	3
Neuronal	0.523251849146021	3
Glial	0.497101004295125	3
Neuronal	0.507619169135654	3
Glial	0.331009074315608	3
Neuronal	0.64093875105763	3
Glial	0.281470466978971	3
Neuronal	0.528162016391844	3
Glial	0.401132886473132	3
Neuronal	0.604788754802057	3
Glial	0.419008878883808	3
Neuronal	0.535378520370621	3
Glial	0.328587456573583	3
Neuronal	0.400723918468661	3
Glial	0.304629726871491	3
Neuronal	0.635211966436973	3
Glial	0.418941538323598	3
Neuronal	0.517440655954121	3
Glial	0.529500001237452	3
Neuronal	0.540831297023892	3
Glial	0.532323961688645	3
Neuronal	0.426514875021372	3
Glial	0.516604069048277	3
Neuronal	0.625799903842053	3
Glial	0.402035246859061	3
Neuronal	0.541042679437668	3
Glial	0.33542143317874	3
Neuronal	0.510037027130539	3
Glial	0.422759168142564	3
Neuronal	0.477760625758524	3
Glial	0.239173175027485	3
Neuronal	0.638739339206558	3
Glial	0.319288668141859	3
Neuronal	0.548830016763327	3
Glial	0.288391847835033	3
Neuronal	0.443674019101367	3
Glial	0.39221542615743	3
Neuronal	0.579600470500114	3
Glial	0.301281664719326	3
Neuronal	0.550196067067364	3
Glial	0.381185904049154	3
Neuronal	0.524258332398907	3
Glial	0.293170098868048	3
Neuronal	0.523604756617567	3
Glial	0.469690394950394	3
Neuronal	0.684136351011344	3
Glial	0.359919540592928	3
Neuronal	0.468045527745401	3
Glial	0.469708252699682	3
Neuronal	0.61195705996698	3
Glial	0.414075815080984	3
Neuronal	0.609971838273263	3
Glial	0.492901660748848	3
Neuronal	0.550662037640939	3
Glial	0.349639096533263	3
Neuronal	0.461176420381449	3
Glial	0.276876493266208	3
Neuronal	0.526215406342778	3
Glial	0.228071869143332	3
Neuronal	0.552806255451819	3
Glial	0.272393739040555	3
Neuronal	0.598077155633515	3
Glial	0.390137496164511	3
Neuronal	0.464818925074202	3
Glial	0.511705547027825	3
Neuronal	0.545021557269881	3
Glial	0.382388008576747	3
Neuronal	0.60809170637337	3
Glial	0.365077181009891	3
Neuronal	0.513876478648007	3
Glial	0.31247142147174	3
Neuronal	0.640524959090126	3
Glial	0.44512604461641	3
Neuronal	0.437913612643462	3
Glial	0.291137608922634	3
Neuronal	0.684977816504955	3
Glial	0.250907372399398	3
Neuronal	0.566964244252886	3
Glial	0.456978496327663	3
Neuronal	0.674846332883371	3
Glial	0.495220083530562	3
Neuronal	0.461771179495872	3
Glial	0.494440240852686	3
Neuronal	0.76573120815753	3
Glial	0.294267512894941	3
Neuronal	0.568330384140697	3
Glial	0.382208725273865	3
Neuronal	0.520875188460396	3
Glial	0.275095674150159	3
Neuronal	0.54976496642192	3
Glial	0.420044429335898	3
Neuronal	0.538250791477735	3
Glial	0.373253547983905	3
Neuronal	0.504286445401223	3
Glial	0.297166679071522	3
Neuronal	0.502160802111935	3
Glial	0.42667587719965	3
Neuronal	0.549154333492853	3
Glial	0.371823711359949	3
Neuronal	0.496724307336093	3
Glial	0.357802650207221	3
Neuronal	0.502207043928137	3
Glial	0.389412279049825	3
Neuronal	0.617854087471763	3
Glial	0.407851787344198	3
Neuronal	0.53849505517784	3
Glial	0.285258566023066	3
Neuronal	0.551203081218747	3
Glial	0.253650294972876	3
Neuronal	0.481692759424696	3
Glial	0.392828137407969	3
Neuronal	0.498655077712591	3
Glial	0.335386592341261	3
Neuronal	0.482311324656254	3
Glial	0.409651414534065	3
Neuronal	0.544232428559038	3
Glial	0.380195251757039	3
Neuronal	0.626687752743662	3
Glial	0.228565887944747	3
Neuronal	0.623386170355713	3
Glial	0.433138308992437	3
Neuronal	0.494458747754645	3
Glial	0.461588848407792	3
Neuronal	0.476552460137462	3
Glial	0.481724461307771	3
Neuronal	0.448014366860128	3
Glial	0.254482242635866	3
Neuronal	0.561558353876051	3
Glial	0.288445563075867	3
Neuronal	0.499638547704824	3
Glial	0.274148480700726	3
Neuronal	0.517618383787343	3
Glial	0.203993085308852	3
Neuronal	0.483280802158523	3
Glial	0.241835662428227	3
Neuronal	0.470036073876526	3
Glial	0.464803470507533	3
Neuronal	0.430847289033047	3
Glial	0.382391218553691	3
Neuronal	0.468835082635485	3
Glial	0.404835877402767	3
Neuronal	0.431191721595029	3
Glial	0.553318342117768	3
Neuronal	0.615621351460559	3
Glial	0.297044053324082	3
Neuronal	0.475904828870182	3
Glial	0.352084691671595	3
Neuronal	0.47138282492832	3
Glial	0.462485669699103	3
Neuronal	0.482743985193042	3
Glial	0.430209045991183	3
Neuronal	0.599018246974001	3
Glial	0.452658570701037	3
Neuronal	0.516898872386663	3
Glial	0.253401480170361	3
Neuronal	0.588409259522267	3
Glial	0.353982901409169	3
Neuronal	0.493700206733967	3
Glial	0.267982296237284	3
Neuronal	0.472152991659866	3
Glial	0.223753318582652	3
Neuronal	0.462942301038136	3
Glial	0.353622509061853	3
Neuronal	0.606139597179723	3
Glial	0.363006267110426	3
Neuronal	0.505043739390349	3
Glial	0.437154231474718	3
Neuronal	0.538843279777091	3
Glial	0.454650748576472	3
Neuronal	0.492380345260143	3
Glial	0.292042245304884	3
Neuronal	0.560771546529009	3
Glial	0.50311350794839	3
Neuronal	0.573294225268606	3
Glial	0.496923677016033	3
Neuronal	0.472250122223633	3
Glial	0.360816810406505	3
Neuronal	0.690077005841215	3
Glial	0.336776095248238	3
Neuronal	0.456841508234815	3
Glial	0.441733210963968	3
Neuronal	0.484638209456458	3
Glial	0.327378301400381	3
Neuronal	0.591958205030696	3
Glial	0.39855272256139	3
Neuronal	0.614958803726514	3
Glial	0.325787698154353	3
Neuronal	0.457687233976616	3
Glial	0.351445224091548	3
Neuronal	0.543046466215228	3
Glial	0.404894436706323	3
Neuronal	0.496062261070537	3
Glial	0.577873832587125	3
Neuronal	0.615236190854921	3
Glial	0.442270332190339	3
Neuronal	0.447378801989641	3
Glial	0.376748364739948	3
Neuronal	0.516506578797637	3
Glial	0.259243017444663	3
Neuronal	0.473644426710948	3
Glial	0.421388641135115	3
Neuronal	0.410822483471513	3
Glial	0.407631404384997	3
Neuronal	0.511962680544497	3
Glial	0.339624181452127	3
Neuronal	0.680413673169226	3
Glial	0.290373319369825	3
Neuronal	0.496038171836076	3
Glial	0.40957749130053	3
Neuronal	0.705232930301767	3
Glial	0.454723527844699	3
Neuronal	0.461749520564567	3
Glial	0.275032225799457	3
Neuronal	0.534192626795867	3
Glial	0.413540602129075	3
Neuronal	0.531406213277332	3
Glial	0.48206253629396	3
Neuronal	0.506681680729314	3
Glial	0.182603668827116	3
Neuronal	0.690006653515509	3
Glial	0.493954541246317	3
Neuronal	0.667309211822972	3
Glial	0.391364319217381	3
Neuronal	0.600429159004542	3
Glial	0.491508978671362	3
Neuronal	0.557725093868426	3
Glial	0.48995111963503	3
Neuronal	0.590153240208842	3
Glial	0.584196295444628	3
Neuronal	0.476395442689255	3
Glial	0.349250165086984	3
Neuronal	0.524142948792417	3
Glial	0.340678980068241	3
Neuronal	0.50013516053342	3
Glial	0.55712025799606	3
Neuronal	0.499075294480123	3
Glial	0.390764784391189	3
Neuronal	0.557565323811138	3
Glial	0.508111071177379	3
Neuronal	0.52981329854961	3
Glial	0.287337232064772	3
Neuronal	0.518302439684435	3
Glial	0.322132977221251	3
Neuronal	0.432344900849374	3
Glial	0.572368482239031	3
Neuronal	0.539226140681763	3
Glial	0.391204142659024	3
Neuronal	0.5236805041602	3
Glial	0.506533176517234	3
Neuronal	0.443194926066681	3
Glial	0.336021535377541	3
Neuronal	0.48974586150949	3
Glial	0.548255247947513	3
Neuronal	0.613571575633663	3
Glial	0.433291205005462	3
Neuronal	0.515314956775198	3
Glial	0.339760919722603	3
Neuronal	0.458036783293084	3
Glial	0.286482639170243	3
Neuronal	0.49763836005	3
Glial	0.401084953951943	3
Neuronal	0.616205802063208	3
Glial	0.408986265602814	3
Neuronal	0.617444706932023	3
Glial	0.268814366649837	3
Neuronal	0.490207307347205	3
Glial	0.22518088619799	3
Neuronal	0.508311378539813	3
Glial	0.514313635833114	3
Neuronal	0.544755018686286	3
Glial	0.548411237920023	3
Neuronal	0.643213163842479	3
Glial	0.320928620796306	3
Neuronal	0.486130125686168	3
Glial	0.490167289959098	3
Neuronal	0.523362506737041	3
Glial	0.446793881209794	3
Neuronal	0.458802170333482	3
Glial	0.269940146512909	3
Neuronal	0.510725775808434	3
Glial	0.508921731873746	3
Neuronal	0.602832260354725	3
Glial	0.43604489428266	3
Neuronal	0.523097313728575	3
Glial	0.431674375691583	3
Neuronal	0.564729379848166	3
Glial	0.527333458850538	3
Neuronal	0.490760719068113	3
Glial	0.333899422440383	3
Neuronal	0.446033248252781	3
Glial	0.521556390369544	3
Neuronal	0.543389775561101	3
Glial	0.327772157692546	3
Neuronal	0.634771574701525	3
Glial	0.349930394643751	3
Neuronal	0.525114154814208	3
Glial	0.348790024444119	3
Neuronal	0.547722242994444	3
Glial	0.237928486959478	3
Neuronal	0.424764756673595	3
Glial	0.367225103204786	3
Neuronal	0.44270500995438	3
Glial	0.500244499980659	3
Neuronal	0.549889862780163	3
Glial	0.351291883943386	3
Neuronal	0.665057420947254	3
Glial	0.509805973246219	3
Neuronal	0.578486546092328	3
Glial	0.254668507569414	3
Neuronal	0.561405895887904	3
Glial	0.309884565899695	3
Neuronal	0.466455703406046	3
Glial	0.386978066858513	3
Neuronal	0.421047955246481	3
Glial	0.276453027832901	3
Neuronal	0.510214687851554	3
Glial	0.591302437761864	3
Neuronal	0.712430977439387	3
Glial	0.361764896783985	3
Neuronal	0.484949728647588	3
Glial	0.328251099363915	3
Neuronal	0.488581455014692	3
Glial	0.449916829456313	3
Neuronal	0.644575290300597	3
Glial	0.298863364765905	3
Neuronal	0.488076472446721	3
Glial	0.284623339687507	3
Neuronal	0.520740643129103	3
Glial	0.480210715316187	3
Neuronal	0.524904071178127	3
Glial	0.257233296859336	3
Neuronal	0.497800127926739	3
Glial	0.42167643553001	3
Neuronal	0.598957940199472	3
Glial	0.338921051498064	3
Neuronal	0.676812165260291	3
Glial	0.231588215279225	3
Neuronal	0.556947816889606	3
Glial	0.279816278899508	3
Neuronal	0.565178429059785	3
Glial	0.318117506177783	3
Neuronal	0.55838013634939	3
Glial	0.4444444826846	3
Neuronal	0.439479848550804	3
Glial	0.313737501954486	3
Neuronal	0.500306737709862	3
Glial	0.292046492839452	3
Neuronal	0.501468659972195	3
Glial	0.342190040687485	3
Neuronal	0.520727192944508	3
Glial	0.320858663030536	3
Neuronal	0.526256673827915	3
Glial	0.29048688660485	3
Neuronal	0.524577016101569	3
Glial	0.411635077481102	3
Neuronal	0.664864846600461	3
Glial	0.52181078697107	3
Neuronal	0.625602254418501	3
Glial	0.399463848115875	3
Neuronal	0.54072262781256	3
Glial	0.382504701574587	3
Neuronal	0.675482248873625	3
Glial	0.333708276461462	3
Neuronal	0.466372575869694	3
Glial	0.242585285240016	3
Neuronal	0.578242646692639	3
Glial	0.304343380334908	3
Neuronal	0.476800080497366	3
Glial	0.423411018126951	3
Neuronal	0.438587009820522	3
Glial	0.361578900931311	3
Neuronal	0.659735354722472	3
Glial	0.224708284561598	3
Neuronal	0.41769322900487	3
Glial	0.631016940009849	3
Neuronal	0.541767681285993	3
Glial	0.313766916096157	3
Neuronal	0.644520566385737	3
Glial	0.445103020006821	3
Neuronal	0.532188033723236	3
Glial	0.336724893539979	3
Neuronal	0.467543329966638	3
Glial	0.396500810992785	3
Neuronal	0.586146693349848	3
Glial	0.182784673789649	3
Neuronal	0.459186046372821	3
Glial	0.509149000156999	3
Neuronal	0.537261360339563	3
Glial	0.524410920717637	3
Neuronal	0.465998225151903	3
Glial	0.400689543272174	3
Neuronal	0.565990533950391	3
Glial	0.402461050586113	3
Neuronal	0.509922750014606	3
Glial	0.259939505930591	3
Neuronal	0.44076759633365	3
Glial	0.545086201850549	3
Neuronal	0.586279182431792	3
Glial	0.671791060824655	3
Neuronal	0.622691379329973	3
Glial	0.421676607248143	3
Neuronal	0.502046431952976	3
Glial	0.315002667068705	3
Neuronal	0.510682675262099	3
Glial	0.355586237979611	3
Neuronal	0.449469574249982	3
Glial	0.317847136600922	3
Neuronal	0.469420361948486	3
Glial	0.304810355939298	3
Neuronal	0.535943042185393	3
Glial	0.376112570026461	3
Neuronal	0.470335860580484	3
Glial	0.451985484711096	3
Neuronal	0.62521131170511	3
Glial	0.275725618018195	3
Neuronal	0.526784948773239	3
Glial	0.398450359003841	3
Neuronal	0.436512871365435	3
Glial	0.264528493643511	3
Neuronal	0.565378386542652	3
Glial	0.409097485335331	3
Neuronal	0.517912064927292	3
Glial	0.491889402664646	3
Neuronal	0.58747844509384	3
Glial	0.30328026595691	3
Neuronal	0.556064227039331	3
Glial	0.353198294418264	3
Neuronal	0.444434662574157	3
Glial	0.356983381827456	3
Neuronal	0.505769303756498	3
Glial	0.539590350750333	3
Neuronal	0.67251436189053	3
Glial	0.229819325200887	3
Neuronal	0.461415141557997	3
Glial	0.261552737663537	3
Neuronal	0.537149645583395	3
Glial	0.348319314063124	3
Neuronal	0.487286968454702	3
Glial	0.348061592617904	3
Neuronal	0.540967786338045	3
Glial	0.550260566706031	3
Neuronal	0.567918189607405	3
Glial	0.246535397050675	3
Neuronal	0.511659349758169	3
Glial	0.418153025080756	3
Neuronal	0.433419403160157	3
Glial	0.255153401655994	3
Neuronal	0.696458661262948	3
Glial	0.544248052925417	3
Neuronal	0.545431172189073	3
Glial	0.284345560151939	3
Neuronal	0.479762628995911	3
Glial	0.277161287010534	3
Neuronal	0.663319908129121	3
Glial	0.282602444542344	3
Neuronal	0.626800608247776	3
Glial	0.459976498330635	3
Neuronal	0.742990282198691	3
Glial	0.461506903687392	3
Neuronal	0.521501599821605	3
Glial	0.459711415869901	3
Neuronal	0.540131986116244	3
Glial	0.510666542579035	3
Neuronal	0.563436637329778	3
Glial	0.223681751583881	3
Neuronal	0.528039830194925	3
Glial	0.358354881457397	3
Neuronal	0.677194280135642	3
Glial	0.396452556079537	3
Neuronal	0.681267837158703	3
Glial	0.280187996581826	3
Neuronal	0.716582296400096	3
Glial	0.539444945081529	3
Neuronal	0.654731874822342	3
Glial	0.504963750816881	3
Neuronal	0.649219032781804	3
Glial	0.373076755723628	3
Neuronal	0.553978558100257	3
Glial	0.518414099120193	3
Neuronal	0.461264512564412	3
Glial	0.254374151138435	3
Neuronal	0.475789668909593	3
Glial	0.415888161804794	3
Neuronal	0.477693962174711	3
Glial	0.362586723960066	3
Neuronal	0.47999953915725	3
Glial	0.401940293543063	3
Neuronal	0.559523021021129	3
Glial	0.319892025368954	3
Neuronal	0.469920812676394	3
Glial	0.441659334323813	3
Neuronal	0.562095472326023	3
Glial	0.253947864113825	3
Neuronal	0.488789863364986	3
Glial	0.410753750756468	3
Neuronal	0.668144449893574	3
Glial	0.601938563094798	3
Neuronal	0.478220081833153	3
Glial	0.277986975880016	3
Neuronal	0.467487151335106	3
Glial	0.532701678840097	3
Neuronal	0.43153061001167	3
Glial	0.247056005225282	3
Neuronal	0.438523528831687	3
Glial	0.307278987988012	3
Neuronal	0.531199227951575	3
Glial	0.390703340296985	3
Neuronal	0.4390119421744	3
Glial	0.563839519378764	3
Neuronal	0.47222690833329	3
Glial	0.363718015441072	3
Neuronal	0.5533192305963	3
Glial	0.654291236441365	3
Neuronal	0.566477851438192	3
Glial	0.347953397297441	3
Neuronal	0.579871691859855	3
Glial	0.303941917269378	3
Neuronal	0.510345061620672	3
Glial	0.460783765387806	3
Neuronal	0.486108908033737	3
Glial	0.410994645845599	3
Neuronal	0.612503744212362	3
Glial	0.583590315097496	3
Neuronal	0.52164214843363	3
Glial	0.224762549429146	3
Neuronal	0.453918039894164	3
Glial	0.434613332908545	3
Neuronal	0.488344746604686	3
Glial	0.310911010253509	3
Neuronal	0.560198249566919	3
Glial	0.222152918181966	3
Neuronal	0.489090810991306	3
Glial	0.386090787604636	3
Neuronal	0.566067632590977	3
Glial	0.271011900667405	3
Neuronal	0.431880627515706	3
Glial	0.315420255046374	3
Neuronal	0.504103927640974	3
Glial	0.292949085011276	3
Neuronal	0.630704413019135	3
Glial	0.256800969758213	3
Neuronal	0.517957263606896	3
Glial	0.299464645100227	3
Neuronal	0.537763145101535	3
Glial	0.515241906407656	3
Neuronal	0.485738674945043	3
Glial	0.393116365940761	3
Neuronal	0.627272198859305	3
Glial	0.493741367289192	3
Neuronal	0.482786097504551	3
Glial	0.446387254582413	3
Neuronal	0.42629336188928	3
Glial	0.351426293607245	3
Neuronal	0.497923433639675	3
Glial	0.317616474762458	3
Neuronal	0.566898309710785	3
Glial	0.480307345467386	3
Neuronal	0.475190568532258	3
Glial	0.31960767796815	3
Neuronal	0.672522270215081	3
Glial	0.53633931681131	3
Neuronal	0.504970269752157	3
Glial	0.418344159707705	3
Neuronal	0.60181574600597	3
Glial	0.47902225819306	3
Neuronal	0.537003857123778	3
Glial	0.479563214839499	3
Neuronal	0.479890759053652	3
Glial	0.406205109247348	3
Neuronal	0.546879091322301	3
Glial	0.223410831286464	3
Neuronal	0.478660664806644	3
Glial	0.336343214806683	3
Neuronal	0.453656557110308	3
Glial	0.382189618478774	3
Neuronal	0.468506002542375	3
Glial	0.456557017570677	3
Neuronal	0.43399743525147	3
Glial	0.471518536489221	3
Neuronal	0.527621282796739	3
Glial	0.273660151231125	3
Neuronal	0.635539855419966	3
Glial	0.495394998386056	3
Neuronal	0.531893049260361	3
Glial	0.367072732120809	3
Neuronal	0.54309138792737	3
Glial	0.303917620986364	3
Neuronal	0.628489279550838	3
Glial	0.37726375245095	3
Neuronal	0.545178129250229	3
Glial	0.337616776489089	3
Neuronal	0.573240391571517	3
Glial	0.656883678307588	3
Neuronal	0.440254834214071	3
Glial	0.262479471158187	3
Neuronal	0.466457026478696	3
Glial	0.379829393090379	3
Neuronal	0.460396123382585	3
Glial	0.209366426727462	3
Neuronal	0.669568789874458	3
Glial	0.427791018376064	3
Neuronal	0.518550897630972	3
Glial	0.288592895135346	3
Neuronal	0.488930064009681	3
Glial	0.272265430042869	3
Neuronal	0.481113338134389	3
Glial	0.366703845006883	3
Neuronal	0.553930703264959	3
Glial	0.262896906001108	3
Neuronal	0.470200872585884	3
Glial	0.242324997806523	3
Neuronal	0.596526241669427	3
Glial	0.509101525580539	3
Neuronal	0.598625022486817	3
Glial	0.35972088251265	3
Neuronal	0.387998867970978	3
Glial	0.336021899478206	3
Neuronal	0.533970184816688	3
Glial	0.313640898453624	3
Neuronal	0.586189031547708	3
Glial	0.300410854928792	3
Neuronal	0.658786863986041	3
Glial	0.195591120649865	3
Neuronal	0.522122007214207	3
Glial	0.464065405359725	3
Neuronal	0.533922862151691	3
Glial	0.455375009019697	3
Neuronal	0.609500575878646	3
Glial	0.378636097596717	3
Neuronal	0.547375141356078	3
Glial	0.519988109361326	3
Neuronal	0.486569329714239	3
Glial	0.43042056047525	3
Neuronal	0.526645766344087	3
Glial	0.418456177213274	3
Neuronal	0.514091897050935	3
Glial	0.257054698080225	3
Neuronal	0.504141698267131	3
Glial	0.316750551397257	3
Neuronal	0.717931212724823	3
Glial	0.269896972849639	3
Neuronal	0.444865623487342	3
Glial	0.565927767943758	3
Neuronal	0.582112452823707	3
Glial	0.2147140278164	3
Neuronal	0.4977964004114	3
Glial	0.265694275904317	3
Neuronal	0.539237920608508	3
Glial	0.456306730723287	3
Neuronal	0.596267103001163	3
Glial	0.505049156876609	3
Neuronal	0.708779583072053	3
Glial	0.321119234734235	3
Neuronal	0.628849370238969	3
Glial	0.350377603612366	3
Neuronal	0.571263598116846	3
Glial	0.335818898128576	3
Neuronal	0.568699477076763	3
Glial	0.412953725732299	3
Neuronal	0.472471394625576	3
Glial	0.345475405451402	3
Neuronal	0.548729139914329	3
Glial	0.328967062791566	3
Neuronal	0.499403178121756	3
Glial	0.332752531459011	3
Neuronal	0.511463153214402	3
Glial	0.490040001313434	3
Neuronal	0.550738459803965	3
Glial	0.46413519619088	3
Neuronal	0.601605337292751	3
Glial	0.364653010465506	3
Neuronal	0.454356691804512	3
Glial	0.501872115156228	3
Neuronal	0.509551137728117	3
Glial	0.485242678075844	3
Neuronal	0.50799170279393	3
Glial	0.274543432958376	3
Neuronal	0.459010694857257	3
Glial	0.512206006727475	3
Neuronal	0.502633779270248	3
Glial	0.238545819448883	3
Neuronal	0.514664695841405	3
Glial	0.251173186925198	3
Neuronal	0.509720524525483	3
Glial	0.386747088401328	3
Neuronal	0.636981301210926	3
Glial	0.365927923379587	3
Neuronal	0.590315117534479	3
Glial	0.322076321606777	3
Neuronal	0.657725199863678	3
Glial	0.345559903113406	3
Neuronal	0.593085269553948	3
Glial	0.525796211429415	3
Neuronal	0.527041838736827	3
Glial	0.459783595136743	3
Neuronal	0.58968959220919	3
Glial	0.425928883332833	3
Neuronal	0.447291744600008	3
Glial	0.308632833606113	3
Neuronal	0.447717674302422	3
Glial	0.36929117860616	3
Neuronal	0.486271724992908	3
Glial	0.539499203194885	3
Neuronal	0.562735605599049	3
Glial	0.505675625604785	3
Neuronal	0.515515580343078	3
Glial	0.376728877551176	3
Neuronal	0.515978120243675	3
Glial	0.448292820153607	3
Neuronal	0.600121945682385	3
Glial	0.514881719610542	3
Neuronal	0.650768126987417	3
Glial	0.561358471250846	3
Neuronal	0.465219763949746	3
Glial	0.416473658701784	3
Neuronal	0.424686580195172	3
Glial	0.363864387377487	3
Neuronal	0.589043008852132	3
Glial	0.245042415632204	3
Neuronal	0.598880405298913	3
Glial	0.342898804303926	3
Neuronal	0.558574272246756	3
Glial	0.400352721852362	3
Neuronal	0.623016667800166	3
Glial	0.382662532429696	3
Neuronal	0.469229710222383	3
Glial	0.434401940336443	3
Neuronal	0.498728481905704	3
Glial	0.445500848653068	3
Neuronal	0.598856131752629	3
Glial	0.374655858494097	3
Neuronal	0.454692754538534	3
Glial	0.319477351419757	3
Neuronal	0.487571960006795	3
Glial	0.502727724697344	3
Neuronal	0.531066767350929	3
Glial	0.470567350878717	3
Neuronal	0.534968773414174	3
Glial	0.391231510394407	3
Neuronal	0.497350355466352	3
Glial	0.361168253442687	3
Neuronal	0.654610111072655	3
Glial	0.543286547969186	3
Neuronal	0.60435492392478	3
Glial	0.397317674563188	3
Neuronal	0.521759518652293	3
Glial	0.488090977334795	3
Neuronal	0.484156287102232	3
Glial	0.348734248125093	3
Neuronal	0.520348646307801	3
Glial	0.281240588136896	3
Neuronal	0.568104475167205	3
Glial	0.40112534702964	3
Neuronal	0.649164873790872	3
Glial	0.2601765412396	3
Neuronal	0.543411073086161	3
Glial	0.466375041867645	3
Neuronal	0.511905403587554	3
Glial	0.317653288271523	3
Neuronal	0.455446892773509	3
Glial	0.587973290281576	3
Neuronal	0.559646213922379	3
Glial	0.544374977010115	3
Neuronal	0.593188526197081	3
Glial	0.550825410593711	3
Neuronal	0.55557852131962	3
Glial	0.533039640247396	3
Neuronal	0.479540633230588	3
Glial	0.293397223963352	3
Neuronal	0.469143786242952	3
Glial	0.407717323865947	3
Neuronal	0.4935793913369	3
Glial	0.465479450262418	3
Neuronal	0.526872538241704	3
Glial	0.393881337146321	3
Neuronal	0.581915826956465	3
Glial	0.431764832922906	3
Neuronal	0.446614026079989	3
Glial	0.332564192109172	3
Neuronal	0.469468876058265	3
Glial	0.399723299706885	3
Neuronal	0.65584159746963	3
Glial	0.328379650780745	3
Neuronal	0.557780418832816	3
Glial	0.515815944247931	3
Neuronal	0.534418214646177	3
Glial	0.57679810078535	3
Neuronal	0.527473104757884	3
Glial	0.332412550150143	3
Neuronal	0.531092338581867	3
Glial	0.276212196516859	3
Neuronal	0.560296406701957	3
Glial	0.51256337173414	3
Neuronal	0.48531230471906	3
Glial	0.278287890960495	3
Neuronal	0.596818285543421	3
Glial	0.260480923908273	3
Neuronal	0.481409407594735	3
Glial	0.295802271814436	3
Neuronal	0.49842909678936	3
Glial	0.238829736082415	3
Neuronal	0.491383531756065	3
Glial	0.451709194365229	3
Neuronal	0.551593854394975	3
Glial	0.54234568018045	3
Neuronal	0.45598601524771	3
Glial	0.523685587361329	3
Neuronal	0.510023021276626	3
Glial	0.493658919968084	3
Neuronal	0.717400326211894	3
Glial	0.424933516665098	3
Neuronal	0.578899030276825	3
Glial	0.273828492650967	3
Neuronal	0.518012735613316	3
Glial	0.423436687552924	3
Neuronal	0.49646715284434	3
Glial	0.388308895501492	3
Neuronal	0.493916537402821	3
Glial	0.402932073878185	3
Neuronal	0.497385835839059	3
Glial	0.57811807848087	3
Neuronal	0.607779626069115	3
Glial	0.290937433138438	3
Neuronal	0.492135656692265	3
Glial	0.529364840499854	3
Neuronal	0.497022327569911	3
Glial	0.52321136009677	3
Neuronal	0.485383732663334	3
Glial	0.257561124082483	3
Neuronal	0.606638069189863	3
Glial	0.370340094461376	3
Neuronal	0.608859652618932	3
Glial	0.291745094923585	3
Neuronal	0.692046628164615	3
Glial	0.410127296538828	3
Neuronal	0.393806653658095	3
Glial	0.319652359897281	3
Neuronal	0.52914107373525	3
Glial	0.445938184462337	3
Neuronal	0.565530674081912	3
Glial	0.318693194495901	3
Neuronal	0.474270623469565	3
Glial	0.563943923392409	3
Neuronal	0.591613831812581	3
Glial	0.375408948410144	3
Neuronal	0.629298681606153	3
Glial	0.365394808351035	3
Neuronal	0.476766732901946	3
Glial	0.432264489141102	3
Neuronal	0.478189697433116	3
Glial	0.33659590747647	3
Neuronal	0.608899490143465	3
Glial	0.577559348336237	3
Neuronal	0.529893288997022	3
Glial	0.320972708920072	3
Neuronal	0.458689415214722	3
Glial	0.362008802506379	3
Neuronal	0.493443136745523	3
Glial	0.54147576017414	3
Neuronal	0.643848106549113	3
Glial	0.394916881024872	3
Neuronal	0.49469701078852	3
Glial	0.371762258630944	3
Neuronal	0.621285149015146	3
Glial	0.351583856920728	3
Neuronal	0.661606003332884	3
Glial	0.288852898616642	3
Neuronal	0.612843680812574	3
Glial	0.387113226461417	3
Neuronal	0.51846093015397	3
Glial	0.51290796107185	3
Neuronal	0.715931202246637	3
Glial	0.53230893054462	3
Neuronal	0.598659421997289	3
Glial	0.448042457505664	3
Neuronal	0.542823169474815	3
Glial	0.4027062405903	3
Neuronal	0.65793391595665	3
Glial	0.432844125658621	3
Neuronal	0.512005861647	3
Glial	0.401409363073872	3
Neuronal	0.525943026331148	3
Glial	0.288275631861725	3
Neuronal	0.509589660765357	3
Glial	0.377755057882311	3
Neuronal	0.655324868578972	3
Glial	0.391783111005223	3
Neuronal	0.63162014268234	3
Glial	0.451793942108386	3
Neuronal	0.539611585385181	3
Glial	0.407953537350981	3
Neuronal	0.531489076493174	3
Glial	0.262526413750808	3
Neuronal	0.529438036572749	3
Glial	0.315955707432027	3
Neuronal	0.617128520940438	3
Glial	0.418900563222384	3
Neuronal	0.402812586793761	3
Glial	0.273369204018623	3
Neuronal	0.535378573813168	3
Glial	0.538855775412526	3
Neuronal	0.515218550876182	3
Glial	0.550510752876095	3
Neuronal	0.496534510288997	3
Glial	0.38840595611745	3
Neuronal	0.518517984284899	3
Glial	0.229363543766683	3
Neuronal	0.515700953141952	3
Glial	0.458062833781229	3
Neuronal	0.468797479812814	3
Glial	0.447158791958761	3
Neuronal	0.520688744947706	3
Glial	0.401344799008159	3
Neuronal	0.517091395103807	3
Glial	0.34039914965738	3
Neuronal	0.501507911474065	3
Glial	0.278510783598959	3
Neuronal	0.579320848543705	3
Glial	0.303115029849069	3
Neuronal	0.495641500537884	3
Glial	0.361914024140407	3
Neuronal	0.588598277790743	3
Glial	0.301749263510614	3
Neuronal	0.377532790825784	3
Glial	0.39913910593082	3
Neuronal	0.532589494761931	3
Glial	0.275171979327463	3
Neuronal	0.66538863568461	3
Glial	0.447020995189047	3
Neuronal	0.602148761246611	3
Glial	0.34241454228644	3
Neuronal	0.540660117034771	3
Glial	0.377614937110066	3
Neuronal	0.508921430475043	3
Glial	0.504834663624049	3
Neuronal	0.474181771475689	3
Glial	0.335116391735558	3
Neuronal	0.529489313238413	3
Glial	0.541375378417445	3
Neuronal	0.581210336671975	3
Glial	0.59292106169141	3
Neuronal	0.556557494909635	3
Glial	0.409495296689463	3
Neuronal	0.447710434772393	3
Glial	0.214217898052715	3
Neuronal	0.495415818866671	3
Glial	0.329921965361736	3
Neuronal	0.542002812907346	3
Glial	0.440738252494215	3
Neuronal	0.674057607519851	3
Glial	0.388728923239638	3
Neuronal	0.557174098642473	3
Glial	0.427600801847304	3
Neuronal	0.515228722824637	3
Glial	0.366504453191216	3
Neuronal	0.486032880380068	3
Glial	0.197397122088357	3
Neuronal	0.67395135449548	3
Glial	0.424053725879002	3
Neuronal	0.546015875501889	3
Glial	0.287975859841854	3
Neuronal	0.551530298767128	3
Glial	0.437750146141981	3
Neuronal	0.447755336418169	3
Glial	0.229495751639617	3
Neuronal	0.491868929770371	3
Glial	0.476449485380182	3
Neuronal	0.519003355409894	3
Glial	0.386318167282482	3
Neuronal	0.563224528712311	3
Glial	0.299043144854819	3
Neuronal	0.609776872154657	3
Glial	0.462854695823112	3
Neuronal	0.427766675062551	3
Glial	0.371302581520181	3
Neuronal	0.679398421343666	3
Glial	0.302333001711205	3
Neuronal	0.542124979304008	3
Glial	0.293486125187911	3
Neuronal	0.515000372188228	3
Glial	0.462503426884861	3
Neuronal	0.56998052222353	3
Glial	0.292102666138207	3
Neuronal	0.626628362863914	3
Glial	0.349082095228212	3
Neuronal	0.75210633078035	3
Glial	0.333427858334635	3
Neuronal	0.595265216785623	3
Glial	0.456820583510431	3
Neuronal	0.634954363224307	3
Glial	0.501827641085595	3
Neuronal	0.598944165938842	3
Glial	0.377757011683142	3
Neuronal	0.585606191741085	3
Glial	0.277471450083462	3
Neuronal	0.568813196212425	3
Glial	0.52021319264284	3
Neuronal	0.458739240271288	3
Glial	0.553520184487727	3
Neuronal	0.473650192217327	3
Glial	0.570815743106616	3
Neuronal	0.494715490799107	3
Glial	0.486477157841193	3
Neuronal	0.471480202457076	3
Glial	0.253295704501645	3
Neuronal	0.487367824871747	3
Glial	0.302641107609184	3
Neuronal	0.578244346385565	3
Glial	0.383144998138187	3
Neuronal	0.465610446102561	3
Glial	0.292108028776363	3
Neuronal	0.573376892771063	3
Glial	0.461265497931436	3
Neuronal	0.513024740597667	3
Glial	0.402841754105281	3
Neuronal	0.668487828654228	3
Glial	0.409485040048626	3
Neuronal	0.465943983541759	3
Glial	0.451388449006976	3
Neuronal	0.498808280104539	3
Glial	0.617116043872771	3
Neuronal	0.568794014202871	3
Glial	0.276457183427393	3
Neuronal	0.573749516665009	3
Glial	0.489835326119464	3
Neuronal	0.540674294611439	3
Glial	0.395496938193778	3
Neuronal	0.524622575073498	3
Glial	0.470607400980425	3
Neuronal	0.710100039514782	3
Glial	0.358311843535515	3
Neuronal	0.437651094618616	3
Glial	0.449822400781012	3
Neuronal	0.647140592084863	3
Glial	0.382426011053763	3
Neuronal	0.467508372375171	3
Glial	0.240163542968884	3
Neuronal	0.541328626293631	3
Glial	0.317288184674195	3
Neuronal	0.495502560076038	3
Glial	0.489763383096757	3
Neuronal	0.468006388267356	3
Glial	0.296794011611026	3
Neuronal	0.525521372660947	3
Glial	0.343055821239359	3
Neuronal	0.502671078327666	3
Glial	0.453827283713625	3
Neuronal	0.726043770126806	3
Glial	0.344257034336203	3
Neuronal	0.517358834120477	3
Glial	0.571422094298439	3
Neuronal	0.490752575987696	3
Glial	0.43962214549237	3
Neuronal	0.442167295581157	3
Glial	0.461822296197337	3
Neuronal	0.654863608609122	3
Glial	0.560071654450487	3
Neuronal	0.541964157425126	3
Glial	0.524618089393316	3
Neuronal	0.482672051089444	3
Glial	0.243570718960525	3
Neuronal	0.461669596430427	3
Glial	0.344397868077683	3
Neuronal	0.6057820602409	3
Glial	0.480983224207097	3
Neuronal	0.539321207807616	3
Glial	0.397699213308714	3
Neuronal	0.519861091218388	3
Glial	0.293778826031466	3
Neuronal	0.470939807994135	3
Glial	0.42978773724605	3
Neuronal	0.663241291798119	3
Glial	0.214713347421707	3
Neuronal	0.586861177849289	3
Glial	0.191671150116505	3
Neuronal	0.555868010322349	3
Glial	0.351271426654052	3
Neuronal	0.767338409164679	3
Glial	0.289675087598518	3
Neuronal	0.659748081114589	3
Glial	0.339083062316746	3
Neuronal	0.557295553313709	3
Glial	0.393063014624558	3
Neuronal	0.490158306485181	3
Glial	0.228750160441	3
Neuronal	0.552527217883648	3
Glial	0.394875579842512	3
Neuronal	0.451315987703061	3
Glial	0.452734608632959	3
Neuronal	0.534575237808824	3
Glial	0.327201957374801	3
Neuronal	0.5238586077472	3
Glial	0.32937857047086	3
Neuronal	0.503549505196548	3
Glial	0.466618611977565	3
Neuronal	0.450404785237009	3
Glial	0.391856411874074	3
Neuronal	0.499286665448358	3
Glial	0.412620202566631	3
Neuronal	0.580362639584042	3
Glial	0.491763801021788	3
Neuronal	0.572428282076534	3
Glial	0.517816830855211	3
Neuronal	0.415587790581911	3
Glial	0.354724049058578	3
Neuronal	0.62065443291136	3
Glial	0.441252954798771	3
Neuronal	0.667741853141679	3
Glial	0.429864676317518	3
Neuronal	0.506734161638128	3
Glial	0.275134784631311	3
Neuronal	0.448320022501332	3
Glial	0.333256982698642	3
Neuronal	0.658090561749755	3
Glial	0.365222211937751	3
Neuronal	0.423579865965945	3
Glial	0.440217963664217	3
Neuronal	0.683692290747242	3
Glial	0.375876804898524	3
Neuronal	0.521133745648609	3
Glial	0.510930525459753	3
Neuronal	0.609452102718238	3
Glial	0.532289243640029	3
Neuronal	0.589854963740745	3
Glial	0.346025426763349	3
Neuronal	0.537544254664457	3
Glial	0.301771310263817	3
Neuronal	0.563505623183697	3
Glial	0.248172144889838	3
Neuronal	0.557157125719003	3
Glial	0.370183057359306	3
Neuronal	0.480542861877806	3
Glial	0.382893589365352	3
Neuronal	0.530276377672147	3
Glial	0.52374796880755	3
Neuronal	0.493767888351391	3
Glial	0.284145133339393	3
Neuronal	0.552462102950657	3
Glial	0.446499257227936	3
Neuronal	0.60488176684257	3
Glial	0.351758402862288	3
Neuronal	0.536521565307355	3
Glial	0.556879812465458	3
Neuronal	0.467980234611632	3
Glial	0.399081691592514	3
Neuronal	0.542653108700239	3
Glial	0.296370377682284	3
Neuronal	0.575320369346395	3
Glial	0.667335069240288	3
Neuronal	0.491948549029367	3
Glial	0.379938404496828	3
Neuronal	0.58693581140827	3
Glial	0.468005380379122	3
Neuronal	0.44441076645047	3
Glial	0.276686920034574	3
Neuronal	0.513541356025144	3
Glial	0.31605580459794	3
Neuronal	0.613256857084014	3
Glial	0.38796778170053	3
Neuronal	0.58367585418092	3
Glial	0.511846758115837	3
Neuronal	0.497901864339626	3
Glial	0.606865647154058	3
Neuronal	0.452437585536195	3
Glial	0.41773392866509	3
Neuronal	0.622483901428325	3
Glial	0.340668887813558	3
Neuronal	0.676431340746584	3
Glial	0.493355795202066	3
Neuronal	0.556522843595636	3
Glial	0.464772612114869	3
Neuronal	0.41054464278201	3
Glial	0.436421695979421	3
Neuronal	0.448982070190528	3
Glial	0.433246703351261	3
Neuronal	0.557951336189608	3
Glial	0.435134192249562	3
Neuronal	0.706012580493641	3
Glial	0.332540769645464	3
Neuronal	0.596152364433435	3
Glial	0.44646695307151	3
Neuronal	0.516078222920779	3
Glial	0.4346242755953	3
Neuronal	0.543864805843133	3
Glial	0.385357752011582	3
Neuronal	0.504632039592764	3
Glial	0.489302806057245	3
Neuronal	0.580136943123441	3
Glial	0.261064574718901	3
Neuronal	0.529466471359244	3
Glial	0.323134068486604	3
Neuronal	0.482714850468535	3
Glial	0.347504371690573	3
Neuronal	0.556799333368571	3
Glial	0.388249375994774	3
Neuronal	0.516209042034345	3
Glial	0.376436347023962	3
Neuronal	0.624035025144839	3
Glial	0.246987506821463	3
Neuronal	0.501871733342089	3
Glial	0.303031849786441	3
Neuronal	0.516319065288723	3
Glial	0.331422889857995	3
Neuronal	0.538696326896325	3
Glial	0.357409244535925	3
Neuronal	0.457530291480617	3
Glial	0.321750328747845	3
Neuronal	0.503390336206112	3
Glial	0.33268644702043	3
Neuronal	0.516991790035706	3
Glial	0.562721836186887	3
Neuronal	0.592791884028745	3
Glial	0.345574363326176	3
Neuronal	0.449606880196301	3
Glial	0.317942975712997	3
Neuronal	0.618285836926587	3
Glial	0.297782315398425	3
Neuronal	0.45519527817725	3
Glial	0.398230032339814	3
Neuronal	0.436572478527394	3
Glial	0.475587594271086	3
Neuronal	0.568021565912966	3
Glial	0.412660646867857	3
Neuronal	0.428253496546524	3
Glial	0.316599057771978	3
Neuronal	0.573775378483141	3
Glial	0.310606117545653	3
Neuronal	0.687754610677984	3
Glial	0.522274450451695	3
Neuronal	0.537489337207266	3
Glial	0.356269910588176	3
Neuronal	0.678475169495488	3
Glial	0.469611059556316	3
Neuronal	0.611111665160789	3
Glial	0.218586607883838	3
Neuronal	0.54097635352663	3
Glial	0.273537887979885	3
Neuronal	0.528781239057395	3
Glial	0.532322506087219	3
Neuronal	0.580154089883518	3
Glial	0.40167033928522	3
Neuronal	0.561031358250968	3
Glial	0.526594453493378	3
Neuronal	0.511682304470367	3
Glial	0.481703130693628	3
Neuronal	0.509933654212765	3
Glial	0.384007861466933	3
Neuronal	0.683453387543223	3
Glial	0.498716398575428	3
Neuronal	0.454678028937548	3
Glial	0.307197965823438	3
Neuronal	0.587016607717845	3
Glial	0.343632224225171	3
Neuronal	0.562200952658454	3
Glial	0.281074719001584	3
Neuronal	0.734078090852263	3
Glial	0.368662692832437	3
Neuronal	0.459936795561915	3
Glial	0.517210478674104	3
Neuronal	0.515256361890814	3
Glial	0.561778609591071	3
Neuronal	0.499145088719653	3
Glial	0.332891096284271	3
Neuronal	0.61966341089396	3
Glial	0.471039379457801	3
Neuronal	0.485718366488106	3
Glial	0.57717155290441	3
Neuronal	0.606348613292569	3
Glial	0.354505916093632	3
Neuronal	0.578457271753177	3
Glial	0.351369254459624	3
Neuronal	0.494478542613924	3
Glial	0.239246875135669	3
Neuronal	0.615571941690893	3
Glial	0.301784474876699	3
Neuronal	0.590245380216862	3
Glial	0.419614269487824	3
Neuronal	0.448521595496066	3
Glial	0.532630874247727	3
Neuronal	0.509971425367591	3
Glial	0.327315793936105	3
Neuronal	0.511449224753111	3
Glial	0.265481383213924	3
Neuronal	0.468437391798954	3
Glial	0.414870445882522	3
Neuronal	0.60980737008386	3
Glial	0.292633407835044	3
Neuronal	0.524080728609385	3
Glial	0.393287348862699	3
Neuronal	0.526319406909362	3
Glial	0.346697840330911	3
Neuronal	0.642173670732192	3
Glial	0.338189544295873	3
Neuronal	0.673845944816302	3
Glial	0.486055970622268	3
Neuronal	0.570794902112225	3
Glial	0.332557503396745	3
Neuronal	0.646774352268059	3
Glial	0.23413543156282	3
Neuronal	0.499544721024349	3
Glial	0.633038608120282	3
Neuronal	0.483283157846621	3
Glial	0.396154723339051	3
Neuronal	0.567041270123143	3
Glial	0.393323956920616	3
Neuronal	0.460676503185448	3
Glial	0.350399285614732	3
Neuronal	0.546819494068824	3
Glial	0.598684094736418	3
Neuronal	0.523389340458711	3
Glial	0.357061691349128	3
Neuronal	0.46445217859393	3
Glial	0.315300979223588	3
Neuronal	0.58822152533154	3
Glial	0.438050754637181	3
Neuronal	0.585016337199342	3
Glial	0.376148808979596	3
Neuronal	0.541622096053693	3
Glial	0.330437066975372	3
Neuronal	0.530324690133428	3
Glial	0.302510761302679	3
Neuronal	0.515504377970304	3
Glial	0.299930885602676	3
Neuronal	0.488677878421875	3
Glial	0.505025099593739	3
Neuronal	0.455518945607428	3
Glial	0.351941505872432	3
Neuronal	0.559141134108194	3
Glial	0.329552041767895	3
Neuronal	0.51792430830079	3
Glial	0.354408301428215	3
Neuronal	0.442467086492972	3
Glial	0.292861908725042	3
Neuronal	0.51581348789494	3
Glial	0.314762240778277	3
Neuronal	0.607252402551803	3
Glial	0.440459196986979	3
Neuronal	0.568385456592002	3
Glial	0.249016450073303	3
Neuronal	0.550772966913104	3
Glial	0.382138085310345	3
Neuronal	0.483540342680328	3
Glial	0.484197885620459	3
Neuronal	0.410716622775015	3
Glial	0.513626466646662	3
Neuronal	0.556761112670492	3
Glial	0.359267252383143	3
Neuronal	0.477802036907188	3
Glial	0.560685752062753	3
Neuronal	0.536995671299584	3
Glial	0.419971592501537	3
Neuronal	0.714372767315669	3
Glial	0.223097784500704	3
Neuronal	0.658066543339473	3
Glial	0.322803151061831	3
Neuronal	0.665233919016701	3
Glial	0.420713017559652	3
Neuronal	0.553353961723613	3
Glial	0.430102783107319	3
Neuronal	0.499293313334321	3
Glial	0.473641184881668	3
Neuronal	0.549566319475722	3
Glial	0.354970329319198	3
Neuronal	0.611914572986872	3
Glial	0.372164143682227	3
Neuronal	0.621202840479614	3
Glial	0.495154404471885	3
Neuronal	0.532034692007303	3
Glial	0.479827428667425	3
Neuronal	0.475472081595528	3
Glial	0.417813616795947	3
Neuronal	0.472226231511327	3
Glial	0.367011707674835	3
Neuronal	0.552856259133952	3
Glial	0.416310667006736	3
Neuronal	0.519074693803836	3
Glial	0.294688984126674	3
Neuronal	0.582998632930103	3
Glial	0.280414680309988	3
Neuronal	0.520802504448078	3
Glial	0.362233532192154	3
Neuronal	0.661078359308431	3
Glial	0.460619290261582	3
Neuronal	0.452568158916703	3
Glial	0.312755529277563	3
Neuronal	0.542675654539703	3
Glial	0.376504545615456	3
Neuronal	0.54666640981555	3
Glial	0.345588122684937	3
Neuronal	0.482389895969967	3
Glial	0.282805980572341	3
Neuronal	0.418278956134473	3
Glial	0.293640019556668	3
Neuronal	0.525981939332933	3
Glial	0.490854037896402	3
Neuronal	0.441246849939547	3
Glial	0.388126729742704	3
Neuronal	0.445629343090124	3
Glial	0.534590721039318	3
Neuronal	0.639401481613713	3
Glial	0.347331861484298	3
Neuronal	0.471688467317093	3
Glial	0.343127047345144	3
Neuronal	0.528230142984131	3
Glial	0.440322342734323	3
Neuronal	0.624230449786806	3
Glial	0.402625341908489	3
Neuronal	0.492986950253101	3
Glial	0.314362989310259	3
Neuronal	0.608411797777635	3
Glial	0.52958700117443	3
Neuronal	0.588011882406441	3
Glial	0.310639098715981	3
Neuronal	0.546960837955198	3
Glial	0.218194785845352	3
Neuronal	0.44361896243944	3
Glial	0.547980729556418	3
Neuronal	0.493205928945506	3
Glial	0.331170473265261	3
Neuronal	0.461223598683363	3
Glial	0.37439970539052	3
Neuronal	0.500650737179847	3
Glial	0.307340715774809	3
Neuronal	0.5553948908851	3
Glial	0.441246606439724	3
Neuronal	0.533882370902068	3
Glial	0.559576919315808	3
Neuronal	0.471401341298878	3
Glial	0.260829585504015	3
Neuronal	0.496972801512493	3
Glial	0.452398266111208	3
Neuronal	0.517951316401958	3
Glial	0.442837925965337	3
Neuronal	0.55170147794645	3
Glial	0.304810588925826	3
Neuronal	0.577106608403966	3
Glial	0.36618143135964	3
Neuronal	0.592100005973655	3
Glial	0.517493061570212	3
Neuronal	0.694027411566525	3
Glial	0.308657201210802	3
Neuronal	0.478856019348489	3
Glial	0.489450120282283	3
Neuronal	0.506217301309019	3
Glial	0.284656396798623	3
Neuronal	0.583933130665689	3
Glial	0.385525174224234	3
Neuronal	0.483351373099959	3
Glial	0.387483614333506	3
Neuronal	0.492052709144212	3
Glial	0.550343578062338	3
Neuronal	0.535852836402531	3
Glial	0.406279626127823	3
Neuronal	0.586240160162745	3
Glial	0.322519991010002	3
Neuronal	0.651998514439733	3
Glial	0.384741517214268	3
Neuronal	0.519687009574619	3
Glial	0.247403601620816	3
Neuronal	0.565436899455652	3
Glial	0.483069680239733	3
Neuronal	0.506192818432653	3
Glial	0.343788583968055	3
Neuronal	0.508999804450425	3
Glial	0.450703767723369	3
Neuronal	0.554267341533016	3
Glial	0.275510553777707	3
Neuronal	0.613265529161362	3
Glial	0.41657525129239	3
Neuronal	0.643645915746543	3
Glial	0.381484895979002	3
Neuronal	0.508088822745157	3
Glial	0.292425388684349	3
Neuronal	0.466456529418992	3
Glial	0.363342825404297	3
Neuronal	0.484574340841216	3
Glial	0.459420837246789	3
Neuronal	0.565031459861629	3
Glial	0.460270029684183	3
Neuronal	0.520314471757353	3
Glial	0.235039030341466	3
Neuronal	0.527432449224747	3
Glial	0.371174311610425	3
Neuronal	0.471683045339673	3
Glial	0.282378235538877	3
Neuronal	0.526758528227356	3
Glial	0.27630622017693	3
Neuronal	0.389302178811348	3
Glial	0.260576673832568	3
Neuronal	0.58038726616097	3
Glial	0.523171811125892	3
Neuronal	0.555945128225506	3
Glial	0.590033843315042	3
Neuronal	0.541447766628756	3
Glial	0.440646134825532	3
Neuronal	0.499799176036879	3
Glial	0.263773096594865	3
Neuronal	0.649221344138212	3
Glial	0.381673709551116	3
Neuronal	0.605695296572285	3
Glial	0.360203885786132	3
Neuronal	0.430764793453155	3
Glial	0.356617813084059	3
Neuronal	0.644505499445535	3
Glial	0.286555783220972	3
Neuronal	0.557762895758122	3
Glial	0.292665082276786	3
Neuronal	0.645024140602997	3
Glial	0.518892622682368	3
Neuronal	0.663594350649758	3
Glial	0.342858273273563	3
Neuronal	0.571118066337662	3
Glial	0.46680881649234	3
Neuronal	0.530199782810129	3
Glial	0.302596174867368	3
Neuronal	0.482442261528379	3
Glial	0.266903801882801	3
Neuronal	0.534359197489737	3
Glial	0.317565219136936	3
Neuronal	0.521503396670039	3
Glial	0.566422851155172	3
Neuronal	0.462986617092073	3
Glial	0.443556325627955	3
Neuronal	0.535989340239449	3
Glial	0.426383960914766	3
Neuronal	0.667484204777764	3
Glial	0.440400156899737	3
Neuronal	0.568562023184275	3
Glial	0.551914019795487	3
Neuronal	0.45259007977585	3
Glial	0.380600329773943	3
Neuronal	0.507480104778814	3
Glial	0.477799467681777	3
Neuronal	0.52974731903306	3
Glial	0.323971544738948	3
Neuronal	0.617716745666492	3
Glial	0.484892981976389	3
Neuronal	0.523918581878667	3
Glial	0.509885072947877	3
Neuronal	0.535592590006729	3
Glial	0.253844585049903	3
Neuronal	0.507734847141392	3
Glial	0.477665596405947	3
Neuronal	0.38964418655184	3
Glial	0.3282687035694	3
Neuronal	0.595095532815896	3
Glial	0.320739639496458	3
Neuronal	0.552313102442317	3
Glial	0.260506345383912	3
Neuronal	0.49887200796484	3
Glial	0.400237817025679	3
Neuronal	0.495962017616479	3
Glial	0.433927196607199	3
Neuronal	0.545182564307296	3
Glial	0.363649805642234	3
Neuronal	0.512271992023507	3
Glial	0.518623896744547	3
Neuronal	0.528418177910306	3
Glial	0.370448351522492	3
Neuronal	0.51616920231739	3
Glial	0.357421409754342	3
Neuronal	0.501342954032963	3
Glial	0.258020934686533	3
Neuronal	0.506489561841021	3
Glial	0.383222412858535	3
Neuronal	0.660766181067343	3
Glial	0.354773806391843	3
Neuronal	0.507576609024695	3
Glial	0.400844085024465	3
Neuronal	0.426881354290186	3
Glial	0.335771550564385	3
Neuronal	0.517968355021489	3
Glial	0.454772414387739	3
Neuronal	0.481852087242786	3
Glial	0.323226123587486	3
Neuronal	0.49574581100912	3
Glial	0.429105101115147	3
Neuronal	0.562529468409603	3
Glial	0.291064881595278	3
Neuronal	0.604010748489161	3
Glial	0.462296189730558	3
Neuronal	0.438850269433083	3
Glial	0.412968758300466	3
Neuronal	0.640572548870766	3
Glial	0.352760403062956	3
Neuronal	0.500797228809141	3
Glial	0.361797927720789	3
Neuronal	0.565498692824846	3
Glial	0.278727222050464	3
Neuronal	0.503907681746465	3
Glial	0.5127374140428	3
Neuronal	0.573955610600404	3
Glial	0.629212869164985	3
Neuronal	0.580382339710074	3
Glial	0.376085859705813	3
Neuronal	0.560730103181299	3
Glial	0.304647295453278	3
Neuronal	0.639332500797043	3
Glial	0.201911702334577	3
Neuronal	0.505754141080605	3
Glial	0.319847172147712	3
Neuronal	0.507745319975401	3
Glial	0.287186720266317	3
Neuronal	0.650168549966785	3
Glial	0.416451050432096	3
Neuronal	0.576419625001959	3
Glial	0.254912230616538	3
Neuronal	0.475141994029734	3
Glial	0.396876088524227	3
Neuronal	0.537058479073314	3
Glial	0.469351732393939	3
Neuronal	0.460388165916249	3
Glial	0.341119923072333	3
Neuronal	0.747784389490588	3
Glial	0.431845492220672	3
Neuronal	0.515652421292711	3
Glial	0.412467829931982	3
Neuronal	0.449728746409556	3
Glial	0.402022406684953	3
Neuronal	0.635658077352458	3
Glial	0.367161068547585	3
Neuronal	0.572195354242172	3
Glial	0.308809274103743	3
Neuronal	0.507915335424967	3
Glial	0.228147629833441	3
Neuronal	0.501232878510106	3
Glial	0.27742973137001	3
Neuronal	0.515696632853115	3
Glial	0.445128796267278	3
Neuronal	0.465530021595994	3
Glial	0.524279927086275	3
Neuronal	0.483886771902456	3
Glial	0.242159885583422	3
Neuronal	0.467885629716506	3
Glial	0.472193489325003	3
Neuronal	0.647519601668072	3
Glial	0.348872237380565	3
Neuronal	0.512558003063105	3
Glial	0.343867480076262	3
Neuronal	0.531262223491792	3
Glial	0.25075515202891	3
Neuronal	0.556184853574431	3
Glial	0.343658245901444	3
Neuronal	0.488308504537814	3
Glial	0.284991664103875	3
Neuronal	0.539835874091787	3
Glial	0.365774984794959	3
Neuronal	0.561341513386329	3
Glial	0.600188771505063	3
Neuronal	0.549991970973563	3
Glial	0.2737603635078	3
Neuronal	0.675004766472764	3
Glial	0.461927086799846	3
Neuronal	0.630188749096728	3
Glial	0.336509602870207	3
Neuronal	0.510115876833219	3
Glial	0.205770197282483	3
Neuronal	0.450940799470182	3
Glial	0.453609859919413	3
Neuronal	0.527506576316898	3
Glial	0.338376330462324	3
Neuronal	0.596198928688684	3
Glial	0.499703430036982	3
Neuronal	0.443457596257105	3
Glial	0.273989806037352	3
Neuronal	0.452451542847549	3
Glial	0.57921105651847	3
Neuronal	0.541815631535712	3
Glial	0.353714798553843	3
Neuronal	0.504437698974424	3
Glial	0.343760223890789	3
Neuronal	0.759840542533219	3
Glial	0.535310236637631	3
Neuronal	0.469136953179312	3
Glial	0.396170141496853	3
Neuronal	0.515451394220528	3
Glial	0.379279744259227	3
Neuronal	0.562743485640897	3
Glial	0.321980783748983	3
Neuronal	0.603595236034095	3
Glial	0.511448882027693	3
Neuronal	0.488507304235317	3
Glial	0.251243292551599	3
Neuronal	0.691280972470516	3
Glial	0.427434437727838	3
Neuronal	0.530358989116435	3
Glial	0.492396750011677	3
Neuronal	0.468590812470272	3
Glial	0.287924230337332	3
Neuronal	0.459715441056083	3
Glial	0.247678168650123	3
Neuronal	0.545455456791455	3
Glial	0.551656856465761	3
Neuronal	0.517301743305406	3
Glial	0.575285997371882	3
Neuronal	0.46760429739764	3
Glial	0.295084937128576	3
Neuronal	0.510365356257282	3
Glial	0.328266553871093	3
Neuronal	0.606289242867618	3
Glial	0.295763692098265	3
Neuronal	0.529315068733966	3
Glial	0.472999782878093	3
Neuronal	0.419737750591013	3
Glial	0.399556422299393	3
Neuronal	0.48519924307799	3
Glial	0.349335210925877	3
Neuronal	0.571828003208803	3
Glial	0.395297377264913	3
Neuronal	0.523161875224946	3
Glial	0.422080720169708	3
Neuronal	0.550954305686823	3
Glial	0.278617989967429	3
Neuronal	0.716708974266504	3
Glial	0.341601951193592	3
Neuronal	0.678734213303307	3
Glial	0.495383827947864	3
Neuronal	0.42709665957396	3
Glial	0.448663957568433	3
Neuronal	0.526305605274061	3
Glial	0.528954174318711	3
Neuronal	0.501749054077202	3
Glial	0.278324767819791	3
Neuronal	0.600488105986754	3
Glial	0.429806185280636	3
Neuronal	0.455060783161113	3
Glial	0.438254068913376	3
Neuronal	0.57895317127637	3
Glial	0.346844855467241	3
Neuronal	0.503886754589294	3
Glial	0.475232045979083	3
Neuronal	0.514893608614174	3
Glial	0.361335375357469	3
Neuronal	0.547695254485523	3
Glial	0.364603050057505	3
Neuronal	0.551774177111136	3
Glial	0.330185897638743	3
Neuronal	0.514869417344402	3
Glial	0.360839085825626	3
Neuronal	0.542412728568883	3
Glial	0.277233928389012	3
Neuronal	0.52704928282568	3
Glial	0.532698004506804	3
Neuronal	0.540033218938761	3
Glial	0.266979945190594	3
Neuronal	0.550115401083971	3
Glial	0.321594777560744	3
Neuronal	0.473608544858328	3
Glial	0.245643059325885	3
Neuronal	0.586723786915139	3
Glial	0.459253311367277	3
Neuronal	0.617857322003889	3
Glial	0.252432325674904	3
Neuronal	0.500260561791592	3
Glial	0.382216654752528	3
Neuronal	0.483340018093222	3
Glial	0.500844503763923	3
Neuronal	0.636036637393397	3
Glial	0.363942089497605	3
Neuronal	0.517457344767542	3
Glial	0.401498707112238	3
Neuronal	0.392882651788789	3
Glial	0.308510540911801	3
Neuronal	0.661229350762184	3
Glial	0.532193569296148	3
Neuronal	0.517059576919009	3
Glial	0.481201995194688	3
Neuronal	0.543635057739655	3
Glial	0.369130332118762	3
Neuronal	0.546331054568953	3
Glial	0.258984879452694	3
Neuronal	0.594511554096523	3
Glial	0.410779994523122	3
Neuronal	0.541171900807976	3
Glial	0.580684286767017	3
Neuronal	0.510589509682118	3
Glial	0.405162788350025	3
Neuronal	0.523343440706763	3
Glial	0.36538496562717	3
Neuronal	0.508088130824158	3
Glial	0.492998802248825	3
Neuronal	0.538956903040796	3
Glial	0.522853406832337	3
Neuronal	0.606775037876893	3
Glial	0.295346558365958	3
Neuronal	0.488133610185174	3
Glial	0.572992868408918	3
Neuronal	0.658072257374228	3
Glial	0.465961390664238	3
Neuronal	0.551658915542029	3
Glial	0.539899967547414	3
Neuronal	0.649099827788373	3
Glial	0.369633726234871	3
Neuronal	0.505828483589398	3
Glial	0.403871427391485	3
Neuronal	0.580855378410206	3
Glial	0.395386045835204	3
Neuronal	0.577197848024797	3
Glial	0.407684721869503	3
Neuronal	0.496923600012854	3
Glial	0.370197988894684	3
Neuronal	0.542365478706022	3
Glial	0.46315426247193	3
Neuronal	0.682863096907756	3
Glial	0.629194340304679	3
Neuronal	0.493497400626978	3
Glial	0.458621423004095	3
Neuronal	0.501523323160393	3
Glial	0.47881696436388	3
Neuronal	0.656121887384193	3
Glial	0.195020373844778	3
Neuronal	0.445473416345181	3
Glial	0.461230137777799	3
Neuronal	0.488080251629449	3
Glial	0.467324918674133	3
Neuronal	0.498903416669553	3
Glial	0.377396997642916	3
Neuronal	0.489528001182197	3
Glial	0.416024317719869	3
Neuronal	0.526704541131573	3
Glial	0.385631408527546	3
Neuronal	0.499595105256356	3
Glial	0.447896336314835	3
Neuronal	0.500271438817139	3
Glial	0.502757203372613	3
Neuronal	0.511043261857905	3
Glial	0.461069861435143	3
Neuronal	0.607689957319861	3
Glial	0.304779156681096	3
Neuronal	0.634432114477611	3
Glial	0.411191955841956	3
Neuronal	0.507226430887491	3
Glial	0.403968336275378	3
Neuronal	0.59854827432239	3
Glial	0.408399863857169	3
Neuronal	0.589054240157219	3
Glial	0.371474110710409	3
Neuronal	0.695818755638455	3
Glial	0.318040631284832	3
Neuronal	0.635381502888014	3
Glial	0.377819101361078	3
Neuronal	0.53440027786807	3
Glial	0.335048718697932	3
Neuronal	0.463237357112515	3
Glial	0.270675645523099	3
Neuronal	0.479586220346689	3
Glial	0.484267263505482	3
Neuronal	0.634831440991652	3
Glial	0.317788765816988	3
Neuronal	0.631147307835666	3
Glial	0.321635602342087	3
Neuronal	0.558020096854931	3
Glial	0.310213909416005	3
Neuronal	0.612444014313493	3
Glial	0.471192473174336	3
Neuronal	0.500154039881588	3
Glial	0.435922273534133	3
Neuronal	0.558823947818639	3
Glial	0.348559689222412	3
Neuronal	0.48696460913636	3
Glial	0.255980961424027	3
Neuronal	0.426697983085968	3
Glial	0.449831188962726	3
Neuronal	0.455973112900567	3
Glial	0.310102138661038	3
Neuronal	0.446085015878645	3
Glial	0.235664092813262	3
Neuronal	0.603464529309519	3
Glial	0.497111681272257	3
Neuronal	0.526022822608862	3
Glial	0.378441621876089	3
Neuronal	0.496015626396792	3
Glial	0.278342874799458	3
Neuronal	0.541830548957667	3
Glial	0.35528576414465	3
Neuronal	0.542111937350253	3
Glial	0.436346938741253	3
Neuronal	0.515109894578158	3
Glial	0.231135339776575	3
Neuronal	0.502339905090013	3
Glial	0.459390328348412	3
Neuronal	0.448445077182681	3
Glial	0.39637182575658	3
Neuronal	0.548983177585228	3
Glial	0.25485653064182	3
Neuronal	0.530542775221529	3
Glial	0.390931998285987	3
Neuronal	0.486469448204148	3
Glial	0.277588974603421	3
Neuronal	0.578606398794025	3
Glial	0.54959547516472	3
Neuronal	0.541404791386086	3
Glial	0.525653530067947	3
Neuronal	0.491647025969756	3
Glial	0.525084445987453	3
Neuronal	0.567109147695381	3
Glial	0.276569708811165	3
Neuronal	0.593238540576262	3
Glial	0.387973311397618	3
[truncated: 2,001 more rows]
