# Supplementary material for: A branching model of lineage differentiation underpinning the neurogenic potential of enteric glia
Source: Nat Commun. 2023 Sep 22;14:5904. doi: 10.1038/s41467-023-41492-3 (PMC10516949; doi:10.1038/s41467-023-41492-3)
Supplement: Supplementary file 6 — Source Data [file 41467_2023_41492_MOESM6_ESM.zip › source_data/Fig1h_neuronal_random.csv]

type	value	pc
Sampled	0.460871169188357	3
Random	0.434269676633103	3
Sampled	0.5073150067896	3
Random	0.749622611761532	3
Sampled	0.44266521722548	3
Random	0.743485631765235	3
Sampled	0.552425740881554	3
Random	0.72552709490134	3
Sampled	0.539957648715893	3
Random	1.04727596545416	3
Sampled	0.563026204275438	3
Random	0.974143678746732	3
Sampled	0.619814541657474	3
Random	0.627612791711622	3
Sampled	0.504568334153106	3
Random	0.525004483752689	3
Sampled	0.460498109486599	3
Random	0.891365895386553	3
Sampled	0.588610813363951	3
Random	0.842690010257503	3
Sampled	0.492007959506367	3
Random	0.70387260871729	3
Sampled	0.560365997320327	3
Random	0.799839447249351	3
Sampled	0.558723518648991	3
Random	0.322588979775329	3
Sampled	0.488755695549449	3
Random	0.723333693260481	3
Sampled	0.49654213444644	3
Random	0.526769173596458	3
Sampled	0.527506282717735	3
Random	0.82725342203989	3
Sampled	0.469163797452993	3
Random	0.509155896939903	3
Sampled	0.699491245779021	3
Random	0.951162154912628	3
Sampled	0.506060207887794	3
Random	0.508665608886327	3
Sampled	0.626442274136917	3
Random	0.756571093251097	3
Sampled	0.623782219476542	3
Random	1.08061129553686	3
Sampled	0.450738558891116	3
Random	0.720415411390233	3
Sampled	0.574424020144905	3
Random	1.28081410750426	3
Sampled	0.470486305027532	3
Random	1.18484944219333	3
Sampled	0.584350341792714	3
Random	0.977134812565076	3
Sampled	0.54891316210512	3
Random	0.402569549974065	3
Sampled	0.56310840915233	3
Random	0.552449414688713	3
Sampled	0.726926602790114	3
Random	0.613883897339969	3
Sampled	0.507447793733955	3
Random	0.579152708323239	3
Sampled	0.579480371453418	3
Random	0.775731976081949	3
Sampled	0.505009279764346	3
Random	0.547424652100381	3
Sampled	0.687432591096253	3
Random	0.515443873997017	3
Sampled	0.47905006470934	3
Random	0.321590280770505	3
Sampled	0.55687753021122	3
Random	0.806109277776065	3
Sampled	0.516187189428448	3
Random	0.690382350057552	3
Sampled	0.6268495175447	3
Random	0.792814072129641	3
Sampled	0.456629388331968	3
Random	0.447986490323639	3
Sampled	0.529825620799011	3
Random	0.39956594801028	3
Sampled	0.516298065001776	3
Random	0.51287361567634	3
Sampled	0.445098725425263	3
Random	0.775073398679055	3
Sampled	0.540556277620918	3
Random	1.17283625048286	3
Sampled	0.447073914198243	3
Random	1.04044854875038	3
Sampled	0.618475191922046	3
Random	0.742799503875973	3
Sampled	0.5184738377283	3
Random	0.466174339682747	3
Sampled	0.458752332304584	3
Random	0.703837082934727	3
Sampled	0.501761684016128	3
Random	0.480498329687896	3
Sampled	0.694977985281961	3
Random	0.631790459128638	3
Sampled	0.498057983144162	3
Random	0.68607065735224	3
Sampled	0.463959894144938	3
Random	1.15830059787429	3
Sampled	0.689666464577506	3
Random	0.792191620539613	3
Sampled	0.523251849146021	3
Random	0.313352218517507	3
Sampled	0.507619169135654	3
Random	0.60798341280058	3
Sampled	0.64093875105763	3
Random	0.385407987593456	3
Sampled	0.528162016391844	3
Random	0.391700893008426	3
Sampled	0.604788754802057	3
Random	0.683796425515759	3
Sampled	0.535378520370621	3
Random	0.786353481881269	3
Sampled	0.400723918468661	3
Random	1.17901551848014	3
Sampled	0.635211966436973	3
Random	0.400102460351783	3
Sampled	0.517440655954121	3
Random	1.11692883789127	3
Sampled	0.540831297023892	3
Random	1.13163825272362	3
Sampled	0.426514875021372	3
Random	0.57400941127558	3
Sampled	0.625799903842053	3
Random	0.795325683234498	3
Sampled	0.541042679437668	3
Random	0.784831194037043	3
Sampled	0.510037027130539	3
Random	0.677075332431023	3
Sampled	0.477760625758524	3
Random	0.74533853642506	3
Sampled	0.638739339206558	3
Random	0.534358455259424	3
Sampled	0.548830016763327	3
Random	1.12313865823327	3
Sampled	0.443674019101367	3
Random	0.514801867880984	3
Sampled	0.579600470500114	3
Random	0.467105163432338	3
Sampled	0.550196067067364	3
Random	1.14588058666976	3
Sampled	0.524258332398907	3
Random	0.557731496455541	3
Sampled	0.523604756617567	3
Random	0.701763248003546	3
Sampled	0.684136351011344	3
Random	0.704579248440304	3
Sampled	0.468045527745401	3
Random	0.387538983008447	3
Sampled	0.61195705996698	3
Random	1.04366368127562	3
Sampled	0.609971838273263	3
Random	0.410449378137863	3
Sampled	0.550662037640939	3
Random	0.61434638129961	3
Sampled	0.461176420381449	3
Random	0.422084555100247	3
Sampled	0.526215406342778	3
Random	0.412747115273169	3
Sampled	0.552806255451819	3
Random	0.74789198518417	3
Sampled	0.598077155633515	3
Random	0.596054897903495	3
Sampled	0.464818925074202	3
Random	0.398045771433029	3
Sampled	0.545021557269881	3
Random	0.736745327105311	3
Sampled	0.60809170637337	3
Random	0.324642716983662	3
Sampled	0.513876478648007	3
Random	0.607469264031529	3
Sampled	0.640524959090126	3
Random	0.963978391539969	3
Sampled	0.437913612643462	3
Random	1.04447858268092	3
Sampled	0.684977816504955	3
Random	0.640678077664105	3
Sampled	0.566964244252886	3
Random	0.455361511622754	3
Sampled	0.674846332883371	3
Random	0.384809478592155	3
Sampled	0.461771179495872	3
Random	0.704335092664665	3
Sampled	0.76573120815753	3
Random	0.419914350973815	3
Sampled	0.568330384140697	3
Random	0.88449781469263	3
Sampled	0.520875188460396	3
Random	0.662139123358746	3
Sampled	0.54976496642192	3
Random	0.853240184731861	3
Sampled	0.538250791477735	3
Random	0.536548820207517	3
Sampled	0.504286445401223	3
Random	0.454865042266927	3
Sampled	0.502160802111935	3
Random	0.397484994790935	3
Sampled	0.549154333492853	3
Random	0.447605911130211	3
Sampled	0.496724307336093	3
Random	0.64226519844056	3
Sampled	0.502207043928137	3
Random	0.764283724417799	3
Sampled	0.617854087471763	3
Random	0.573700049702985	3
Sampled	0.53849505517784	3
Random	1.18004615819901	3
Sampled	0.551203081218747	3
Random	0.301345111899314	3
Sampled	0.481692759424696	3
Random	0.379508329428563	3
Sampled	0.498655077712591	3
Random	1.12198441938959	3
Sampled	0.482311324656254	3
Random	1.07627566247434	3
Sampled	0.544232428559038	3
Random	1.12771331330596	3
Sampled	0.626687752743662	3
Random	1.18073982912171	3
Sampled	0.623386170355713	3
Random	0.863168822700975	3
Sampled	0.494458747754645	3
Random	0.639980639496348	3
Sampled	0.476552460137462	3
Random	0.585842471395111	3
Sampled	0.448014366860128	3
Random	0.521544365588985	3
Sampled	0.561558353876051	3
Random	0.920369231074681	3
Sampled	0.499638547704824	3
Random	1.07116571572236	3
Sampled	0.517618383787343	3
Random	0.834273933752702	3
Sampled	0.483280802158523	3
Random	0.83862142395176	3
Sampled	0.470036073876526	3
Random	0.962324188718784	3
Sampled	0.430847289033047	3
Random	0.553748588467198	3
Sampled	0.468835082635485	3
Random	0.611859394044565	3
Sampled	0.431191721595029	3
Random	0.85249950378633	3
Sampled	0.615621351460559	3
Random	0.634902069261354	3
Sampled	0.475904828870182	3
Random	0.632397983326575	3
Sampled	0.47138282492832	3
Random	0.68432564856555	3
Sampled	0.482743985193042	3
Random	1.1650790257645	3
Sampled	0.599018246974001	3
Random	0.740733649357995	3
Sampled	0.516898872386663	3
Random	0.65659305519372	3
Sampled	0.588409259522267	3
Random	0.496710959192068	3
Sampled	0.493700206733967	3
Random	0.734207944045358	3
Sampled	0.472152991659866	3
Random	0.489548566911593	3
Sampled	0.462942301038136	3
Random	0.344063988594408	3
Sampled	0.606139597179723	3
Random	0.688633855275611	3
Sampled	0.505043739390349	3
Random	0.713993221471574	3
Sampled	0.538843279777091	3
Random	0.440567194836832	3
Sampled	0.492380345260143	3
Random	0.436962928787714	3
Sampled	0.560771546529009	3
Random	0.59243013263958	3
Sampled	0.573294225268606	3
Random	0.929180121213842	3
Sampled	0.472250122223633	3
Random	1.19632568703605	3
Sampled	0.690077005841215	3
Random	1.09039231646947	3
Sampled	0.456841508234815	3
Random	0.476438375025051	3
Sampled	0.484638209456458	3
Random	1.26706402421068	3
Sampled	0.591958205030696	3
Random	0.80357239413182	3
Sampled	0.614958803726514	3
Random	0.911423199621699	3
Sampled	0.457687233976616	3
Random	0.562983102409564	3
Sampled	0.543046466215228	3
Random	1.14583142116909	3
Sampled	0.496062261070537	3
Random	0.463391946534288	3
Sampled	0.615236190854921	3
Random	0.519305243904855	3
Sampled	0.447378801989641	3
Random	1.05419159939912	3
Sampled	0.516506578797637	3
Random	0.603294508638049	3
Sampled	0.473644426710948	3
Random	0.39039521765622	3
Sampled	0.410822483471513	3
Random	0.764520855156718	3
Sampled	0.511962680544497	3
Random	0.801406987232529	3
Sampled	0.680413673169226	3
Random	1.25805249225587	3
Sampled	0.496038171836076	3
Random	1.10407414026832	3
Sampled	0.705232930301767	3
Random	0.800827947415738	3
Sampled	0.461749520564567	3
Random	0.789526676222117	3
Sampled	0.534192626795867	3
Random	0.946221275508925	3
Sampled	0.531406213277332	3
Random	0.363834115729518	3
Sampled	0.506681680729314	3
Random	0.701461342072788	3
Sampled	0.690006653515509	3
Random	0.599133864171522	3
Sampled	0.667309211822972	3
Random	0.825668106205067	3
Sampled	0.600429159004542	3
Random	0.939042377331504	3
Sampled	0.557725093868426	3
Random	1.09003100350129	3
Sampled	0.590153240208842	3
Random	1.223185824664	3
Sampled	0.476395442689255	3
Random	0.436903418951424	3
Sampled	0.524142948792417	3
Random	0.854446646328002	3
Sampled	0.50013516053342	3
Random	0.574944271389749	3
Sampled	0.499075294480123	3
Random	0.722689905367279	3
Sampled	0.557565323811138	3
Random	1.00610021799263	3
Sampled	0.52981329854961	3
Random	0.313289069270379	3
Sampled	0.518302439684435	3
Random	0.991447662274685	3
Sampled	0.432344900849374	3
Random	1.17472143319999	3
Sampled	0.539226140681763	3
Random	1.02008429381445	3
Sampled	0.5236805041602	3
Random	0.401789506799412	3
Sampled	0.443194926066681	3
Random	0.833043386160643	3
Sampled	0.48974586150949	3
Random	0.716451484010602	3
Sampled	0.613571575633663	3
Random	0.895301087554816	3
Sampled	0.515314956775198	3
Random	0.361573321341109	3
Sampled	0.458036783293084	3
Random	0.46451770397432	3
Sampled	0.49763836005	3
Random	0.486507676293442	3
Sampled	0.616205802063208	3
Random	0.72065589995653	3
Sampled	0.617444706932023	3
Random	1.07169480291428	3
Sampled	0.490207307347205	3
Random	0.716889139535712	3
Sampled	0.508311378539813	3
Random	0.896134987290453	3
Sampled	0.544755018686286	3
Random	0.590812887134836	3
Sampled	0.643213163842479	3
Random	1.2850760016457	3
Sampled	0.486130125686168	3
Random	1.15375178766153	3
Sampled	0.523362506737041	3
Random	0.847076974999469	3
Sampled	0.458802170333482	3
Random	0.53146046112727	3
Sampled	0.510725775808434	3
Random	1.02713417714676	3
Sampled	0.602832260354725	3
Random	0.483182934875192	3
Sampled	0.523097313728575	3
Random	0.35284918343606	3
Sampled	0.564729379848166	3
Random	0.439889604275423	3
Sampled	0.490760719068113	3
Random	0.954112272772481	3
Sampled	0.446033248252781	3
Random	0.744407921582541	3
Sampled	0.543389775561101	3
Random	0.764143385063744	3
Sampled	0.634771574701525	3
Random	0.727438550568909	3
Sampled	0.525114154814208	3
Random	0.721224165873267	3
Sampled	0.547722242994444	3
Random	0.537984208297996	3
Sampled	0.424764756673595	3
Random	0.717341339889176	3
Sampled	0.44270500995438	3
Random	0.623903950971385	3
Sampled	0.549889862780163	3
Random	0.608736206507078	3
Sampled	0.665057420947254	3
Random	1.17402752070111	3
Sampled	0.578486546092328	3
Random	0.354451007456611	3
Sampled	0.561405895887904	3
Random	0.372180632481874	3
Sampled	0.466455703406046	3
Random	0.583719568513157	3
Sampled	0.421047955246481	3
Random	0.340743190344488	3
Sampled	0.510214687851554	3
Random	0.638974065736539	3
Sampled	0.712430977439387	3
Random	0.847652438929092	3
Sampled	0.484949728647588	3
Random	0.507500964221751	3
Sampled	0.488581455014692	3
Random	1.01431536475735	3
Sampled	0.644575290300597	3
Random	0.517402197632469	3
Sampled	0.488076472446721	3
Random	0.669409960306828	3
Sampled	0.520740643129103	3
Random	1.14885681851805	3
Sampled	0.524904071178127	3
Random	0.607213060118362	3
Sampled	0.497800127926739	3
Random	0.560039298206634	3
Sampled	0.598957940199472	3
Random	0.647198560962987	3
Sampled	0.676812165260291	3
Random	0.394888037394938	3
Sampled	0.556947816889606	3
Random	0.303418477195295	3
Sampled	0.565178429059785	3
Random	0.768411872715905	3
Sampled	0.55838013634939	3
Random	1.00947081617338	3
Sampled	0.439479848550804	3
Random	0.473416564880396	3
Sampled	0.500306737709862	3
Random	0.56157063117655	3
Sampled	0.501468659972195	3
Random	1.2614738565184	3
Sampled	0.520727192944508	3
Random	0.472630582431476	3
Sampled	0.526256673827915	3
Random	1.02318399411168	3
Sampled	0.524577016101569	3
Random	1.24809592944329	3
Sampled	0.664864846600461	3
Random	0.831970159321977	3
Sampled	0.625602254418501	3
Random	0.701228035778916	3
Sampled	0.54072262781256	3
Random	0.752044078475134	3
Sampled	0.675482248873625	3
Random	1.14608837597627	3
Sampled	0.466372575869694	3
Random	0.901277202624245	3
Sampled	0.578242646692639	3
Random	0.687137973046834	3
Sampled	0.476800080497366	3
Random	0.778522376901597	3
Sampled	0.438587009820522	3
Random	0.447052699710585	3
Sampled	0.659735354722472	3
Random	0.776710362505182	3
Sampled	0.41769322900487	3
Random	0.298958288445148	3
Sampled	0.541767681285993	3
Random	0.777258864098346	3
Sampled	0.644520566385737	3
Random	0.471580890963586	3
Sampled	0.532188033723236	3
Random	0.363812067098477	3
Sampled	0.467543329966638	3
Random	0.60959573165953	3
Sampled	0.586146693349848	3
Random	0.500385778090351	3
Sampled	0.459186046372821	3
Random	1.05242230833755	3
Sampled	0.537261360339563	3
Random	0.609836176842241	3
Sampled	0.465998225151903	3
Random	0.374654531052664	3
Sampled	0.565990533950391	3
Random	0.664618684920401	3
Sampled	0.509922750014606	3
Random	0.815568959978243	3
Sampled	0.44076759633365	3
Random	0.731106712115036	3
Sampled	0.586279182431792	3
Random	0.370806995630709	3
Sampled	0.622691379329973	3
Random	0.639862119834316	3
Sampled	0.502046431952976	3
Random	0.555433901046487	3
Sampled	0.510682675262099	3
Random	0.792048452091742	3
Sampled	0.449469574249982	3
Random	0.606126437679885	3
Sampled	0.469420361948486	3
Random	0.600355042766537	3
Sampled	0.535943042185393	3
Random	1.0504331404374	3
Sampled	0.470335860580484	3
Random	0.7631306027661	3
Sampled	0.62521131170511	3
Random	0.621477203396588	3
Sampled	0.526784948773239	3
Random	0.879243758869524	3
Sampled	0.436512871365435	3
Random	0.735796903534803	3
Sampled	0.565378386542652	3
Random	0.932333580776689	3
Sampled	0.517912064927292	3
Random	0.557984048336322	3
Sampled	0.58747844509384	3
Random	0.617778278283602	3
Sampled	0.556064227039331	3
Random	1.13991789693373	3
Sampled	0.444434662574157	3
Random	0.692884800195657	3
Sampled	0.505769303756498	3
Random	0.331673793775446	3
Sampled	0.67251436189053	3
Random	0.635868779369002	3
Sampled	0.461415141557997	3
Random	0.30152275853191	3
Sampled	0.537149645583395	3
Random	0.937662041897093	3
Sampled	0.487286968454702	3
Random	1.42105595087059	3
Sampled	0.540967786338045	3
Random	0.558806497269741	3
Sampled	0.567918189607405	3
Random	0.889495650931155	3
Sampled	0.511659349758169	3
Random	0.86171963774279	3
Sampled	0.433419403160157	3
Random	0.352012759059075	3
Sampled	0.696458661262948	3
Random	0.667408429787868	3
Sampled	0.545431172189073	3
Random	1.00068990058019	3
Sampled	0.479762628995911	3
Random	0.586294605303435	3
Sampled	0.663319908129121	3
Random	0.667050497916562	3
Sampled	0.626800608247776	3
Random	1.01606597014878	3
Sampled	0.742990282198691	3
Random	0.747222479028699	3
Sampled	0.521501599821605	3
Random	0.752167686417776	3
Sampled	0.540131986116244	3
Random	1.19379472836245	3
Sampled	0.563436637329778	3
Random	0.964587538974004	3
Sampled	0.528039830194925	3
Random	0.914562566393301	3
Sampled	0.677194280135642	3
Random	0.416936771352873	3
Sampled	0.681267837158703	3
Random	1.02915035729481	3
Sampled	0.716582296400096	3
Random	0.827354842657154	3
Sampled	0.654731874822342	3
Random	0.690337128962655	3
Sampled	0.649219032781804	3
Random	0.562456765525427	3
Sampled	0.553978558100257	3
Random	0.562388687311477	3
Sampled	0.461264512564412	3
Random	1.22766861542555	3
Sampled	0.475789668909593	3
Random	1.40099933757921	3
Sampled	0.477693962174711	3
Random	1.0827078509462	3
Sampled	0.47999953915725	3
Random	0.867282045875059	3
Sampled	0.559523021021129	3
Random	0.398449936842365	3
Sampled	0.469920812676394	3
Random	0.729626868289259	3
Sampled	0.562095472326023	3
Random	1.00823127901147	3
Sampled	0.488789863364986	3
Random	0.634799035472823	3
Sampled	0.668144449893574	3
Random	0.879380124610295	3
Sampled	0.478220081833153	3
Random	1.41877409726287	3
Sampled	0.467487151335106	3
Random	0.818990354432911	3
Sampled	0.43153061001167	3
Random	0.427086091813647	3
Sampled	0.438523528831687	3
Random	0.682488104908101	3
Sampled	0.531199227951575	3
Random	0.530770803703947	3
Sampled	0.4390119421744	3
Random	1.17966875888507	3
Sampled	0.47222690833329	3
Random	0.32266753823012	3
Sampled	0.5533192305963	3
Random	1.30447556011379	3
Sampled	0.566477851438192	3
Random	0.95323412423206	3
Sampled	0.579871691859855	3
Random	0.664532339203903	3
Sampled	0.510345061620672	3
Random	0.899948539753309	3
Sampled	0.486108908033737	3
Random	0.645738154768338	3
Sampled	0.612503744212362	3
Random	1.09331303456375	3
Sampled	0.52164214843363	3
Random	0.613992888026556	3
Sampled	0.453918039894164	3
Random	0.922158578664178	3
Sampled	0.488344746604686	3
Random	0.944264420030974	3
Sampled	0.560198249566919	3
Random	1.0900008106325	3
Sampled	0.489090810991306	3
Random	0.938146420683358	3
Sampled	0.566067632590977	3
Random	1.05789266429954	3
Sampled	0.431880627515706	3
Random	0.899062362605979	3
Sampled	0.504103927640974	3
Random	1.19871709155627	3
Sampled	0.630704413019135	3
Random	0.992275778498265	3
Sampled	0.517957263606896	3
Random	0.959630541984906	3
Sampled	0.537763145101535	3
Random	1.16966560226891	3
Sampled	0.485738674945043	3
Random	0.512066146473272	3
Sampled	0.627272198859305	3
Random	0.56918760025303	3
Sampled	0.482786097504551	3
Random	1.09278523025379	3
Sampled	0.42629336188928	3
Random	0.37860893102887	3
Sampled	0.497923433639675	3
Random	0.431644553827787	3
Sampled	0.566898309710785	3
Random	0.45965016658936	3
Sampled	0.475190568532258	3
Random	0.799217217007499	3
Sampled	0.672522270215081	3
Random	1.04589682697933	3
Sampled	0.504970269752157	3
Random	0.900192292169895	3
Sampled	0.60181574600597	3
Random	0.658448665384725	3
Sampled	0.537003857123778	3
Random	0.783924462894729	3
Sampled	0.479890759053652	3
Random	0.712751957536279	3
Sampled	0.546879091322301	3
Random	0.927048896329398	3
Sampled	0.478660664806644	3
Random	1.16263907632977	3
Sampled	0.453656557110308	3
Random	0.768095988479393	3
Sampled	0.468506002542375	3
Random	0.51190752742043	3
Sampled	0.43399743525147	3
Random	0.461199575729453	3
Sampled	0.527621282796739	3
Random	1.0515843863534	3
Sampled	0.635539855419966	3
Random	0.575719363464835	3
Sampled	0.531893049260361	3
Random	0.465329661275093	3
Sampled	0.54309138792737	3
Random	0.767937419378907	3
Sampled	0.628489279550838	3
Random	0.824614787605934	3
Sampled	0.545178129250229	3
Random	0.56836085972265	3
Sampled	0.573240391571517	3
Random	1.03563365265396	3
Sampled	0.440254834214071	3
Random	0.944474821315055	3
Sampled	0.466457026478696	3
Random	0.525771965135135	3
Sampled	0.460396123382585	3
Random	1.05525700860214	3
Sampled	0.669568789874458	3
Random	0.8158573337715	3
Sampled	0.518550897630972	3
Random	0.710882952877962	3
Sampled	0.488930064009681	3
Random	0.80450567588334	3
Sampled	0.481113338134389	3
Random	1.00794045657535	3
Sampled	0.553930703264959	3
Random	0.417561202020114	3
Sampled	0.470200872585884	3
Random	0.698864723635006	3
Sampled	0.596526241669427	3
Random	0.656425816889158	3
Sampled	0.598625022486817	3
Random	0.286494897621542	3
Sampled	0.387998867970978	3
Random	1.01255183983987	3
Sampled	0.533970184816688	3
Random	0.810581295692254	3
Sampled	0.586189031547708	3
Random	0.620671792285272	3
Sampled	0.658786863986041	3
Random	0.69767309974545	3
Sampled	0.522122007214207	3
Random	0.35275275293008	3
Sampled	0.533922862151691	3
Random	1.05056054075586	3
Sampled	0.609500575878646	3
Random	0.988804768832005	3
Sampled	0.547375141356078	3
Random	0.605961104197945	3
Sampled	0.486569329714239	3
Random	0.334704791001781	3
Sampled	0.526645766344087	3
Random	0.40428870914703	3
Sampled	0.514091897050935	3
Random	0.525160137331255	3
Sampled	0.504141698267131	3
Random	0.793087699688807	3
Sampled	0.717931212724823	3
Random	0.786274079643851	3
Sampled	0.444865623487342	3
Random	0.487429995944747	3
Sampled	0.582112452823707	3
Random	1.30780092805605	3
Sampled	0.4977964004114	3
Random	0.380809586125267	3
Sampled	0.539237920608508	3
Random	0.376689921953567	3
Sampled	0.596267103001163	3
Random	1.18562130165499	3
Sampled	0.708779583072053	3
Random	0.549323816580086	3
Sampled	0.628849370238969	3
Random	0.490106116012654	3
Sampled	0.571263598116846	3
Random	0.686716700347237	3
Sampled	0.568699477076763	3
Random	0.782304056658282	3
Sampled	0.472471394625576	3
Random	0.422236071567616	3
Sampled	0.548729139914329	3
Random	0.675793765859977	3
Sampled	0.499403178121756	3
Random	0.557301702135282	3
Sampled	0.511463153214402	3
Random	0.978491669682208	3
Sampled	0.550738459803965	3
Random	0.370722373125664	3
Sampled	0.601605337292751	3
Random	0.601348706098589	3
Sampled	0.454356691804512	3
Random	0.866448452768813	3
Sampled	0.509551137728117	3
Random	0.375926195160515	3
Sampled	0.50799170279393	3
Random	0.301813731334758	3
Sampled	0.459010694857257	3
Random	0.94346961778324	3
Sampled	0.502633779270248	3
Random	0.492758677779765	3
Sampled	0.514664695841405	3
Random	1.07317259606898	3
Sampled	0.509720524525483	3
Random	0.452152871978342	3
Sampled	0.636981301210926	3
Random	0.518886038014455	3
Sampled	0.590315117534479	3
Random	0.598489913038075	3
Sampled	0.657725199863678	3
Random	0.46420618573747	3
Sampled	0.593085269553948	3
Random	0.327820211260976	3
Sampled	0.527041838736827	3
Random	0.92675447704392	3
Sampled	0.58968959220919	3
Random	1.35300076898691	3
Sampled	0.447291744600008	3
Random	0.501122314587187	3
Sampled	0.447717674302422	3
Random	0.713464902551487	3
Sampled	0.486271724992908	3
Random	0.368451866932894	3
Sampled	0.562735605599049	3
Random	0.769735717765197	3
Sampled	0.515515580343078	3
Random	0.640706712155252	3
Sampled	0.515978120243675	3
Random	0.892205920661262	3
Sampled	0.600121945682385	3
Random	0.423224802216376	3
Sampled	0.650768126987417	3
Random	0.609376047596814	3
Sampled	0.465219763949746	3
Random	0.492737107718322	3
Sampled	0.424686580195172	3
Random	0.486894839360551	3
Sampled	0.589043008852132	3
Random	0.807479554877571	3
Sampled	0.598880405298913	3
Random	0.363407904693326	3
Sampled	0.558574272246756	3
Random	0.550029420594265	3
Sampled	0.623016667800166	3
Random	0.781927214127901	3
Sampled	0.469229710222383	3
Random	0.640789334218335	3
Sampled	0.498728481905704	3
Random	1.03808370166285	3
Sampled	0.598856131752629	3
Random	0.492726237112922	3
Sampled	0.454692754538534	3
Random	0.851029603692633	3
Sampled	0.487571960006795	3
Random	0.662658677367042	3
Sampled	0.531066767350929	3
Random	0.626743165544347	3
Sampled	0.534968773414174	3
Random	1.12671700285952	3
Sampled	0.497350355466352	3
Random	0.472425183020197	3
Sampled	0.654610111072655	3
Random	1.22888411021323	3
Sampled	0.60435492392478	3
Random	0.682106737130393	3
Sampled	0.521759518652293	3
Random	0.371849929477687	3
Sampled	0.484156287102232	3
Random	0.656855062988671	3
Sampled	0.520348646307801	3
Random	0.318735483436473	3
Sampled	0.568104475167205	3
Random	0.663417108294815	3
Sampled	0.649164873790872	3
Random	0.884133252507104	3
Sampled	0.543411073086161	3
Random	0.477724039704609	3
Sampled	0.511905403587554	3
Random	0.255075460372988	3
Sampled	0.455446892773509	3
Random	1.08485538613675	3
Sampled	0.559646213922379	3
Random	0.587558928206599	3
Sampled	0.593188526197081	3
Random	0.56969586262523	3
Sampled	0.55557852131962	3
Random	0.9764042403831	3
Sampled	0.479540633230588	3
Random	1.03343534888849	3
Sampled	0.469143786242952	3
Random	0.708916940675913	3
Sampled	0.4935793913369	3
Random	0.560303999088134	3
Sampled	0.526872538241704	3
Random	0.922582217525454	3
Sampled	0.581915826956465	3
Random	0.580410473643714	3
Sampled	0.446614026079989	3
Random	0.884866659196935	3
Sampled	0.469468876058265	3
Random	0.364590405483942	3
Sampled	0.65584159746963	3
Random	0.986868371462857	3
Sampled	0.557780418832816	3
Random	0.809399685283227	3
Sampled	0.534418214646177	3
Random	0.422656885482739	3
Sampled	0.527473104757884	3
Random	0.605419898202214	3
Sampled	0.531092338581867	3
Random	0.76824094713786	3
Sampled	0.560296406701957	3
Random	0.368662592964364	3
Sampled	0.48531230471906	3
Random	0.347167186335721	3
Sampled	0.596818285543421	3
Random	0.965893583280882	3
Sampled	0.481409407594735	3
Random	0.457838405197534	3
Sampled	0.49842909678936	3
Random	0.40864781189683	3
Sampled	0.491383531756065	3
Random	0.865287933012008	3
Sampled	0.551593854394975	3
Random	0.716880507323611	3
Sampled	0.45598601524771	3
Random	0.848913125058102	3
Sampled	0.510023021276626	3
Random	0.795514541865639	3
Sampled	0.717400326211894	3
Random	0.455888899376182	3
Sampled	0.578899030276825	3
Random	1.08109884981315	3
Sampled	0.518012735613316	3
Random	0.992227832811134	3
Sampled	0.49646715284434	3
Random	0.875573071161287	3
Sampled	0.493916537402821	3
Random	0.781230862196097	3
Sampled	0.497385835839059	3
Random	0.787758309796044	3
Sampled	0.607779626069115	3
Random	0.780605584487467	3
Sampled	0.492135656692265	3
Random	0.607164030522755	3
Sampled	0.497022327569911	3
Random	0.682157221061397	3
Sampled	0.485383732663334	3
Random	0.972355152911222	3
Sampled	0.606638069189863	3
Random	0.410821196583204	3
Sampled	0.608859652618932	3
Random	0.50213007378963	3
Sampled	0.692046628164615	3
Random	0.66078449075169	3
Sampled	0.393806653658095	3
Random	0.349271310742516	3
Sampled	0.52914107373525	3
Random	0.951103681335864	3
Sampled	0.565530674081912	3
Random	0.902434106012934	3
Sampled	0.474270623469565	3
Random	0.732467466968855	3
Sampled	0.591613831812581	3
Random	1.02907235888391	3
Sampled	0.629298681606153	3
Random	0.428219148070555	3
Sampled	0.476766732901946	3
Random	0.992383736698688	3
Sampled	0.478189697433116	3
Random	0.630785118750714	3
Sampled	0.608899490143465	3
Random	0.5657844615175	3
Sampled	0.529893288997022	3
Random	0.593345684001852	3
Sampled	0.458689415214722	3
Random	0.624079085537433	3
Sampled	0.493443136745523	3
Random	0.298884062805818	3
Sampled	0.643848106549113	3
Random	0.567879941363245	3
Sampled	0.49469701078852	3
Random	0.416609205892547	3
Sampled	0.621285149015146	3
Random	0.772166584417321	3
Sampled	0.661606003332884	3
Random	1.17356394373044	3
Sampled	0.612843680812574	3
Random	1.16752660068481	3
Sampled	0.51846093015397	3
Random	1.11423074961047	3
Sampled	0.715931202246637	3
Random	0.771838809559825	3
Sampled	0.598659421997289	3
Random	0.736654755491375	3
Sampled	0.542823169474815	3
Random	0.917563466340734	3
Sampled	0.65793391595665	3
Random	0.790108995725321	3
Sampled	0.512005861647	3
Random	0.538853348465062	3
Sampled	0.525943026331148	3
Random	0.803313913538826	3
Sampled	0.509589660765357	3
Random	0.528130536760037	3
Sampled	0.655324868578972	3
Random	0.598914263522734	3
Sampled	0.63162014268234	3
Random	0.528984802599376	3
Sampled	0.539611585385181	3
Random	0.810134526112841	3
Sampled	0.531489076493174	3
Random	0.613167306792421	3
Sampled	0.529438036572749	3
Random	0.893035381157161	3
Sampled	0.617128520940438	3
Random	0.398980916024696	3
Sampled	0.402812586793761	3
Random	1.08098351117197	3
Sampled	0.535378573813168	3
Random	0.999946906023499	3
Sampled	0.515218550876182	3
Random	1.04770082770191	3
Sampled	0.496534510288997	3
Random	0.442821709052153	3
Sampled	0.518517984284899	3
Random	0.714836978535803	3
Sampled	0.515700953141952	3
Random	0.878926760551186	3
Sampled	0.468797479812814	3
Random	0.35421027004105	3
Sampled	0.520688744947706	3
Random	0.637841224230527	3
Sampled	0.517091395103807	3
Random	0.387042432149041	3
Sampled	0.501507911474065	3
Random	0.708669453191462	3
Sampled	0.579320848543705	3
Random	0.494345782277537	3
Sampled	0.495641500537884	3
Random	0.852353288711984	3
Sampled	0.588598277790743	3
Random	0.534837310929801	3
Sampled	0.377532790825784	3
Random	0.683604115198858	3
Sampled	0.532589494761931	3
Random	0.771769047431882	3
Sampled	0.66538863568461	3
Random	0.348970216051025	3
Sampled	0.602148761246611	3
Random	0.874749259605184	3
Sampled	0.540660117034771	3
Random	0.751690918583158	3
Sampled	0.508921430475043	3
Random	1.04076862258844	3
Sampled	0.474181771475689	3
Random	0.785388397262662	3
Sampled	0.529489313238413	3
Random	0.640445702683767	3
Sampled	0.581210336671975	3
Random	0.677132048479201	3
Sampled	0.556557494909635	3
Random	0.492715714155844	3
Sampled	0.447710434772393	3
Random	0.464444908013207	3
Sampled	0.495415818866671	3
Random	0.921767868084546	3
Sampled	0.542002812907346	3
Random	0.919584262844857	3
Sampled	0.674057607519851	3
Random	0.622592417227217	3
Sampled	0.557174098642473	3
Random	0.687667888978266	3
Sampled	0.515228722824637	3
Random	0.709553099811379	3
Sampled	0.486032880380068	3
Random	0.713362194848056	3
Sampled	0.67395135449548	3
Random	0.336591614992439	3
Sampled	0.546015875501889	3
Random	0.97285562040235	3
Sampled	0.551530298767128	3
Random	0.500418836315647	3
Sampled	0.447755336418169	3
Random	0.584236501081449	3
Sampled	0.491868929770371	3
Random	0.812080702327514	3
Sampled	0.519003355409894	3
Random	0.635981110373017	3
Sampled	0.563224528712311	3
Random	0.833582540148245	3
Sampled	0.609776872154657	3
Random	0.856251122940547	3
Sampled	0.427766675062551	3
Random	0.818032542390841	3
Sampled	0.679398421343666	3
Random	1.04470040868163	3
Sampled	0.542124979304008	3
Random	0.503198092646169	3
Sampled	0.515000372188228	3
Random	0.406517277063463	3
Sampled	0.56998052222353	3
Random	0.982269093473343	3
Sampled	0.626628362863914	3
Random	0.650118294750773	3
Sampled	0.75210633078035	3
Random	0.58675380896949	3
Sampled	0.595265216785623	3
Random	0.361424547021763	3
Sampled	0.634954363224307	3
Random	0.28627166711992	3
Sampled	0.598944165938842	3
Random	0.767570861331506	3
Sampled	0.585606191741085	3
Random	0.494452066128667	3
Sampled	0.568813196212425	3
Random	1.02937205720977	3
Sampled	0.458739240271288	3
Random	0.735106040431396	3
Sampled	0.473650192217327	3
Random	0.626376386205158	3
Sampled	0.494715490799107	3
Random	1.05288338731552	3
Sampled	0.471480202457076	3
Random	0.969631957836544	3
Sampled	0.487367824871747	3
Random	1.05227668268992	3
Sampled	0.578244346385565	3
Random	0.611347511185086	3
Sampled	0.465610446102561	3
Random	0.415043573663645	3
Sampled	0.573376892771063	3
Random	0.531870650672068	3
Sampled	0.513024740597667	3
Random	0.42105674710918	3
Sampled	0.668487828654228	3
Random	0.95812695381689	3
Sampled	0.465943983541759	3
Random	0.604240733899064	3
Sampled	0.498808280104539	3
Random	0.869764774784804	3
Sampled	0.568794014202871	3
Random	0.818988188860661	3
Sampled	0.573749516665009	3
Random	0.759645941133587	3
Sampled	0.540674294611439	3
Random	0.462133172686226	3
Sampled	0.524622575073498	3
Random	0.625740771943907	3
Sampled	0.710100039514782	3
Random	0.639399900864985	3
Sampled	0.437651094618616	3
Random	0.481786292188137	3
Sampled	0.647140592084863	3
Random	0.819573636901215	3
Sampled	0.467508372375171	3
Random	0.509289935812642	3
Sampled	0.541328626293631	3
Random	0.706396829087201	3
Sampled	0.495502560076038	3
Random	0.587494494586674	3
Sampled	0.468006388267356	3
Random	0.728860490955937	3
Sampled	0.525521372660947	3
Random	0.954346249150893	3
Sampled	0.502671078327666	3
Random	0.687535885823789	3
Sampled	0.726043770126806	3
Random	0.588987401048976	3
Sampled	0.517358834120477	3
Random	0.36444216427291	3
Sampled	0.490752575987696	3
Random	0.393133902058971	3
Sampled	0.442167295581157	3
Random	0.463151838567526	3
Sampled	0.654863608609122	3
Random	0.645014868693366	3
Sampled	0.541964157425126	3
Random	0.375443105561313	3
Sampled	0.482672051089444	3
Random	0.710966884229397	3
Sampled	0.461669596430427	3
Random	0.713087464283362	3
Sampled	0.6057820602409	3
Random	0.674027876005024	3
Sampled	0.539321207807616	3
Random	0.441161611059335	3
Sampled	0.519861091218388	3
Random	0.577018300962253	3
Sampled	0.470939807994135	3
Random	0.715477386144992	3
Sampled	0.663241291798119	3
Random	1.28065098962005	3
Sampled	0.586861177849289	3
Random	0.625750627857777	3
Sampled	0.555868010322349	3
Random	0.76685445750232	3
Sampled	0.767338409164679	3
Random	0.86893736483478	3
Sampled	0.659748081114589	3
Random	0.589627835343177	3
Sampled	0.557295553313709	3
Random	0.338111244925088	3
Sampled	0.490158306485181	3
Random	0.596608135210239	3
Sampled	0.552527217883648	3
Random	0.433846127955696	3
Sampled	0.451315987703061	3
Random	0.407255932213427	3
Sampled	0.534575237808824	3
Random	0.820373826387407	3
Sampled	0.5238586077472	3
Random	0.784527232821013	3
Sampled	0.503549505196548	3
Random	0.830442561440633	3
Sampled	0.450404785237009	3
Random	0.502252053124331	3
Sampled	0.499286665448358	3
Random	0.50439691696782	3
Sampled	0.580362639584042	3
Random	0.362014557903589	3
Sampled	0.572428282076534	3
Random	0.313460339146301	3
Sampled	0.415587790581911	3
Random	0.368470017136987	3
Sampled	0.62065443291136	3
Random	0.692046111544661	3
Sampled	0.667741853141679	3
Random	0.490090951823683	3
Sampled	0.506734161638128	3
Random	0.431344334336437	3
Sampled	0.448320022501332	3
Random	0.928374500909513	3
Sampled	0.658090561749755	3
Random	0.861373141812735	3
Sampled	0.423579865965945	3
Random	0.93579545035497	3
Sampled	0.683692290747242	3
Random	1.10979386295995	3
Sampled	0.521133745648609	3
Random	0.566640935908081	3
Sampled	0.609452102718238	3
Random	1.01797780079376	3
Sampled	0.589854963740745	3
Random	0.982066470538921	3
Sampled	0.537544254664457	3
Random	0.816988395790362	3
Sampled	0.563505623183697	3
Random	0.620973726995671	3
Sampled	0.557157125719003	3
Random	0.801160579044259	3
Sampled	0.480542861877806	3
Random	0.600373635757355	3
Sampled	0.530276377672147	3
Random	0.676748559526605	3
Sampled	0.493767888351391	3
Random	0.578916820704518	3
Sampled	0.552462102950657	3
Random	0.727260627420549	3
Sampled	0.60488176684257	3
Random	0.60854299600405	3
Sampled	0.536521565307355	3
Random	1.03711690014829	3
Sampled	0.467980234611632	3
Random	0.973731557734318	3
Sampled	0.542653108700239	3
Random	0.378277347982901	3
Sampled	0.575320369346395	3
Random	0.571799559759979	3
Sampled	0.491948549029367	3
Random	0.960358156716151	3
Sampled	0.58693581140827	3
Random	0.710807915988472	3
Sampled	0.44441076645047	3
Random	0.563431900003572	3
Sampled	0.513541356025144	3
Random	0.676080933370185	3
Sampled	0.613256857084014	3
Random	0.967902449701231	3
Sampled	0.58367585418092	3
Random	0.409565654644082	3
Sampled	0.497901864339626	3
Random	0.339882690248558	3
Sampled	0.452437585536195	3
Random	0.656547769719353	3
Sampled	0.622483901428325	3
Random	0.424343731373824	3
Sampled	0.676431340746584	3
Random	0.766465666512175	3
Sampled	0.556522843595636	3
Random	0.609183493187041	3
Sampled	0.41054464278201	3
Random	0.966193196979292	3
Sampled	0.448982070190528	3
Random	0.54203051104265	3
Sampled	0.557951336189608	3
Random	0.52259927669625	3
Sampled	0.706012580493641	3
Random	0.710128399814982	3
Sampled	0.596152364433435	3
Random	0.709305202558065	3
Sampled	0.516078222920779	3
Random	0.983296350772659	3
Sampled	0.543864805843133	3
Random	1.04425424577541	3
Sampled	0.504632039592764	3
Random	0.764189949668468	3
Sampled	0.580136943123441	3
Random	1.12170373043263	3
Sampled	0.529466471359244	3
Random	0.866336320627242	3
Sampled	0.482714850468535	3
Random	0.39821488737716	3
Sampled	0.556799333368571	3
Random	0.622359013844421	3
Sampled	0.516209042034345	3
Random	0.694850882881483	3
Sampled	0.624035025144839	3
Random	1.03641468536192	3
Sampled	0.501871733342089	3
Random	1.01633953543594	3
Sampled	0.516319065288723	3
Random	0.622160834324753	3
Sampled	0.538696326896325	3
Random	0.441587748410462	3
Sampled	0.457530291480617	3
Random	0.992177188468823	3
Sampled	0.503390336206112	3
Random	0.991686197498379	3
Sampled	0.516991790035706	3
Random	1.0915926575646	3
Sampled	0.592791884028745	3
Random	0.72071480911413	3
Sampled	0.449606880196301	3
Random	0.682361044210906	3
Sampled	0.618285836926587	3
Random	0.749732719944599	3
Sampled	0.45519527817725	3
Random	0.615683584192435	3
Sampled	0.436572478527394	3
Random	1.02495133368613	3
Sampled	0.568021565912966	3
Random	1.09606945501861	3
Sampled	0.428253496546524	3
Random	0.862103496592715	3
Sampled	0.573775378483141	3
Random	1.12472109202265	3
Sampled	0.687754610677984	3
Random	0.971482655843962	3
Sampled	0.537489337207266	3
Random	0.584156508034031	3
Sampled	0.678475169495488	3
Random	0.412463667914648	3
Sampled	0.611111665160789	3
Random	0.47482090298423	3
Sampled	0.54097635352663	3
Random	1.04165885891118	3
Sampled	0.528781239057395	3
Random	0.580353025241795	3
Sampled	0.580154089883518	3
Random	1.20382214122197	3
Sampled	0.561031358250968	3
Random	0.431582183177266	3
Sampled	0.511682304470367	3
Random	0.672895457026676	3
Sampled	0.509933654212765	3
Random	0.919793899845408	3
Sampled	0.683453387543223	3
Random	0.373989415272206	3
Sampled	0.454678028937548	3
Random	0.732391250865368	3
Sampled	0.587016607717845	3
Random	1.32329242845579	3
Sampled	0.562200952658454	3
Random	0.613626755712339	3
Sampled	0.734078090852263	3
Random	0.467290597042596	3
Sampled	0.459936795561915	3
Random	0.741168490564244	3
Sampled	0.515256361890814	3
Random	0.454492428997782	3
Sampled	0.499145088719653	3
Random	1.02070654475583	3
Sampled	0.61966341089396	3
Random	0.682403088914679	3
Sampled	0.485718366488106	3
Random	0.813603023509145	3
Sampled	0.606348613292569	3
Random	0.614721793065944	3
Sampled	0.578457271753177	3
Random	0.469876260940515	3
Sampled	0.494478542613924	3
Random	0.622167863337466	3
Sampled	0.615571941690893	3
Random	0.825124866894564	3
Sampled	0.590245380216862	3
Random	0.481958373971098	3
Sampled	0.448521595496066	3
Random	0.866152155416542	3
Sampled	0.509971425367591	3
Random	0.652760222219002	3
Sampled	0.511449224753111	3
Random	0.502791614625627	3
Sampled	0.468437391798954	3
Random	0.357318157766781	3
Sampled	0.60980737008386	3
Random	0.875022166019782	3
Sampled	0.524080728609385	3
Random	0.461261165225151	3
Sampled	0.526319406909362	3
Random	0.725147677032857	3
Sampled	0.642173670732192	3
Random	0.909006119289838	3
Sampled	0.673845944816302	3
Random	0.667605833204243	3
Sampled	0.570794902112225	3
Random	1.13136810092078	3
Sampled	0.646774352268059	3
Random	0.365585578772939	3
Sampled	0.499544721024349	3
Random	0.806710775458116	3
Sampled	0.483283157846621	3
Random	0.700753121248668	3
Sampled	0.567041270123143	3
Random	0.534729395483812	3
Sampled	0.460676503185448	3
Random	0.993430898706829	3
Sampled	0.546819494068824	3
Random	0.646734830384578	3
Sampled	0.523389340458711	3
Random	1.2540423777979	3
Sampled	0.46445217859393	3
Random	0.774114383139417	3
Sampled	0.58822152533154	3
Random	0.538930398244527	3
Sampled	0.585016337199342	3
Random	0.567217476713237	3
Sampled	0.541622096053693	3
Random	0.917894765748818	3
Sampled	0.530324690133428	3
Random	0.836240331691798	3
Sampled	0.515504377970304	3
Random	0.520394591117917	3
Sampled	0.488677878421875	3
Random	1.05493884556428	3
Sampled	0.455518945607428	3
Random	0.684566345974886	3
Sampled	0.559141134108194	3
Random	1.17530186036191	3
Sampled	0.51792430830079	3
Random	0.835271489804567	3
Sampled	0.442467086492972	3
Random	1.23893383054648	3
Sampled	0.51581348789494	3
Random	0.672873483906656	3
Sampled	0.607252402551803	3
Random	0.932174428385619	3
Sampled	0.568385456592002	3
Random	1.32413998585056	3
Sampled	0.550772966913104	3
Random	0.409598124892657	3
Sampled	0.483540342680328	3
Random	0.650211161295268	3
Sampled	0.410716622775015	3
Random	0.781935757208913	3
Sampled	0.556761112670492	3
Random	0.614860192527319	3
Sampled	0.477802036907188	3
Random	0.774976212349378	3
Sampled	0.536995671299584	3
Random	0.512185223325915	3
Sampled	0.714372767315669	3
Random	0.875885669921563	3
Sampled	0.658066543339473	3
Random	0.375511791091016	3
Sampled	0.665233919016701	3
Random	0.808259743051255	3
Sampled	0.553353961723613	3
Random	0.467878841376504	3
Sampled	0.499293313334321	3
Random	0.934668393149437	3
Sampled	0.549566319475722	3
Random	0.40775515433075	3
Sampled	0.611914572986872	3
Random	0.612434585643719	3
Sampled	0.621202840479614	3
Random	0.807808211319938	3
Sampled	0.532034692007303	3
Random	0.350095358767417	3
Sampled	0.475472081595528	3
Random	0.578332930277419	3
Sampled	0.472226231511327	3
Random	0.510111557574791	3
Sampled	0.552856259133952	3
Random	1.09819612444248	3
Sampled	0.519074693803836	3
Random	0.854898530542665	3
Sampled	0.582998632930103	3
Random	0.913512645335989	3
Sampled	0.520802504448078	3
Random	0.556142882118822	3
Sampled	0.661078359308431	3
Random	0.958230664378946	3
Sampled	0.452568158916703	3
Random	0.428097227328758	3
Sampled	0.542675654539703	3
Random	0.821196778646526	3
Sampled	0.54666640981555	3
Random	0.934321046843908	3
Sampled	0.482389895969967	3
Random	0.429787568424431	3
Sampled	0.418278956134473	3
Random	0.819443000448774	3
Sampled	0.525981939332933	3
Random	0.919090701262852	3
Sampled	0.441246849939547	3
Random	0.545524536017	3
Sampled	0.445629343090124	3
Random	1.37434355592445	3
Sampled	0.639401481613713	3
Random	0.767906881916745	3
Sampled	0.471688467317093	3
Random	1.10544375694467	3
Sampled	0.528230142984131	3
Random	0.584992867786469	3
Sampled	0.624230449786806	3
Random	0.74323184238353	3
Sampled	0.492986950253101	3
Random	0.544213167058109	3
Sampled	0.608411797777635	3
Random	0.923234297493392	3
Sampled	0.588011882406441	3
Random	0.586016269737186	3
Sampled	0.546960837955198	3
Random	0.537185804565649	3
Sampled	0.44361896243944	3
Random	0.634609859009039	3
Sampled	0.493205928945506	3
Random	0.547351770915114	3
Sampled	0.461223598683363	3
Random	0.435145785775536	3
Sampled	0.500650737179847	3
Random	0.668164916029723	3
Sampled	0.5553948908851	3
Random	0.30827279415552	3
Sampled	0.533882370902068	3
Random	0.727117356542585	3
Sampled	0.471401341298878	3
Random	0.896086849262129	3
Sampled	0.496972801512493	3
Random	1.34228709549464	3
Sampled	0.517951316401958	3
Random	0.787145608732496	3
Sampled	0.55170147794645	3
Random	0.580773291588646	3
Sampled	0.577106608403966	3
Random	0.472693703408398	3
Sampled	0.592100005973655	3
Random	0.725019856190176	3
Sampled	0.694027411566525	3
Random	0.579297409846024	3
Sampled	0.478856019348489	3
Random	0.810007584794031	3
Sampled	0.506217301309019	3
Random	0.597678501991583	3
Sampled	0.583933130665689	3
Random	0.935796471240186	3
Sampled	0.483351373099959	3
Random	0.688133603080518	3
Sampled	0.492052709144212	3
Random	0.546697145057617	3
Sampled	0.535852836402531	3
Random	0.556574567102081	3
Sampled	0.586240160162745	3
Random	0.959184542398844	3
Sampled	0.651998514439733	3
Random	0.807090489617617	3
Sampled	0.519687009574619	3
Random	0.782020025284693	3
Sampled	0.565436899455652	3
Random	0.520991784519775	3
Sampled	0.506192818432653	3
Random	0.639257411631082	3
Sampled	0.508999804450425	3
Random	0.649443436183952	3
Sampled	0.554267341533016	3
Random	0.544567739142879	3
Sampled	0.613265529161362	3
Random	0.691260033049001	3
Sampled	0.643645915746543	3
Random	0.795576189119516	3
Sampled	0.508088822745157	3
Random	0.417913400928124	3
Sampled	0.466456529418992	3
Random	0.463065707812477	3
Sampled	0.484574340841216	3
Random	0.593373909319137	3
Sampled	0.565031459861629	3
Random	0.339003530874043	3
Sampled	0.520314471757353	3
Random	1.27757118769619	3
Sampled	0.527432449224747	3
Random	0.437971597013972	3
Sampled	0.471683045339673	3
Random	1.08812141769012	3
Sampled	0.526758528227356	3
Random	0.581349393980797	3
Sampled	0.389302178811348	3
Random	1.00576608307775	3
Sampled	0.58038726616097	3
Random	0.57105060310971	3
Sampled	0.555945128225506	3
Random	1.0245714163173	3
Sampled	0.541447766628756	3
Random	1.21979895349575	3
Sampled	0.499799176036879	3
Random	0.640913085496415	3
Sampled	0.649221344138212	3
Random	0.678621215643387	3
Sampled	0.605695296572285	3
Random	1.0619939146354	3
Sampled	0.430764793453155	3
Random	0.694128547888391	3
Sampled	0.644505499445535	3
Random	1.15305636089611	3
Sampled	0.557762895758122	3
Random	0.441874815575204	3
Sampled	0.645024140602997	3
Random	0.683471358157356	3
Sampled	0.663594350649758	3
Random	0.654281987992909	3
Sampled	0.571118066337662	3
Random	0.675189141876918	3
Sampled	0.530199782810129	3
Random	0.408486808374776	3
Sampled	0.482442261528379	3
Random	0.38601062690513	3
Sampled	0.534359197489737	3
Random	0.37901128905876	3
Sampled	0.521503396670039	3
Random	0.970368613125499	3
Sampled	0.462986617092073	3
Random	0.969123615219069	3
Sampled	0.535989340239449	3
Random	0.654617623452015	3
Sampled	0.667484204777764	3
Random	0.687166361363499	3
Sampled	0.568562023184275	3
Random	0.775312786899428	3
Sampled	0.45259007977585	3
Random	0.509412924656515	3
Sampled	0.507480104778814	3
Random	0.472216253603916	3
Sampled	0.52974731903306	3
Random	0.693099166001786	3
Sampled	0.617716745666492	3
Random	0.626315412882953	3
Sampled	0.523918581878667	3
Random	0.397335223974022	3
Sampled	0.535592590006729	3
Random	0.59730902984386	3
Sampled	0.507734847141392	3
Random	0.983557249568051	3
Sampled	0.38964418655184	3
Random	0.442404548461266	3
Sampled	0.595095532815896	3
Random	0.625316093523832	3
Sampled	0.552313102442317	3
Random	0.676552789787777	3
Sampled	0.49887200796484	3
Random	0.83844395506291	3
Sampled	0.495962017616479	3
Random	0.996910295713241	3
Sampled	0.545182564307296	3
Random	0.702028511753294	3
Sampled	0.512271992023507	3
Random	0.379827213161158	3
Sampled	0.528418177910306	3
Random	0.464739534523936	3
Sampled	0.51616920231739	3
Random	1.11465608847835	3
Sampled	0.501342954032963	3
Random	0.655618528261371	3
Sampled	0.506489561841021	3
Random	0.827760368347043	3
Sampled	0.660766181067343	3
Random	0.668156103144672	3
Sampled	0.507576609024695	3
Random	0.915662310033605	3
Sampled	0.426881354290186	3
Random	0.736289594400122	3
Sampled	0.517968355021489	3
Random	0.342059778241802	3
Sampled	0.481852087242786	3
Random	0.79283797110863	3
Sampled	0.49574581100912	3
Random	0.467595971053926	3
Sampled	0.562529468409603	3
Random	1.09733141330352	3
Sampled	0.604010748489161	3
Random	0.611157523372468	3
Sampled	0.438850269433083	3
Random	0.946612815656656	3
Sampled	0.640572548870766	3
Random	0.395010744263998	3
Sampled	0.500797228809141	3
Random	0.739864765128222	3
Sampled	0.565498692824846	3
Random	1.0279168391364	3
Sampled	0.503907681746465	3
Random	1.27274336297589	3
Sampled	0.573955610600404	3
Random	0.493949295742299	3
Sampled	0.580382339710074	3
Random	0.83641609740217	3
Sampled	0.560730103181299	3
Random	0.487390965240806	3
Sampled	0.639332500797043	3
Random	0.537349119344861	3
Sampled	0.505754141080605	3
Random	0.455374677890635	3
Sampled	0.507745319975401	3
Random	0.405014486679622	3
Sampled	0.650168549966785	3
Random	0.825255171313107	3
Sampled	0.576419625001959	3
Random	0.425201695423664	3
Sampled	0.475141994029734	3
Random	0.378863917130675	3
Sampled	0.537058479073314	3
Random	0.651457882371218	3
Sampled	0.460388165916249	3
Random	0.774982234638204	3
Sampled	0.747784389490588	3
Random	0.424790282034291	3
Sampled	0.515652421292711	3
Random	1.20579357952424	3
Sampled	0.449728746409556	3
Random	0.413118420605728	3
Sampled	0.635658077352458	3
Random	0.41767776724339	3
Sampled	0.572195354242172	3
Random	0.47547961546661	3
Sampled	0.507915335424967	3
Random	0.799015695098453	3
Sampled	0.501232878510106	3
Random	0.693271382234776	3
Sampled	0.515696632853115	3
Random	0.696831381893511	3
Sampled	0.465530021595994	3
Random	1.09066777359629	3
Sampled	0.483886771902456	3
Random	0.387939887246592	3
Sampled	0.467885629716506	3
Random	0.933982103253337	3
Sampled	0.647519601668072	3
Random	0.812551179417893	3
Sampled	0.512558003063105	3
Random	0.598642550245091	3
Sampled	0.531262223491792	3
Random	0.499357053104282	3
Sampled	0.556184853574431	3
Random	1.08042545723416	3
Sampled	0.488308504537814	3
Random	0.606636130161652	3
Sampled	0.539835874091787	3
Random	0.429726272630663	3
Sampled	0.561341513386329	3
Random	1.34211518382741	3
Sampled	0.549991970973563	3
Random	1.17462060525518	3
Sampled	0.675004766472764	3
Random	0.68881860691839	3
Sampled	0.630188749096728	3
Random	0.966377660849395	3
Sampled	0.510115876833219	3
Random	1.08233439364549	3
Sampled	0.450940799470182	3
Random	0.41937311497162	3
Sampled	0.527506576316898	3
Random	1.06069393406205	3
Sampled	0.596198928688684	3
Random	0.545859326535384	3
Sampled	0.443457596257105	3
Random	0.381625355504698	3
Sampled	0.452451542847549	3
Random	0.46201222268349	3
Sampled	0.541815631535712	3
Random	0.677340492503769	3
Sampled	0.504437698974424	3
Random	1.30052723881314	3
Sampled	0.759840542533219	3
Random	0.530296480989633	3
Sampled	0.469136953179312	3
Random	0.927560912315901	3
Sampled	0.515451394220528	3
Random	0.701240468584711	3
Sampled	0.562743485640897	3
Random	0.766927070554353	3
Sampled	0.603595236034095	3
Random	0.812455748954945	3
Sampled	0.488507304235317	3
Random	0.867414113348945	3
Sampled	0.691280972470516	3
Random	0.708626638239705	3
Sampled	0.530358989116435	3
Random	0.802152937277436	3
Sampled	0.468590812470272	3
Random	0.760141914612541	3
Sampled	0.459715441056083	3
Random	0.819943782357983	3
Sampled	0.545455456791455	3
Random	0.901122200169524	3
Sampled	0.517301743305406	3
Random	0.706817856266181	3
Sampled	0.46760429739764	3
Random	0.439171085703141	3
Sampled	0.510365356257282	3
Random	0.700552027803606	3
Sampled	0.606289242867618	3
Random	0.463414761553352	3
Sampled	0.529315068733966	3
Random	1.05081241203864	3
Sampled	0.419737750591013	3
Random	1.05500787880452	3
Sampled	0.48519924307799	3
Random	0.453723529939206	3
Sampled	0.571828003208803	3
Random	0.610902088060361	3
Sampled	0.523161875224946	3
Random	0.427671917545015	3
Sampled	0.550954305686823	3
Random	1.22139249504039	3
Sampled	0.716708974266504	3
Random	0.41584239947967	3
Sampled	0.678734213303307	3
Random	0.969164715077103	3
Sampled	0.42709665957396	3
Random	0.32759574913245	3
Sampled	0.526305605274061	3
Random	0.980386600775694	3
Sampled	0.501749054077202	3
Random	1.08038824359922	3
Sampled	0.600488105986754	3
Random	0.782119904302826	3
Sampled	0.455060783161113	3
Random	0.930036414865115	3
Sampled	0.57895317127637	3
Random	0.529439573813087	3
Sampled	0.503886754589294	3
Random	1.17540752912558	3
Sampled	0.514893608614174	3
Random	1.37814524807069	3
Sampled	0.547695254485523	3
Random	1.01885417212522	3
Sampled	0.551774177111136	3
Random	0.323216807915572	3
Sampled	0.514869417344402	3
Random	0.907430077981865	3
Sampled	0.542412728568883	3
Random	1.0049739657472	3
Sampled	0.52704928282568	3
Random	0.352750397749742	3
Sampled	0.540033218938761	3
Random	0.662845104575719	3
Sampled	0.550115401083971	3
Random	0.855319519833952	3
Sampled	0.473608544858328	3
Random	0.391877606814682	3
Sampled	0.586723786915139	3
Random	0.814025364545503	3
Sampled	0.617857322003889	3
Random	0.444872346335824	3
Sampled	0.500260561791592	3
Random	0.572930158281696	3
Sampled	0.483340018093222	3
Random	0.450289307745903	3
Sampled	0.636036637393397	3
Random	1.15500583700334	3
Sampled	0.517457344767542	3
Random	0.710430390115198	3
Sampled	0.392882651788789	3
Random	0.97775247077722	3
Sampled	0.661229350762184	3
Random	1.21983659511724	3
Sampled	0.517059576919009	3
Random	0.653008066852807	3
Sampled	0.543635057739655	3
Random	0.891306545223052	3
Sampled	0.546331054568953	3
Random	0.48044041734177	3
Sampled	0.594511554096523	3
Random	0.503726247376629	3
Sampled	0.541171900807976	3
Random	0.916571077840153	3
Sampled	0.510589509682118	3
Random	0.945824162533036	3
Sampled	0.523343440706763	3
Random	1.10096027542875	3
Sampled	0.508088130824158	3
Random	1.12004562294864	3
Sampled	0.538956903040796	3
Random	1.07419540656598	3
Sampled	0.606775037876893	3
Random	1.14659751172527	3
Sampled	0.488133610185174	3
Random	0.729967899840252	3
Sampled	0.658072257374228	3
Random	0.963053816503975	3
Sampled	0.551658915542029	3
Random	0.620529226982627	3
Sampled	0.649099827788373	3
Random	0.729226463549324	3
Sampled	0.505828483589398	3
Random	0.586069344082433	3
Sampled	0.580855378410206	3
Random	0.719300200931295	3
Sampled	0.577197848024797	3
Random	0.603785823201002	3
Sampled	0.496923600012854	3
Random	0.593126164357462	3
Sampled	0.542365478706022	3
Random	0.818604401371176	3
Sampled	0.682863096907756	3
Random	0.841753135175754	3
Sampled	0.493497400626978	3
Random	0.358977739801921	3
Sampled	0.501523323160393	3
Random	0.865477738988771	3
Sampled	0.656121887384193	3
Random	0.594481873144488	3
Sampled	0.445473416345181	3
Random	0.763781922214434	3
Sampled	0.488080251629449	3
Random	1.02789230031198	3
Sampled	0.498903416669553	3
Random	1.21675942341941	3
Sampled	0.489528001182197	3
Random	0.816044009238186	3
Sampled	0.526704541131573	3
Random	0.483608371947248	3
Sampled	0.499595105256356	3
Random	0.690589835223463	3
Sampled	0.500271438817139	3
Random	0.814304940595231	3
Sampled	0.511043261857905	3
Random	0.401422960055707	3
Sampled	0.607689957319861	3
Random	1.02693339239002	3
Sampled	0.634432114477611	3
Random	0.820971219784298	3
Sampled	0.507226430887491	3
Random	0.596033594957449	3
Sampled	0.59854827432239	3
Random	0.555315415517058	3
Sampled	0.589054240157219	3
Random	0.519872280977887	3
Sampled	0.695818755638455	3
Random	1.06810712002946	3
Sampled	0.635381502888014	3
Random	0.435979889107216	3
Sampled	0.53440027786807	3
Random	0.834730474279289	3
Sampled	0.463237357112515	3
Random	0.949459747564112	3
Sampled	0.479586220346689	3
Random	0.908117352604087	3
Sampled	0.634831440991652	3
Random	0.909186042674586	3
Sampled	0.631147307835666	3
Random	0.519374426090825	3
Sampled	0.558020096854931	3
Random	0.441581698910003	3
Sampled	0.612444014313493	3
Random	0.451955827547879	3
Sampled	0.500154039881588	3
Random	1.16836987107071	3
Sampled	0.558823947818639	3
Random	0.428535490966872	3
Sampled	0.48696460913636	3
Random	1.0656011206443	3
Sampled	0.426697983085968	3
Random	0.770017710071801	3
Sampled	0.455973112900567	3
Random	0.304940931971079	3
Sampled	0.446085015878645	3
Random	0.736153565585019	3
Sampled	0.603464529309519	3
Random	0.39003221658172	3
Sampled	0.526022822608862	3
Random	0.694888347346357	3
Sampled	0.496015626396792	3
Random	0.583104485215519	3
Sampled	0.541830548957667	3
Random	0.418029916238263	3
Sampled	0.542111937350253	3
Random	0.571458091699608	3
Sampled	0.515109894578158	3
Random	0.882983994172161	3
Sampled	0.502339905090013	3
Random	0.728609416691797	3
Sampled	0.448445077182681	3
Random	0.571939948263028	3
Sampled	0.548983177585228	3
Random	0.614778028285619	3
Sampled	0.530542775221529	3
Random	1.29654928798073	3
Sampled	0.486469448204148	3
Random	1.1409210759913	3
Sampled	0.578606398794025	3
Random	0.338855848786232	3
Sampled	0.541404791386086	3
Random	0.756465200256979	3
Sampled	0.491647025969756	3
Random	0.848048547598779	3
Sampled	0.567109147695381	3
Random	1.00679998985435	3
Sampled	0.593238540576262	3
Random	0.886727484997551	3
Sampled	0.391182086059261	3
[truncated: 2,001 more rows]
