# Supplementary material for: A branching model of lineage differentiation underpinning the neurogenic potential of enteric glia
Source: Nat Commun. 2023 Sep 22;14:5904. doi: 10.1038/s41467-023-41492-3 (PMC10516949; doi:10.1038/s41467-023-41492-3)
Supplement: Supplementary file 6 — Source Data [file 41467_2023_41492_MOESM6_ESM.zip › source_data/FigS2b_neuronal_random.csv]

type	value	pc
Sampled	0.512895335076717	2
Random	0.655549538844446	2
Sampled	0.525861670973422	2
Random	0.75578884877043	2
Sampled	0.545309235310344	2
Random	0.83793114129264	2
Sampled	0.490417974063229	2
Random	0.326647588399114	2
Sampled	1.26317133956723	2
Random	0.713147972592627	2
Sampled	0.538538462569861	2
Random	0.467847801835348	2
Sampled	0.568467507855011	2
Random	0.532482941978842	2
Sampled	0.515441320928532	2
Random	1.00366889596086	2
Sampled	0.526338125891912	2
Random	0.378399259411157	2
Sampled	0.429095371675129	2
Random	0.688392675162834	2
Sampled	0.817317664441793	2
Random	1.06421080924653	2
Sampled	0.511137528564935	2
Random	0.322732786823053	2
Sampled	0.4993648387008	2
Random	1.0140487742879	2
Sampled	0.596547169183587	2
Random	0.83455130549275	2
Sampled	0.809808582186102	2
Random	0.627892010878837	2
Sampled	0.494073361346193	2
Random	0.574365368794518	2
Sampled	0.393850298574795	2
Random	0.873048795637228	2
Sampled	0.538870518605132	2
Random	0.832907384409864	2
Sampled	0.539655031551727	2
Random	1.26069766993453	2
Sampled	0.285091528618105	2
Random	0.587840115569108	2
Sampled	0.349227516450972	2
Random	0.379359280585961	2
Sampled	0.460233216619745	2
Random	0.662415816242625	2
Sampled	0.838845268980678	2
Random	0.816223237541764	2
Sampled	0.525202292241955	2
Random	1.03391467512856	2
Sampled	0.676523038945735	2
Random	0.566414616218962	2
Sampled	0.594635147603807	2
Random	0.227151162033706	2
Sampled	0.754075152744581	2
Random	0.917387190520474	2
Sampled	0.435377623352776	2
Random	0.949376156079336	2
Sampled	0.458988356688621	2
Random	0.473074369233192	2
Sampled	0.512089831279078	2
Random	0.978443903404578	2
Sampled	0.322396292490901	2
Random	1.00606196002387	2
Sampled	0.713250687596163	2
Random	0.693112215550653	2
Sampled	0.477624466444406	2
Random	1.43765812780155	2
Sampled	0.649725919591413	2
Random	0.551148608770384	2
Sampled	0.512548734862602	2
Random	0.515632479255243	2
Sampled	0.60711312494804	2
Random	0.466766613188894	2
Sampled	0.687522736246262	2
Random	0.649635774702133	2
Sampled	0.249631260190717	2
Random	0.577849876703449	2
Sampled	0.394143119195308	2
Random	0.994953914705813	2
Sampled	0.533179389197837	2
Random	0.241925218481347	2
Sampled	0.490804614806582	2
Random	0.335533721571434	2
Sampled	0.693450576586802	2
Random	0.353416645781594	2
Sampled	0.410484692440796	2
Random	0.946223898264082	2
Sampled	0.409323289093999	2
Random	0.663357502930479	2
Sampled	0.769711300725327	2
Random	0.49918972206261	2
Sampled	0.353856723221435	2
Random	0.938990068539696	2
Sampled	0.43225970225802	2
Random	0.435592410519537	2
Sampled	0.465218321989937	2
Random	0.597904413658758	2
Sampled	0.680791919008104	2
Random	0.648673892077832	2
Sampled	1.20745711380384	2
Random	0.826842970829873	2
Sampled	0.42249108822649	2
Random	0.436608602192808	2
Sampled	0.685946514533435	2
Random	0.553502727206215	2
Sampled	0.351086068464646	2
Random	0.441669893655592	2
Sampled	0.61052323844147	2
Random	1.33461533168044	2
Sampled	0.457826506702553	2
Random	1.18540154301346	2
Sampled	0.462311441136581	2
Random	1.08690864892156	2
Sampled	1.25765155903512	2
Random	0.522016069447928	2
Sampled	0.444650721238558	2
Random	0.357150486217276	2
Sampled	0.284621245681763	2
Random	0.577963109399436	2
Sampled	0.477378276127063	2
Random	0.302135299961953	2
Sampled	0.507123721738255	2
Random	1.13534327829198	2
Sampled	0.711511811263053	2
Random	0.370857253647849	2
Sampled	0.441753402391389	2
Random	0.689165137519547	2
Sampled	0.355898988306569	2
Random	0.901552134415196	2
Sampled	0.567652309586285	2
Random	1.17272690302336	2
Sampled	0.504391685716376	2
Random	0.993831929070358	2
Sampled	1.07479356931226	2
Random	0.410270992055351	2
Sampled	0.71645583484133	2
Random	0.569146584623174	2
Sampled	0.797934242286326	2
Random	0.454038124976998	2
Sampled	0.53809193771923	2
Random	1.1946499223198	2
Sampled	0.281770023253811	2
Random	0.852534291599312	2
Sampled	0.458812286284786	2
Random	0.673358063921154	2
Sampled	0.479151889134063	2
Random	0.614218411625054	2
Sampled	0.451960877754054	2
Random	0.56528431071511	2
Sampled	0.452965810207608	2
Random	0.148709272243475	2
Sampled	0.470030077490186	2
Random	1.3360003267319	2
Sampled	0.511540173002031	2
Random	1.01667603611838	2
Sampled	0.705530320526301	2
Random	0.741998553839016	2
Sampled	0.347260046065152	2
Random	0.834033307942276	2
Sampled	0.479910523502801	2
Random	0.993470295388496	2
Sampled	0.398286572884987	2
Random	0.809147603442228	2
Sampled	0.432559785294926	2
Random	0.495273144133216	2
Sampled	0.378593325742351	2
Random	0.658070097131134	2
Sampled	0.597904675674013	2
Random	0.637843049199471	2
Sampled	0.630390242799864	2
Random	0.574048781325271	2
Sampled	0.343755435520662	2
Random	0.794133536142821	2
Sampled	0.556324491235318	2
Random	0.533995651617052	2
Sampled	0.346259717101302	2
Random	0.289439114729989	2
Sampled	0.361820133299971	2
Random	0.563260664190722	2
Sampled	0.517301467096176	2
Random	0.592359093339531	2
Sampled	0.384367551454177	2
Random	0.330867490880783	2
Sampled	0.469845268494276	2
Random	0.258584218489975	2
Sampled	0.46267118973665	2
Random	0.669211646396303	2
Sampled	0.710396233656951	2
Random	0.555057994058663	2
Sampled	0.627416211092726	2
Random	0.4940590668475	2
Sampled	0.335326514336679	2
Random	0.311327961449469	2
Sampled	0.482176744198404	2
Random	1.38695652358297	2
Sampled	0.541671577443243	2
Random	1.18262143044741	2
Sampled	0.33677717446563	2
Random	0.597391309348572	2
Sampled	0.703222189945127	2
Random	0.501703725002957	2
Sampled	0.488460896649865	2
Random	0.86912891425154	2
Sampled	0.420745406638055	2
Random	1.03111570020907	2
Sampled	0.563820327464411	2
Random	0.621892307000456	2
Sampled	0.466374765945519	2
Random	0.587540310333022	2
Sampled	0.650013732322438	2
Random	0.382965785550946	2
Sampled	0.458128370930415	2
Random	0.317292254950134	2
Sampled	0.703267581344769	2
Random	0.991462286293651	2
Sampled	1.19630520837561	2
Random	0.93673616849895	2
Sampled	0.352732343031959	2
Random	0.532241791984699	2
Sampled	0.382046346641901	2
Random	0.564406593453046	2
Sampled	0.533258287148737	2
Random	0.62531158824043	2
Sampled	0.553811206843952	2
Random	0.396723687986245	2
Sampled	0.400790813930319	2
Random	0.328443544845769	2
Sampled	0.469105178786002	2
Random	0.893339262649904	2
Sampled	0.39069917969478	2
Random	0.591043829932453	2
Sampled	0.449874705720354	2
Random	0.208932118724374	2
Sampled	0.539797886037218	2
Random	1.02128876909028	2
Sampled	0.380771932632073	2
Random	1.02992820254205	2
Sampled	0.56740343518334	2
Random	0.571336632316668	2
Sampled	0.503974772233493	2
Random	1.085265892583	2
Sampled	0.988973032943508	2
Random	0.833568109987693	2
Sampled	0.663746261931385	2
Random	0.946287773785157	2
Sampled	0.58303352533312	2
Random	0.407157867013121	2
Sampled	0.629106368869272	2
Random	0.547172203315211	2
Sampled	0.362137441570437	2
Random	0.396206588542314	2
Sampled	0.604967877386526	2
Random	0.112830724859723	2
Sampled	0.576884990977468	2
Random	0.471846976992392	2
Sampled	0.458799546267283	2
Random	0.473421348821931	2
Sampled	0.581626354565417	2
Random	1.21154013463955	2
Sampled	0.458960733921109	2
Random	1.06615486750143	2
Sampled	0.428137175374971	2
Random	0.951694992057936	2
Sampled	0.479863895152993	2
Random	0.564471458704311	2
Sampled	0.461247698953844	2
Random	0.322079181571563	2
Sampled	0.680347328628488	2
Random	0.910153606553223	2
Sampled	1.12862267391007	2
Random	0.258800401167177	2
Sampled	0.599049177831136	2
Random	0.997079169267544	2
Sampled	0.74696136640786	2
Random	0.209891154868631	2
Sampled	0.781360163923844	2
Random	0.419765286774664	2
Sampled	0.422812116695526	2
Random	0.404548163877441	2
Sampled	0.42714108366876	2
Random	1.05731309187819	2
Sampled	0.41221108036962	2
Random	0.876911935010095	2
Sampled	0.444831408131516	2
Random	0.817185573055797	2
Sampled	0.282657636109201	2
Random	0.839331844501495	2
Sampled	0.495537927569617	2
Random	0.370491945839387	2
Sampled	1.05223779363654	2
Random	0.271017504544469	2
Sampled	0.314258846073576	2
Random	0.752454650298487	2
Sampled	0.708363233522611	2
Random	0.675138756578951	2
Sampled	1.19807531132482	2
Random	0.965096209207858	2
Sampled	0.459892062820146	2
Random	1.1463104257443	2
Sampled	0.53737837572397	2
Random	0.969381636796101	2
Sampled	0.34432171828755	2
Random	0.43027502029586	2
Sampled	0.343119221901952	2
Random	0.849640962963771	2
Sampled	0.513827848047719	2
Random	0.658087392170955	2
Sampled	0.491374628058441	2
Random	0.591544834172521	2
Sampled	0.397681809689501	2
Random	0.976180366785144	2
Sampled	0.685160186891631	2
Random	0.41234372434175	2
Sampled	0.450152832800348	2
Random	0.63519493081604	2
Sampled	0.254796093377272	2
Random	0.53646021427492	2
Sampled	0.603032784662507	2
Random	0.734395780098805	2
Sampled	0.628035866668114	2
Random	0.821908733113811	2
Sampled	0.666878738133264	2
Random	0.241993790161087	2
Sampled	0.225032964329271	2
Random	0.367481574844195	2
Sampled	0.715469847148915	2
Random	0.60852358638209	2
Sampled	0.492355653293877	2
Random	0.573980687929566	2
Sampled	0.335320755509623	2
Random	0.364503797354671	2
Sampled	0.377440229129494	2
Random	0.964170791964203	2
Sampled	0.605212128442891	2
Random	0.422612328014108	2
Sampled	0.720256817380265	2
Random	0.815161703241408	2
Sampled	0.522445732465751	2
Random	0.443971139954623	2
Sampled	0.620289309686204	2
Random	0.766902149619316	2
Sampled	0.651862412518001	2
Random	0.953318061668262	2
Sampled	0.494394456018269	2
Random	0.482799525598437	2
Sampled	0.526014506365845	2
Random	0.309748702929248	2
Sampled	0.530161407053278	2
Random	0.677391479084877	2
Sampled	0.502087279298253	2
Random	0.41355982755299	2
Sampled	0.800652525888703	2
Random	0.510720346494815	2
Sampled	0.829548540899417	2
Random	0.309436311921785	2
Sampled	0.674771475496551	2
Random	0.254108455241739	2
Sampled	0.535345440507059	2
Random	0.350918909356857	2
Sampled	0.420375077867977	2
Random	0.703583366380273	2
Sampled	0.482021808883395	2
Random	0.419215293342562	2
Sampled	0.379165196376089	2
Random	1.11990559899136	2
Sampled	0.566057754776897	2
Random	0.348359157239934	2
Sampled	0.410937704354706	2
Random	0.282454355030884	2
Sampled	0.218131669762187	2
Random	0.791309412379256	2
Sampled	0.303795615899741	2
Random	0.770435741978489	2
Sampled	0.493311789107529	2
Random	0.606362098875316	2
Sampled	0.391074536212418	2
Random	0.955971103734273	2
Sampled	0.525310668099925	2
Random	0.309292049453762	2
Sampled	0.550704900908048	2
Random	0.807734719571859	2
Sampled	0.396092457107163	2
Random	1.31440169076627	2
Sampled	0.552810873910657	2
Random	0.279841360899734	2
Sampled	0.40324716320252	2
Random	1.22613618538711	2
Sampled	0.499596815164516	2
Random	0.355442477928247	2
Sampled	0.606293556841097	2
Random	0.248339682494011	2
Sampled	0.362357963608754	2
Random	0.590542892657337	2
Sampled	0.825207135946189	2
Random	0.782271512318461	2
Sampled	0.402109399835931	2
Random	0.626980441880011	2
Sampled	0.668795626310598	2
Random	0.504659002804493	2
Sampled	0.638588949563569	2
Random	0.81493399858352	2
Sampled	0.582344399011877	2
Random	0.982278371905659	2
Sampled	0.516790752646195	2
Random	0.502794584198638	2
Sampled	0.359315295429957	2
Random	1.15159165175134	2
Sampled	0.738881296696843	2
Random	1.24164453917403	2
Sampled	0.444079439559554	2
Random	0.235709790783165	2
Sampled	0.871386918521684	2
Random	1.1253365925351	2
Sampled	0.511983108636213	2
Random	0.647140291689258	2
Sampled	0.549157977494849	2
Random	0.614533835147948	2
Sampled	0.661388634425149	2
Random	1.27525796298897	2
Sampled	0.702081246040242	2
Random	0.621815144274159	2
Sampled	0.608957662682797	2
Random	1.14321591206927	2
Sampled	0.39618133865078	2
Random	1.10716482230712	2
Sampled	0.844578170993318	2
Random	0.572938599938393	2
Sampled	0.503181000958623	2
Random	0.771758035777358	2
Sampled	0.443209676068664	2
Random	0.361024169853514	2
Sampled	0.595239667386019	2
Random	0.695749898277558	2
Sampled	0.35679403049765	2
Random	0.371865798533957	2
Sampled	0.489230835191066	2
Random	0.357972886497139	2
Sampled	0.672935918300048	2
Random	0.440903623824974	2
Sampled	0.464146154981912	2
Random	0.596344128878194	2
Sampled	0.652035384576655	2
Random	1.15975813187852	2
Sampled	0.858004168681884	2
Random	0.885932051518153	2
Sampled	0.702558492606622	2
Random	0.647759126828459	2
Sampled	0.461278650720457	2
Random	0.355327316714399	2
Sampled	0.560041247864243	2
Random	0.282333270464272	2
Sampled	0.64282693535189	2
Random	0.530388903845017	2
Sampled	0.34844818352661	2
Random	0.534397554784109	2
Sampled	0.453663479290406	2
Random	0.340322561824291	2
Sampled	0.862614911424201	2
Random	0.703491309992476	2
Sampled	0.492144171712809	2
Random	0.967155750877577	2
Sampled	1.14133322451688	2
Random	1.17238028147533	2
Sampled	0.328123282746122	2
Random	0.762159244524306	2
Sampled	0.491333504075412	2
Random	0.788522168647885	2
Sampled	0.48318326753409	2
Random	0.536468263473305	2
Sampled	0.407504915101306	2
Random	0.788837856846489	2
Sampled	0.521289457222357	2
Random	0.611834333159787	2
Sampled	0.23318380979803	2
Random	0.89547590113769	2
Sampled	0.42045289704344	2
Random	0.239123645835381	2
Sampled	0.548072658821584	2
Random	0.257954490120193	2
Sampled	0.490469999298296	2
Random	0.699391271706881	2
Sampled	0.266166617541922	2
Random	0.71365974697914	2
Sampled	1.19175858643849	2
Random	1.06636120009348	2
Sampled	0.438647484535296	2
Random	0.445318345655683	2
Sampled	0.509287496369715	2
Random	0.354505652046894	2
Sampled	0.498601386171617	2
Random	0.590299753156619	2
Sampled	0.646836723793503	2
Random	0.59808587093532	2
Sampled	1.11431654100034	2
Random	0.870855723546049	2
Sampled	0.723896733510843	2
Random	0.68187837278911	2
Sampled	0.374286838428816	2
Random	0.804955877642169	2
Sampled	0.578604836578935	2
Random	0.351972373751557	2
Sampled	1.16022175705714	2
Random	0.313292352768149	2
Sampled	0.407121893444762	2
Random	0.973013929251015	2
Sampled	0.349189371726033	2
Random	0.340418121420838	2
Sampled	0.7390136125096	2
Random	0.981743545205963	2
Sampled	0.448381571361668	2
Random	0.245527386021344	2
Sampled	0.262471654578622	2
Random	0.695949219864295	2
Sampled	0.430529505730954	2
Random	1.31395744044801	2
Sampled	0.443192069902832	2
Random	1.04874995709815	2
Sampled	0.465182641595128	2
Random	0.709082046078996	2
Sampled	0.473015286906235	2
Random	0.544679508262291	2
Sampled	0.381248787472549	2
Random	1.08914579530677	2
Sampled	1.20414466376556	2
Random	0.765408848798252	2
Sampled	0.444602648139505	2
Random	1.22327672383577	2
Sampled	0.452001740540443	2
Random	0.453496394267983	2
Sampled	0.406378485469512	2
Random	0.536410294738253	2
Sampled	1.01979587264188	2
Random	0.739276889782978	2
Sampled	0.545401090463585	2
Random	0.688082385070287	2
Sampled	0.492321195403792	2
Random	0.774810838147199	2
Sampled	0.473473296626675	2
Random	0.226827582491405	2
Sampled	0.548469870486948	2
Random	0.527959165893334	2
Sampled	0.79675465093069	2
Random	0.503631291819194	2
Sampled	0.346271013509423	2
Random	0.568156736812061	2
Sampled	0.460238473991839	2
Random	0.590648959679878	2
Sampled	0.756049183364996	2
Random	0.471478221914804	2
Sampled	0.627194865901242	2
Random	0.35847850147681	2
Sampled	0.41896481729771	2
Random	0.612974216516387	2
Sampled	0.515351628920521	2
Random	0.483324144553057	2
Sampled	0.488814652865491	2
Random	0.723138055451273	2
Sampled	0.448346603959279	2
Random	0.821299547711449	2
Sampled	0.390655684178617	2
Random	0.51859429668457	2
Sampled	0.329523406183918	2
Random	0.963754884465836	2
Sampled	0.432116784393639	2
Random	0.405306348178928	2
Sampled	0.470312682405016	2
Random	0.730945488563985	2
Sampled	0.329208410533716	2
Random	1.21270816408895	2
Sampled	1.1113070197163	2
Random	1.20576968320628	2
Sampled	0.336216167438859	2
Random	0.58646416608371	2
Sampled	0.51932973330998	2
Random	0.724141635576155	2
Sampled	0.618658418791231	2
Random	0.453925849960542	2
Sampled	0.655746418337901	2
Random	0.525089827366322	2
Sampled	0.453712108978841	2
Random	0.559987386679658	2
Sampled	0.62382323861492	2
Random	1.42482058109608	2
Sampled	0.627337320818122	2
Random	0.661443992024213	2
Sampled	0.465805957122836	2
Random	1.0781173332338	2
Sampled	0.56331005132062	2
Random	0.269148520965847	2
Sampled	0.531585477008435	2
Random	0.464587153912366	2
Sampled	0.525449426311762	2
Random	1.10750764024918	2
Sampled	0.724629888969495	2
Random	0.845654282662531	2
Sampled	0.318957515355964	2
Random	0.63697509241073	2
Sampled	0.491948415653898	2
Random	0.364319940278575	2
Sampled	0.505720857748334	2
Random	1.10723965681322	2
Sampled	1.07415225862185	2
Random	0.814925265262565	2
Sampled	0.483343836832531	2
Random	1.3925086446446	2
Sampled	0.733873728766265	2
Random	1.13077445545698	2
Sampled	1.09804390062162	2
Random	1.08289168953797	2
Sampled	0.412689878691205	2
Random	1.06161206635184	2
Sampled	0.475963831143241	2
Random	0.937641886310535	2
Sampled	0.71854052270625	2
Random	0.517411221304944	2
Sampled	0.507177235072899	2
Random	0.391701916694881	2
Sampled	0.522140380998106	2
Random	1.1414369440589	2
Sampled	0.425941820019829	2
Random	0.181209532355594	2
Sampled	0.441194932920803	2
Random	0.444307053111972	2
Sampled	1.06992190311361	2
Random	0.229976554995917	2
Sampled	0.739959554711114	2
Random	0.76273175294733	2
Sampled	0.402863117698981	2
Random	0.309034710877253	2
Sampled	0.373501117789334	2
Random	0.928055026209246	2
Sampled	0.369866755972095	2
Random	1.1503405525195	2
Sampled	0.443295561267858	2
Random	0.773905764109964	2
Sampled	0.804609682165909	2
Random	1.05933850987017	2
Sampled	0.469268900496578	2
Random	0.467047029714321	2
Sampled	0.535006960886514	2
Random	0.292416766897593	2
Sampled	0.33860418905805	2
Random	0.882105357926	2
Sampled	0.404446393145816	2
Random	0.779788927960749	2
Sampled	0.457061158216874	2
Random	0.834420617158617	2
Sampled	0.314977563335578	2
Random	0.432778643914848	2
Sampled	0.590695616899448	2
Random	0.516548406852312	2
Sampled	0.47752253687804	2
Random	1.25870546488475	2
Sampled	0.478947566466497	2
Random	0.509105490816179	2
Sampled	0.594721357560958	2
Random	0.775533319162285	2
Sampled	0.537220453939147	2
Random	0.734445378215068	2
Sampled	0.420566549156145	2
Random	0.700768479044587	2
Sampled	0.493521116656226	2
Random	1.04759112374137	2
Sampled	0.46969421301708	2
Random	0.725575150741049	2
Sampled	0.590208775687952	2
Random	0.537099862537454	2
Sampled	0.426780154976647	2
Random	0.354467935709235	2
Sampled	0.500644343318696	2
Random	0.79628723143829	2
Sampled	0.911214127226438	2
Random	0.416404083798083	2
Sampled	0.309090356633231	2
Random	0.513623838759796	2
Sampled	0.382660356397961	2
Random	0.404985359133818	2
Sampled	0.650511036127158	2
Random	0.579730941737568	2
Sampled	0.389623082786216	2
Random	1.0595502217677	2
Sampled	0.52188091789178	2
Random	0.720843101535194	2
Sampled	1.01642859665422	2
Random	1.25978098123542	2
Sampled	0.413681406235107	2
Random	0.901879174126181	2
Sampled	0.394790005781564	2
Random	0.518240282317701	2
Sampled	0.341387481197472	2
Random	0.468729947962661	2
Sampled	0.633127951869788	2
Random	0.201249680886337	2
Sampled	0.676392118288186	2
Random	0.968818249046002	2
Sampled	0.753033680992929	2
Random	1.05133116499922	2
Sampled	0.472774696982808	2
Random	0.31413113694104	2
Sampled	0.878195099738173	2
Random	0.932257078052054	2
Sampled	0.351310442434656	2
Random	0.660446077303829	2
Sampled	0.484509220728842	2
Random	0.974166733329324	2
Sampled	0.681141779221973	2
Random	0.407734926396316	2
Sampled	0.453045710579178	2
Random	0.189219134987492	2
Sampled	0.505318292129941	2
Random	1.00664799853886	2
Sampled	0.431864713263526	2
Random	1.15205980839341	2
Sampled	0.483989059853861	2
Random	0.710770364846966	2
Sampled	0.813384679338695	2
Random	0.503614022136928	2
Sampled	0.437626500633136	2
Random	0.404696863801767	2
Sampled	0.65560445575851	2
Random	0.316746141910859	2
Sampled	0.694608722977387	2
Random	1.1135402024473	2
Sampled	0.508130078178661	2
Random	0.567330635294821	2
Sampled	0.329650073302468	2
Random	0.541767999723579	2
Sampled	0.569348096535831	2
Random	0.484961571203373	2
Sampled	0.519808736423648	2
Random	0.559770693813966	2
Sampled	0.805566993871372	2
Random	0.774324682691413	2
Sampled	0.476158309619812	2
Random	0.367711600029829	2
Sampled	0.435693098923747	2
Random	0.721046148299019	2
Sampled	0.345804988433605	2
Random	0.699265446362654	2
Sampled	0.454556359745026	2
Random	0.523972443620038	2
Sampled	0.359438329704873	2
Random	0.228945008775303	2
Sampled	0.559045897827815	2
Random	0.562806456297558	2
Sampled	0.820569158043401	2
Random	1.03821363919088	2
Sampled	0.6269630321808	2
Random	0.540478190330386	2
Sampled	0.49690721398621	2
Random	0.69227155987333	2
Sampled	0.510943601435769	2
Random	0.848825758790744	2
Sampled	0.450844090365843	2
Random	1.08460681522599	2
Sampled	0.455571693438568	2
Random	1.11571882265548	2
Sampled	0.293332203438536	2
Random	0.301144687709739	2
Sampled	0.365477771239287	2
Random	0.671646704070352	2
Sampled	0.386439324552787	2
Random	1.36908228200539	2
Sampled	0.464493269426903	2
Random	0.425503486168619	2
Sampled	0.544352813858072	2
Random	0.982983844107046	2
Sampled	0.303493758141058	2
Random	0.836197012224754	2
Sampled	0.481327001289174	2
Random	0.180257805405706	2
Sampled	0.552427393847273	2
Random	1.13913272935432	2
Sampled	0.869345810060987	2
Random	0.837060542208654	2
Sampled	0.717630620793002	2
Random	1.00248847809253	2
Sampled	0.512269315618339	2
Random	1.13229758014743	2
Sampled	0.558047391626757	2
Random	0.731776755565171	2
Sampled	0.517813723585502	2
Random	0.812404462276724	2
Sampled	0.448155675189068	2
Random	0.384022742620506	2
Sampled	0.651437376051022	2
Random	0.253311637419438	2
Sampled	0.611911107492751	2
Random	0.346102377804426	2
Sampled	0.391895587450537	2
Random	0.90932154038404	2
Sampled	0.372705460179889	2
Random	0.578794942186913	2
Sampled	0.554553019354341	2
Random	1.06148192498693	2
Sampled	0.646932520987936	2
Random	0.808195206510969	2
Sampled	0.545686213392514	2
Random	1.03207947416452	2
Sampled	0.436929152224184	2
Random	0.44378070141915	2
Sampled	0.489603735018872	2
Random	0.531171949670718	2
Sampled	0.436792537430467	2
Random	0.886010501456214	2
Sampled	0.357838753600303	2
Random	0.361921201632157	2
Sampled	0.369878823047278	2
Random	0.91867768345357	2
Sampled	0.42661831813761	2
Random	0.326928040598227	2
Sampled	0.504832261019029	2
Random	1.11168348066287	2
Sampled	0.420602008419926	2
Random	1.01035409400248	2
Sampled	0.421069415407154	2
Random	1.09282635639957	2
Sampled	0.65025394329446	2
Random	1.00615792056468	2
Sampled	0.892826005710126	2
Random	0.577366311460907	2
Sampled	0.62334485164347	2
Random	0.450866922890671	2
Sampled	0.296912222755931	2
Random	1.26652478557755	2
Sampled	0.4973988923072	2
Random	0.708912816737033	2
Sampled	0.521422111810756	2
Random	1.12224461558059	2
Sampled	0.50654594772145	2
Random	1.13102292784659	2
Sampled	0.529563984335244	2
Random	0.489235756351566	2
Sampled	0.568482784264974	2
Random	0.799434355125116	2
Sampled	0.653203417593346	2
Random	1.06392680214295	2
Sampled	0.410323441565004	2
Random	0.654735974983159	2
Sampled	0.459296932072035	2
Random	1.01866302573134	2
Sampled	0.461628090685865	2
Random	0.356068549493761	2
Sampled	0.587493563286729	2
Random	0.280257438939917	2
Sampled	0.374399008108048	2
Random	0.385495792116536	2
Sampled	0.490976526033916	2
Random	0.872129909141839	2
Sampled	0.471114278543079	2
Random	0.562895718785275	2
Sampled	0.691115703150209	2
Random	0.50168365084948	2
Sampled	0.404739387718734	2
Random	0.429555129319261	2
Sampled	0.451098989413502	2
Random	0.495169941683133	2
Sampled	0.470492133889241	2
Random	0.77696500333075	2
Sampled	0.488539143304438	2
Random	0.779019511085235	2
Sampled	0.641023901901916	2
Random	0.972008984359363	2
Sampled	0.488250052493573	2
Random	1.36815365794239	2
Sampled	0.166650896003417	2
Random	0.255398235107112	2
Sampled	0.556009705398938	2
Random	0.57262117648765	2
Sampled	0.61728473702012	2
Random	0.699069466461569	2
Sampled	0.516983594846899	2
Random	0.710040984519687	2
Sampled	0.506292986280183	2
Random	0.465872782467896	2
Sampled	0.600191608236551	2
Random	0.585768433107777	2
Sampled	0.51141493768186	2
Random	1.34499705442048	2
Sampled	0.613237911546382	2
Random	0.385555079207467	2
Sampled	0.367089901232612	2
Random	0.833332283008743	2
Sampled	0.425048372852075	2
Random	0.657788374683087	2
Sampled	0.297159895124099	2
Random	0.209485347670189	2
Sampled	0.805006275984111	2
Random	0.161937597599324	2
Sampled	0.479433035161931	2
Random	0.26668751985167	2
Sampled	0.605104799999094	2
Random	0.619847238124516	2
Sampled	0.395023985003701	2
Random	0.288242068430051	2
Sampled	0.704730008059639	2
Random	1.22524717288041	2
Sampled	1.08717724695646	2
Random	0.172153547004523	2
Sampled	0.334077404226454	2
Random	0.706732444848503	2
Sampled	1.0060963793997	2
Random	0.571581486472039	2
Sampled	0.50166358163824	2
Random	0.487594319994776	2
Sampled	0.482938509218859	2
Random	0.466775268972326	2
Sampled	0.382218832782614	2
Random	1.14569650657964	2
Sampled	0.792706419161286	2
Random	0.547654966058843	2
Sampled	0.510854205852723	2
Random	0.508229932811483	2
Sampled	0.433689652001804	2
Random	1.01866705272211	2
Sampled	0.438027547134858	2
Random	0.939801084942709	2
Sampled	0.789182534138824	2
Random	0.59204071959163	2
Sampled	0.589766727750526	2
Random	0.762431672082689	2
Sampled	1.16178540958487	2
Random	0.184095788377763	2
Sampled	0.665461927034073	2
Random	0.614340487244218	2
Sampled	0.5560525027721	2
Random	0.894984951390188	2
Sampled	0.357851903609819	2
Random	0.946685067228636	2
Sampled	0.367567907754203	2
Random	0.819265875063198	2
Sampled	0.700000386560861	2
Random	0.151589860508844	2
Sampled	0.40539158230645	2
Random	1.1905734694498	2
Sampled	0.428860315294324	2
Random	0.787663445045128	2
Sampled	0.535571640329331	2
Random	0.935356848100253	2
Sampled	0.494975832955493	2
Random	1.15008750189033	2
Sampled	0.56289827350914	2
Random	1.16823106914864	2
Sampled	0.72170082039771	2
Random	0.620868614538931	2
Sampled	0.433915282244777	2
Random	1.10510293875108	2
Sampled	0.470943722942246	2
Random	0.393455927177668	2
Sampled	0.460063372499668	2
Random	0.644924624533664	2
Sampled	0.843239323150216	2
Random	1.00847322551494	2
Sampled	0.766665383935622	2
Random	0.688415210787952	2
Sampled	0.409252340327829	2
Random	0.326610793109373	2
Sampled	0.728093749976304	2
Random	0.167940848514809	2
Sampled	0.837413651806928	2
Random	0.20565152871186	2
Sampled	0.608916936657538	2
Random	0.652733645840535	2
Sampled	0.438850549575163	2
Random	0.399373275207107	2
Sampled	0.300620681241551	2
Random	0.715998406987133	2
Sampled	0.383096966811419	2
Random	0.375422693749116	2
Sampled	0.504853590461421	2
Random	0.406834181447262	2
Sampled	0.510838680378927	2
Random	0.788787563311236	2
Sampled	0.533432933022824	2
Random	0.453863498904984	2
Sampled	0.434723189253831	2
Random	0.665077723200089	2
Sampled	0.594809199220259	2
Random	0.900239995079716	2
Sampled	0.728826105330704	2
Random	1.28620416631431	2
Sampled	0.384159965627627	2
Random	0.287688681331208	2
Sampled	0.414927749607216	2
Random	0.691190743415694	2
Sampled	0.477489569591459	2
Random	0.627172930217656	2
Sampled	0.660899663146192	2
Random	0.638198722349941	2
Sampled	0.490902921662062	2
Random	0.586678351481583	2
Sampled	0.494126329179052	2
Random	0.372193712261563	2
Sampled	0.38173186449285	2
Random	0.286643400543011	2
Sampled	0.333549880856694	2
Random	0.817643797013826	2
Sampled	0.633771491268237	2
Random	0.756250286227326	2
Sampled	0.907500354914817	2
Random	0.608854672677157	2
Sampled	0.483072066494131	2
Random	0.484492632121436	2
Sampled	0.463955177099566	2
Random	0.574479409255699	2
Sampled	0.435450962450576	2
Random	0.141271811959141	2
Sampled	0.706551346544972	2
Random	0.290239655714867	2
Sampled	0.587904780210411	2
Random	0.706277052887924	2
Sampled	0.358520452834086	2
Random	0.912763821657917	2
Sampled	0.448156149573439	2
Random	0.469361475723913	2
Sampled	0.543545996358382	2
Random	0.50806414214346	2
Sampled	0.440155909420041	2
Random	0.831822768397208	2
Sampled	0.466403249663367	2
Random	1.08542694455198	2
Sampled	0.532932526095656	2
Random	0.757613936164467	2
Sampled	0.524204168014067	2
Random	0.750137223708013	2
Sampled	0.763692976410992	2
Random	0.371435534544016	2
Sampled	0.303789885893075	2
Random	0.846154969384116	2
Sampled	0.993309220819849	2
Random	1.09051307083693	2
Sampled	0.602679220612261	2
Random	0.848658707412059	2
Sampled	0.715508168079577	2
Random	0.510984648607476	2
Sampled	0.437256953514925	2
Random	0.490572997890197	2
Sampled	0.666521672792758	2
Random	1.20984059727558	2
Sampled	0.752302975141462	2
Random	0.476332347228314	2
Sampled	0.584783456580948	2
Random	0.562972405995535	2
Sampled	0.56354941133172	2
Random	0.871438712033891	2
Sampled	0.454396252200224	2
Random	0.898182632450007	2
Sampled	0.663487526637182	2
Random	0.385210725298606	2
Sampled	0.4280307781217	2
Random	0.29560387311516	2
Sampled	0.381820779694166	2
Random	1.06536040239684	2
Sampled	0.523835615903947	2
Random	0.460395458064307	2
Sampled	0.475275469132421	2
Random	1.35565767452439	2
Sampled	0.547424717201254	2
Random	0.816766798219372	2
Sampled	0.597124961032336	2
Random	1.08594482282719	2
Sampled	0.549966217844516	2
Random	0.411195645049456	2
Sampled	0.31730137129981	2
Random	1.35916175047808	2
Sampled	0.619863496915025	2
Random	0.613849609814496	2
Sampled	0.464609853779561	2
Random	0.658733811774528	2
Sampled	0.49771604898721	2
Random	1.28103963514723	2
Sampled	0.588788995631235	2
Random	0.274886566224998	2
Sampled	0.505027478499065	2
Random	0.830143775877362	2
Sampled	0.474308404703529	2
Random	0.493830386886074	2
Sampled	0.828048571095706	2
Random	0.680633460973524	2
Sampled	0.574762708801846	2
Random	0.827454796927625	2
Sampled	0.533330201998821	2
Random	0.851687337760452	2
Sampled	0.480584735102424	2
Random	0.61831711978586	2
Sampled	0.447699805678972	2
Random	1.16663620024913	2
Sampled	0.524792610289345	2
Random	0.723510979210058	2
Sampled	0.66284169985172	2
Random	1.00110252752648	2
Sampled	0.774873573078559	2
Random	1.24190119680676	2
Sampled	0.46293026382838	2
Random	0.935679701020161	2
Sampled	0.506848664371882	2
Random	1.37425411874069	2
Sampled	0.46363107710813	2
Random	0.99012978777423	2
Sampled	0.440987919526299	2
Random	1.19689855602668	2
Sampled	0.334412086883226	2
Random	0.483295677912816	2
Sampled	0.472319513285836	2
Random	1.03308466879948	2
Sampled	0.385208534129342	2
Random	1.45965805765769	2
Sampled	0.360436076393247	2
Random	0.238014820168079	2
Sampled	0.83386813165917	2
Random	0.609150855049704	2
Sampled	0.65128117953087	2
Random	0.414996039582862	2
Sampled	0.438684044079602	2
Random	0.769847182403948	2
Sampled	0.469367128050068	2
Random	0.907128943123835	2
Sampled	0.445195188335698	2
Random	1.31298355152919	2
Sampled	0.699207058012999	2
Random	0.587262009310632	2
Sampled	0.503154318142797	2
Random	0.444611690520403	2
Sampled	0.388257244420773	2
Random	1.20513077692731	2
Sampled	0.644459358733956	2
Random	0.223405075112687	2
Sampled	0.430709804126415	2
Random	0.780738640141285	2
Sampled	0.784965758301286	2
Random	0.939041322076478	2
Sampled	0.510405920911714	2
Random	0.719879790184461	2
Sampled	1.09501277987503	2
Random	0.467338698721771	2
Sampled	0.824303298561407	2
Random	0.25055961406944	2
Sampled	0.525433713025629	2
Random	0.585539966176313	2
Sampled	0.710558411818567	2
Random	1.03341746913178	2
Sampled	0.571207664808079	2
Random	1.42390426927978	2
Sampled	0.345340685584263	2
Random	0.61597549369328	2
Sampled	0.783103993357694	2
Random	0.345486477653276	2
Sampled	0.605635183332925	2
Random	0.885046137496972	2
Sampled	0.590830982944549	2
Random	0.494816914176814	2
Sampled	0.358225114386216	2
Random	0.852280002412157	2
Sampled	0.284426725404423	2
Random	0.335251254886297	2
Sampled	0.471173984517281	2
Random	1.11839350251414	2
Sampled	0.627646698261257	2
Random	0.196388375374315	2
Sampled	0.313048578798197	2
Random	0.326718198381348	2
Sampled	0.341017348696199	2
Random	1.43054937807887	2
Sampled	0.54887618780752	2
Random	1.07822928832906	2
Sampled	0.542598092227421	2
Random	0.664381382913441	2
Sampled	0.508736379716162	2
Random	1.16020178046659	2
Sampled	0.581015456822911	2
Random	1.0527410852192	2
Sampled	0.866025919071276	2
Random	0.412639399978522	2
Sampled	0.429877362897712	2
Random	0.435652438949272	2
Sampled	0.451349211225921	2
Random	0.638580035843645	2
Sampled	0.683063425646485	2
Random	0.292265579961606	2
Sampled	0.644510378213039	2
Random	0.444081600536066	2
Sampled	0.554321058728486	2
Random	1.06633714492802	2
Sampled	0.404640244749629	2
Random	0.662817086984676	2
Sampled	0.486803278550613	2
Random	0.887347393828969	2
Sampled	0.541944521919692	2
Random	0.720618282335187	2
Sampled	0.706982884154972	2
Random	0.182881213041452	2
Sampled	0.811933304948642	2
Random	0.584813285168469	2
Sampled	0.48738389871068	2
Random	0.33905323706732	2
Sampled	0.470844386999538	2
Random	0.989418198933126	2
Sampled	0.466905172644711	2
Random	1.05727690959759	2
Sampled	0.342720767219666	2
Random	0.442200742958005	2
Sampled	0.65728353957266	2
Random	0.838788017322657	2
Sampled	0.402098538961877	2
Random	0.725222908853852	2
Sampled	0.555099306016202	2
Random	0.568798329467001	2
Sampled	0.362619219014816	2
Random	0.67243301920294	2
Sampled	0.630706077763164	2
Random	0.395985842456463	2
Sampled	0.389888556007256	2
Random	0.709676032704973	2
Sampled	0.508833074915298	2
Random	1.00371813241084	2
Sampled	0.332733643124152	2
Random	0.536755601090806	2
Sampled	0.432312049402292	2
Random	0.651348626097911	2
Sampled	0.401429150543944	2
Random	0.735722659716246	2
Sampled	0.842309882451967	2
Random	1.17940438753308	2
Sampled	0.87274802985038	2
Random	0.946066690594338	2
Sampled	0.701268284656509	2
Random	0.968011281917572	2
Sampled	0.417353960912046	2
Random	0.695690338625931	2
Sampled	0.384644887285836	2
Random	0.26089686386235	2
Sampled	0.644902800553062	2
Random	0.894775089803912	2
Sampled	0.428848999939736	2
Random	0.267810233945858	2
Sampled	0.314741042506523	2
Random	1.1451348520445	2
Sampled	0.437087839186632	2
Random	0.573124392363878	2
Sampled	0.557643401905259	2
Random	0.537664008199509	2
Sampled	0.511118409463394	2
Random	0.462371426839513	2
Sampled	0.469618054602446	2
Random	0.427337979529519	2
Sampled	0.684958969168479	2
Random	1.10052332347935	2
Sampled	0.449401878967191	2
Random	0.946034407459648	2
Sampled	0.38765378092161	2
Random	0.948638508836391	2
Sampled	0.384914657309834	2
Random	1.0860859789144	2
Sampled	0.572447334227287	2
Random	0.754179503694384	2
Sampled	1.13779748479114	2
Random	0.717487338763753	2
Sampled	0.621155467401405	2
Random	0.814274813902126	2
Sampled	0.483452411437281	2
Random	1.07970086627867	2
Sampled	0.417984470388751	2
Random	0.531229481596452	2
Sampled	0.632255160847252	2
Random	0.545525344961399	2
Sampled	0.584394889058945	2
Random	0.369512237801182	2
Sampled	0.459877726020539	2
Random	1.03852969464511	2
Sampled	0.468652939323863	2
Random	1.33086733329887	2
Sampled	1.21789733607286	2
Random	0.29489852349294	2
Sampled	0.351415004530575	2
Random	0.64175247357676	2
Sampled	0.545209690387182	2
Random	1.08133639305217	2
Sampled	0.417175253420498	2
Random	0.612719808229419	2
Sampled	0.542040295077316	2
Random	0.986161608155733	2
Sampled	0.400635670594583	2
Random	1.11389524410706	2
Sampled	0.868546480680117	2
Random	0.338467183522049	2
Sampled	0.821217371199376	2
Random	0.612693985094482	2
Sampled	0.603515435504043	2
Random	0.646523189008886	2
Sampled	0.423234026170357	2
Random	0.933454576118662	2
Sampled	0.464789129565075	2
Random	0.967195194620092	2
Sampled	0.777128505337887	2
Random	0.787759704196486	2
Sampled	0.370761861551101	2
Random	0.809272929218166	2
Sampled	0.552349365527069	2
Random	0.612200731138494	2
Sampled	0.363077194931667	2
Random	0.774910810581719	2
Sampled	0.419169390898591	2
Random	0.968124328539348	2
Sampled	0.334882244343967	2
Random	0.136270161665114	2
Sampled	0.667927222321437	2
Random	0.438479100608095	2
Sampled	0.564305901224061	2
Random	0.368887833265353	2
Sampled	0.585795253722172	2
Random	0.756349561761158	2
Sampled	0.369402555798575	2
Random	0.591267942173079	2
Sampled	0.462963168493264	2
Random	0.540013856689235	2
Sampled	0.587201280815459	2
Random	0.892111856486659	2
Sampled	0.706471540475501	2
Random	0.670877793994365	2
Sampled	0.518921053740194	2
Random	0.970145083478986	2
Sampled	0.456631472147539	2
Random	0.60306071471841	2
Sampled	0.478170885028374	2
Random	1.08705206665236	2
Sampled	0.502108549829603	2
Random	1.32936701270914	2
Sampled	0.423891352722463	2
Random	1.32513071083984	2
Sampled	0.556838244410886	2
Random	0.611452123804275	2
Sampled	0.374862236393208	2
Random	1.00329303352184	2
Sampled	0.905917463018668	2
Random	0.313359017575359	2
Sampled	0.587052222441711	2
Random	0.949574011119571	2
Sampled	0.451292563310404	2
Random	1.01554527052158	2
Sampled	0.977564316483834	2
Random	1.34108602153208	2
Sampled	0.735890472838641	2
Random	0.428403436386834	2
Sampled	0.578207665757434	2
Random	0.743891483262058	2
Sampled	0.358856223647151	2
Random	0.870881387633229	2
Sampled	0.890116688565636	2
Random	0.41806561232506	2
Sampled	0.308149421244307	2
Random	1.02231220060352	2
Sampled	0.435266581071617	2
Random	0.928357175766929	2
Sampled	0.523202635618176	2
Random	1.15844024664304	2
Sampled	0.368689561408521	2
Random	0.327096872061533	2
Sampled	0.480212813661667	2
Random	0.362749443776162	2
Sampled	0.343922651755062	2
Random	1.09461050018053	2
Sampled	0.407603765082795	2
Random	0.590085251496516	2
Sampled	0.548647762668158	2
Random	0.28899240514926	2
Sampled	0.480389535134476	2
Random	0.80086744021165	2
Sampled	0.274537439324615	2
Random	0.488404816814354	2
Sampled	0.354803653557289	2
Random	0.911434186348279	2
Sampled	0.70470893692672	2
Random	0.643553793119556	2
Sampled	0.537709359880357	2
Random	0.411752850771844	2
Sampled	0.755440245689669	2
Random	0.159434859622115	2
Sampled	0.461077515897946	2
Random	0.942131962027087	2
Sampled	0.582244743365297	2
Random	0.222501861381424	2
Sampled	0.329106573476089	2
Random	0.366285831955242	2
Sampled	0.603691531885172	2
Random	0.537958229613279	2
Sampled	1.16797516520507	2
Random	0.801348680307358	2
Sampled	0.375503456734683	2
Random	0.864143951320571	2
Sampled	0.434083573582277	2
Random	1.0083101268678	2
Sampled	0.471051468771187	2
Random	0.689295112087265	2
Sampled	0.724752169028374	2
Random	0.871480842681029	2
Sampled	1.05971003154757	2
Random	0.310500743223055	2
Sampled	0.442621945242455	2
Random	0.788479965304918	2
Sampled	0.485097587069264	2
Random	0.329935892261134	2
Sampled	0.382164434474533	2
Random	0.272642311070238	2
Sampled	0.659071025807995	2
Random	0.67633625051227	2
Sampled	0.418002304465614	2
Random	1.01287965114945	2
Sampled	0.484023676725271	2
Random	0.291543259800074	2
Sampled	0.807256847425236	2
Random	0.558182414647923	2
Sampled	0.768000173608434	2
Random	0.781960833856324	2
Sampled	0.550822002250798	2
Random	0.50946738338362	2
Sampled	0.673357704431545	2
Random	1.09375737949544	2
Sampled	0.31550889472831	2
Random	1.14106185955536	2
Sampled	0.583104247473288	2
Random	0.850486017126145	2
Sampled	0.656157629121833	2
Random	0.47780971241207	2
Sampled	0.52618955131823	2
Random	0.534775735515323	2
Sampled	0.524878686121062	2
Random	0.646757875225321	2
Sampled	0.45426388613086	2
Random	0.857774285915233	2
Sampled	1.14820536464096	2
Random	0.332325068232607	2
Sampled	0.623411120623467	2
Random	0.241676185667082	2
Sampled	0.360189944669729	2
Random	0.202592541367457	2
Sampled	0.591283244292088	2
Random	1.4288942018727	2
Sampled	0.758606676453406	2
Random	0.375993896751827	2
Sampled	0.837188506441766	2
Random	0.466879889741427	2
Sampled	0.761142535515514	2
Random	0.32877576936957	2
Sampled	0.484498531791002	2
Random	1.20528867007863	2
Sampled	0.43855606075839	2
Random	0.683036921011648	2
Sampled	0.802458664851924	2
Random	0.516234086032211	2
Sampled	0.482687627077187	2
Random	0.519653431931959	2
Sampled	0.567293633140839	2
Random	0.755636945410017	2
Sampled	0.597358140371764	2
Random	0.791135531090634	2
Sampled	0.247791285139546	2
Random	1.19137233198594	2
Sampled	0.756414222092225	2
Random	0.877180819642627	2
Sampled	0.498609334269344	2
Random	0.209479619603153	2
Sampled	0.519926616301191	2
Random	0.957324958560875	2
Sampled	0.549512842255392	2
Random	0.959979555970823	2
Sampled	0.622110448004801	2
Random	0.447815958349921	2
Sampled	0.547847091261393	2
Random	0.829458058253221	2
Sampled	0.432670212987922	2
Random	0.652557514364762	2
Sampled	0.478324392807923	2
Random	0.737676501594803	2
Sampled	1.31886459277962	2
Random	0.645316581369358	2
Sampled	0.456763725414531	2
Random	1.075708277272	2
Sampled	0.498996810345259	2
Random	0.878819084307501	2
Sampled	0.591186000968086	2
Random	0.461743446319128	2
Sampled	0.430697170086209	2
Random	0.473043548456816	2
Sampled	0.476581394177792	2
Random	0.686871297363658	2
Sampled	0.51076278664782	2
Random	0.277110863701849	2
Sampled	0.360705337844929	2
Random	0.94426022788422	2
Sampled	0.556166541687836	2
Random	0.287896358802225	2
Sampled	0.478332285770974	2
Random	0.49300461488228	2
Sampled	0.856533235119438	2
Random	0.864597242073552	2
Sampled	0.46098742527225	2
Random	1.27067092193686	2
Sampled	0.511233854636002	2
Random	0.531623797342064	2
Sampled	0.49582198395383	2
Random	0.5211712302468	2
Sampled	0.516299032145906	2
Random	0.583370216226435	2
Sampled	0.343879496980526	2
Random	1.0541335776309	2
Sampled	0.419629784861469	2
Random	0.683417170503163	2
Sampled	0.352348616346456	2
Random	0.388382598133357	2
Sampled	0.363568630856729	2
Random	0.523754851238531	2
Sampled	0.416541024565369	2
Random	1.19617766494501	2
Sampled	0.624099424405093	2
Random	1.31063933938736	2
Sampled	0.653347616640416	2
Random	0.33557140923097	2
Sampled	0.433951148993651	2
Random	0.276497785026385	2
Sampled	0.45596766023358	2
Random	0.817626236114368	2
Sampled	0.326104597519664	2
Random	0.421774844093791	2
Sampled	0.478607867508385	2
Random	0.633153289753093	2
Sampled	0.605303719299773	2
Random	0.711810456407356	2
Sampled	0.964877558280534	2
Random	1.35522700382818	2
Sampled	0.325178923115175	2
Random	0.653222332185358	2
Sampled	0.695197941637619	2
Random	0.566904422338079	2
Sampled	0.590396723894313	2
Random	1.02464791481095	2
Sampled	0.363808021309548	2
Random	0.582386363048517	2
Sampled	0.599246477910982	2
Random	0.438203259437376	2
Sampled	0.690142963555405	2
Random	0.929898628624315	2
Sampled	0.470008319685861	2
Random	0.370312040253253	2
Sampled	0.458137683399998	2
Random	0.219342550414929	2
Sampled	0.720954298911421	2
Random	0.861928790941565	2
Sampled	0.411204748688205	2
Random	0.519997846238184	2
Sampled	0.550188150094362	2
Random	0.612101610832736	2
Sampled	0.521510683616048	2
Random	0.998227017968436	2
Sampled	1.15578814427965	2
Random	1.19981633490063	2
Sampled	0.55852123429685	2
Random	0.353595516877942	2
Sampled	0.594875085100172	2
Random	0.380503526724609	2
Sampled	0.49112302006213	2
Random	0.629503461302371	2
Sampled	0.851962291234345	2
Random	1.22540988294471	2
Sampled	0.518617496655111	2
Random	1.35334156966841	2
Sampled	1.0046558520558	2
Random	1.07083239555541	2
Sampled	0.511798899306273	2
Random	1.19890080072595	2
Sampled	0.442814107587491	2
Random	1.28873076048467	2
Sampled	0.482056471245421	2
Random	0.450648945295375	2
Sampled	0.523113842153378	2
Random	1.22221541753617	2
Sampled	0.436756173119914	2
Random	0.590490257469874	2
Sampled	0.491227898935405	2
Random	0.453549295000853	2
Sampled	0.352293537657215	2
Random	0.346094979813552	2
Sampled	0.343277984013026	2
Random	0.394787294947322	2
Sampled	0.548400305159391	2
Random	1.08904783643691	2
Sampled	0.517262979934802	2
Random	0.341639162172204	2
Sampled	0.669320191701745	2
Random	0.914972298387697	2
Sampled	0.582954740607004	2
Random	1.02554760022771	2
Sampled	0.607178318925569	2
Random	0.632444146001942	2
Sampled	0.771104149170616	2
Random	0.722009531613062	2
Sampled	0.436669443766536	2
Random	0.439986256487069	2
Sampled	0.684748466225946	2
Random	0.589233905079593	2
Sampled	0.490963997004424	2
Random	0.701349895815476	2
Sampled	0.652495591026935	2
Random	0.357083876511295	2
Sampled	1.1432695454984	2
Random	1.093823843614	2
Sampled	0.702472753009282	2
Random	0.366178923800119	2
Sampled	0.36437200031607	2
Random	0.231651904387424	2
Sampled	0.51701427969659	2
Random	0.939042970740274	2
Sampled	0.434376952182549	2
Random	0.37631817412953	2
Sampled	0.516730700353488	2
Random	0.643341702690029	2
Sampled	0.356134803266185	2
Random	0.650860536452713	2
Sampled	0.520838174497502	2
Random	0.979760451806001	2
Sampled	0.588572501820936	2
Random	1.10362544350794	2
Sampled	0.499006425442191	2
Random	1.06385382259297	2
Sampled	0.343223819184394	2
Random	0.401067463121068	2
Sampled	0.506535549761243	2
Random	0.422566642363199	2
Sampled	0.441590575256575	2
Random	0.602950584841126	2
Sampled	0.42035203127731	2
Random	1.37823495614726	2
Sampled	0.448754128011046	2
Random	1.18598270240403	2
Sampled	0.259608738269638	2
Random	0.737912604351159	2
Sampled	0.547299324442711	2
Random	0.458117325854855	2
Sampled	0.371679564789627	2
Random	0.963892927099683	2
Sampled	0.365178814275589	2
Random	0.547859430578409	2
Sampled	0.373543876066382	2
Random	0.69843472334171	2
Sampled	0.686289398351432	2
Random	0.813022937611564	2
Sampled	0.751984533280543	2
Random	0.474313242385163	2
Sampled	0.356691264097088	2
Random	1.12393236820766	2
Sampled	0.636359322140974	2
Random	0.50319702288729	2
Sampled	0.363065368095013	2
Random	0.473504594109146	2
Sampled	0.589859251788703	2
Random	0.275239533848942	2
Sampled	0.720989506007692	2
Random	0.594073738267637	2
Sampled	0.906739078772182	2
Random	0.281671129405697	2
Sampled	0.532040022080383	2
Random	0.906863450574655	2
Sampled	0.522145480209737	2
Random	1.50382440843209	2
Sampled	0.488629195285426	2
Random	1.13485570387614	2
Sampled	0.435552448402686	2
Random	0.725486401447147	2
Sampled	0.398125836354246	2
Random	0.294804409625399	2
Sampled	0.534807333208931	2
Random	0.442192155149896	2
Sampled	0.418654634881009	2
Random	0.658666368642156	2
Sampled	0.554356644478795	2
Random	0.921334697443489	2
Sampled	0.377391980835949	2
Random	0.686375092488843	2
Sampled	0.613149272957936	2
Random	0.847511383082408	2
Sampled	0.391825011190211	2
Random	0.539041840569963	2
Sampled	0.287717144801645	2
Random	1.20134970939573	2
Sampled	0.581710183931368	2
Random	0.310158514449603	2
Sampled	1.19933250262441	2
Random	0.541674107315812	2
Sampled	0.409572712354212	2
Random	0.877851898208142	2
Sampled	0.577252188576872	2
Random	0.202330624749401	2
Sampled	0.38137394036378	2
Random	1.08896895225424	2
Sampled	0.453903594612131	2
Random	1.25236269117578	2
Sampled	0.557083778742781	2
Random	0.238314512241736	2
Sampled	0.537633796495648	2
Random	1.06873999550635	2
Sampled	0.589715871384857	2
Random	0.842928029068465	2
Sampled	0.387744826901732	2
Random	0.633914261153098	2
Sampled	0.420599241375377	2
Random	0.665152911959169	2
Sampled	0.415513416973562	2
Random	0.779991468755471	2
Sampled	0.381926991956781	2
Random	1.43569694247524	2
Sampled	0.725437229911231	2
Random	0.165643108971881	2
Sampled	0.486739482845216	2
Random	0.267031049362986	2
Sampled	0.430092409894086	2
Random	0.800718138336913	2
Sampled	0.364046716395988	2
Random	0.62491937824307	2
Sampled	0.485834209859999	2
Random	0.436436813529414	2
Sampled	0.550317726884371	2
Random	0.443314852269811	2
Sampled	0.431017143738678	2
Random	0.788207823346294	2
Sampled	0.710608649261153	2
Random	0.947626300625179	2
Sampled	0.620015822347046	2
Random	0.714091295055938	2
Sampled	0.437782200901212	2
Random	1.08226690888159	2
Sampled	0.37872058714935	2
Random	0.351421045966381	2
Sampled	0.408630042263226	2
Random	0.7533840555211	2
Sampled	0.445245511694576	2
Random	0.827273805390126	2
Sampled	1.19087543326189	2
Random	0.319604829129227	2
Sampled	0.41879150530735	2
Random	0.941515959232014	2
Sampled	0.594981606293115	2
Random	0.85819278969467	2
Sampled	0.425475808304799	2
Random	0.618955246260985	2
Sampled	0.444906391771418	2
Random	1.08122852755758	2
Sampled	1.23388763613988	2
Random	0.549881220085776	2
Sampled	0.475738416950746	2
Random	0.650727974351081	2
Sampled	0.581850844107885	2
Random	0.495757368909059	2
Sampled	0.488758722033079	2
Random	0.518606964795501	2
Sampled	0.492042929359348	2
Random	1.37554944845509	2
Sampled	0.48013435493952	2
Random	1.29533604524442	2
Sampled	0.747323274334846	2
Random	1.04616339400327	2
Sampled	0.617807449797955	2
Random	1.45081401074141	2
Sampled	0.4646972711432	2
Random	0.277920187259472	2
Sampled	0.37676201857515	2
Random	0.280470259529865	2
Sampled	0.455988011543228	2
Random	0.268151715949919	2
Sampled	0.554865061785523	2
Random	0.467845754059587	2
Sampled	0.523040622741675	2
Random	0.792833432866006	2
Sampled	0.634508492186876	2
Random	0.589667521176758	2
Sampled	0.294896397259511	2
Random	0.256018793384516	2
Sampled	0.427522298168602	2
Random	0.816832643493429	2
Sampled	0.56694478719414	2
Random	0.637511556051638	2
Sampled	0.395731672016462	2
Random	0.798322550452984	2
Sampled	0.514226963936957	2
Random	1.18068797033559	2
Sampled	0.49965921097369	2
Random	0.747197069418293	2
Sampled	0.490119898274591	2
Random	1.03988759809939	2
Sampled	0.646464177300521	2
Random	0.341459628459568	2
Sampled	0.516463497956097	2
Random	0.324317156106663	2
Sampled	0.566078554195479	2
Random	1.10221020468946	2
Sampled	0.759730370111574	2
Random	1.11655441634563	2
Sampled	0.451308401980881	2
Random	1.20080077264381	2
Sampled	0.524635262804352	2
Random	0.714811143756966	2
Sampled	0.542935487311715	2
Random	0.821706491320082	2
Sampled	0.57482975124381	2
Random	1.08015590227891	2
Sampled	0.529648802002874	2
Random	0.685085449846679	2
Sampled	0.452881068268031	2
Random	0.469737516343596	2
Sampled	0.452315460417479	2
Random	0.522405749635279	2
Sampled	0.378238669513751	2
Random	0.926989764997602	2
Sampled	0.618281595353259	2
Random	0.232818350224163	2
Sampled	0.609602896027855	2
Random	0.762376017369223	2
Sampled	0.457406680483415	2
Random	0.749844795139139	2
Sampled	0.485726067199264	2
Random	0.551482582213946	2
Sampled	0.691750704132486	2
Random	0.323641325678782	2
Sampled	0.456181241897003	2
Random	0.20708847234948	2
Sampled	0.560063513196853	2
Random	0.359820091273121	2
Sampled	0.663588828821453	2
Random	0.878950491208362	2
Sampled	0.541313967329803	2
Random	0.667608437837932	2
Sampled	0.51939330905062	2
Random	0.951834504494443	2
Sampled	0.432703303683233	2
Random	1.15507967000241	2
Sampled	0.609678999874121	2
Random	0.355556208199185	2
Sampled	0.420408890701428	2
Random	0.598111570424009	2
Sampled	0.709375100267005	2
Random	0.904278421345896	2
Sampled	0.654594083133466	2
Random	0.653238200501909	2
Sampled	0.666469796220889	2
Random	0.458091148724314	2
Sampled	0.493403432080524	2
Random	0.821628282456937	2
Sampled	0.457329095688149	2
Random	0.860251883809064	2
Sampled	0.542652821444668	2
Random	0.878009455878616	2
Sampled	0.475361257947646	2
Random	1.11166792295254	2
Sampled	0.504336921403192	2
Random	0.686734115812261	2
Sampled	0.439341151079749	2
Random	1.02829324098378	2
Sampled	0.418825711594196	2
Random	0.387323609143778	2
Sampled	0.346817153478579	2
Random	0.94211149198032	2
Sampled	0.372698861446474	2
Random	0.901038890847139	2
Sampled	0.590142596703552	2
Random	0.881877766853847	2
Sampled	0.414442374045248	2
Random	0.819227660353772	2
Sampled	1.17096771971818	2
Random	1.04251871962619	2
Sampled	1.15983698315692	2
Random	0.419386183148414	2
Sampled	1.08599254077665	2
Random	0.98724829579649	2
Sampled	0.417946660889685	2
Random	0.275985287362593	2
Sampled	0.66950523300568	2
Random	0.563203003366461	2
Sampled	0.778890757976166	2
Random	0.7105213621048	2
Sampled	0.452757396486909	2
Random	1.2908286434319	2
Sampled	0.466870462951165	2
Random	0.902900451790751	2
Sampled	0.397554982450901	2
Random	0.408083580441358	2
Sampled	0.412115475599894	2
Random	1.14505086899757	2
Sampled	0.476274736850238	2
Random	1.08370072847046	2
Sampled	0.583103088042549	2
Random	0.780842225401205	2
Sampled	0.462195757753662	2
Random	1.35958418326641	2
Sampled	0.445907890295488	2
Random	1.17022105990398	2
Sampled	0.491069158352158	2
Random	1.20823408537587	2
Sampled	0.349085829384476	2
Random	0.918242746271536	2
Sampled	0.393040271473758	2
Random	0.786570761743868	2
Sampled	0.871940969867712	2
Random	0.3448512009772	2
Sampled	0.543048435010503	2
Random	0.722910360566109	2
Sampled	0.702903644494617	2
Random	1.03931828828363	2
Sampled	0.594362825114045	2
Random	1.1330502317763	2
Sampled	0.533994947718014	2
Random	1.33648092086064	2
Sampled	0.442039204309057	2
Random	1.28945460623199	2
Sampled	0.454848576720739	2
Random	0.765007608269336	2
Sampled	0.497281450461382	2
Random	1.23115046606936	2
Sampled	0.554835065014666	2
Random	0.598869775131065	2
Sampled	0.515797628488116	2
Random	1.05931167645391	2
Sampled	0.614929346414719	2
Random	0.371946285202162	2
Sampled	1.18116036231291	2
Random	0.463298241515847	2
Sampled	0.48259915044582	2
Random	0.511618401166137	2
Sampled	0.774125621505027	2
Random	0.577964606566669	2
Sampled	0.566858681505977	2
Random	0.838010558124008	2
Sampled	0.48582487727129	2
Random	0.574782281378701	2
Sampled	0.340947445556971	2
Random	0.254300301673805	2
Sampled	0.51963763168758	2
Random	1.03739684868417	2
Sampled	0.414023271534266	2
Random	0.887347604727444	2
Sampled	0.618739749317686	2
Random	0.57019641013244	2
Sampled	0.42121583800982	2
Random	1.37472355659478	2
Sampled	0.328906361319322	2
Random	0.877343073300366	2
Sampled	0.771930243742387	2
Random	0.267066062716218	2
Sampled	0.403088243913175	2
Random	0.819920024104432	2
Sampled	0.457420246252323	2
Random	0.761578611148157	2
Sampled	0.335840516063201	2
Random	0.909199831306055	2
Sampled	0.422348336766423	2
Random	0.60788113974627	2
Sampled	0.540121981893993	2
Random	1.16204253789057	2
Sampled	0.861729450122197	2
Random	1.38217537803885	2
Sampled	0.454145268963405	2
Random	0.394216998957494	2
Sampled	0.449906155273721	2
Random	0.344003432935286	2
Sampled	0.677278036801244	2
Random	0.4208746479831	2
Sampled	0.260320588836109	2
Random	1.09733389979586	2
Sampled	0.753276925345614	2
Random	0.972150093190968	2
Sampled	0.636846127059106	2
Random	0.625261336353506	2
Sampled	0.581996088819527	2
Random	0.647637877957401	2
Sampled	1.15695198328363	2
Random	1.44532676234346	2
Sampled	0.463713433634025	2
Random	0.967428956303368	2
Sampled	0.595565076613816	2
Random	1.34280180335975	2
Sampled	0.467823343572913	2
Random	0.379457837291406	2
Sampled	0.343588174864364	2
Random	1.13738460909286	2
Sampled	0.468798568140802	2
Random	0.701327683384507	2
Sampled	0.511656886227217	2
Random	0.323799647621542	2
Sampled	0.689804204037045	2
Random	0.425772962482069	2
Sampled	0.556875795372751	2
Random	0.261750939962096	2
Sampled	0.699809564279998	2
Random	0.401871727570003	2
Sampled	0.808817333329098	2
Random	0.585799313654465	2
Sampled	0.600401702302068	2
Random	1.02578215958082	2
Sampled	0.839519019027722	2
Random	1.05280135410974	2
Sampled	0.478131606501016	2
Random	1.38131145929311	2
Sampled	0.324978480109506	2
[truncated: 26,001 more rows]
