# Supplementary material for: A branching model of lineage differentiation underpinning the neurogenic potential of enteric glia
Source: Nat Commun. 2023 Sep 22;14:5904. doi: 10.1038/s41467-023-41492-3 (PMC10516949; doi:10.1038/s41467-023-41492-3)
Supplement: Supplementary file 6 — Source Data [file 41467_2023_41492_MOESM6_ESM.zip › source_data/Fig1i.csv]

type	value	trajectoryStart
Sampled	0.47751888957755	60
Random	0.647219153737942	60
Sampled	0.391989868807619	60
Random	0.542948232917119	60
Sampled	0.44913091472597	60
Random	0.669091416130049	60
Sampled	0.577975871137242	60
Random	1.00013473302964	60
Sampled	0.427419095942333	60
Random	1.40423942347063	60
Sampled	0.513883732590827	60
Random	0.632971191421912	60
Sampled	0.309680023600944	60
Random	0.855034221998098	60
Sampled	0.377614704478141	60
Random	0.471766024332735	60
Sampled	0.521746875762161	60
Random	0.581866283701162	60
Sampled	0.519025075108997	60
Random	1.17632978857471	60
Sampled	0.556654589267544	60
Random	0.504207868992648	60
Sampled	0.571489905544877	60
Random	0.561222670051181	60
Sampled	0.461051748480724	60
Random	0.936631105413023	60
Sampled	0.562203370426123	60
Random	0.864989410280118	60
Sampled	0.45945855341456	60
Random	0.343753452262339	60
Sampled	0.536478661620341	60
Random	1.04711726616636	60
Sampled	0.504599683455521	60
Random	0.453541795549324	60
Sampled	0.538271724407165	60
Random	0.568953851461864	60
Sampled	0.418309184297412	60
Random	0.818856207589209	60
Sampled	0.39012883742149	60
Random	0.430827527490432	60
Sampled	0.39972318899815	60
Random	0.56856389248	60
Sampled	0.519215317543799	60
Random	0.567589705561561	60
Sampled	0.480240021932936	60
Random	0.823987769034762	60
Sampled	0.469138447111464	60
Random	0.941187902305554	60
Sampled	0.468439978518991	60
Random	0.361496560013426	60
Sampled	0.479005429950665	60
Random	1.01174018513179	60
Sampled	0.432958782556253	60
Random	1.06210735776667	60
Sampled	0.365056414014635	60
Random	0.712044300513911	60
Sampled	0.511338999568053	60
Random	0.394608913045294	60
Sampled	0.496103883007633	60
Random	0.896932819061653	60
Sampled	0.514427244492649	60
Random	0.988955592064705	60
Sampled	0.436027787102706	60
Random	0.427587420136041	60
Sampled	0.525731219295968	60
Random	0.921642079427417	60
Sampled	0.414582072232428	60
Random	0.434833406183078	60
Sampled	0.476346049781084	60
Random	0.408432716978774	60
Sampled	0.482584266744346	60
Random	1.07493780566831	60
Sampled	0.535184153754593	60
Random	0.833819216546405	60
Sampled	0.526216709382159	60
Random	0.850866364922315	60
Sampled	0.479742252697978	60
Random	0.94994056212291	60
Sampled	0.545463679132895	60
Random	0.992705587335967	60
Sampled	0.534521357606041	60
Random	0.390761560347933	60
Sampled	0.58340281814011	60
Random	0.87232304847962	60
Sampled	0.544848066533864	60
Random	0.774753615394559	60
Sampled	0.651052452841179	60
Random	0.554690811688645	60
Sampled	0.333267087683072	60
Random	0.51580304155774	60
Sampled	0.514045285687065	60
Random	0.653065890781898	60
Sampled	0.40896657130077	60
Random	0.869449884936583	60
Sampled	0.402434456920667	60
Random	1.40220243954583	60
Sampled	0.523947847864993	60
Random	0.481497708727874	60
Sampled	0.515239805257476	60
Random	0.674019430196446	60
Sampled	0.528227471165882	60
Random	0.548196196405903	60
Sampled	0.512605806644445	60
Random	0.44578673205369	60
Sampled	0.30470077899245	60
Random	0.916390748082014	60
Sampled	0.470597527043785	60
Random	1.17887564160797	60
Sampled	0.575035021669252	60
Random	0.602215065027927	60
Sampled	0.516293255817487	60
Random	0.514225612159089	60
Sampled	0.383397729765097	60
Random	0.809488925051696	60
Sampled	0.43722043783013	60
Random	0.445593050252152	60
Sampled	0.612127755286394	60
Random	0.524776130065836	60
Sampled	0.556964009425675	60
Random	1.00330371118699	60
Sampled	0.439313420116207	60
Random	0.575509767928744	60
Sampled	0.484156435910338	60
Random	0.674832494666396	60
Sampled	0.516254441442618	60
Random	0.869059427803474	60
Sampled	0.639551158475296	60
Random	0.761533757350313	60
Sampled	0.443610275342237	60
Random	0.91726456292648	60
Sampled	0.489549520924044	60
Random	0.430326328699173	60
Sampled	0.312393236942591	60
Random	0.606590240815955	60
Sampled	0.361246981875499	60
Random	0.704208094436519	60
Sampled	0.51393720351885	60
Random	0.511027863348105	60
Sampled	0.511143836355817	60
Random	0.450953776280067	60
Sampled	0.463554223951193	60
Random	1.17259758180336	60
Sampled	0.396278101437236	60
Random	0.749553424248276	60
Sampled	0.530970715324034	60
Random	1.13995385329184	60
Sampled	0.388178153339984	60
Random	0.507460699465706	60
Sampled	0.443705508540951	60
Random	0.4293655677098	60
Sampled	0.4736206588619	60
Random	0.967442329104041	60
Sampled	0.499238289925301	60
Random	0.510880224704514	60
Sampled	0.470109245830244	60
Random	1.147093903488	60
Sampled	0.63260159234958	60
Random	0.519541838564253	60
Sampled	0.535186343357839	60
Random	0.506224273154858	60
Sampled	0.473739328310543	60
Random	0.595620277762512	60
Sampled	0.518648046126273	60
Random	1.0423274481785	60
Sampled	0.553140617691544	60
Random	0.679820718577112	60
Sampled	0.36880800539997	60
Random	0.493199447366281	60
Sampled	0.420994214647932	60
Random	0.531152121483707	60
Sampled	0.410366288149272	60
Random	0.465151965303601	60
Sampled	0.411962586425496	60
Random	0.800522262671049	60
Sampled	0.412911795002274	60
Random	0.527138881982606	60
Sampled	0.530711998834897	60
Random	0.68381008457614	60
Sampled	0.537712979518521	60
Random	0.539026766722596	60
Sampled	0.559121467718835	60
Random	0.465663814813765	60
Sampled	0.492779933699468	60
Random	1.09815056417072	60
Sampled	0.542002981835534	60
Random	0.658613295635075	60
Sampled	0.510148441682577	60
Random	1.09009666165333	60
Sampled	0.386630156916248	60
Random	1.10910900902278	60
Sampled	0.470175663553406	60
Random	0.688274084984413	60
Sampled	0.266897431805111	60
Random	0.831303361892784	60
Sampled	0.531909450281645	60
Random	0.875536047040622	60
Sampled	0.539495312356896	60
Random	0.887113510061812	60
Sampled	0.477068247423196	60
Random	1.02021409427763	60
Sampled	0.369322259178406	60
Random	0.748589206731779	60
Sampled	0.433963255323183	60
Random	1.10361685631217	60
Sampled	0.347847218588718	60
Random	0.464757406469212	60
Sampled	0.410690489548016	60
Random	0.788027163795219	60
Sampled	0.383939351694417	60
Random	0.603166040614097	60
Sampled	0.640076361434428	60
Random	0.428973511166866	60
Sampled	0.537084096225682	60
Random	0.469890125911005	60
Sampled	0.453089434715932	60
Random	0.830984639956069	60
Sampled	0.602912027617266	60
Random	0.478256503822682	60
Sampled	0.480214133201074	60
Random	0.736452108708274	60
Sampled	0.481233698551727	60
Random	1.21704175325864	60
Sampled	0.473742994935343	60
Random	1.37567864824143	60
Sampled	0.496608578308207	60
Random	0.938948731658571	60
Sampled	0.452287443766003	60
Random	0.389944851615438	60
Sampled	0.505774646557396	60
Random	0.52547985583529	60
Sampled	0.44860293554768	60
Random	0.866617914348316	60
Sampled	0.447792221549852	60
Random	0.909601238024036	60
Sampled	0.599757785580162	60
Random	0.453026119968926	60
Sampled	0.517644374177352	60
Random	1.12232572610518	60
Sampled	0.487443538462113	60
Random	0.388806262134936	60
Sampled	0.480667351327617	60
Random	1.00191175768885	60
Sampled	0.504578735361382	60
Random	0.819566103543334	60
Sampled	0.459057564002638	60
Random	0.562758655910925	60
Sampled	0.545438635766165	60
Random	1.04032487841911	60
Sampled	0.39326551550964	60
Random	0.575559309052433	60
Sampled	0.645669708932538	60
Random	0.950508916635883	60
Sampled	0.560214085116537	60
Random	0.49054763626085	60
Sampled	0.377308009601925	60
Random	0.427968813941655	60
Sampled	0.520082845890676	60
Random	0.545120980798961	60
Sampled	0.450459621673906	60
Random	0.60976654384932	60
Sampled	0.469553758453783	60
Random	1.06670262410808	60
Sampled	0.564982823684836	60
Random	0.730385509197538	60
Sampled	0.366384852698585	60
Random	0.593567784907457	60
Sampled	0.481335597816513	60
Random	0.453880067492635	60
Sampled	0.338566815601263	60
Random	0.780422415577345	60
Sampled	0.558356286969071	60
Random	0.632573425326001	60
Sampled	0.436086360736334	60
Random	0.974833051117262	60
Sampled	0.466674320232647	60
Random	0.522905241764169	60
Sampled	0.583887997657069	60
Random	1.01992479367927	60
Sampled	0.462861217258065	60
Random	0.300663968787166	60
Sampled	0.437508291337442	60
Random	0.711747055538876	60
Sampled	0.593027037693604	60
Random	0.462543435867091	60
Sampled	0.438172557305778	60
Random	0.9490157973961	60
Sampled	0.44946382034638	60
Random	0.40999676975007	60
Sampled	0.46541179627353	60
Random	1.03532734746995	60
Sampled	0.765844371366778	60
Random	1.22802754412908	60
Sampled	0.329895855004839	60
Random	0.470854507479494	60
Sampled	0.363802288770707	60
Random	1.03326435891625	60
Sampled	0.482343700243273	60
Random	0.502610640445763	60
Sampled	0.544880994782823	60
Random	0.728754183430048	60
Sampled	0.55440279225859	60
Random	0.508987942484639	60
Sampled	0.595605608733336	60
Random	0.861584502790517	60
Sampled	0.309830821424831	60
Random	0.459444366417501	60
Sampled	0.525957401622138	60
Random	0.487305586907645	60
Sampled	0.475772531384229	60
Random	0.923216247336098	60
Sampled	0.536715521319153	60
Random	0.873741931978148	60
Sampled	0.482362021137468	60
Random	0.761779819754919	60
Sampled	0.498789158639867	60
Random	0.915767546086588	60
Sampled	0.550087704146542	60
Random	0.822904451688758	60
Sampled	0.472128769705124	60
Random	0.373802826576614	60
Sampled	0.495837215047303	60
Random	0.581427620888139	60
Sampled	0.535764258972663	60
Random	0.753667207182559	60
Sampled	0.556057576338113	60
Random	1.08116791299342	60
Sampled	0.474329423039124	60
Random	0.749461409186974	60
Sampled	0.485013337248537	60
Random	1.01090198018036	60
Sampled	0.463576398195341	60
Random	0.750558207324729	60
Sampled	0.414513920364263	60
Random	0.642915689107529	60
Sampled	0.340534838215227	60
Random	0.986578331155119	60
Sampled	0.645995511332512	60
Random	0.567133798511168	60
Sampled	0.366565113502249	60
Random	0.515657409438279	60
Sampled	0.499032682026004	60
Random	0.898622590968196	60
Sampled	0.467245861023229	60
Random	0.340043145048423	60
Sampled	0.482572820915731	60
Random	0.62022754630857	60
Sampled	0.504693869512485	60
Random	0.496469818231342	60
Sampled	0.499752502784907	60
Random	0.783814651606046	60
Sampled	0.420549073459164	60
Random	0.718850139155324	60
Sampled	0.345745370826335	60
Random	0.768342403814141	60
Sampled	0.260100613071638	60
Random	0.440771338034914	60
Sampled	0.496418312342221	60
Random	0.343171867374416	60
Sampled	0.410053921052998	60
Random	1.13744296026012	60
Sampled	0.483932138262015	60
Random	0.784005812334316	60
Sampled	0.483486520875787	60
Random	0.80222866231459	60
Sampled	0.460962238627178	60
Random	1.39943603062094	60
Sampled	0.563526240502204	60
Random	0.748431202403144	60
Sampled	0.533013065065679	60
Random	0.501444656338314	60
Sampled	0.569181673301384	60
Random	0.333188527026022	60
Sampled	0.492642760188799	60
Random	0.942718535425897	60
Sampled	0.455814047961449	60
Random	0.595429421101813	60
Sampled	0.496071346706287	60
Random	0.66796683466845	60
Sampled	0.461768182892691	60
Random	0.610340384143433	60
Sampled	0.511987015978987	60
Random	1.03060094967348	60
Sampled	0.459421219027206	60
Random	0.61329893459809	60
Sampled	0.433954689784272	60
Random	0.817739994490546	60
Sampled	0.536473132913821	60
Random	0.467162733862487	60
Sampled	0.474794946283076	60
Random	1.09739176669314	60
Sampled	0.526305796475881	60
Random	1.18138506197313	60
Sampled	0.398418170211536	60
Random	0.837785599662017	60
Sampled	0.457229728060354	60
Random	1.17698213077503	60
Sampled	0.542140246626964	60
Random	1.08354804827579	60
Sampled	0.492744280629096	60
Random	0.475663682117344	60
Sampled	0.308489249217956	60
Random	0.33817745928269	60
Sampled	0.515633481176703	60
Random	0.660664449227632	60
Sampled	0.531008930387427	60
Random	1.26506784553362	60
Sampled	0.408807077901659	60
Random	0.515645306605757	60
Sampled	0.494501827887895	60
Random	0.408560991911132	60
Sampled	0.356390686020419	60
Random	0.758824114306103	60
Sampled	0.341822973712358	60
Random	1.3865078614522	60
Sampled	0.462975544006521	60
Random	0.740643897080036	60
Sampled	0.559168580954855	60
Random	0.650733457003013	60
Sampled	0.396390367615497	60
Random	1.07617785006294	60
Sampled	0.44164957213256	60
Random	1.02035348345061	60
Sampled	0.522586222075059	60
Random	0.650482670505823	60
Sampled	0.464467142149385	60
Random	0.728036977775615	60
Sampled	0.519689554655231	60
Random	0.449405467334223	60
Sampled	0.372417933766795	60
Random	0.623425020160165	60
Sampled	0.478931544785353	60
Random	0.802960766488455	60
Sampled	0.561796667132519	60
Random	0.513766069436631	60
Sampled	0.560774904829913	60
Random	0.961470935649993	60
Sampled	0.471599709975897	60
Random	0.293750653048456	60
Sampled	0.531277673264114	60
Random	1.24308895457839	60
Sampled	0.610710455813022	60
Random	1.02498481448362	60
Sampled	0.437544672241722	60
Random	0.95221905131308	60
Sampled	0.516583459730691	60
Random	0.535415212924849	60
Sampled	0.521119995411448	60
Random	1.05001525737816	60
Sampled	0.507468361714091	60
Random	0.418848627621956	60
Sampled	0.654625958141485	60
Random	0.503465748902116	60
Sampled	0.447454642668018	60
Random	0.653766742872343	60
Sampled	0.520625936409998	60
Random	0.837821972497124	60
Sampled	0.529845205326442	60
Random	0.758693371983345	60
Sampled	0.50631580565009	60
Random	0.603462471445728	60
Sampled	0.538754164867149	60
Random	0.589234765963123	60
Sampled	0.511378862770272	60
Random	0.702428578331532	60
Sampled	0.470483880307524	60
Random	0.442208788522801	60
Sampled	0.597977786820777	60
Random	0.514655841779002	60
Sampled	0.451058819102206	60
Random	1.12313497274536	60
Sampled	0.478045632983786	60
Random	0.4571805296267	60
Sampled	0.532703125562251	60
Random	0.397698330045731	60
Sampled	0.502285363582917	60
Random	0.622053129187899	60
Sampled	0.579406941168386	60
Random	0.353972346791281	60
Sampled	0.741434060608423	60
Random	0.671496362757992	60
Sampled	0.533260660311545	60
Random	0.439910780140629	60
Sampled	0.416689066928706	60
Random	1.24809369273074	60
Sampled	0.357316099140427	60
Random	0.54978113853336	60
Sampled	0.477276951800325	60
Random	0.423215283192696	60
Sampled	0.569574311861793	60
Random	1.22250085915203	60
Sampled	0.572630293238486	60
Random	0.950415162127086	60
Sampled	0.506103010135516	60
Random	0.357266248018331	60
Sampled	0.456378055270661	60
Random	0.775188279531131	60
Sampled	0.519219937324272	60
Random	0.556106360025994	60
Sampled	0.470168113205358	60
Random	0.669640662460517	60
Sampled	0.594353700463028	60
Random	0.57323964695061	60
Sampled	0.509563627097884	60
Random	0.929462179763347	60
Sampled	0.491121451293617	60
Random	0.768745297715938	60
Sampled	0.57897338278283	60
Random	0.980400990152916	60
Sampled	0.466896117590504	60
Random	0.621473237261775	60
Sampled	0.454545435702907	60
Random	0.912785355189033	60
Sampled	0.349654071935329	60
Random	0.839184362991888	60
Sampled	0.490381939402634	60
Random	0.36590220469642	60
Sampled	0.661898984455669	60
Random	1.04749456298238	60
Sampled	0.474622107006897	60
Random	0.992440966375273	60
Sampled	0.503214550629283	60
Random	0.72908453762947	60
Sampled	0.459084389638452	60
Random	0.632187123199494	60
Sampled	0.256941361597827	60
Random	1.05895599281781	60
Sampled	0.481916355463545	60
Random	0.470316306791729	60
Sampled	0.495977646202321	60
Random	0.410765210942983	60
Sampled	0.453785280877761	60
Random	0.877909454736271	60
Sampled	0.502902148442522	60
Random	0.513989852159528	60
Sampled	0.549883624784423	60
Random	0.670770533389631	60
Sampled	0.594955415797177	60
Random	0.42718862135926	60
Sampled	0.516635100731521	60
Random	1.10812711863577	60
Sampled	0.461172867786089	60
Random	0.452263719716259	60
Sampled	0.479798808429562	60
Random	0.559914146509453	60
Sampled	0.44903809892158	60
Random	0.472713890427249	60
Sampled	0.536419476145179	60
Random	0.544833983107244	60
Sampled	0.480749841498997	60
Random	0.558695895027899	60
Sampled	0.530625913462618	60
Random	0.982719359020772	60
Sampled	0.401486263196824	60
Random	0.974154852985206	60
Sampled	0.510623012030699	60
Random	0.479799975531283	60
Sampled	0.501000552803964	60
Random	1.13049641504276	60
Sampled	0.553915766569074	60
Random	1.24029634590717	60
Sampled	0.526921530979841	60
Random	0.52243451892203	60
Sampled	0.429304564154267	60
Random	1.26948625329973	60
Sampled	0.457982737817764	60
Random	0.426844957225084	60
Sampled	0.477978685428882	60
Random	0.702982726230089	60
Sampled	0.519617968304745	60
Random	0.509069360186591	60
Sampled	0.536444061530806	60
Random	0.733756089302023	60
Sampled	0.450623683293838	60
Random	0.618431170819468	60
Sampled	0.463145365297557	60
Random	0.541452449082551	60
Sampled	0.500446532676952	60
Random	0.84268500324697	60
Sampled	0.511973959817481	60
Random	0.668791216839967	60
Sampled	0.569433851348627	60
Random	1.06458501110953	60
Sampled	0.634866684131588	60
Random	0.98884513523239	60
Sampled	0.46823283384914	60
Random	0.326994010159341	60
Sampled	0.341551245659672	60
Random	0.90010550957117	60
Sampled	0.550026662560988	60
Random	0.450946137461428	60
Sampled	0.417293004774909	60
Random	1.11811361970776	60
Sampled	0.308557152247832	60
Random	0.602976170527999	60
Sampled	0.553975581441398	60
Random	0.529073168118782	60
Sampled	0.425241797376903	60
Random	1.43024096782235	60
Sampled	0.671515598089359	60
Random	0.9395096648522	60
Sampled	0.415898459538933	60
Random	0.463562299698603	60
Sampled	0.449193852168475	60
Random	0.798614159352707	60
Sampled	0.458950379256344	60
Random	0.999077734214508	60
Sampled	0.449664018640322	60
Random	0.997959998339767	60
Sampled	0.554610896098455	60
Random	0.789866233967731	60
Sampled	0.491200066712272	60
Random	0.819161915915867	60
Sampled	0.494347647616189	60
Random	0.604774228990997	60
Sampled	0.489182014223035	60
Random	0.432250067607993	60
Sampled	0.445780333278378	60
Random	0.394855479757556	60
Sampled	0.44242431464378	60
Random	0.314877570712582	60
Sampled	0.304493628712727	60
Random	0.604447795634228	60
Sampled	0.521124051885436	60
Random	0.436531469514573	60
Sampled	0.445143788647938	60
Random	0.538049501230447	60
Sampled	0.519438431604868	60
Random	0.646676243041283	60
Sampled	0.4187058170413	60
Random	0.46302270657883	60
Sampled	0.431866475629014	60
Random	0.541220786899765	60
Sampled	0.51819775289153	60
Random	0.486224657397354	60
Sampled	0.377040933551669	60
Random	1.23298475283874	60
Sampled	0.503877772786007	60
Random	0.520965134246217	60
Sampled	0.574130379349664	60
Random	0.543387082970848	60
Sampled	0.609536691433538	60
Random	0.844576792397669	60
Sampled	0.461485016572138	60
Random	0.904523416014553	60
Sampled	0.485215204523366	60
Random	0.957922643127912	60
Sampled	0.527853201473128	60
Random	0.599608949670586	60
Sampled	0.42194263192245	60
Random	0.939285224303163	60
Sampled	0.398700243835685	60
Random	0.353485099154258	60
Sampled	0.34269724312854	60
Random	1.19931084697404	60
Sampled	0.580506553354019	60
Random	0.727648064360811	60
Sampled	0.584184099582442	60
Random	0.850722052522994	60
Sampled	0.36084420202805	60
Random	0.47053080163541	60
Sampled	0.544015780463217	60
Random	0.499954375212471	60
Sampled	0.593866742754465	60
Random	0.960926974457231	60
Sampled	0.47956693995947	60
Random	1.07598497961889	60
Sampled	0.549150678063209	60
Random	0.421264963122616	60
Sampled	0.47609545220896	60
Random	1.16950726393359	60
Sampled	0.557971999759361	60
Random	1.21646972274807	60
Sampled	0.467088103045165	60
Random	0.815282064926004	60
Sampled	0.388251334636356	60
Random	0.417434109639947	60
Sampled	0.487482522770871	60
Random	0.492115778298781	60
Sampled	0.502772603304729	60
Random	1.3099552477119	60
Sampled	0.49841592052702	60
Random	0.649902458932851	60
Sampled	0.570668014778441	60
Random	0.883836246901357	60
Sampled	0.66711622021785	60
Random	0.771081534079554	60
Sampled	0.459458241758829	60
Random	0.522795375748934	60
Sampled	0.612461617409871	60
Random	0.458706520104872	60
Sampled	0.469902712060096	60
Random	0.965577991837513	60
Sampled	0.572579347934053	60
Random	0.816657126877876	60
Sampled	0.580922544042118	60
Random	0.629963527115321	60
Sampled	0.577013075754519	60
Random	0.910852026178347	60
Sampled	0.495491565242388	60
Random	0.378248901561606	60
Sampled	0.570990910121847	60
Random	1.13212792034976	60
Sampled	0.381968818328709	60
Random	0.528057886415318	60
Sampled	0.503652024818178	60
Random	0.408732733181597	60
Sampled	0.52396014458288	60
Random	0.573124365602904	60
Sampled	0.500414629591144	60
Random	0.897220722240828	60
Sampled	0.451709649196324	60
Random	0.418986520073586	60
Sampled	0.448525158187653	60
Random	1.27756154786834	60
Sampled	0.584655838208682	60
Random	0.568192953752953	60
Sampled	0.434496542837382	60
Random	1.0260107618409	60
Sampled	0.491880500104763	60
Random	0.535060815523028	60
Sampled	0.39187557849906	60
Random	0.801972624260634	60
Sampled	0.507700658102663	60
Random	1.16358542626339	60
Sampled	0.537768882231804	60
Random	0.563715101457624	60
Sampled	0.525147868354746	60
Random	0.48383688727603	60
Sampled	0.522845447071811	60
Random	0.578013519073518	60
Sampled	0.563168265611284	60
Random	0.733862405720755	60
Sampled	0.48027517369732	60
Random	0.890573471942676	60
Sampled	0.34009345828167	60
Random	0.59437956335238	60
Sampled	0.366473323424919	60
Random	0.770468791183219	60
Sampled	0.380907097257768	60
Random	0.67990050773164	60
Sampled	0.435101672032852	60
Random	1.17136957593784	60
Sampled	0.456467916996231	60
Random	1.31055276621728	60
Sampled	0.402215755627656	60
Random	0.409461600799972	60
Sampled	0.553678544428872	60
Random	0.804226317343223	60
Sampled	0.422377895448905	60
Random	0.489633668860965	60
Sampled	0.47886258320427	60
Random	0.408311366109041	60
Sampled	0.564335264845296	60
Random	0.928237528792438	60
Sampled	0.538886410599228	60
Random	0.916433348897398	60
Sampled	0.554422413610479	60
Random	1.24426830101287	60
Sampled	0.537769601432566	60
Random	0.481547126373543	60
Sampled	0.322790375917687	60
Random	0.855885248389831	60
Sampled	0.519031545135875	60
Random	1.18449991833416	60
Sampled	0.355248375720044	60
Random	0.809944113139457	60
Sampled	0.350789081491635	60
Random	1.23272934063498	60
Sampled	0.42098523946328	60
Random	0.632546375613644	60
Sampled	0.555640971353918	60
Random	1.08546167675509	60
Sampled	0.501733192753006	60
Random	1.04933034533661	60
Sampled	0.440086921729955	60
Random	0.799915781050903	60
Sampled	0.348291610481389	60
Random	0.511045575657656	60
Sampled	0.514562973882933	60
Random	0.548228615540544	60
Sampled	0.474713111400437	60
Random	0.386128920536525	60
Sampled	0.528829260100183	60
Random	0.661440453414757	60
Sampled	0.451077509701722	60
Random	0.611147278279019	60
Sampled	0.468564983131361	60
Random	1.03734600406331	60
Sampled	0.477047425531333	60
Random	0.876539620986968	60
Sampled	0.534200623648802	60
Random	0.482642758302066	60
Sampled	0.502996661477161	60
Random	1.07204898098414	60
Sampled	0.447504783313489	60
Random	0.430559190319379	60
Sampled	0.532961104060303	60
Random	0.49612134964454	60
Sampled	0.677304973114504	60
Random	0.632653353728811	60
Sampled	0.52850479433487	60
Random	0.718448664458407	60
Sampled	0.5191741135751	60
Random	0.72452875955848	60
Sampled	0.489906350601817	60
Random	0.793212987746798	60
Sampled	0.431184364070603	60
Random	0.520541431368703	60
Sampled	0.435193099880037	60
Random	0.933696456755093	60
Sampled	0.580645825990262	60
Random	1.16803941916652	60
Sampled	0.459625907301313	60
Random	0.662609298904642	60
Sampled	0.398767774424894	60
Random	0.630354299919805	60
Sampled	0.409426123366615	60
Random	0.802171835038834	60
Sampled	0.594107180002379	60
Random	0.404126699373464	60
Sampled	0.508549850951403	60
Random	0.781253269659824	60
Sampled	0.583613815551961	60
Random	0.665216385966232	60
Sampled	0.490093755930446	60
Random	0.498972626394472	60
Sampled	0.518613431449312	60
Random	0.792664102339247	60
Sampled	0.544229548885532	60
Random	1.09299905010417	60
Sampled	0.503267493474673	60
Random	0.756622441649719	60
Sampled	0.508315770344578	60
Random	0.702097013267372	60
Sampled	0.477511633663153	60
Random	1.05859574532574	60
Sampled	0.501634795676439	60
Random	0.771007257368202	60
Sampled	0.501140117615384	60
Random	0.366983014123086	60
Sampled	0.417479227953446	60
Random	0.792431458320649	60
Sampled	0.48325498432359	60
Random	0.874239820690402	60
Sampled	0.428323776440919	60
Random	0.558350245102236	60
Sampled	0.420309162355547	60
Random	0.705873422284672	60
Sampled	0.50862450950199	60
Random	0.752380058696197	60
Sampled	0.360701200026425	60
Random	0.824657786708649	60
Sampled	0.528564636414586	60
Random	0.534407118809947	60
Sampled	0.526713049984133	60
Random	1.48786192626212	60
Sampled	0.51267580971643	60
Random	0.922989517351797	60
Sampled	0.488365965581031	60
Random	0.396463954604905	60
Sampled	0.520456946661603	60
Random	0.851353848956275	60
Sampled	0.454727367029077	60
Random	0.566525886617505	60
Sampled	0.503646925387901	60
Random	1.00930869889173	60
Sampled	0.404481274896401	60
Random	0.875523679755918	60
Sampled	0.518462642964317	60
Random	0.559338108182116	60
Sampled	0.45867368489795	60
Random	1.04999808354501	60
Sampled	0.557063920740545	60
Random	0.79078120250918	60
Sampled	0.60685379439176	60
Random	0.742041088992759	60
Sampled	0.510879932082605	60
Random	0.806835231415157	60
Sampled	0.518445682884651	60
Random	0.641871241460351	60
Sampled	0.515320542891619	60
Random	0.686324676583033	60
Sampled	0.416777383957207	60
Random	0.535386457681224	60
Sampled	0.516857000300082	60
Random	0.963008695991943	60
Sampled	0.509893045215989	60
Random	0.619486471468031	60
Sampled	0.501465867456448	60
Random	0.569335302043235	60
Sampled	0.554585173796778	60
Random	0.582678814833458	60
Sampled	0.520169365641021	60
Random	0.396373522149888	60
Sampled	0.479790081829388	60
Random	0.507420490469018	60
Sampled	0.440656917607644	60
Random	0.930721296586828	60
Sampled	0.453226011815493	60
Random	0.737879609695486	60
Sampled	0.490277032361986	60
Random	1.19316284110177	60
Sampled	0.59712353475304	60
Random	0.459116283011112	60
Sampled	0.477210448825938	60
Random	0.843411237289307	60
Sampled	0.488908433751344	60
Random	0.624331433145191	60
Sampled	0.532614230223286	60
Random	0.755037490114995	60
Sampled	0.502693578981346	60
Random	1.04039926122726	60
Sampled	0.399513837788723	60
Random	1.13815071263413	60
Sampled	0.598209401487914	60
Random	0.645690101105072	60
Sampled	0.334260689692892	60
Random	0.845711889191929	60
Sampled	0.513057136886289	60
Random	0.674117041503059	60
Sampled	0.551458348116641	60
Random	0.561961596634365	60
Sampled	0.488326969724054	60
Random	0.446452827282474	60
Sampled	0.492332131737047	60
Random	1.32663277626181	60
Sampled	0.498813114837105	60
Random	0.717730300593053	60
Sampled	0.560742325119941	60
Random	1.21311946155834	60
Sampled	0.528073684875594	60
Random	0.427616142738666	60
Sampled	0.473733114804871	60
Random	0.513468774051336	60
Sampled	0.487970244374334	60
Random	0.808456148464744	60
Sampled	0.605484690756822	60
Random	1.02711706782868	60
Sampled	0.623253891193381	60
Random	0.857571019625517	60
Sampled	0.391650882262241	60
Random	0.457598562095309	60
Sampled	0.507819076822417	60
Random	0.873888516069888	60
Sampled	0.470751154064472	60
Random	0.748379172614827	60
Sampled	0.474103258874767	60
Random	0.40421624681878	60
Sampled	0.42847272283124	60
Random	0.548744526906087	60
Sampled	0.447909027800829	60
Random	0.749469461154329	60
Sampled	0.519193147949026	60
Random	0.482977777956282	60
Sampled	0.570377611351655	60
Random	0.409146687159568	60
Sampled	0.493764087947366	60
Random	1.12642031866272	60
Sampled	0.482804784631548	60
Random	0.707554271757254	60
Sampled	0.483935756864215	60
Random	0.627620161836762	60
Sampled	0.482165757269198	60
Random	0.971806066876313	60
Sampled	0.572687234045464	60
Random	0.893039002818491	60
Sampled	0.506013193011779	60
Random	0.71084241355135	60
Sampled	0.553207248542447	60
Random	1.33215935878908	60
Sampled	0.546258638894962	60
Random	1.32156158835261	60
Sampled	0.603515024205274	60
Random	0.539989621093452	60
Sampled	0.447520469918208	60
Random	0.974831923609516	60
Sampled	0.572578110641482	60
Random	0.53548913317346	60
Sampled	0.461507849424142	60
Random	0.928525204548193	60
Sampled	0.490980919570109	60
Random	0.651357126578942	60
Sampled	0.58049629025765	60
Random	0.352681391582223	60
Sampled	0.496112760476681	60
Random	0.923938815668239	60
Sampled	0.526578152936991	60
Random	0.452552923582514	60
Sampled	0.482781025615439	60
Random	0.447680063625594	60
Sampled	0.660090069533271	60
Random	1.28465528566178	60
Sampled	0.527356416287618	60
Random	1.23829358599506	60
Sampled	0.448086481221642	60
Random	0.436474029177282	60
Sampled	0.287466997922548	60
Random	0.459336006579365	60
Sampled	0.494134751838409	60
Random	1.09178775273551	60
Sampled	0.437908829181855	60
Random	0.672802200787761	60
Sampled	0.575763226601088	60
Random	0.480043461584045	60
Sampled	0.546906451326669	60
Random	0.96196410282477	60
Sampled	0.497951142477742	60
Random	1.03363764661295	60
Sampled	0.470457221592093	60
Random	1.01914643160148	60
Sampled	0.554665526914599	60
Random	0.959777609605134	60
Sampled	0.354919569071446	60
Random	0.42012542892356	60
Sampled	0.406503527846763	60
Random	0.405378429575575	60
Sampled	0.552032168022492	60
Random	0.506366731747233	60
Sampled	0.534667043105134	60
Random	1.19335056601741	60
Sampled	0.372013013084463	60
Random	0.646078778772353	60
Sampled	0.540853303086896	60
Random	0.558943050512043	60
Sampled	0.517684874594762	60
Random	0.381215013593237	60
Sampled	0.493848530323049	60
Random	0.379466817982204	60
Sampled	0.607532888322296	60
Random	0.512924056616513	60
Sampled	0.621482814540193	60
Random	0.481872012873863	60
Sampled	0.520852511436882	60
Random	0.905237753421919	60
Sampled	0.566683612332382	60
Random	0.53875028975434	60
Sampled	0.499299058810111	60
Random	1.08789762463488	60
Sampled	0.475878121856962	60
Random	0.655612027674728	60
Sampled	0.498363576456839	60
Random	0.979054248740283	60
Sampled	0.457079259279119	60
Random	0.923805356458717	60
Sampled	0.560406907503855	60
Random	0.587367977128023	60
Sampled	0.471457536766694	60
Random	0.447511931339508	60
Sampled	0.369257573071997	60
Random	0.453220835516427	60
Sampled	0.482779328216401	60
Random	1.02212095375565	60
Sampled	0.550519235792851	60
Random	0.509475240006004	60
Sampled	0.418366998217837	60
Random	0.582728204426487	60
Sampled	0.551489272055666	60
Random	0.68155502270736	60
Sampled	0.557770138877786	60
Random	0.75812766808198	60
Sampled	0.46663301355783	60
Random	0.365885344225933	60
Sampled	0.620222604652688	60
Random	0.448247046277066	60
Sampled	0.534336912566848	60
Random	0.43619269483043	60
Sampled	0.525612741872715	60
Random	0.527101945838577	60
Sampled	0.556070877555782	60
Random	0.617081305467233	60
Sampled	0.477262795058798	60
Random	0.732857705166816	60
Sampled	0.427448560875287	60
Random	1.1512304077636	60
Sampled	0.312111452766544	60
Random	0.960522372384052	60
Sampled	0.44095640962541	60
Random	0.548435461108312	60
Sampled	0.571415752645873	60
Random	0.743214612187959	60
Sampled	0.442088105549713	60
Random	0.958280300620516	60
Sampled	0.409039792705656	60
Random	1.12967859509959	60
Sampled	0.389315760239687	60
Random	0.371119027053972	60
Sampled	0.497275189770016	60
Random	0.73047730315805	60
Sampled	0.637303124863467	60
Random	0.375376081776647	60
Sampled	0.467045920252693	60
Random	0.62159319133781	60
Sampled	0.470004365601967	60
Random	0.762621208042919	60
Sampled	0.530862374727044	60
Random	0.426405182603277	60
Sampled	0.410705492023169	60
Random	0.857303789043056	60
Sampled	0.365772183846858	60
Random	0.936471209084728	60
Sampled	0.475471599128384	60
Random	0.337030087834692	60
Sampled	0.552872305722788	60
Random	0.435342453508237	60
Sampled	0.463035084855188	60
Random	0.978834247905974	60
Sampled	0.450097254532073	60
Random	0.618893417067263	60
Sampled	0.521938744146677	60
Random	0.398993057495204	60
Sampled	0.539015426158194	60
Random	0.995670034977275	60
Sampled	0.571394822651891	60
Random	0.998216967330544	60
Sampled	0.317840940569908	60
Random	1.21183273316426	60
Sampled	0.512739235031604	60
Random	0.493255060487194	60
Sampled	0.45835463595824	60
Random	0.739805917401826	60
Sampled	0.569108113263944	60
Random	1.01455059003325	60
Sampled	0.271638759539049	60
Random	0.708260096005265	60
Sampled	0.476085453040783	60
Random	0.744306091827292	60
Sampled	0.478648797669489	60
Random	0.870158133549689	60
Sampled	0.348699445592594	60
Random	0.395591023898843	60
Sampled	0.531482527420323	60
Random	0.793156063075566	60
Sampled	0.478382339738044	60
Random	0.39754169962497	60
Sampled	0.451532038361158	60
Random	0.919135609797311	60
Sampled	0.475956432001168	60
Random	0.408781027793233	60
Sampled	0.399576486148961	60
Random	1.2517389399836	60
Sampled	0.513351969255335	60
Random	0.959499177559798	60
Sampled	0.529646942414198	60
Random	0.493772936545751	60
Sampled	0.473099507464216	60
Random	1.00927283135705	60
Sampled	0.521771340357097	60
Random	0.728563244319966	60
Sampled	0.533734292149663	60
Random	0.448109029233856	60
Sampled	0.670831819803035	60
Random	0.621755643529436	60
Sampled	0.510937080946961	60
Random	0.319805563452371	60
Sampled	0.470794625689984	60
Random	0.459992044920223	60
Sampled	0.480967170693375	60
Random	1.11887464094117	60
Sampled	0.463916032255661	60
Random	0.982175077010972	60
Sampled	0.422668690666343	60
Random	1.04583036153551	60
Sampled	0.45002932750013	60
Random	0.568650603684519	60
Sampled	0.495962741126456	60
Random	0.966772985910523	60
Sampled	0.442170885956046	60
Random	0.426179443897513	60
Sampled	0.517831930488142	60
Random	0.599294874311864	60
Sampled	0.510781525705515	60
Random	0.726779922085089	60
Sampled	0.554537701110722	60
Random	0.481028390312109	60
Sampled	0.503731879575121	60
Random	0.94274745297828	60
Sampled	0.485423422361702	60
Random	0.387316260169956	60
Sampled	0.505021329222116	60
Random	0.726102559009881	60
Sampled	0.471609329456023	60
Random	0.407512280266607	60
Sampled	0.539265499155155	60
Random	0.779042641948643	60
Sampled	0.476882290399211	60
Random	0.526220303756919	60
Sampled	0.462627777098977	60
Random	0.595288887066087	60
Sampled	0.49649634740766	60
Random	0.475919383233694	60
Sampled	0.457323894764514	60
Random	0.577796448522735	60
Sampled	0.429478862689627	60
Random	0.454096198866855	60
Sampled	0.383162633240171	60
Random	1.01397271557027	60
Sampled	0.584217402757834	60
Random	0.375003883692703	60
Sampled	0.556561432918228	60
Random	0.637099086343984	60
Sampled	0.497740962783665	60
Random	0.903223233276535	60
Sampled	0.476203515317625	60
Random	0.49341342362801	60
Sampled	0.567441091969234	60
Random	0.392901738954279	60
Sampled	0.492828149776033	60
Random	0.471240688262998	60
Sampled	0.539294226297656	60
Random	0.83052522309253	60
Sampled	0.516211779262737	60
Random	0.590872745046581	60
Sampled	0.587981935181809	60
Random	0.823610410002976	60
Sampled	0.566586056220002	60
Random	0.843596442216181	60
Sampled	0.541147855926328	60
Random	0.794885785383188	60
Sampled	0.463653885166716	60
Random	0.471039207020472	60
Sampled	0.526889266068681	60
Random	0.54351335464463	60
Sampled	0.483930056638228	60
Random	0.92807478488126	60
Sampled	0.508613202812599	60
Random	1.05430653636842	60
Sampled	0.477682185241838	60
Random	1.12091006965952	60
Sampled	0.427435062370089	60
Random	0.609632011619042	60
Sampled	0.570353098202307	60
Random	0.557666864000287	60
Sampled	0.640976851237952	60
Random	0.623422981284917	60
Sampled	0.495654822747547	60
Random	0.815768058954631	60
Sampled	0.48814387946651	60
Random	0.525691929053939	60
Sampled	0.423144594078536	60
Random	0.90664502386428	60
Sampled	0.517240755043699	60
Random	0.42023463134154	60
Sampled	0.445067276577413	60
Random	0.733224984596619	60
Sampled	0.512645157160413	60
Random	1.24277093225215	60
Sampled	0.587410817924629	60
Random	0.462676023579686	60
Sampled	0.632121442577969	60
Random	0.715521698205979	60
Sampled	0.498480001979858	60
Random	0.752781168361183	60
Sampled	0.498820798004841	60
Random	0.870944384148029	60
Sampled	0.476381528324028	60
Random	0.807559261341356	60
Sampled	0.552568593395957	60
Random	0.74730912478474	60
Sampled	0.53180527264231	60
Random	0.597528831243503	60
Sampled	0.634223605382717	60
Random	0.959786951987985	60
Sampled	0.413046979609821	60
Random	0.563548294530123	60
Sampled	0.499238741680149	60
Random	0.682402285547194	60
Sampled	0.559577681118829	60
Random	0.772804527008658	60
Sampled	0.482034876678444	60
Random	0.431269485960358	60
Sampled	0.460166425113089	60
Random	1.01837913434036	60
Sampled	0.47590254239987	60
Random	0.511268911249571	60
Sampled	0.473664408354061	60
Random	0.500624019272897	60
Sampled	0.359197013524602	60
Random	0.924048450700361	60
Sampled	0.460599088616854	60
Random	0.688925448640077	60
Sampled	0.495890557434507	60
Random	1.19382942211478	60
Sampled	0.52544954896611	60
Random	0.352291661917758	60
Sampled	0.513207995998036	60
Random	0.502602595629544	60
Sampled	0.48138550545912	60
Random	1.26377824741257	60
Sampled	0.356881129350813	60
Random	0.60417150802004	60
Sampled	0.455398135706463	60
Random	0.490455769788137	60
Sampled	0.525544383626344	60
Random	0.822111163113577	60
Sampled	0.4600118088253	60
Random	0.429812600089677	60
Sampled	0.494655673844338	60
Random	1.03128089854699	60
Sampled	0.641779246660078	60
Random	0.492732186343317	60
Sampled	0.434992210352994	60
Random	0.509511777899263	60
Sampled	0.51312172161359	60
Random	0.481713316308305	60
Sampled	0.420834164467459	60
Random	1.09382985240118	60
Sampled	0.468945536762968	60
Random	1.02789871746926	60
Sampled	0.40929418467884	60
Random	0.873520239130073	60
Sampled	0.62472025879817	60
Random	1.03402712949343	60
Sampled	0.586755974408521	60
Random	0.50125258668358	60
Sampled	0.467236328484249	60
Random	0.679913203602511	60
Sampled	0.443436341100643	60
Random	0.72218993772331	60
Sampled	0.497864119950278	60
Random	0.680227302491614	60
Sampled	0.531946679921382	60
Random	0.71010626156116	60
Sampled	0.544430626439988	60
Random	0.362899224133205	60
Sampled	0.526385546575748	60
Random	0.466753009445465	60
Sampled	0.616482088725701	60
Random	0.659380483232629	60
Sampled	0.593534494179618	60
Random	0.70191604043361	60
Sampled	0.492472268214111	60
Random	0.44116237927831	60
Sampled	0.563842417476863	60
Random	0.332147992247538	60
Sampled	0.442394672042562	60
Random	0.346509728689018	60
Sampled	0.407994067352591	60
Random	0.697756489764324	60
Sampled	0.53326363344275	60
Random	0.700997495084491	60
Sampled	0.503554096771754	60
Random	0.703031313305348	60
Sampled	0.450877360219494	60
Random	1.06156508126983	60
Sampled	0.375155446566805	60
Random	1.1099306739822	60
Sampled	0.445786701380254	60
Random	0.573922101372786	60
Sampled	0.44067224345506	60
Random	0.645650617667801	60
Sampled	0.480069295426592	60
Random	0.997029157122531	60
Sampled	0.480442999768505	60
Random	0.607935807394735	60
Sampled	0.494839808143898	60
Random	0.630740505191379	60
Sampled	0.450663650312074	60
Random	1.03222389779797	60
Sampled	0.588082033986985	60
Random	0.494518465543679	60
Sampled	0.369652350888402	60
Random	0.64862659146209	60
Sampled	0.490483267801062	60
Random	0.965810796834587	60
Sampled	0.507219679350464	60
Random	1.05210788298448	60
Sampled	0.492518728747436	60
Random	0.541853346917285	60
Sampled	0.560815866920417	60
Random	0.968531423519664	60
Sampled	0.578032907104748	60
Random	0.817543141085317	60
Sampled	0.588226753431534	60
Random	0.583824682237936	60
Sampled	0.461334863978928	60
Random	0.80721607712579	60
Sampled	0.455373239602843	60
Random	0.711384198904176	60
Sampled	0.437909500906825	60
Random	0.591230487543532	60
Sampled	0.469926791426477	60
Random	1.17584395499821	60
Sampled	0.45056789019903	60
Random	0.742454597739028	60
Sampled	0.439280930794069	60
Random	0.718470853563953	60
Sampled	0.491075840338598	60
Random	0.616513274678243	60
Sampled	0.493918157321421	60
Random	0.699700122413611	60
Sampled	0.403597404831804	60
Random	0.551835908694287	60
Sampled	0.467817506173822	60
Random	0.537984858227665	60
Sampled	0.494047007831776	60
Random	0.522636313037999	60
Sampled	0.501304838460762	60
Random	0.687121094542095	60
Sampled	0.459505982823074	60
Random	1.18461667840209	60
Sampled	0.472969815452393	60
Random	0.67009885219523	60
Sampled	0.445687560347813	60
Random	1.14127364981265	60
Sampled	0.411252321757718	60
Random	0.453463658010153	60
Sampled	0.519582420903701	60
Random	0.92102765515752	60
Sampled	0.418016041750518	60
Random	0.553031608733354	60
Sampled	0.522814764148347	60
Random	0.755041538879456	60
Sampled	0.500424697797364	60
Random	0.793038668412926	60
Sampled	0.522181678923405	60
Random	0.712810032974029	60
Sampled	0.430896853861368	60
Random	0.666897626072838	60
Sampled	0.541213348150546	60
Random	0.567216397457974	60
Sampled	0.493844650599228	60
Random	1.16799900592537	60
Sampled	0.617944885105941	60
Random	0.690992598055203	60
Sampled	0.606454630010033	60
Random	0.620230995815774	60
Sampled	0.472073664003363	60
Random	0.833361149285538	60
Sampled	0.578881624993277	60
Random	0.416719048983995	60
Sampled	0.37471511574817	60
Random	1.10594111283564	60
Sampled	0.390149862406942	60
Random	0.70549561210726	60
Sampled	0.465792104890246	60
Random	0.841812799158504	60
Sampled	0.44433141290006	60
Random	0.611253184361489	60
Sampled	0.484776337184718	60
Random	0.467153977428008	60
Sampled	0.429513166270341	60
Random	0.932551469824321	60
Sampled	0.330636343378158	60
Random	0.940357632883575	60
Sampled	0.547432482284298	60
Random	0.622630522875727	60
Sampled	0.401743332514602	60
Random	0.72069812909358	60
Sampled	0.491537350603916	60
Random	0.833233446173439	60
Sampled	0.470043034879321	60
Random	0.525507356502918	60
Sampled	0.54519915349562	60
Random	0.512471727251072	60
Sampled	0.487709029582581	60
Random	0.607775005469257	60
Sampled	0.516547553780554	60
Random	1.25123552140605	60
Sampled	0.475459448891885	60
Random	1.08454368405717	60
Sampled	0.430475131222104	60
Random	0.599059013532142	60
Sampled	0.546673759220598	60
Random	0.588854049257409	60
Sampled	0.372776126382595	60
Random	0.60939448187532	60
Sampled	0.605583893101223	60
Random	0.960025567833398	60
Sampled	0.477486200383979	60
Random	0.943293815543186	60
Sampled	0.411506885149774	60
Random	0.578177058716665	60
Sampled	0.405411619258795	60
Random	0.78944988641447	60
Sampled	0.456049741507356	60
Random	0.842481914333448	60
Sampled	0.484230721126092	60
Random	0.728758482090599	60
Sampled	0.327574462848971	60
Random	0.889480829280962	60
Sampled	0.432738357888035	60
Random	1.1697085073873	60
Sampled	0.532000542147879	60
Random	0.897840814008566	60
Sampled	0.362163048322041	60
Random	0.620914131022755	60
Sampled	0.425336251154067	60
Random	1.0901388395663	60
Sampled	0.343167990829919	60
Random	0.933421809371601	60
Sampled	0.61156079612154	60
Random	0.745988424382267	60
Sampled	0.632122699616488	60
Random	0.66323254562023	60
Sampled	0.565932238806409	60
Random	1.02278660095501	60
Sampled	0.387079723240578	60
Random	1.03833635629368	60
Sampled	0.442760449779459	60
Random	0.664143242060699	60
Sampled	0.512633393380056	60
Random	0.458467107143454	60
Sampled	0.54164464320438	60
Random	1.13771891904285	60
Sampled	0.547781856968498	60
Random	0.84567577809051	60
Sampled	0.502932801740706	60
Random	0.4662921973719	60
Sampled	0.54533041847711	60
Random	0.568747460126009	60
Sampled	0.552465699689382	60
Random	0.773652377618946	60
Sampled	0.399108828431006	60
Random	0.535144159270356	60
Sampled	0.507649380704942	60
Random	0.485016061881328	60
Sampled	0.512478920653835	60
Random	0.337527716422622	60
Sampled	0.549610939687086	60
Random	0.981070750332342	60
Sampled	0.555534331576604	60
Random	0.547326711644535	60
Sampled	0.40385683144374	60
Random	0.469234681203438	60
Sampled	0.441159188400662	60
Random	0.887509518925884	60
Sampled	0.364706270641354	60
Random	0.517300283535391	60
Sampled	0.557994713926401	60
Random	0.475782733284367	60
Sampled	0.519492466279144	60
Random	0.616276114330614	60
Sampled	0.454407168977456	60
Random	0.665271523551119	60
Sampled	0.536199829126281	60
Random	0.412389635799763	60
Sampled	0.506736031968845	60
Random	0.491864992196803	60
Sampled	0.502924442728127	60
Random	0.91051552407473	60
Sampled	0.583464215128843	60
Random	0.496645790925927	60
Sampled	0.548682099152498	60
Random	0.415935459632856	60
Sampled	0.325551390005452	60
Random	0.694287504756157	60
Sampled	0.537203297347213	60
Random	0.714309670254448	60
Sampled	0.490285970133692	60
Random	0.687652926829597	60
Sampled	0.419916046153366	60
Random	0.802744638986385	60
Sampled	0.40580765731309	60
Random	0.522894769447109	60
Sampled	0.368310654421909	60
Random	0.444919354691751	60
Sampled	0.520425373132545	60
Random	0.83884262724159	60
Sampled	0.467306368787311	60
Random	0.521944461933364	60
Sampled	0.519312563016186	60
Random	0.870220223928393	60
Sampled	0.397767083629897	60
Random	0.668057305723252	60
Sampled	0.48441182906401	60
Random	0.410862859635342	60
Sampled	0.512738323629563	60
Random	0.812281089892247	60
Sampled	0.547424337287236	60
Random	1.00708897431592	60
Sampled	0.543124842273357	60
Random	0.461994584643405	60
Sampled	0.414187509949358	60
Random	0.859568760840918	60
Sampled	0.540513648728167	60
Random	0.977737543062669	60
Sampled	0.487076103614514	60
Random	1.12137161529253	60
Sampled	0.518760463157126	60
Random	1.00138256986545	60
Sampled	0.528490307119722	60
Random	1.06511258363137	60
Sampled	0.554846249312482	60
Random	1.03630906367684	60
Sampled	0.422012091763598	60
Random	0.407375058919814	60
Sampled	0.451817950184343	60
Random	0.436164421234096	60
Sampled	0.608415721524941	60
Random	0.516045775549262	60
Sampled	0.5456094890807	60
Random	0.625326474261016	60
Sampled	0.545189293122603	60
Random	0.386415355851057	60
Sampled	0.520875550620935	60
Random	0.795904074446403	60
Sampled	0.458357054171642	60
Random	0.560994909531002	60
Sampled	0.369915878326268	60
Random	0.540993492659164	60
Sampled	0.549703766477943	60
Random	0.56702953575578	60
Sampled	0.475281045931592	60
Random	0.950392837656064	60
Sampled	0.59768095978549	60
Random	0.43445354970809	60
Sampled	0.558301852276796	60
Random	1.23094813078552	60
Sampled	0.506726675396318	60
Random	0.998927723383825	60
Sampled	0.343490568451573	60
Random	1.30891391826106	60
Sampled	0.557221117233162	60
Random	1.12552371966818	60
Sampled	0.46663674371664	60
Random	0.449513198309728	60
Sampled	0.571124298124974	60
Random	0.715331723579948	60
Sampled	0.355454316200277	60
Random	0.689837677450578	60
Sampled	0.545713863929104	60
Random	0.475419679680544	60
Sampled	0.469905695136385	60
Random	0.481059871287127	60
Sampled	0.356456301605258	60
Random	0.916958324561404	60
Sampled	0.676489604450988	60
Random	0.960377676624291	60
Sampled	0.523294315733239	60
Random	0.625984398554153	60
Sampled	0.453435335980018	60
Random	0.864305377526744	60
Sampled	0.517752551508697	60
Random	0.876087308970199	60
Sampled	0.533146907472472	60
Random	0.484511352935987	60
Sampled	0.577502369617267	60
Random	0.688119840972678	60
Sampled	0.433750678543732	60
Random	0.967795320683239	60
Sampled	0.517948454747049	60
Random	0.982676252708534	60
Sampled	0.536082519840326	60
Random	0.884482419294768	60
Sampled	0.439233468767552	60
Random	0.474504233657677	60
Sampled	0.528728982398636	60
Random	0.765628950145355	60
Sampled	0.685049976242714	60
Random	0.756300032546759	60
Sampled	0.502132527849465	60
Random	0.530530774374085	60
Sampled	0.488047101818334	60
Random	0.726389871062515	60
Sampled	0.367329572732876	60
Random	0.434464275420862	60
Sampled	0.563931039326429	60
Random	0.772933998157855	60
Sampled	0.529038056880432	60
Random	0.443304937819003	60
Sampled	0.581476779640042	60
Random	0.62164920119561	60
Sampled	0.547759317709356	60
Random	1.05536211832209	60
Sampled	0.566668745655131	60
Random	0.585615856801631	60
Sampled	0.576863615335135	60
Random	0.453429020625468	60
Sampled	0.394522037359254	60
Random	0.489224427961011	60
Sampled	0.377120446240333	60
Random	0.938239436033304	60
Sampled	0.520348689196374	60
Random	0.96591252871054	60
Sampled	0.513178840571173	60
Random	0.591263950263692	60
Sampled	0.503689902907477	60
Random	0.808909436996077	60
Sampled	0.469590123934227	60
Random	0.907413462917801	60
Sampled	0.535741096000924	60
Random	0.781376317347031	60
Sampled	0.56560070797587	60
Random	0.553068176888322	60
Sampled	0.457727313610665	60
Random	1.24499348891579	60
Sampled	0.382450543101803	60
Random	0.683080998375882	60
Sampled	0.451816749903695	60
Random	0.731415976952876	60
Sampled	0.517047173941465	60
Random	0.957163091241554	60
Sampled	0.413800986395161	60
Random	1.30632860253912	60
Sampled	0.511944583212512	60
Random	0.828985105838791	60
Sampled	0.501169288334553	60
Random	1.15096107211571	60
Sampled	0.466219625262356	60
Random	0.642496132315947	60
Sampled	0.510307208309815	60
Random	0.558626534430745	60
Sampled	0.371699968446697	60
Random	0.767384446074306	60
Sampled	0.445427090971326	60
Random	0.401037831018794	60
Sampled	0.469249481655952	60
Random	0.753869447333294	60
Sampled	0.491460949403472	60
Random	0.655964333629375	60
Sampled	0.748409579961501	60
Random	0.611310506906909	60
Sampled	0.377544850959683	60
Random	0.979083611842106	60
Sampled	0.518332930855562	60
Random	0.899987836956478	60
Sampled	0.397460913725008	60
Random	0.754242220016108	60
Sampled	0.356443221585945	60
Random	1.00608356555043	60
Sampled	0.439239029512461	60
Random	0.824149348883429	60
Sampled	0.329602464774997	60
Random	0.446863264406662	60
Sampled	0.481879377166796	60
Random	1.03214424784494	60
Sampled	0.635449344184388	60
Random	0.599898547552363	60
Sampled	0.297114956293776	60
Random	0.46514983493463	60
Sampled	0.485106724075814	60
Random	0.795519836519655	60
Sampled	0.529641236139646	60
Random	0.592553667905961	60
Sampled	0.501050211643681	60
Random	0.540253155221121	60
Sampled	0.510325560545775	60
Random	0.867777990527407	60
Sampled	0.505493688501135	60
Random	0.40776957182577	60
Sampled	0.505422326129659	60
Random	0.364642388388595	60
Sampled	0.528321876444612	60
Random	0.971363756970958	60
Sampled	0.414555409933912	60
Random	0.495999016574373	60
Sampled	0.382347385654257	60
Random	0.777481915910317	60
Sampled	0.458146337053519	60
Random	0.666190106776751	60
Sampled	0.449745061153483	60
Random	1.07969018843692	60
Sampled	0.490518531976993	60
Random	0.396066967867671	60
Sampled	0.456570895220093	60
Random	0.705164864626952	60
Sampled	0.429465377059905	60
Random	0.553584275106315	60
Sampled	0.469147030397147	60
Random	0.90229684355338	60
Sampled	0.61349263155511	60
Random	0.430945421996094	60
Sampled	0.525392101594196	60
Random	1.05915798845602	60
Sampled	0.448226932636197	60
Random	0.452256122513054	60
Sampled	0.47380812252195	60
Random	0.485339256336371	60
Sampled	0.563318309799911	60
Random	0.500743598258056	60
Sampled	0.60551543287664	60
Random	1.04277790935117	60
Sampled	0.423985669443776	60
Random	0.491049708803917	60
Sampled	0.514464106999059	60
Random	0.483731504337317	60
Sampled	0.448890666648969	60
Random	1.34609652748254	60
Sampled	0.479274357448773	60
Random	1.28943617363183	60
Sampled	0.476602760346971	60
Random	1.1140099064525	60
Sampled	0.471051379181524	60
Random	0.810623129311232	60
Sampled	0.497615214017946	60
Random	0.973710796266362	60
Sampled	0.520784260846932	60
Random	0.741393782244545	60
Sampled	0.543772339727124	60
Random	0.787900883802834	60
Sampled	0.476577325078589	60
Random	0.40500664537246	60
Sampled	0.49160288721521	60
Random	0.388086404475139	60
Sampled	0.470341396773742	60
Random	0.930424930096085	60
Sampled	0.5348561416621	60
Random	0.686552167813245	60
Sampled	0.576130882423854	60
Random	0.756791839737549	60
Sampled	0.38064919436519	60
Random	0.557641041940958	60
Sampled	0.427788567022856	60
Random	0.369540199745597	60
Sampled	0.467718356609222	60
Random	0.387338138800132	60
Sampled	0.480460121504327	60
Random	0.85722620938693	60
Sampled	0.442854439178793	60
Random	0.726880662316602	60
Sampled	0.523475031723145	60
Random	0.414517097023829	60
Sampled	0.391138869284883	60
Random	0.737348288299589	60
Sampled	0.529238113045073	60
Random	1.02770547505369	60
Sampled	0.575647309662006	60
Random	0.586107487957476	60
Sampled	0.500125785167147	60
Random	0.330791036963217	60
Sampled	0.513844058099071	60
Random	0.491403521884295	60
Sampled	0.585889396756424	60
Random	0.50592342782904	60
Sampled	0.498125521472233	60
Random	1.1470267134726	60
Sampled	0.436334101128705	60
Random	0.862188905455007	60
Sampled	0.515637177677483	60
Random	0.786811178624796	60
Sampled	0.516218972333324	60
Random	0.592322519703585	60
Sampled	0.402775719772227	60
Random	0.847835744193554	60
Sampled	0.468827573821017	60
Random	0.989945167952394	60
Sampled	0.627442289289909	60
Random	0.353021125081103	60
Sampled	0.473694988862872	60
Random	0.505734525833105	60
Sampled	0.469749212699714	60
Random	0.628127959085073	60
Sampled	0.455274659826995	60
Random	0.428307156145403	60
Sampled	0.37688044006444	60
Random	0.961964215745597	60
Sampled	0.453882722829839	60
Random	0.632800782320668	60
Sampled	0.528527739806869	60
Random	0.56858167185053	60
Sampled	0.507778500318367	60
Random	0.913818812303963	60
Sampled	0.507585803385263	60
Random	0.549208898140438	60
Sampled	0.62603894022586	60
Random	0.521069159313182	60
Sampled	0.542698748230818	60
Random	0.851523099475359	60
Sampled	0.496794976808827	60
Random	0.896120308116811	60
Sampled	0.467244027451368	60
Random	0.701233398973832	60
Sampled	0.473641966485448	60
Random	0.550933998599237	60
Sampled	0.494682679789998	60
Random	0.646277682412597	60
Sampled	0.511546082115924	60
Random	0.503019274646478	60
Sampled	0.490720700113219	60
Random	0.56018901944042	60
Sampled	0.420149610056947	60
Random	0.600915643515413	60
Sampled	0.491082023122236	60
Random	0.357370459499594	60
Sampled	0.238061402428652	60
Random	0.63794804828986	60
Sampled	0.582911095022634	60
Random	0.51367962300295	60
Sampled	0.523530190131122	60
Random	0.533177564834371	60
Sampled	0.427537335949323	60
Random	0.664487804815854	60
Sampled	0.57532343070306	60
Random	0.997950237495497	60
Sampled	0.454185282007395	60
Random	0.823228965755053	60
Sampled	0.45836353678233	60
Random	1.35075166820706	60
Sampled	0.64042281933534	60
Random	0.534204457168993	60
Sampled	0.43926212996802	60
Random	0.878645789190414	60
Sampled	0.382914947786808	60
Random	0.887864555617397	60
Sampled	0.524362253435175	60
Random	0.942726947753426	60
Sampled	0.548703441158237	60
Random	0.414051268451018	60
Sampled	0.408828789461122	60
Random	0.305951230323491	60
Sampled	0.548845698384506	60
Random	0.487283038245195	60
Sampled	0.507769776760643	60
Random	0.698801204051399	60
Sampled	0.369798281090037	60
Random	1.28075693858462	60
Sampled	0.536007758425709	60
Random	0.513433957165976	60
Sampled	0.506799285364831	60
Random	1.11070880186181	60
Sampled	0.582807504769104	60
Random	0.434237426550175	60
Sampled	0.58005208379989	60
Random	0.854606913607837	60
Sampled	0.563937704998282	60
Random	0.524653491188853	60
Sampled	0.360521500319355	60
Random	1.07586395144956	60
Sampled	0.501675867956859	60
Random	0.916496012597482	60
Sampled	0.50399390702714	60
Random	0.791832056352004	60
Sampled	0.428658656315157	60
Random	0.687292321599129	60
Sampled	0.556524999209962	60
Random	0.485498700600306	60
Sampled	0.482574710894863	60
Random	0.737963946926727	60
Sampled	0.495934214132082	60
Random	0.63571008827823	60
Sampled	0.550797433938977	60
Random	0.917546727572904	60
Sampled	0.468096901051002	60
Random	0.542253963357773	60
Sampled	0.361653092944729	60
Random	0.469723677956655	60
Sampled	0.563408439016953	60
Random	0.964802333081153	60
Sampled	0.429844617593646	60
Random	0.742963161018838	60
Sampled	0.691241670206228	60
Random	0.278929520750607	60
Sampled	0.431614913958945	60
Random	0.446014928966591	60
Sampled	0.583483507891521	60
Random	0.358779565476246	60
Sampled	0.503510413323276	60
Random	0.917667423124166	60
Sampled	0.446973920270006	60
Random	1.00663004526198	60
Sampled	0.398834023220912	60
Random	0.902605958893984	60
Sampled	0.442080538502035	60
Random	1.12344167574562	60
Sampled	0.449736180729136	60
Random	0.512145899989383	60
Sampled	0.459442395430877	60
Random	0.536784242282486	60
Sampled	0.421712176032338	60
Random	0.575014070818656	60
Sampled	0.437479599648107	60
Random	0.617649902021372	60
Sampled	0.477565403749261	60
Random	0.685318191934258	60
Sampled	0.508561675224461	60
Random	0.546500567121484	60
Sampled	0.524929644062117	60
Random	0.518438415338759	60
Sampled	0.557138913547774	60
Random	0.748405871052681	60
Sampled	0.632164521035773	60
Random	0.634685354859351	60
Sampled	0.5453630460274	60
Random	0.495599197955574	60
Sampled	0.487253660154479	60
Random	0.567618487481931	60
Sampled	0.462148895847032	60
Random	0.483473342281071	60
Sampled	0.475676365310303	60
Random	1.01107810748565	60
Sampled	0.418789041818527	60
Random	0.58860518654624	60
Sampled	0.445868436451337	60
Random	0.424084843174501	60
Sampled	0.474963485454291	60
Random	0.755937362121314	60
Sampled	0.541710750520394	60
Random	0.671970290665084	60
Sampled	0.682376730236825	60
Random	0.992268218094654	60
Sampled	0.538608413057075	60
Random	0.507597909720502	60
Sampled	0.440641045962965	60
Random	1.2143881139934	60
Sampled	0.444504791722591	60
Random	0.626116012593787	60
Sampled	0.437613221586803	60
Random	0.577844660251549	60
Sampled	0.470262078461384	60
[truncated: 16,001 more rows]
