# Supplementary material for: A branching model of lineage differentiation underpinning the neurogenic potential of enteric glia
Source: Nat Commun. 2023 Sep 22;14:5904. doi: 10.1038/s41467-023-41492-3 (PMC10516949; doi:10.1038/s41467-023-41492-3)
Supplement: Supplementary file 6 — Source Data [file 41467_2023_41492_MOESM6_ESM.zip › source_data/Fig1j.csv]

pvalue	trajectoryStart	logpvalue
1.70664056336516e-105	60	104.767857936287
6.19728837708432e-123	65	122.207798294449
1.14146577370296e-136	70	135.942537106088
2.05964924850349e-150	75	149.686206732257
6.99741619099029e-161	80	160.155062294435
2.91918259716366e-164	85	163.534738738701
8.12129122458632e-164	90	163.090374915693
7.75793464638971e-163	95	162.11025388326
2.41734406870622e-164	100	163.616661530599
