# Supplementary material for: A branching model of lineage differentiation underpinning the neurogenic potential of enteric glia
Source: Nat Commun. 2023 Sep 22;14:5904. doi: 10.1038/s41467-023-41492-3 (PMC10516949; doi:10.1038/s41467-023-41492-3)
Supplement: Supplementary file 6 — Source Data [file 41467_2023_41492_MOESM6_ESM.zip › source_data/FigS2d_msd_neuronal_5_pcs.csv]

type	value	trajectoryStart
Sampled	0.464910206886987	60
Random	0.798692019873473	60
Sampled	0.468467111716487	60
Random	1.11350343804688	60
Sampled	0.459658309743395	60
Random	0.860251438328162	60
Sampled	0.499818479549527	60
Random	0.509109645400966	60
Sampled	0.431680038698643	60
Random	0.797357963009699	60
Sampled	0.465429751701232	60
Random	0.574294814375549	60
Sampled	0.45877040382582	60
Random	1.01935733553358	60
Sampled	0.507205661747754	60
Random	0.976946095182627	60
Sampled	0.459493109055001	60
Random	0.600094640973624	60
Sampled	0.421398611517965	60
Random	0.647421911985112	60
Sampled	0.675692283814449	60
Random	1.00085551747697	60
Sampled	0.504282695295707	60
Random	0.899819749347385	60
Sampled	0.363191201976525	60
Random	0.64431329069096	60
Sampled	0.506527804108108	60
Random	0.672413196400084	60
Sampled	0.481869450327827	60
Random	0.833460086227305	60
Sampled	0.429887499192437	60
Random	1.30187570588987	60
Sampled	0.548990591776245	60
Random	0.639837685206753	60
Sampled	0.547528218181809	60
Random	0.545449375245996	60
Sampled	0.510759702895457	60
Random	0.509439963491029	60
Sampled	0.497607407365342	60
Random	0.492723007073256	60
Sampled	0.57942369906727	60
Random	0.703940762209697	60
Sampled	0.536630910482585	60
Random	0.464925406450177	60
Sampled	0.479848591282539	60
Random	0.663471543858168	60
Sampled	0.502670075977266	60
Random	0.522577876559949	60
Sampled	0.402551647242335	60
Random	0.622893804391298	60
Sampled	0.463257561211444	60
Random	0.954435530264203	60
Sampled	0.512992510367021	60
Random	0.487285723367257	60
Sampled	0.491014897494084	60
Random	0.935332848990751	60
Sampled	0.532011368632337	60
Random	0.649158551689011	60
Sampled	0.442349011607928	60
Random	1.12558754053358	60
Sampled	0.450454482406234	60
Random	0.956956201944243	60
Sampled	0.465318334417427	60
Random	0.626457604802253	60
Sampled	0.521996871800436	60
Random	0.70246975013256	60
Sampled	0.48993465657717	60
Random	0.866914503980941	60
Sampled	0.518855898023747	60
Random	0.540993549632926	60
Sampled	0.457236558597198	60
Random	0.665920346799272	60
Sampled	0.496285708511512	60
Random	0.373519681566612	60
Sampled	0.485953184157626	60
Random	0.502673595847487	60
Sampled	0.535193077454928	60
Random	0.365150361294599	60
Sampled	0.524332098994036	60
Random	1.06406554084941	60
Sampled	0.583808549647931	60
Random	0.765872256248069	60
Sampled	0.468567443972817	60
Random	1.06992765768432	60
Sampled	0.543404051226081	60
Random	0.781793994533425	60
Sampled	0.586635623118736	60
Random	1.14094484988547	60
Sampled	0.514066604518968	60
Random	0.650325876811614	60
Sampled	0.478468657188138	60
Random	0.428144448533969	60
Sampled	0.409157922801021	60
Random	0.735737283114307	60
Sampled	0.442096355878584	60
Random	0.569525327504772	60
Sampled	0.497501902410288	60
Random	0.807481225384391	60
Sampled	0.505964194661733	60
Random	0.831494989263142	60
Sampled	0.498335713513317	60
Random	0.521711370603843	60
Sampled	0.408409063050387	60
Random	0.446868776085496	60
Sampled	0.441674001234381	60
Random	0.524559216196387	60
Sampled	0.611066095810026	60
Random	0.569336817784862	60
Sampled	0.530892208968346	60
Random	0.90307810397822	60
Sampled	0.474639117393029	60
Random	0.686014501227978	60
Sampled	0.514145820077481	60
Random	0.881064221564079	60
Sampled	0.475071961149991	60
Random	0.496948024235136	60
Sampled	0.671746549942317	60
Random	0.520695197327331	60
Sampled	0.501954134581698	60
Random	0.77487810072183	60
Sampled	0.488391071555476	60
Random	0.987542951886917	60
Sampled	0.469934967461295	60
Random	0.574924274692767	60
Sampled	0.468221877279012	60
Random	1.23644806037161	60
Sampled	0.458451897120071	60
Random	0.459333454645839	60
Sampled	0.516910741573013	60
Random	0.818698232740283	60
Sampled	0.364329840445917	60
Random	0.853563582158308	60
Sampled	0.64460509709175	60
Random	0.68316511563991	60
Sampled	0.595167821197376	60
Random	0.802642152200375	60
Sampled	0.428688282649383	60
Random	0.863515084415403	60
Sampled	0.409927086966474	60
Random	0.677226125051608	60
Sampled	0.554563447536453	60
Random	0.712171988753031	60
Sampled	0.434591181790904	60
Random	0.826335646472626	60
Sampled	0.418145940442685	60
Random	0.800396907608941	60
Sampled	0.503811536673883	60
Random	0.690102134816276	60
Sampled	0.402245757773517	60
Random	0.882284908650915	60
Sampled	0.44533326926012	60
Random	0.929390424777273	60
Sampled	0.523458315978326	60
Random	0.424511203702435	60
Sampled	0.475208376670621	60
Random	0.376004951615196	60
Sampled	0.433567524394616	60
Random	0.545562926813897	60
Sampled	0.568094695479733	60
Random	0.882441407785284	60
Sampled	0.504455560940966	60
Random	0.771978642038035	60
Sampled	0.41517366660325	60
Random	0.754991200727794	60
Sampled	0.561591306957609	60
Random	0.596169547576739	60
Sampled	0.554502403178114	60
Random	0.394803986055792	60
Sampled	0.505044289836694	60
Random	0.638400950789964	60
Sampled	0.520886150757634	60
Random	0.867855399716249	60
Sampled	0.52468427759764	60
Random	1.12398132960173	60
Sampled	0.485868923431737	60
Random	1.05596114026468	60
Sampled	0.528073184460295	60
Random	1.0746907094063	60
Sampled	0.621983551808299	60
Random	0.487276055316718	60
Sampled	0.561626842298022	60
Random	0.620379637106303	60
Sampled	0.502751899959803	60
Random	0.539403979314091	60
Sampled	0.550583211493704	60
Random	0.943663860546277	60
Sampled	0.408983914870323	60
Random	0.382527547046327	60
Sampled	0.53556611089786	60
Random	0.447781641566008	60
Sampled	0.489124641869357	60
Random	0.757590112293778	60
Sampled	0.475075508253628	60
Random	0.586765353678496	60
Sampled	0.499880907691	60
Random	0.533283203572128	60
Sampled	0.448365786844095	60
Random	0.904552342669898	60
Sampled	0.468104907686264	60
Random	0.74423209897976	60
Sampled	0.455898535987077	60
Random	0.971239262709097	60
Sampled	0.405349721373764	60
Random	0.886556405873216	60
Sampled	0.402010554207718	60
Random	0.644247472783051	60
Sampled	0.539095198914253	60
Random	0.478053787016751	60
Sampled	0.511699961113824	60
Random	0.872237235631043	60
Sampled	0.423679300350176	60
Random	0.696024296426066	60
Sampled	0.602833277474653	60
Random	0.749060582559106	60
Sampled	0.50202944839058	60
Random	0.889616906468243	60
Sampled	0.455254192254139	60
Random	1.15914203096779	60
Sampled	0.444931702608309	60
Random	0.909326356383834	60
Sampled	0.421980844178269	60
Random	0.996048843759442	60
Sampled	0.465881451642461	60
Random	0.608321104627385	60
Sampled	0.554340851221509	60
Random	0.731325855958048	60
Sampled	0.49643133731993	60
Random	1.39160864329103	60
Sampled	0.468799951831614	60
Random	0.967647515653418	60
Sampled	0.463403702593498	60
Random	0.970502909574329	60
Sampled	0.465728553537623	60
Random	0.877263556956937	60
Sampled	0.57223943810277	60
Random	0.620284100245791	60
Sampled	0.426315903011879	60
Random	1.02184345865411	60
Sampled	0.512529997601692	60
Random	0.910055124343268	60
Sampled	0.419661005998809	60
Random	0.724565198898389	60
Sampled	0.580701705651615	60
Random	0.468262481732434	60
Sampled	0.523377208000548	60
Random	0.444893580865487	60
Sampled	0.511909757584469	60
Random	1.1892436624357	60
Sampled	0.567661723804362	60
Random	0.505560684384152	60
Sampled	0.48245148961248	60
Random	0.643221502398162	60
Sampled	0.451156125654633	60
Random	0.474494064126026	60
Sampled	0.513600814908252	60
Random	1.11379866808341	60
Sampled	0.433941350884048	60
Random	0.802528618621987	60
Sampled	0.467663098252308	60
Random	0.598812418981195	60
Sampled	0.493317082454069	60
Random	1.07992494878777	60
Sampled	0.422052166441439	60
Random	1.02612476059237	60
Sampled	0.492524469801794	60
Random	0.475998457535746	60
Sampled	0.427012755477593	60
Random	0.636587348925847	60
Sampled	0.596582090561602	60
Random	0.604981372280316	60
Sampled	0.583367784587039	60
Random	1.12653446020391	60
Sampled	0.536102383602593	60
Random	0.73637813884641	60
Sampled	0.63643843912582	60
Random	0.721060361361182	60
Sampled	0.552647809905945	60
Random	0.69026574939478	60
Sampled	0.466096534022455	60
Random	0.533609512799111	60
Sampled	0.577150289098141	60
Random	0.546124050001381	60
Sampled	0.487317343873628	60
Random	0.686396771965009	60
Sampled	0.462395416310846	60
Random	0.762275547236	60
Sampled	0.456500622311534	60
Random	0.982467589217602	60
Sampled	0.564821425847788	60
Random	0.697817092682756	60
Sampled	0.6199685682347	60
Random	0.860467816158857	60
Sampled	0.491481380140076	60
Random	0.821411051253176	60
Sampled	0.547611519614942	60
Random	0.708763340317972	60
Sampled	0.450275723244663	60
Random	1.12808046750715	60
Sampled	0.45792778781083	60
Random	0.609618852045214	60
Sampled	0.438842603588909	60
Random	1.06038093795735	60
Sampled	0.532774658065004	60
Random	0.579008616394412	60
Sampled	0.472337189766979	60
Random	0.716636080238686	60
Sampled	0.471212864485293	60
Random	1.07836578646523	60
Sampled	0.534806381571141	60
Random	0.711940809064593	60
Sampled	0.439809021689567	60
Random	0.832280455060989	60
Sampled	0.464032922392401	60
Random	0.697710561852852	60
Sampled	0.505463538597029	60
Random	1.19049975399962	60
Sampled	0.439813440495919	60
Random	0.553426963975926	60
Sampled	0.466180314942319	60
Random	0.71333242702035	60
Sampled	0.533193955565353	60
Random	0.707452077739594	60
Sampled	0.512445368935935	60
Random	0.790449089210027	60
Sampled	0.560434850198096	60
Random	0.452542474342432	60
Sampled	0.620019316727409	60
Random	0.69936137386217	60
Sampled	0.458330636942531	60
Random	0.965942016217981	60
Sampled	0.470817294502288	60
Random	0.898143584342747	60
Sampled	0.519874613580439	60
Random	0.758731798068421	60
Sampled	0.450126281152994	60
Random	0.936400513079408	60
Sampled	0.465452599379073	60
Random	0.393658862178474	60
Sampled	0.4957780194113	60
Random	0.91908710216836	60
Sampled	0.489511659797111	60
Random	0.429759176475638	60
Sampled	0.441016284263187	60
Random	0.602018084366373	60
Sampled	0.446516687104184	60
Random	1.02082853942156	60
Sampled	0.423071475586815	60
Random	0.691286643370189	60
Sampled	0.51955946399218	60
Random	0.386006133490861	60
Sampled	0.472056554114249	60
Random	0.655342910924988	60
Sampled	0.409496025560528	60
Random	0.520957398730235	60
Sampled	0.506300224891865	60
Random	0.9847994621239	60
Sampled	0.545502333194997	60
Random	0.461201136870944	60
Sampled	0.436218400133766	60
Random	0.990581605430229	60
Sampled	0.536754036807897	60
Random	0.52611712476401	60
Sampled	0.474541848233674	60
Random	0.439321711911155	60
Sampled	0.380615052686091	60
Random	0.71040960998216	60
Sampled	0.410807843832487	60
Random	1.03865823383228	60
Sampled	0.480367449141169	60
Random	0.534405162006624	60
Sampled	0.471902734239047	60
Random	0.648034233391228	60
Sampled	0.456164081493213	60
Random	0.494301932515217	60
Sampled	0.568525384975427	60
Random	0.547440975598004	60
Sampled	0.511292023383221	60
Random	0.508117848830074	60
Sampled	0.601579783495543	60
Random	0.846897256180497	60
Sampled	0.579852984256605	60
Random	0.697397901344617	60
Sampled	0.541911556789278	60
Random	0.479692589204034	60
Sampled	0.536511691733586	60
Random	0.599289111987785	60
Sampled	0.475926147272095	60
Random	0.420235242795301	60
Sampled	0.467337808416355	60
Random	0.789756036851842	60
Sampled	0.527571886239367	60
Random	0.596279813302792	60
Sampled	0.548587703218705	60
Random	0.482023565738659	60
Sampled	0.456699651694011	60
Random	0.695770493383125	60
Sampled	0.428535966825433	60
Random	0.683424138130446	60
Sampled	0.505011607789657	60
Random	0.417737189380503	60
Sampled	0.480989040661251	60
Random	0.577353194823888	60
Sampled	0.43749655052223	60
Random	0.683825950869887	60
Sampled	0.50495812278827	60
Random	0.774255591255799	60
Sampled	0.459123874244192	60
Random	0.830917054806572	60
Sampled	0.430313688891028	60
Random	0.620658541680769	60
Sampled	0.563038869174034	60
Random	0.664674176645688	60
Sampled	0.451392597763865	60
Random	1.05138315065422	60
Sampled	0.491706701095846	60
Random	0.598363819077766	60
Sampled	0.541390991014262	60
Random	1.06083945059768	60
Sampled	0.472368652365632	60
Random	1.25456465471792	60
Sampled	0.40511108671778	60
Random	0.488635030296892	60
Sampled	0.377159162927547	60
Random	0.605888645146575	60
Sampled	0.451335942617539	60
Random	0.523239904601736	60
Sampled	0.543067922542209	60
Random	1.16864228335053	60
Sampled	0.482037298958202	60
Random	0.413248945953114	60
Sampled	0.408918151603235	60
Random	1.01055519216119	60
Sampled	0.461224325005455	60
Random	0.624456999217431	60
Sampled	0.632727135080108	60
Random	0.815960939083552	60
Sampled	0.499882628052038	60
Random	0.636758447346471	60
Sampled	0.510277956601148	60
Random	0.865729999148566	60
Sampled	0.504775556993784	60
Random	0.525349380474953	60
Sampled	0.504847718352181	60
Random	0.950093014278075	60
Sampled	0.403185724773523	60
Random	0.624778058308968	60
Sampled	0.498726003565254	60
Random	0.348371334431882	60
Sampled	0.436378416490299	60
Random	0.702168228188619	60
Sampled	0.450172017911313	60
Random	0.646333167598569	60
Sampled	0.456035150451007	60
Random	0.480392116081864	60
Sampled	0.403492013859297	60
Random	0.45609438807901	60
Sampled	0.474955675188939	60
Random	0.413106729731615	60
Sampled	0.439528543362953	60
Random	0.434616408370669	60
Sampled	0.48843615605917	60
Random	0.439291050400613	60
Sampled	0.506749698283245	60
Random	1.07162464163838	60
Sampled	0.380252812614466	60
Random	0.503699399321207	60
Sampled	0.435701543748268	60
Random	1.21666206817812	60
Sampled	0.51404351014366	60
Random	0.459829349084872	60
Sampled	0.511671103018199	60
Random	0.509726363335046	60
Sampled	0.559517224771519	60
Random	0.839815167070119	60
Sampled	0.575862411599943	60
Random	0.461228994288142	60
Sampled	0.48295938551887	60
Random	0.511231741551671	60
Sampled	0.422174104317464	60
Random	0.66507690717417	60
Sampled	0.525830968557606	60
Random	0.512746262737249	60
Sampled	0.509874009256991	60
Random	1.12306320628427	60
Sampled	0.472193497364026	60
Random	0.817340427373516	60
Sampled	0.667592775832268	60
Random	0.679536785501931	60
Sampled	0.540088172172507	60
Random	1.15321812494002	60
Sampled	0.611826318489274	60
Random	0.48060754678756	60
Sampled	0.429266639796738	60
Random	0.733351132805125	60
Sampled	0.43745009736113	60
Random	0.652279270318227	60
Sampled	0.569177093198934	60
Random	0.619195582529626	60
Sampled	0.390321117504644	60
Random	0.481309512404316	60
Sampled	0.420933051807888	60
Random	0.445772428690075	60
Sampled	0.53588144845936	60
Random	0.663272385147846	60
Sampled	0.467530583745182	60
Random	0.81172276623181	60
Sampled	0.558545989321923	60
Random	0.726146037638514	60
Sampled	0.472827233150311	60
Random	0.67339614389821	60
Sampled	0.493363532097422	60
Random	1.05794077905972	60
Sampled	0.39767180537248	60
Random	0.740748256422908	60
Sampled	0.487667265476847	60
Random	1.18984248626277	60
Sampled	0.472146601425715	60
Random	0.605153781577552	60
Sampled	0.566244752986167	60
Random	0.898973318719186	60
Sampled	0.595450659186169	60
Random	0.441598271491441	60
Sampled	0.565043010048081	60
Random	0.899068968187171	60
Sampled	0.511869856585434	60
Random	0.82921309388139	60
Sampled	0.529191404285976	60
Random	0.464556107116799	60
Sampled	0.531495407029392	60
Random	0.810648834870387	60
Sampled	0.575863480098086	60
Random	0.576774763327695	60
Sampled	0.41617095529593	60
Random	0.459798587145022	60
Sampled	0.565664042282299	60
Random	1.13717470484746	60
Sampled	0.52250577213919	60
Random	0.541975593425036	60
Sampled	0.497266974344084	60
Random	1.04274563548826	60
Sampled	0.498548063298553	60
Random	0.621891730146462	60
Sampled	0.497104512067623	60
Random	1.11412181745535	60
Sampled	0.467352352704785	60
Random	0.940517660752862	60
Sampled	0.379613773695585	60
Random	0.494209231912177	60
Sampled	0.472090512150255	60
Random	0.858011649271712	60
Sampled	0.373668045395174	60
Random	0.453191970417142	60
Sampled	0.658308547755358	60
Random	0.526431552135413	60
Sampled	0.580012138252972	60
Random	0.737943039406484	60
Sampled	0.517947541775307	60
Random	0.55456051414203	60
Sampled	0.509243503183672	60
Random	1.14005101176596	60
Sampled	0.445334632999718	60
Random	0.702076859972364	60
Sampled	0.574576939468701	60
Random	0.571980309722208	60
Sampled	0.47981440870969	60
Random	1.00785245667932	60
Sampled	0.415202798453443	60
Random	0.390726495978325	60
Sampled	0.434667051240865	60
Random	0.742085862391952	60
Sampled	0.483405933366068	60
Random	0.729773822400653	60
Sampled	0.430048566921442	60
Random	0.579088120725987	60
Sampled	0.475743942430503	60
Random	0.793759771863549	60
Sampled	0.525607597630308	60
Random	0.558663421778581	60
Sampled	0.438644141452381	60
Random	1.09070542667206	60
Sampled	0.441490212659982	60
Random	0.492860146152825	60
Sampled	0.431060601434748	60
Random	0.420475124968672	60
Sampled	0.373565350188339	60
Random	0.462998273520092	60
Sampled	0.485554799903678	60
Random	0.337779335045033	60
Sampled	0.497279539179382	60
Random	0.786743959615343	60
Sampled	0.541864181875702	60
Random	0.549214030622934	60
Sampled	0.541788830608949	60
Random	1.00591136544969	60
Sampled	0.517505497935456	60
Random	0.91625576644844	60
Sampled	0.483067966519684	60
Random	0.546857030800722	60
Sampled	0.405894151296642	60
Random	0.471367196938952	60
Sampled	0.449309763885073	60
Random	0.780039771454882	60
Sampled	0.407226247510353	60
Random	0.787646326379836	60
Sampled	0.48882492500062	60
Random	1.1775359735763	60
Sampled	0.358379338256663	60
Random	0.471540176874262	60
Sampled	0.420315203711572	60
Random	0.633899073309005	60
Sampled	0.519378927540889	60
Random	1.07683532652767	60
Sampled	0.486212830158179	60
Random	0.485474285607782	60
Sampled	0.414915691073867	60
Random	0.522141538464289	60
Sampled	0.505230428510833	60
Random	0.778301497708575	60
Sampled	0.558262236913392	60
Random	0.867895069919906	60
Sampled	0.459118180727365	60
Random	0.779642537611827	60
Sampled	0.540908064682811	60
Random	0.835322234909072	60
Sampled	0.517176146929073	60
Random	1.40918636404164	60
Sampled	0.560656621446314	60
Random	0.557726971175142	60
Sampled	0.341540350498065	60
Random	0.710815746222633	60
Sampled	0.42763654967885	60
Random	0.887904472886995	60
Sampled	0.501511125992143	60
Random	0.749219925323486	60
Sampled	0.62632227532187	60
Random	0.482630441318375	60
Sampled	0.454516952557425	60
Random	1.04725758583622	60
Sampled	0.45401568211449	60
Random	0.53745332293432	60
Sampled	0.536011428370225	60
Random	0.562291278286027	60
Sampled	0.473276102943481	60
Random	0.633243231197483	60
Sampled	0.479685520165412	60
Random	0.564322176098748	60
Sampled	0.469690119819704	60
Random	1.15956804856039	60
Sampled	0.451636494118505	60
Random	0.832823620102037	60
Sampled	0.430970343230417	60
Random	0.650119573439551	60
Sampled	0.515886706911251	60
Random	0.444908649684633	60
Sampled	0.540177914242365	60
Random	0.534226175945822	60
Sampled	0.703571397751465	60
Random	0.558871249904274	60
Sampled	0.444906229424267	60
Random	0.741506280164094	60
Sampled	0.463177447993647	60
Random	0.87010136358355	60
Sampled	0.513699048879335	60
Random	0.461870775321654	60
Sampled	0.424715445362764	60
Random	0.482270402536053	60
Sampled	0.497511555724264	60
Random	0.567484361843145	60
Sampled	0.516702671837541	60
Random	0.601145396999666	60
Sampled	0.53185986256073	60
Random	0.656529349339176	60
Sampled	0.508746955589786	60
Random	0.630213643930153	60
Sampled	0.409711230276953	60
Random	0.686205500851194	60
Sampled	0.488320420726477	60
Random	0.657138685684751	60
Sampled	0.46831946504442	60
Random	0.554463909243693	60
Sampled	0.548353255011243	60
Random	0.625529025718254	60
Sampled	0.434760812980002	60
Random	1.017019072995	60
Sampled	0.413894599075589	60
Random	0.752430613719323	60
Sampled	0.577537563875905	60
Random	0.717049051753257	60
Sampled	0.381674680200782	60
Random	0.545431990058798	60
Sampled	0.506087424766403	60
Random	1.03056167781034	60
Sampled	0.520632064681514	60
Random	0.931287907402215	60
Sampled	0.440427621983133	60
Random	0.714068032668868	60
Sampled	0.508713873886129	60
Random	0.758895692784806	60
Sampled	0.433825513892732	60
Random	0.529175052649419	60
Sampled	0.426934155033279	60
Random	0.447952940490681	60
Sampled	0.528268000149248	60
Random	0.833523817031676	60
Sampled	0.420602214989608	60
Random	1.3220707446329	60
Sampled	0.461595397535042	60
Random	0.595140259776324	60
Sampled	0.427925421756767	60
Random	0.433952213619385	60
Sampled	0.418632910806574	60
Random	0.622485860424417	60
Sampled	0.511381694781588	60
Random	0.6061340155558	60
Sampled	0.489160895917721	60
Random	0.74455667488513	60
Sampled	0.488574147589827	60
Random	0.456412843386781	60
Sampled	0.416813829972046	60
Random	0.844173042069249	60
Sampled	0.47553992274441	60
Random	0.523135608982599	60
Sampled	0.469243780565344	60
Random	0.548303832547289	60
Sampled	0.621053013943623	60
Random	0.80773295329152	60
Sampled	0.448680222835235	60
Random	0.652321824585619	60
Sampled	0.453365182434293	60
Random	0.835074882964742	60
Sampled	0.434424051114619	60
Random	0.765743058747099	60
Sampled	0.410077067104264	60
Random	0.778214767017184	60
Sampled	0.526702264158031	60
Random	0.575545675370816	60
Sampled	0.500742171998727	60
Random	0.506198273533671	60
Sampled	0.482748467994344	60
Random	0.513603760311271	60
Sampled	0.517576641589243	60
Random	0.947056859495957	60
Sampled	0.502214883690032	60
Random	1.0084367298801	60
Sampled	0.56157794656649	60
Random	0.655319318736731	60
Sampled	0.565042225766218	60
Random	0.473764747870034	60
Sampled	0.555751065405433	60
Random	0.52209327024273	60
Sampled	0.476955607428815	60
Random	1.09313513688925	60
Sampled	0.449372378041585	60
Random	0.470462162534679	60
Sampled	0.543236493778469	60
Random	0.438723809002926	60
Sampled	0.440545203250567	60
Random	0.756576876071242	60
Sampled	0.496563695847328	60
Random	0.697856650260478	60
Sampled	0.442944437102365	60
Random	1.00077302595228	60
Sampled	0.444135598076144	60
Random	0.89933382653918	60
Sampled	0.481509610024295	60
Random	0.795231358137761	60
Sampled	0.405275965438346	60
Random	0.667980249684863	60
Sampled	0.472893821890954	60
Random	0.524542393807825	60
Sampled	0.436226624079749	60
Random	0.784483023294653	60
Sampled	0.513571852820975	60
Random	0.503574777236521	60
Sampled	0.530844067075049	60
Random	1.03545547499953	60
Sampled	0.526487128406234	60
Random	0.505671059481169	60
Sampled	0.485862769236977	60
Random	0.606032375103423	60
Sampled	0.572328144390382	60
Random	0.471138247191132	60
Sampled	0.467299815857178	60
Random	0.853760780053571	60
Sampled	0.489644654521647	60
Random	0.55310480482773	60
Sampled	0.472877681370828	60
Random	0.875339789147584	60
Sampled	0.42562717047105	60
Random	0.383139798590268	60
Sampled	0.412426878625952	60
Random	0.405958849970549	60
Sampled	0.511808822857555	60
Random	0.692084348904958	60
Sampled	0.397217624066347	60
Random	0.392794097121573	60
Sampled	0.497958843465834	60
Random	0.413277585993278	60
Sampled	0.446601638789224	60
Random	0.623097570387378	60
Sampled	0.417771736847148	60
Random	0.40149718127738	60
Sampled	0.648096382724963	60
Random	0.579405284841778	60
Sampled	0.509091204324126	60
Random	0.74501378031084	60
Sampled	0.54805943185253	60
Random	0.803352080054878	60
Sampled	0.472401102385019	60
Random	1.031957540774	60
Sampled	0.380199102291973	60
Random	0.493644565046668	60
Sampled	0.445021835185772	60
Random	0.667046611234779	60
Sampled	0.465553760010056	60
Random	0.506992740750269	60
Sampled	0.442673527399942	60
Random	0.843157127357462	60
Sampled	0.528962503186984	60
Random	0.45221697250449	60
Sampled	0.429215267202223	60
Random	0.571864900645152	60
Sampled	0.513844307677235	60
Random	0.886527756496816	60
Sampled	0.496408035411458	60
Random	0.970783130532713	60
Sampled	0.531908378098069	60
Random	1.07671743252953	60
Sampled	0.551192261581169	60
Random	0.908551768888997	60
Sampled	0.5356199127783	60
Random	0.638390368573535	60
Sampled	0.40935560943667	60
Random	0.424574762596562	60
Sampled	0.465807514827353	60
Random	0.542011234334168	60
Sampled	0.488862166631483	60
Random	1.08390625012467	60
Sampled	0.451248694185397	60
Random	0.524054178236189	60
Sampled	0.572349363283862	60
Random	0.424223511310644	60
Sampled	0.450779752680787	60
Random	0.535961935165911	60
Sampled	0.481737686349434	60
Random	0.451420366809335	60
Sampled	0.512942799306533	60
Random	0.498969419372834	60
Sampled	0.506260798229771	60
Random	0.728121488056053	60
Sampled	0.506955913130205	60
Random	0.538126300189529	60
Sampled	0.513985867164859	60
Random	0.834582863543752	60
Sampled	0.487799547338814	60
Random	0.65894924535711	60
Sampled	0.640220362086532	60
Random	0.559089000572299	60
Sampled	0.535460635828229	60
Random	0.857262942848682	60
Sampled	0.432852633694294	60
Random	0.482491436046638	60
Sampled	0.450830054170907	60
Random	1.01326400829044	60
Sampled	0.507112985906806	60
Random	0.862295518085598	60
Sampled	0.393511824774835	60
Random	0.684256078290307	60
Sampled	0.442948668387939	60
Random	0.60785285516928	60
Sampled	0.449320359826337	60
Random	0.496130846762471	60
Sampled	0.451183781839547	60
Random	1.0396391728848	60
Sampled	0.491031062191977	60
Random	0.942251556950881	60
Sampled	0.535988734518079	60
Random	1.00919839848038	60
Sampled	0.385888947809117	60
Random	0.455153899283278	60
Sampled	0.423442688543869	60
Random	0.463603184503953	60
Sampled	0.544051024738476	60
Random	0.646818623047938	60
Sampled	0.4168783676514	60
Random	1.10777095135873	60
Sampled	0.49295406270039	60
Random	0.962686927937369	60
Sampled	0.472978635643458	60
Random	0.918972570685763	60
Sampled	0.474673627612883	60
Random	0.451106188788008	60
Sampled	0.401520743413174	60
Random	0.87533175365723	60
Sampled	0.49633359054688	60
Random	1.10633528017672	60
Sampled	0.5128935101845	60
Random	0.845423209053404	60
Sampled	0.590549616635436	60
Random	0.649311981190177	60
Sampled	0.467180992118837	60
Random	1.03328333200324	60
Sampled	0.351403894159016	60
Random	0.490896435834455	60
Sampled	0.4600316722922	60
Random	0.694894767622326	60
Sampled	0.541148071792682	60
Random	0.676328796212342	60
Sampled	0.473268038302559	60
Random	0.563471015202312	60
Sampled	0.555852487825557	60
Random	0.506468575727744	60
Sampled	0.61606398735096	60
Random	0.647700217494142	60
Sampled	0.474626038931575	60
Random	0.619310487204551	60
Sampled	0.462441836923163	60
Random	1.0580449815781	60
Sampled	0.555021653716215	60
Random	0.61974791594943	60
Sampled	0.486114454699666	60
Random	0.557768120828654	60
Sampled	0.537962272855903	60
Random	0.667132716620078	60
Sampled	0.539004317284528	60
Random	0.618169742102236	60
Sampled	0.531020602007942	60
Random	0.585971219855585	60
Sampled	0.488161482302889	60
Random	0.452425194340059	60
Sampled	0.405476026983948	60
Random	0.904875798134852	60
Sampled	0.420015786223525	60
Random	0.783831669063415	60
Sampled	0.535049513091997	60
Random	0.449913489949635	60
Sampled	0.403010494754014	60
Random	0.548976231593031	60
Sampled	0.594330529986754	60
Random	0.53540195269215	60
Sampled	0.436249405390126	60
Random	0.500198750071619	60
Sampled	0.470367853587212	60
Random	1.10482379609464	60
Sampled	0.44309377369965	60
Random	1.43201919887308	60
Sampled	0.527680980305593	60
Random	0.450928912542655	60
Sampled	0.420856132679324	60
Random	0.507565336651208	60
Sampled	0.498669414026717	60
Random	0.558090039976625	60
Sampled	0.569530030754459	60
Random	0.570831573566894	60
Sampled	0.584163111450714	60
Random	0.790055522298262	60
Sampled	0.460059520975452	60
Random	0.973586463170441	60
Sampled	0.458564608432669	60
Random	0.398972661276672	60
Sampled	0.45057951596732	60
Random	0.764566079609021	60
Sampled	0.426831710763705	60
Random	1.08313435538727	60
Sampled	0.492337876435706	60
Random	0.595888092194175	60
Sampled	0.484231683631195	60
Random	0.803870494579777	60
Sampled	0.501922666844499	60
Random	0.888177863443342	60
Sampled	0.580257789019203	60
Random	0.670697905576157	60
Sampled	0.462864716944189	60
Random	0.511064549538556	60
Sampled	0.466490115573758	60
Random	0.758005713628143	60
Sampled	0.350276797355089	60
Random	0.7701810866594	60
Sampled	0.579437534161555	60
Random	0.645118413079938	60
Sampled	0.476142469527847	60
Random	1.21058145257887	60
Sampled	0.507052864981881	60
Random	0.862749347397704	60
Sampled	0.480632157381686	60
Random	0.756113053554831	60
Sampled	0.494274485263668	60
Random	0.838027312164248	60
Sampled	0.456127673717792	60
Random	0.694825344667884	60
Sampled	0.430509107222447	60
Random	0.83277488531489	60
Sampled	0.457316856306422	60
Random	1.10990735664553	60
Sampled	0.635881058077045	60
Random	1.07510622611455	60
Sampled	0.434392187456351	60
Random	1.11268236086874	60
Sampled	0.433336639589421	60
Random	0.901511029021882	60
Sampled	0.479324653646466	60
Random	0.526395562927423	60
Sampled	0.445696448267312	60
Random	0.424724901549327	60
Sampled	0.452299131336877	60
Random	0.449289981181445	60
Sampled	0.462405976594056	60
Random	0.535862987839412	60
Sampled	0.568227391848581	60
Random	0.593868275909878	60
Sampled	0.47680917922748	60
Random	0.498513462283337	60
Sampled	0.438489708818213	60
Random	0.454676913806009	60
Sampled	0.580416834981309	60
Random	0.528681927799814	60
Sampled	0.40429607106928	60
Random	0.716906066866517	60
Sampled	0.407207425514419	60
Random	0.923387440573502	60
Sampled	0.535799400428483	60
Random	0.737958755590304	60
Sampled	0.455314552067766	60
Random	0.516893034001701	60
Sampled	0.449806241623522	60
Random	0.468736113198524	60
Sampled	0.537477887400592	60
Random	0.539063943045774	60
Sampled	0.478538236653735	60
Random	0.53602782829417	60
Sampled	0.497753434307861	60
Random	0.562379564006407	60
Sampled	0.634953553696429	60
Random	0.689671253477488	60
Sampled	0.51942631886476	60
Random	0.575181572356101	60
Sampled	0.444954960653754	60
Random	0.605473078782551	60
Sampled	0.423519529143199	60
Random	0.620680413787214	60
Sampled	0.468162529961027	60
Random	0.696380580094855	60
Sampled	0.52648331501434	60
Random	0.787366094905432	60
Sampled	0.427449460118149	60
Random	0.941619580659356	60
Sampled	0.562880189770952	60
Random	0.474689790975633	60
Sampled	0.56039442037521	60
Random	0.666065194496363	60
Sampled	0.466249686733066	60
Random	0.469556501344447	60
Sampled	0.517549464003829	60
Random	0.878401798602803	60
Sampled	0.459521327991181	60
Random	0.54710251317474	60
Sampled	0.390786247125337	60
Random	0.744347213417675	60
Sampled	0.457190107001686	60
Random	0.992395560458015	60
Sampled	0.539375746337425	60
Random	1.0010303103753	60
Sampled	0.522212359624993	60
Random	0.443627803129499	60
Sampled	0.510868869831558	60
Random	0.44474967456868	60
Sampled	0.51122414649669	60
Random	0.838244080338214	60
Sampled	0.451712553000776	60
Random	1.15512540128338	60
Sampled	0.507572053432699	60
Random	0.793981884049007	60
Sampled	0.585352256294184	60
Random	1.24670226507083	60
Sampled	0.456457172479799	60
Random	0.567090004655544	60
Sampled	0.530456951074834	60
Random	0.577979989170467	60
Sampled	0.668266945908396	60
Random	0.63028109142108	60
Sampled	0.475852953662752	60
Random	0.56663515921518	60
Sampled	0.485343248676389	60
Random	0.46469830435042	60
Sampled	0.577437267932696	60
Random	0.464660050626696	60
Sampled	0.451257451492747	60
Random	1.13299696214007	60
Sampled	0.44689158511638	60
Random	0.582478819283049	60
Sampled	0.444208704010036	60
Random	0.626970053277222	60
Sampled	0.480690528077409	60
Random	0.43677655419525	60
Sampled	0.570580799111987	60
Random	0.938775402952159	60
Sampled	0.433717963093912	60
Random	0.599686851627462	60
Sampled	0.486895742455278	60
Random	1.2712366841541	60
Sampled	0.507892015760612	60
Random	0.669330488564332	60
Sampled	0.573245637750001	60
Random	0.713891941050038	60
Sampled	0.366411231623682	60
Random	0.470590677598015	60
Sampled	0.464464309964482	60
Random	0.601711450368244	60
Sampled	0.482376483235439	60
Random	0.520504715406807	60
Sampled	0.43895287541051	60
Random	0.599348297075109	60
Sampled	0.401791396461408	60
Random	0.646377736109711	60
Sampled	0.499328442354399	60
Random	0.539818586484018	60
Sampled	0.483342878247497	60
Random	0.58326393233867	60
Sampled	0.529019773448747	60
Random	0.565100549619297	60
Sampled	0.447755631401132	60
Random	0.747801039558538	60
Sampled	0.420991328302045	60
Random	0.664224082209338	60
Sampled	0.469766573231123	60
Random	0.55229953666672	60
Sampled	0.586069357129704	60
Random	0.730662282067053	60
Sampled	0.47803269179793	60
Random	0.491141220240432	60
Sampled	0.558196240374047	60
Random	0.555553796420292	60
Sampled	0.414832531463922	60
Random	1.16512667470386	60
Sampled	0.436245163540401	60
Random	0.637439625226253	60
Sampled	0.478140895697802	60
Random	0.567971909793808	60
Sampled	0.468832940535901	60
Random	0.538694249256748	60
Sampled	0.55863189463448	60
Random	0.449367422821504	60
Sampled	0.431607034575986	60
Random	0.510986448841801	60
Sampled	0.653399467008214	60
Random	0.604922392827633	60
Sampled	0.423185953575519	60
Random	1.02153540531787	60
Sampled	0.504398603158195	60
Random	0.419336536619029	60
Sampled	0.523579299142243	60
Random	0.736221442407586	60
Sampled	0.343242660617858	60
Random	0.989891146895315	60
Sampled	0.512491606085407	60
Random	0.515700705746662	60
Sampled	0.555743617419231	60
Random	0.849058367176936	60
Sampled	0.56270047902811	60
Random	0.508476354754215	60
Sampled	0.635148543512478	60
Random	0.498697030792822	60
Sampled	0.469981801389543	60
Random	0.460535152855163	60
Sampled	0.55991412577963	60
Random	0.687822018595818	60
Sampled	0.436419543455143	60
Random	0.720045330161516	60
Sampled	0.443044928661002	60
Random	0.671758923485863	60
Sampled	0.497918963034745	60
Random	0.870564519976005	60
Sampled	0.544824943272924	60
Random	0.802000307083125	60
Sampled	0.441268921230853	60
Random	0.422187710804966	60
Sampled	0.464784757229073	60
Random	0.61537835154389	60
Sampled	0.4567789484042	60
Random	0.571168170682248	60
Sampled	0.496288280733205	60
Random	0.770180482983243	60
Sampled	0.450010528418326	60
Random	0.478550885339634	60
Sampled	0.437160289882163	60
Random	1.06054253776087	60
Sampled	0.426213412118031	60
Random	0.840577587390351	60
Sampled	0.510707632825136	60
Random	0.659126473623885	60
Sampled	0.588351096857668	60
Random	1.05583372144022	60
Sampled	0.580315062723371	60
Random	0.440897556082666	60
Sampled	0.474829456662474	60
Random	0.42218694430171	60
Sampled	0.591674854281463	60
Random	0.663673028380328	60
Sampled	0.526458482909352	60
Random	0.848330351308949	60
Sampled	0.517626449814441	60
Random	0.622266909722458	60
Sampled	0.418488002908546	60
Random	0.485524019830768	60
Sampled	0.537100592519603	60
Random	0.806103138884354	60
Sampled	0.590426858481663	60
Random	0.810846604418106	60
Sampled	0.350061652598442	60
Random	0.779177066231321	60
Sampled	0.458965213645498	60
Random	0.790542233824133	60
Sampled	0.432558396829606	60
Random	0.571511578015644	60
Sampled	0.524181587060458	60
Random	0.498874941959625	60
Sampled	0.521711288467033	60
Random	0.539180671978456	60
Sampled	0.462213322570537	60
Random	0.710528430164339	60
Sampled	0.408007156452321	60
Random	1.00166918187486	60
Sampled	0.430932889762519	60
Random	0.939393414787051	60
Sampled	0.397804108313666	60
Random	0.481148932083332	60
Sampled	0.372524085681281	60
Random	1.05499522722067	60
Sampled	0.491577975232518	60
Random	0.595207567746255	60
Sampled	0.497539750377517	60
Random	1.24520564307386	60
Sampled	0.487894765163935	60
Random	0.821849782158013	60
Sampled	0.467224870877633	60
Random	1.05549397589553	60
Sampled	0.473587687992371	60
Random	0.807169496391018	60
Sampled	0.483370118089975	60
Random	0.85248204593469	60
Sampled	0.555687675963394	60
Random	0.995086308292392	60
Sampled	0.500276809956991	60
Random	0.512830157620927	60
Sampled	0.463470863588761	60
Random	0.460702708855137	60
Sampled	0.416166037701697	60
Random	0.886936340145629	60
Sampled	0.534569326946929	60
Random	0.76025376621425	60
Sampled	0.502403703723595	60
Random	1.06344978586473	60
Sampled	0.553321708116917	60
Random	0.950620911805591	60
Sampled	0.469807689284278	60
Random	0.805245165248252	60
Sampled	0.500635957221026	60
Random	0.796064240694472	60
Sampled	0.565628260435625	60
Random	0.669671118839356	60
Sampled	0.410875186525315	60
Random	0.540628227690114	60
Sampled	0.545085578480642	60
Random	0.81377473607945	60
Sampled	0.356631931982458	60
Random	0.38477990173616	60
Sampled	0.412504291864543	60
Random	0.58405178958205	60
Sampled	0.567292964353772	60
Random	0.851665269490572	60
Sampled	0.564739736576226	60
Random	0.900591836995062	60
Sampled	0.530844975793865	60
Random	0.570033084827485	60
Sampled	0.473883022745125	60
Random	0.637151951482963	60
Sampled	0.440028240334388	60
Random	0.946789689568013	60
Sampled	0.403234406663233	60
Random	0.617539214514986	60
Sampled	0.524653162299792	60
Random	0.821588980932907	60
Sampled	0.523498222553775	60
Random	0.765589483498367	60
Sampled	0.463228042816353	60
Random	0.842399846496575	60
Sampled	0.525051028745274	60
Random	0.556676926901002	60
Sampled	0.606379608246528	60
Random	0.953649468155132	60
Sampled	0.385565317697939	60
Random	0.415050301125484	60
Sampled	0.566047624641759	60
Random	1.13910519382998	60
Sampled	0.454411496371877	60
Random	0.835383471235169	60
Sampled	0.420847873958632	60
Random	0.611780202931099	60
Sampled	0.391232402042147	60
Random	0.869415438226352	60
Sampled	0.443872262868293	60
Random	0.462602943611526	60
Sampled	0.507464499297988	60
Random	0.924553628181695	60
Sampled	0.427727773788453	60
Random	0.476683061196924	60
Sampled	0.519445699146362	60
Random	0.624051752793708	60
Sampled	0.534609829338016	60
Random	1.02697290044062	60
Sampled	0.458801930773521	60
Random	0.77145303352604	60
Sampled	0.523546203834006	60
Random	0.63487413344159	60
Sampled	0.469582606693406	60
Random	0.992137960272474	60
Sampled	0.515905504989617	60
Random	0.423379462790303	60
Sampled	0.491532565988361	60
Random	0.802822924775025	60
Sampled	0.466202586038736	60
Random	0.669947567078814	60
Sampled	0.419922704069051	60
Random	0.605134796290139	60
Sampled	0.471932341834579	60
Random	0.456175692682367	60
Sampled	0.491934994033107	60
Random	0.638423692233838	60
Sampled	0.403445978025421	60
Random	0.501915161525248	60
Sampled	0.5713154185719	60
Random	0.592664435695928	60
Sampled	0.462497396185046	60
Random	0.484522866160259	60
Sampled	0.563162975394939	60
Random	0.910493262380618	60
Sampled	0.430680561333022	60
Random	0.410752892476247	60
Sampled	0.472490434998301	60
Random	0.796338224875664	60
Sampled	0.461611364480738	60
Random	0.828430990179019	60
Sampled	0.435024060467413	60
Random	0.377073246830393	60
Sampled	0.585771850633346	60
Random	0.974995227836294	60
Sampled	0.438658704988185	60
Random	1.21155553462778	60
Sampled	0.398033465930306	60
Random	0.715002068684706	60
Sampled	0.476998305415206	60
Random	0.445871625262629	60
Sampled	0.516264802531204	60
Random	0.76864261653899	60
Sampled	0.564198510276457	60
Random	0.815320472207704	60
Sampled	0.518760278807547	60
Random	0.916589992090006	60
Sampled	0.504993164995565	60
Random	0.815345964186724	60
Sampled	0.476389064943505	60
Random	0.873579226475052	60
Sampled	0.449925846484992	60
Random	0.511105605333433	60
Sampled	0.409330320904742	60
Random	0.931458281852634	60
Sampled	0.469001369604955	60
Random	0.548784322096912	60
Sampled	0.531209352242374	60
Random	0.51193881422195	60
Sampled	0.522540220442924	60
Random	1.06818126876614	60
Sampled	0.460065380739487	60
Random	0.952830776898733	60
Sampled	0.440877437920707	60
Random	0.452069659630234	60
Sampled	0.462287657669572	60
Random	0.846356121511696	60
Sampled	0.434573113015143	60
Random	0.774164761448805	60
Sampled	0.549273892384712	60
Random	0.597976845667054	60
Sampled	0.384637144120975	60
Random	0.618950733556811	60
Sampled	0.429344612348228	60
Random	0.78540608151488	60
Sampled	0.422451463448979	60
Random	0.549422389013054	60
Sampled	0.493395750586734	60
Random	0.848572047575104	60
Sampled	0.487828452539334	60
Random	0.510641912522125	60
Sampled	0.451400307648982	60
Random	0.699005305199783	60
Sampled	0.489312755584555	60
Random	0.892885751621055	60
Sampled	0.426920864187747	60
Random	0.561698209586567	60
Sampled	0.548853708351089	60
Random	0.465352585545763	60
Sampled	0.433476094103849	60
Random	0.456777168087945	60
Sampled	0.470170573640234	60
Random	0.894020871731375	60
Sampled	0.411039816243753	60
Random	0.431163623775042	60
Sampled	0.450648916729711	60
Random	0.677083017893931	60
Sampled	0.568958965095302	60
Random	0.491704664853038	60
Sampled	0.416613869402386	60
Random	0.544675506566335	60
Sampled	0.489689099504352	60
Random	0.846966538752576	60
Sampled	0.483942210402487	60
Random	1.00695570880626	60
Sampled	0.561502315945758	60
Random	0.814944227914078	60
Sampled	0.453056043655727	60
Random	0.543677996274642	60
Sampled	0.547492794121609	60
Random	0.861068937502566	60
Sampled	0.506206255280361	60
Random	0.590821694454352	60
Sampled	0.386105203306152	60
Random	0.955508672514822	60
Sampled	0.512688792965585	60
Random	0.852586018234712	60
Sampled	0.470851062217838	60
Random	0.875457430585934	60
Sampled	0.567905969857987	60
Random	1.02174273691245	60
Sampled	0.427217942281135	60
Random	0.794466253168179	60
Sampled	0.580458828576069	60
Random	0.882298999786932	60
Sampled	0.462837010935161	60
Random	0.590765738868509	60
Sampled	0.499824224724346	60
Random	0.706038175898951	60
Sampled	0.493741853500415	60
Random	0.812180323922194	60
Sampled	0.576751448990748	60
Random	0.374853610981378	60
Sampled	0.474634745666961	60
Random	0.865269345470382	60
Sampled	0.507857403545347	60
Random	1.17095687295849	60
Sampled	0.495606150567351	60
Random	1.17853102137863	60
Sampled	0.413259597369549	60
Random	0.617969857636998	60
Sampled	0.51669700617599	60
Random	1.00665025296429	60
Sampled	0.390004614106086	60
Random	0.583939125156541	60
Sampled	0.420233677178841	60
Random	0.629784716607858	60
Sampled	0.456286071250573	60
Random	0.434335886800903	60
Sampled	0.496676934074679	60
Random	0.565070642105749	60
Sampled	0.623899557762688	60
Random	0.957502741545292	60
Sampled	0.500438263920307	60
Random	0.477702424053463	60
Sampled	0.439474452805907	60
Random	0.702808526065283	60
Sampled	0.454535739332041	60
Random	0.342162704498953	60
Sampled	0.452133345124619	60
Random	0.860935727983175	60
Sampled	0.541354002993864	60
Random	0.949218644176598	60
Sampled	0.595469305109773	60
Random	0.815367649279384	60
Sampled	0.41113076191415	60
Random	0.539023820959214	60
Sampled	0.482685208276396	60
Random	0.544685131702457	60
Sampled	0.469196068422068	60
Random	0.837414359844835	60
Sampled	0.41201912333455	60
Random	0.726065463475665	60
Sampled	0.437457893765732	60
Random	0.690871049709904	60
Sampled	0.378331259372614	60
Random	0.673952350224323	60
Sampled	0.540933361024295	60
Random	1.11660187284873	60
Sampled	0.424239940415582	60
Random	0.498095715196232	60
Sampled	0.415326802503141	60
Random	0.925144386617714	60
Sampled	0.452196750993252	60
Random	0.735151353728378	60
Sampled	0.491168960153673	60
Random	0.764286133512342	60
Sampled	0.504992161004343	60
Random	0.772668818546891	60
Sampled	0.487898537381998	60
Random	0.835538263457418	60
Sampled	0.529635986288081	60
Random	0.591795843855397	60
Sampled	0.454725928155932	60
Random	0.478345033523002	60
Sampled	0.39529514481701	60
Random	0.79788120904386	60
Sampled	0.466945790475756	60
Random	0.675777773670532	60
Sampled	0.470639859140827	60
Random	0.574513648120544	60
Sampled	0.462457371515744	60
Random	1.14276593354615	60
Sampled	0.47721459508695	60
Random	0.922391414724002	60
Sampled	0.464388590402366	60
Random	0.477710813883336	60
Sampled	0.438172745364597	60
Random	0.727994060758366	60
Sampled	0.539101781084315	60
Random	0.601231567162301	60
Sampled	0.432526086850736	60
Random	0.919777330334027	60
Sampled	0.496058280879695	60
Random	0.399940742698403	60
Sampled	0.564949503026282	60
Random	0.505584368862705	60
Sampled	0.440145704083658	60
Random	0.637605161592869	60
Sampled	0.368398867742693	60
Random	1.15772404328456	60
Sampled	0.543765776451263	60
Random	0.81154145354756	60
Sampled	0.462832173286329	60
Random	0.746962707152975	60
Sampled	0.493513881638106	60
Random	0.664251098115971	60
Sampled	0.403483007644645	60
Random	0.467615824178541	60
Sampled	0.452623423945139	60
Random	0.66288245310211	60
Sampled	0.411816660486919	60
Random	0.720560922779663	60
Sampled	0.511808501705114	60
Random	0.490245081727718	60
Sampled	0.477243218707792	60
Random	0.871247681377499	60
Sampled	0.494072935548184	60
Random	0.618535800239317	60
Sampled	0.524998215309866	60
Random	0.725258488014206	60
Sampled	0.429042486313143	60
Random	0.763431622864883	60
Sampled	0.487981388994015	60
Random	0.466839567936005	60
Sampled	0.476673214137165	60
Random	0.557228057959214	60
Sampled	0.524448160559366	60
Random	0.934520485220589	60
Sampled	0.485136239336073	60
Random	0.815856440396438	60
Sampled	0.483875423998417	60
Random	0.800968274659431	60
Sampled	0.524088205002024	60
Random	0.643189217689213	60
Sampled	0.512570885067724	60
Random	0.596704468002657	60
Sampled	0.384654882369606	60
Random	0.333594469732236	60
Sampled	0.499971752116114	60
Random	0.789647947113058	60
Sampled	0.511148300267585	60
Random	0.547510457720313	60
Sampled	0.47363451079896	60
Random	0.537242459261208	60
Sampled	0.50117842895922	60
Random	0.505621735349713	60
Sampled	0.385059961364681	60
Random	1.15859252675736	60
Sampled	0.498916074521572	60
Random	0.535952012694126	60
Sampled	0.489872066245673	60
Random	1.09594283458992	60
Sampled	0.428349268674279	60
Random	0.655961066814044	60
Sampled	0.531196773552587	60
Random	0.642781981069494	60
Sampled	0.415724636677205	60
Random	0.644710776514447	60
Sampled	0.437152709229792	60
Random	0.458887434319155	60
Sampled	0.461936596030125	60
Random	1.00418449422982	60
Sampled	0.513166584512934	60
Random	0.82323815974338	60
Sampled	0.551803751476989	60
Random	0.456768841117666	60
Sampled	0.561959200754765	60
Random	0.996267399904111	60
Sampled	0.413030705717441	60
Random	0.656981158008532	60
Sampled	0.539874319898238	60
Random	0.704113677484956	60
Sampled	0.602946899537471	60
Random	0.575996757514604	60
Sampled	0.477164736321347	60
Random	0.922814227076429	60
Sampled	0.4216384773515	60
Random	0.596549869071929	60
Sampled	0.517847969041132	60
Random	1.03146378385433	60
Sampled	0.449108522046522	60
Random	0.619248543671684	60
Sampled	0.549861176765099	60
Random	1.23708387454841	60
Sampled	0.507701525689834	60
Random	0.528630745245256	60
Sampled	0.403071988264996	60
Random	0.755602464665039	60
Sampled	0.374773263482041	60
Random	0.682391308599405	60
Sampled	0.485127545034263	60
Random	0.965568699346788	60
Sampled	0.456453951680098	60
Random	0.659144992010828	60
Sampled	0.51883518630512	60
Random	0.725938943291739	60
Sampled	0.531085421904749	60
Random	0.590329922955453	60
Sampled	0.513433637436943	60
Random	0.503319442416831	60
Sampled	0.441577314591545	60
Random	1.16829507578494	60
Sampled	0.473221872070907	60
Random	0.517291820800991	60
Sampled	0.534913652017848	60
Random	0.677303974583499	60
Sampled	0.452055476873176	60
Random	0.601573939968293	60
Sampled	0.506256232309432	60
Random	0.764665384253655	60
Sampled	0.523221601836638	60
Random	1.04565006707114	60
Sampled	0.595302292794704	60
Random	0.987908411515432	60
Sampled	0.445996477290183	60
Random	0.500509586329293	60
Sampled	0.47324636069747	60
Random	0.52320468148694	60
Sampled	0.505525512136439	60
Random	0.562437397072327	60
Sampled	0.4702615329237	60
Random	0.478905929576922	60
Sampled	0.42238872680674	60
Random	0.42155034835785	60
Sampled	0.608229757960289	60
Random	0.416209987745507	60
Sampled	0.503866937985934	60
Random	0.648176671708893	60
Sampled	0.519117080793434	60
Random	0.442067027020877	60
Sampled	0.595750018845272	60
Random	0.686958883277126	60
Sampled	0.454298793541788	60
Random	1.27259675928612	60
Sampled	0.450373691111175	60
Random	1.00688230212927	60
Sampled	0.511125846226709	60
Random	0.802300073723705	60
Sampled	0.544470039784218	60
Random	0.61645255274433	60
Sampled	0.36772941903352	60
Random	0.433564330984294	60
Sampled	0.547520183842135	60
Random	1.11692265537411	60
Sampled	0.52546799502859	60
Random	1.12809855678741	60
Sampled	0.47228342155985	60
Random	0.928087541643099	60
Sampled	0.551637049781866	60
Random	0.679248262718113	60
Sampled	0.495190694687541	60
Random	0.588644202305939	60
Sampled	0.380217269632207	60
Random	0.749437467056738	60
Sampled	0.369484967208589	60
Random	0.440908757323338	60
Sampled	0.521806867517024	60
Random	0.392291884233688	60
Sampled	0.550550375231856	60
Random	0.458304356499283	60
Sampled	0.478807379388729	60
Random	0.498712978248575	60
Sampled	0.67250743485351	60
Random	0.708483855899939	60
Sampled	0.506248550705139	60
Random	1.02741960840961	60
Sampled	0.361099352565974	60
Random	0.654276205137716	60
Sampled	0.528792617431245	60
Random	0.84137993519701	60
Sampled	0.470460207921077	60
Random	0.559085341062317	60
Sampled	0.487632415186204	60
Random	0.415410298261282	60
Sampled	0.509213875110616	60
Random	1.11542464061562	60
Sampled	0.509669134155529	60
Random	0.73525295385	60
Sampled	0.511549885171387	60
Random	0.398200759888479	60
Sampled	0.443239252023627	60
Random	0.392402216373064	60
Sampled	0.495258411182241	60
Random	0.954492861777116	60
Sampled	0.482104550245948	60
Random	0.593605903307832	60
Sampled	0.465890950108001	60
Random	0.68960525136457	60
Sampled	0.509030949676239	60
Random	0.495075380041	60
Sampled	0.588349875884334	60
Random	0.520376699633673	60
Sampled	0.549551017351911	60
Random	0.680605189537243	60
Sampled	0.449580077863088	60
Random	0.993144067699397	60
Sampled	0.400573739278049	60
Random	0.880367537341463	60
Sampled	0.464693776173396	60
Random	0.80151070158166	60
Sampled	0.402826802310438	60
Random	0.978121910212807	60
Sampled	0.451420310562061	60
Random	0.665602184431374	60
Sampled	0.517152937839857	60
Random	0.49386837562237	60
Sampled	0.459870188726923	60
Random	0.98901145893868	60
Sampled	0.472834142919982	60
Random	0.51826959945805	60
Sampled	0.435308276773594	60
Random	0.790768728223515	60
Sampled	0.435358592727764	60
Random	0.460549606314002	60
Sampled	0.357363064832467	60
Random	0.788701638589227	60
Sampled	0.509581077272269	60
Random	1.18619443152212	60
Sampled	0.537464098088851	60
Random	0.822889102413265	60
Sampled	0.427428903989977	60
Random	0.810895208724919	60
Sampled	0.673882744104405	60
Random	0.952517329361899	60
Sampled	0.54726187295561	60
Random	0.852261996438772	60
Sampled	0.418667209805968	60
Random	0.50710288685545	60
Sampled	0.430631327888486	60
Random	0.715172591750967	60
Sampled	0.471542526633018	60
Random	0.806230334740463	60
Sampled	0.442992450018403	60
Random	0.852735280301364	60
Sampled	0.369154566756445	60
Random	0.670526490299624	60
Sampled	0.482699877313708	60
Random	0.481906287578873	60
Sampled	0.473503342812143	60
Random	0.573996465987501	60
Sampled	0.374720362065205	60
Random	0.672422071593535	60
Sampled	0.698573599029655	60
Random	0.466897524057074	60
Sampled	0.455602036984125	60
Random	0.787541129217237	60
Sampled	0.479985164934045	60
Random	0.568471318355628	60
Sampled	0.507691066853361	60
Random	0.83332882639349	60
Sampled	0.443544148540509	60
Random	0.712338470799649	60
Sampled	0.516824835521238	60
Random	0.479077370205228	60
Sampled	0.4193430507117	60
Random	0.644836055091403	60
Sampled	0.404043036506525	60
Random	0.358111974308034	60
Sampled	0.482984438510058	60
Random	1.07865417751318	60
Sampled	0.513017327881484	60
Random	0.856618991126795	60
Sampled	0.524593694318662	60
Random	0.805376966600265	60
Sampled	0.497367878798428	60
Random	0.670663191220932	60
Sampled	0.554933047529779	60
Random	0.790197508742097	60
Sampled	0.48488585816068	60
Random	1.06371579637328	60
Sampled	0.603804635521611	60
Random	0.817644767202604	60
Sampled	0.398887388674526	60
Random	0.961046377552248	60
Sampled	0.454356906564714	60
Random	1.0966769384069	60
Sampled	0.390978177836302	60
Random	0.538217843435946	60
Sampled	0.443562502029129	60
Random	0.724542339015346	60
Sampled	0.473708551700275	60
Random	0.531060758515434	60
Sampled	0.439719471801489	60
Random	0.903660006699395	60
Sampled	0.446783963900968	60
Random	1.04263905842199	60
Sampled	0.485939798151898	60
Random	0.521208607999332	60
Sampled	0.415024554838646	60
Random	0.807680742303826	60
Sampled	0.468514285515811	60
Random	0.699868573913245	60
Sampled	0.374412060547627	60
Random	0.627202388520518	60
Sampled	0.513899442826707	60
Random	0.501613132945676	60
Sampled	0.534221938847774	60
Random	0.452017750797166	60
Sampled	0.473313487688378	60
Random	0.829281929753864	60
Sampled	0.561264696997697	60
Random	0.657593332641499	60
Sampled	0.362400541309781	60
Random	0.698962592486766	60
Sampled	0.568976110324319	60
Random	0.669130443262161	60
Sampled	0.499643792432875	60
Random	0.695332783472459	60
Sampled	0.522370238929243	60
Random	0.533480150893504	60
Sampled	0.436256335144362	60
Random	1.17830375829805	60
Sampled	0.390550716677068	60
Random	0.948472197232031	60
Sampled	0.48380133491807	60
Random	0.806854082591622	60
Sampled	0.380837938786085	60
Random	1.01848420204579	60
Sampled	0.37073031215569	60
Random	0.596515463344233	60
Sampled	0.514837231231723	60
Random	0.61412271500925	60
Sampled	0.485538118446565	60
Random	0.50723330692388	60
Sampled	0.455100409336066	60
Random	0.760806147978411	60
Sampled	0.523616685122402	60
Random	0.465824154042471	60
Sampled	0.409111775595228	60
Random	0.448918096507243	60
Sampled	0.505656612110573	60
Random	0.809756700734611	60
Sampled	0.473654177885256	60
Random	0.727742927053331	60
Sampled	0.378761361842311	60
Random	0.567746960355477	60
Sampled	0.42292170448157	60
Random	0.448352006616835	60
Sampled	0.42377618601493	60
Random	0.636684177793764	60
Sampled	0.448291648795799	60
Random	0.810701850630982	60
Sampled	0.467306543202203	60
Random	0.395274132880823	60
Sampled	0.55285907251156	60
Random	0.527830474301177	60
Sampled	0.526088154520413	60
Random	0.567846241738219	60
Sampled	0.40157318241616	60
Random	0.835343034360021	60
Sampled	0.447399889669332	60
Random	0.49340579615119	60
Sampled	0.468428862330987	60
Random	0.514600428774547	60
Sampled	0.437738189525986	60
Random	0.503068259794477	60
Sampled	0.473914514248818	60
Random	0.710139140212934	60
Sampled	0.509021355766984	60
Random	0.871221879916648	60
Sampled	0.508093470985394	60
Random	0.52965232840449	60
Sampled	0.460953391265497	60
Random	0.551631011034109	60
Sampled	0.399253170300892	60
Random	0.905034304653334	60
Sampled	0.52663753476097	60
Random	0.722933162669766	60
Sampled	0.380723315638741	60
Random	0.83501185494301	60
Sampled	0.496893379106306	60
Random	0.516516688889231	60
Sampled	0.445113448814053	60
Random	0.561979234392679	60
Sampled	0.458948068216722	60
Random	0.69267450269078	60
Sampled	0.534614068729936	60
Random	0.614172494252714	60
Sampled	0.559449603221459	60
Random	0.66888289764004	60
Sampled	0.487026056791435	60
Random	0.600458482735214	60
Sampled	0.520518673365506	60
Random	0.840319303333778	60
Sampled	0.529763605055154	60
Random	0.7983213251281	60
Sampled	0.456366543246019	60
Random	0.759762769247725	60
Sampled	0.375699166027201	60
Random	1.0456415567334	60
Sampled	0.446802648528918	60
Random	0.477329099288256	60
Sampled	0.447612797948554	60
Random	1.17794446512874	60
Sampled	0.502138620534126	60
Random	0.534854469839438	60
Sampled	0.458254249676761	60
Random	0.657830333715519	60
Sampled	0.517039954349191	60
Random	0.59076472000904	60
Sampled	0.526891454641095	60
Random	0.573809998748795	60
Sampled	0.520233875988004	60
Random	0.605429343710238	60
Sampled	0.606406994350049	60
Random	0.385958295220393	60
Sampled	0.447772033993704	60
Random	0.664905907812181	60
Sampled	0.507114170557314	60
Random	0.654627750790386	60
Sampled	0.443021535326393	60
Random	0.562763590336015	60
Sampled	0.523828771573666	60
Random	0.452079410728599	60
Sampled	0.568328129089869	60
Random	0.650054229039043	60
Sampled	0.445258141953987	60
Random	0.839306992768626	60
Sampled	0.412167575529704	60
Random	1.15020137808168	60
Sampled	0.400886786123986	60
Random	0.66082948791974	60
Sampled	0.430791477967996	60
Random	1.02746301298519	60
Sampled	0.373382040921984	60
Random	0.670604933550513	60
Sampled	0.525118546514961	60
Random	0.611418668572756	60
Sampled	0.55211523898647	60
Random	0.831139215719442	60
Sampled	0.480815066487926	60
Random	0.436803929434019	60
Sampled	0.415778500737874	60
Random	0.354551499338516	60
Sampled	0.408912390261261	60
Random	0.818878459523446	60
Sampled	0.515698761307441	60
Random	1.28400734097843	60
Sampled	0.454583367548115	60
Random	0.462862265338962	60
Sampled	0.440485838433122	60
Random	0.736118706451313	60
Sampled	0.591762094056817	60
Random	0.552990638707523	60
Sampled	0.536906437738395	60
Random	0.582908306167591	60
Sampled	0.426300455282637	60
Random	1.10781641150009	60
Sampled	0.450226373105566	60
Random	0.913919467334497	60
Sampled	0.485060886938996	60
Random	0.533539083962079	60
Sampled	0.493055528744876	60
Random	0.465880904125484	60
Sampled	0.472577455284129	60
Random	0.466784463264801	60
Sampled	0.456065673384959	60
Random	1.06276858693555	60
Sampled	0.456537671726811	60
Random	0.533713494915842	60
Sampled	0.476769801356804	60
Random	0.549336679057796	60
Sampled	0.375502746334727	60
Random	0.531481530214846	60
Sampled	0.514372753082107	60
Random	0.438090425656595	60
Sampled	0.433189825700889	60
[truncated: 16,001 more rows]
