# Supplementary material for: A branching model of lineage differentiation underpinning the neurogenic potential of enteric glia
Source: Nat Commun. 2023 Sep 22;14:5904. doi: 10.1038/s41467-023-41492-3 (PMC10516949; doi:10.1038/s41467-023-41492-3)
Supplement: Supplementary file 6 — Source Data [file 41467_2023_41492_MOESM6_ESM.zip › source_data/FigS2d_msd_neuronal_6_pcs.csv]

type	value	trajectoryStart
Sampled	0.465668759908876	60
Random	0.376709604843825	60
Sampled	0.568434354412682	60
Random	0.479317652825292	60
Sampled	0.454922138932351	60
Random	0.370730509980502	60
Sampled	0.538490590710988	60
Random	0.880206984397108	60
Sampled	0.518921971538006	60
Random	0.685431153393269	60
Sampled	0.406551428025255	60
Random	1.20341584401977	60
Sampled	0.459745195899446	60
Random	0.789613406578464	60
Sampled	0.512601221576952	60
Random	0.776765250439929	60
Sampled	0.426246430656729	60
Random	0.438308432573894	60
Sampled	0.525963388453638	60
Random	1.09674771245393	60
Sampled	0.471976402241462	60
Random	0.518341918665579	60
Sampled	0.491985230834708	60
Random	1.18648819956716	60
Sampled	0.529867855457277	60
Random	0.780413864275899	60
Sampled	0.471753560767752	60
Random	0.623143385046268	60
Sampled	0.466991974135696	60
Random	0.612331370880761	60
Sampled	0.383957784896119	60
Random	0.804773177971232	60
Sampled	0.516941975354607	60
Random	0.487395025016933	60
Sampled	0.517223391958389	60
Random	1.3341328206321	60
Sampled	0.432493895938412	60
Random	0.633152342501783	60
Sampled	0.439063939426822	60
Random	0.446930019273434	60
Sampled	0.522079342436561	60
Random	0.427637768601885	60
Sampled	0.459515810160532	60
Random	0.46609804848811	60
Sampled	0.519964201470996	60
Random	0.866738380834768	60
Sampled	0.497669627190653	60
Random	0.893212369524961	60
Sampled	0.491921408258048	60
Random	0.883854037628331	60
Sampled	0.541283861891037	60
Random	0.588970717827285	60
Sampled	0.480095716260261	60
Random	0.574231034946739	60
Sampled	0.465944844661649	60
Random	0.442356332577782	60
Sampled	0.527835146128137	60
Random	0.462375400456959	60
Sampled	0.45329882403515	60
Random	1.13674150312129	60
Sampled	0.586613241043955	60
Random	0.539413286234922	60
Sampled	0.446519659705284	60
Random	0.450109131644406	60
Sampled	0.481506252245388	60
Random	0.823261340113856	60
Sampled	0.509213314693097	60
Random	0.635146176049644	60
Sampled	0.512640607386064	60
Random	0.720604512834411	60
Sampled	0.460396799358814	60
Random	0.707466973771534	60
Sampled	0.502427874668275	60
Random	0.785593363223833	60
Sampled	0.539659189790524	60
Random	0.552366932801867	60
Sampled	0.477955775554932	60
Random	0.476462394698977	60
Sampled	0.549619027709205	60
Random	0.522733080064635	60
Sampled	0.603444333746492	60
Random	0.51403174283615	60
Sampled	0.439977859989656	60
Random	0.441923733850743	60
Sampled	0.556822380502325	60
Random	0.534667284537429	60
Sampled	0.424588171437791	60
Random	0.935050239008838	60
Sampled	0.477723937349268	60
Random	0.515107870925422	60
Sampled	0.415927073436415	60
Random	0.754013963553354	60
Sampled	0.497783315143158	60
Random	1.01265997121947	60
Sampled	0.490376396909397	60
Random	0.572337070802687	60
Sampled	0.522615593493978	60
Random	0.555072133918067	60
Sampled	0.506743149021341	60
Random	0.408242041580647	60
Sampled	0.455036696459885	60
Random	0.726288990137029	60
Sampled	0.426854776576621	60
Random	0.79301479503157	60
Sampled	0.431791737253209	60
Random	0.696419128884794	60
Sampled	0.445139907446808	60
Random	1.06490521145274	60
Sampled	0.47439728295358	60
Random	0.723744321730205	60
Sampled	0.529823341806042	60
Random	0.975657764172293	60
Sampled	0.534361485477	60
Random	0.569333489002898	60
Sampled	0.506241699694665	60
Random	0.87946212122689	60
Sampled	0.521338565066013	60
Random	1.27395261920503	60
Sampled	0.572067418238461	60
Random	0.506907482471038	60
Sampled	0.427212562960138	60
Random	1.06845897055044	60
Sampled	0.509340242504483	60
Random	0.503356442744127	60
Sampled	0.376080094615028	60
Random	0.604672071738321	60
Sampled	0.527372095812609	60
Random	0.512499930876427	60
Sampled	0.431310601239186	60
Random	0.999417792021436	60
Sampled	0.484635756800677	60
Random	0.673517254517548	60
Sampled	0.470926919237097	60
Random	1.06280188909849	60
Sampled	0.528913514871629	60
Random	0.91135916095873	60
Sampled	0.468801112217011	60
Random	0.959113224229626	60
Sampled	0.470914602858063	60
Random	0.968914828645532	60
Sampled	0.425127462558935	60
Random	0.656801836632629	60
Sampled	0.488274443242688	60
Random	0.470819465418593	60
Sampled	0.466270462431918	60
Random	1.04768377196318	60
Sampled	0.5092648276855	60
Random	0.813245966094729	60
Sampled	0.43106169271546	60
Random	0.513927945453553	60
Sampled	0.438682221739148	60
Random	0.943588663809959	60
Sampled	0.518906539250257	60
Random	0.473155022103903	60
Sampled	0.491754289144472	60
Random	0.547870124466313	60
Sampled	0.475246129503106	60
Random	0.550897430292234	60
Sampled	0.543558030133264	60
Random	1.06197163158186	60
Sampled	0.493761006220838	60
Random	1.00118873693704	60
Sampled	0.546510514031309	60
Random	0.510257835566866	60
Sampled	0.438470540026677	60
Random	0.929327330710804	60
Sampled	0.469671215720877	60
Random	0.699425463244858	60
Sampled	0.338845712508935	60
Random	0.950934099840662	60
Sampled	0.495293245928459	60
Random	0.651203709371823	60
Sampled	0.586653480783352	60
Random	0.611640828465093	60
Sampled	0.466609078504929	60
Random	0.696394049796141	60
Sampled	0.635749670295757	60
Random	0.700015911292454	60
Sampled	0.452252184233872	60
Random	0.481889383448662	60
Sampled	0.480029126217216	60
Random	0.656339815651934	60
Sampled	0.487732341750826	60
Random	0.534021631663564	60
Sampled	0.60917532292844	60
Random	0.874797296888945	60
Sampled	0.422061310025474	60
Random	1.18099131899094	60
Sampled	0.435530226634945	60
Random	0.749579484494981	60
Sampled	0.437774216288899	60
Random	0.689008220792957	60
Sampled	0.656297784537924	60
Random	0.448670230849457	60
Sampled	0.490730088527988	60
Random	0.791006427977665	60
Sampled	0.446687964341571	60
Random	0.824816363687357	60
Sampled	0.501262181343185	60
Random	0.794524419436243	60
Sampled	0.50679600195538	60
Random	0.560353680168778	60
Sampled	0.520246223604882	60
Random	0.842631622312173	60
Sampled	0.444002746343685	60
Random	0.664942478563431	60
Sampled	0.538593003280448	60
Random	0.557352677414064	60
Sampled	0.544537416570407	60
Random	0.644028687106334	60
Sampled	0.480216140197867	60
Random	1.14398793214359	60
Sampled	0.4571562417893	60
Random	0.976142539716379	60
Sampled	0.553817487507708	60
Random	1.01284799151665	60
Sampled	0.479164023625785	60
Random	0.519451836395241	60
Sampled	0.48540329057453	60
Random	0.500043319418974	60
Sampled	0.417944142027262	60
Random	0.888893499316033	60
Sampled	0.393322496725064	60
Random	1.01819429487623	60
Sampled	0.61994393829546	60
Random	0.915127915645318	60
Sampled	0.50872586220199	60
Random	0.951585077590984	60
Sampled	0.444295715296435	60
Random	0.477883697937988	60
Sampled	0.38585606771501	60
Random	0.485126697375944	60
Sampled	0.405185057220097	60
Random	0.821305108924856	60
Sampled	0.440560733629308	60
Random	0.782893230497573	60
Sampled	0.476242213747429	60
Random	0.636145618826096	60
Sampled	0.569994023795774	60
Random	0.440022272982533	60
Sampled	0.465334924146034	60
Random	0.47541073204616	60
Sampled	0.450770731995854	60
Random	0.743664551577827	60
Sampled	0.522195068315313	60
Random	0.632197072589488	60
Sampled	0.483564627390447	60
Random	0.565034671786199	60
Sampled	0.476128953504338	60
Random	0.789792353490328	60
Sampled	0.50507522869581	60
Random	0.427040086347309	60
Sampled	0.497765573640981	60
Random	0.897743620512724	60
Sampled	0.463866143040005	60
Random	0.697466042198274	60
Sampled	0.434194766158737	60
Random	0.578732723728758	60
Sampled	0.443922566089289	60
Random	0.529706055062406	60
Sampled	0.507575570781604	60
Random	0.725437511418767	60
Sampled	0.456680557552707	60
Random	0.633951497709347	60
Sampled	0.540580200147925	60
Random	0.517827943240056	60
Sampled	0.504693768549744	60
Random	0.467186444040601	60
Sampled	0.555025422000052	60
Random	0.605142204152573	60
Sampled	0.423429690457851	60
Random	0.466026501635562	60
Sampled	0.503801967141554	60
Random	0.523872573865359	60
Sampled	0.496455316422727	60
Random	0.505084104359934	60
Sampled	0.553920971663048	60
Random	1.39982032416217	60
Sampled	0.559169415119772	60
Random	0.707984072669158	60
Sampled	0.51545397008039	60
Random	0.692192931434085	60
Sampled	0.486377561180338	60
Random	0.691495213318609	60
Sampled	0.517748295242839	60
Random	0.834241101867556	60
Sampled	0.505724072791082	60
Random	0.642211844394037	60
Sampled	0.400049788916586	60
Random	0.94334941924761	60
Sampled	0.431750600187656	60
Random	0.461271906177073	60
Sampled	0.490922691800166	60
Random	1.04015843769774	60
Sampled	0.522587560658072	60
Random	0.554431187189985	60
Sampled	0.556425214248264	60
Random	1.06961550066172	60
Sampled	0.536615572969066	60
Random	0.616277575813156	60
Sampled	0.5641204761574	60
Random	0.406151897859667	60
Sampled	0.429013237975862	60
Random	1.05913612167843	60
Sampled	0.512963773169139	60
Random	0.444480197752164	60
Sampled	0.470835283041335	60
Random	0.851831813594483	60
Sampled	0.399714358421266	60
Random	0.425258460267861	60
Sampled	0.59765373439239	60
Random	0.594099697626509	60
Sampled	0.493412860167511	60
Random	0.399743026256728	60
Sampled	0.432606379665456	60
Random	0.926040615098526	60
Sampled	0.476194333013221	60
Random	0.851435927412104	60
Sampled	0.48447235533109	60
Random	0.846209448581448	60
Sampled	0.478070257491395	60
Random	0.838978049097907	60
Sampled	0.493401191998151	60
Random	0.889281820142201	60
Sampled	0.411728875533602	60
Random	0.847729870596586	60
Sampled	0.526866675661604	60
Random	0.644476055885772	60
Sampled	0.402662565888251	60
Random	0.848482335162874	60
Sampled	0.468757541084407	60
Random	0.603616970970011	60
Sampled	0.556955658122182	60
Random	0.946750254691835	60
Sampled	0.486778271113879	60
Random	0.711372419196887	60
Sampled	0.420662625968148	60
Random	0.584039321292974	60
Sampled	0.509363505048115	60
Random	0.55499765219997	60
Sampled	0.4875489549259	60
Random	0.405866590994078	60
Sampled	0.488701446960621	60
Random	0.778697660722756	60
Sampled	0.354825312457455	60
Random	0.56454303066483	60
Sampled	0.426831737319887	60
Random	0.510880469906769	60
Sampled	0.443248845485076	60
Random	0.809069743152095	60
Sampled	0.468755195835345	60
Random	1.18989266751867	60
Sampled	0.537930603094372	60
Random	0.590831320684347	60
Sampled	0.427381812082751	60
Random	0.901558036861746	60
Sampled	0.527807533455847	60
Random	0.473574990870983	60
Sampled	0.485785024013379	60
Random	0.579383930955948	60
Sampled	0.520132962889091	60
Random	0.76127043735608	60
Sampled	0.368821310237763	60
Random	0.873770387063801	60
Sampled	0.47103105216649	60
Random	0.530682434310093	60
Sampled	0.570720527251621	60
Random	0.513316379650664	60
Sampled	0.547035077676076	60
Random	0.411124772985491	60
Sampled	0.509716909898858	60
Random	1.15571318523035	60
Sampled	0.432572327605667	60
Random	0.919217170734547	60
Sampled	0.518480177960005	60
Random	0.770883742790747	60
Sampled	0.48597558637216	60
Random	0.434722033281221	60
Sampled	0.494392949195303	60
Random	0.625148134310372	60
Sampled	0.53417115400405	60
Random	0.567445057706344	60
Sampled	0.462724843091635	60
Random	0.453214039638211	60
Sampled	0.494836955765748	60
Random	0.518211333536193	60
Sampled	0.491746038163481	60
Random	0.632620223614378	60
Sampled	0.499130248253981	60
Random	0.527277284307692	60
Sampled	0.424074522740346	60
Random	0.666284915698636	60
Sampled	0.508218844632646	60
Random	0.60755588811033	60
Sampled	0.430638806588766	60
Random	1.07753381075624	60
Sampled	0.45962750043858	60
Random	0.632893788240095	60
Sampled	0.518656110648795	60
Random	0.58319552832092	60
Sampled	0.436070762575371	60
Random	0.452791193009828	60
Sampled	0.451479080983533	60
Random	0.80317283813462	60
Sampled	0.384182437628049	60
Random	0.936496369274104	60
Sampled	0.461789732478681	60
Random	1.20244870460036	60
Sampled	0.543017277997287	60
Random	1.05983587727303	60
Sampled	0.524027182396995	60
Random	0.852044888399388	60
Sampled	0.540545865137198	60
Random	0.408296866446764	60
Sampled	0.441474132466838	60
Random	0.495341270835795	60
Sampled	0.49005786195712	60
Random	0.691241098183676	60
Sampled	0.480944546046914	60
Random	0.535617966348165	60
Sampled	0.445024623719083	60
Random	0.812701070980564	60
Sampled	0.596553811011168	60
Random	0.770400028823028	60
Sampled	0.520579318950503	60
Random	0.601815386438725	60
Sampled	0.681939038987298	60
Random	0.758857598672267	60
Sampled	0.556650801483873	60
Random	0.883752194621899	60
Sampled	0.383696533884086	60
Random	0.646272295035422	60
Sampled	0.541005221402054	60
Random	1.33225565425978	60
Sampled	0.509869328552962	60
Random	0.891060813797574	60
Sampled	0.405139750537916	60
Random	0.426262352965759	60
Sampled	0.586547109856194	60
Random	0.963653563428035	60
Sampled	0.504985171442046	60
Random	0.445066434835473	60
Sampled	0.538055847183093	60
Random	0.564453189207767	60
Sampled	0.429050710782354	60
Random	0.642023865533727	60
Sampled	0.498756022509644	60
Random	0.456967634051155	60
Sampled	0.588327275298897	60
Random	0.908364497584035	60
Sampled	0.51106538779561	60
Random	0.561653690949281	60
Sampled	0.504562807665748	60
Random	0.466055035999434	60
Sampled	0.482415795057145	60
Random	0.818808721122581	60
Sampled	0.400454753973423	60
Random	0.415199474276577	60
Sampled	0.459315872447703	60
Random	0.951354680317894	60
Sampled	0.494765944381088	60
Random	0.779905510714583	60
Sampled	0.50728780178399	60
Random	0.678379682523372	60
Sampled	0.517934252393542	60
Random	0.972975469239548	60
Sampled	0.452006532477518	60
Random	1.13075963082952	60
Sampled	0.467197486974064	60
Random	1.11114131957573	60
Sampled	0.663872849784893	60
Random	0.875473238065457	60
Sampled	0.498019192788084	60
Random	0.477184900595285	60
Sampled	0.437057685281174	60
Random	0.871770588917061	60
Sampled	0.555054120877771	60
Random	0.662881583459286	60
Sampled	0.41759180100495	60
Random	1.12901518638341	60
Sampled	0.449330311275403	60
Random	0.921340339135532	60
Sampled	0.498182643121815	60
Random	0.709715111345595	60
Sampled	0.564214099854362	60
Random	0.679379723549353	60
Sampled	0.441578652184333	60
Random	0.490252298748021	60
Sampled	0.478258902387957	60
Random	0.653730539070894	60
Sampled	0.534910097191577	60
Random	0.694789931056111	60
Sampled	0.456657997172433	60
Random	0.781955353727076	60
Sampled	0.519951484408212	60
Random	0.897086432559263	60
Sampled	0.537989457725795	60
Random	0.417066562494378	60
Sampled	0.480283006103753	60
Random	0.444425813319409	60
Sampled	0.564154648993137	60
Random	0.812587885839449	60
Sampled	0.552296402597401	60
Random	0.653432200222217	60
Sampled	0.471609294537513	60
Random	0.50745456392855	60
Sampled	0.578503219680688	60
Random	0.367718936401222	60
Sampled	0.494201901639315	60
Random	0.68507378255807	60
Sampled	0.465552045838945	60
Random	0.620176311979178	60
Sampled	0.541103527141381	60
Random	0.509022592390775	60
Sampled	0.433021124861464	60
Random	0.532609152341228	60
Sampled	0.563117772549976	60
Random	0.64722554773368	60
Sampled	0.459859262496244	60
Random	1.04577919133557	60
Sampled	0.526780470369057	60
Random	0.512716752770621	60
Sampled	0.535617069250642	60
Random	0.718063108435982	60
Sampled	0.489274107218805	60
Random	0.468267113781022	60
Sampled	0.486335394953494	60
Random	0.583868216681561	60
Sampled	0.460808156397098	60
Random	0.956805850820252	60
Sampled	0.427503801557668	60
Random	0.927956676410104	60
Sampled	0.511751629776358	60
Random	0.524179145267946	60
Sampled	0.507161205278575	60
Random	0.433702949510803	60
Sampled	0.452263903934258	60
Random	0.520608019167836	60
Sampled	0.417417805067289	60
Random	0.578456443983826	60
Sampled	0.435584470033894	60
Random	0.41421321298138	60
Sampled	0.476340293416367	60
Random	0.722753257674798	60
Sampled	0.464770167504389	60
Random	1.16870356155151	60
Sampled	0.502955275138665	60
Random	0.678087690715554	60
Sampled	0.471094478031353	60
Random	0.449870692930403	60
Sampled	0.54627987601759	60
Random	0.441760014822321	60
Sampled	0.504794935467773	60
Random	0.625800798323326	60
Sampled	0.439471792277476	60
Random	0.792642726318087	60
Sampled	0.498536003197119	60
Random	0.814059935441926	60
Sampled	0.470099326749493	60
Random	0.713407964434574	60
Sampled	0.418793720566346	60
Random	0.75830405959643	60
Sampled	0.408062399675245	60
Random	0.860067414549871	60
Sampled	0.505687323564692	60
Random	0.751709400297564	60
Sampled	0.499704234980586	60
Random	0.464332429874767	60
Sampled	0.472248120097842	60
Random	0.480568242794032	60
Sampled	0.441050515473702	60
Random	0.901734929456579	60
Sampled	0.453943355626468	60
Random	0.958935304723425	60
Sampled	0.550785778954481	60
Random	0.631525739105914	60
Sampled	0.406337995419873	60
Random	0.524460787889818	60
Sampled	0.51275839047208	60
Random	0.454687085855119	60
Sampled	0.471078254176607	60
Random	0.539193108057162	60
Sampled	0.484253706925133	60
Random	0.444345312858363	60
Sampled	0.523322582204476	60
Random	0.488883822218155	60
Sampled	0.420109891083606	60
Random	0.667574101357775	60
Sampled	0.465183440570197	60
Random	0.410017114956314	60
Sampled	0.391981005780592	60
Random	0.593933679722198	60
Sampled	0.387893104551781	60
Random	0.976939446244478	60
Sampled	0.381666295709905	60
Random	0.462547968043818	60
Sampled	0.536628700322167	60
Random	0.819128645918628	60
Sampled	0.55482780315538	60
Random	0.485348949658877	60
Sampled	0.567435752195665	60
Random	1.03113219540561	60
Sampled	0.549254240844147	60
Random	1.02360719542968	60
Sampled	0.495191989947946	60
Random	0.523186857997937	60
Sampled	0.421024980987955	60
Random	0.693048979957147	60
Sampled	0.422634380311848	60
Random	0.889840035399751	60
Sampled	0.420878176686375	60
Random	0.755158675536326	60
Sampled	0.454697160011964	60
Random	0.74971312953225	60
Sampled	0.491653175396006	60
Random	0.713671616911185	60
Sampled	0.404682663816074	60
Random	0.724149698275157	60
Sampled	0.47896393577482	60
Random	0.667941800298381	60
Sampled	0.510327716998949	60
Random	0.529794606288966	60
Sampled	0.441698103079908	60
Random	0.993182320147372	60
Sampled	0.489838736092236	60
Random	0.696207560767799	60
Sampled	0.587131173287886	60
Random	0.896806947302194	60
Sampled	0.545849753727777	60
Random	0.578034302600511	60
Sampled	0.524883434570145	60
Random	1.12674880203943	60
Sampled	0.411357381051498	60
Random	1.08733009183263	60
Sampled	0.476112343874714	60
Random	0.983070480646923	60
Sampled	0.449295765205921	60
Random	0.674744732357226	60
Sampled	0.562811776687694	60
Random	0.717456415759937	60
Sampled	0.474358380125433	60
Random	0.856039557883528	60
Sampled	0.453765016956855	60
Random	0.75727408430511	60
Sampled	0.508592111708256	60
Random	0.522984063957264	60
Sampled	0.359734926803999	60
Random	0.372643754781836	60
Sampled	0.499136412968193	60
Random	0.534703115990925	60
Sampled	0.467092379028902	60
Random	0.655804238486127	60
Sampled	0.453719897458037	60
Random	0.496113406672973	60
Sampled	0.524070312969603	60
Random	0.55118474318111	60
Sampled	0.508426052283062	60
Random	0.62618301506161	60
Sampled	0.443786884582514	60
Random	0.57773683771342	60
Sampled	0.477156594762947	60
Random	0.697728808473387	60
Sampled	0.422239529168176	60
Random	0.994466151553438	60
Sampled	0.520918352375895	60
Random	0.513194146944392	60
Sampled	0.431167336398876	60
Random	0.478444807980156	60
Sampled	0.50062005141552	60
Random	0.844062905289412	60
Sampled	0.516604786828785	60
Random	0.867298797420341	60
Sampled	0.461669968551789	60
Random	0.661680322767164	60
Sampled	0.500493079174481	60
Random	0.941985951317531	60
Sampled	0.425342577568331	60
Random	0.965043203943955	60
Sampled	0.50635841555735	60
Random	0.628796115295814	60
Sampled	0.587781421611327	60
Random	0.893313954625941	60
Sampled	0.465221494441368	60
Random	1.09877738669491	60
Sampled	0.517063419912675	60
Random	1.15898792275477	60
Sampled	0.499975713672695	60
Random	0.510152468077442	60
Sampled	0.539914246095682	60
Random	0.537185656382035	60
Sampled	0.657358770662331	60
Random	0.7668379923897	60
Sampled	0.432412425964097	60
Random	0.738952007539016	60
Sampled	0.565899189639202	60
Random	0.526372480466619	60
Sampled	0.592892190587217	60
Random	1.03127072763302	60
Sampled	0.519738444980757	60
Random	0.701011501465404	60
Sampled	0.515075332161188	60
Random	0.785814499351264	60
Sampled	0.531081203690462	60
Random	1.09270178501621	60
Sampled	0.553046851268658	60
Random	0.597388750415048	60
Sampled	0.520917591934638	60
Random	1.2011909007432	60
Sampled	0.538325977135898	60
Random	0.556247863862025	60
Sampled	0.506613974169606	60
Random	0.755681699217976	60
Sampled	0.542404414976523	60
Random	1.14363106153928	60
Sampled	0.50517640427634	60
Random	0.648991294035525	60
Sampled	0.537721722618743	60
Random	0.598328782825654	60
Sampled	0.505703599709726	60
Random	1.01877503206811	60
Sampled	0.431482250353306	60
Random	0.632444934439687	60
Sampled	0.533330062702205	60
Random	1.10368121069181	60
Sampled	0.39560449505624	60
Random	0.445791153306144	60
Sampled	0.439338237605969	60
Random	0.737695144051347	60
Sampled	0.445819738461207	60
Random	1.06565069792343	60
Sampled	0.382713967681959	60
Random	1.02529164439575	60
Sampled	0.45342283264	60
Random	0.461993486525263	60
Sampled	0.466786086275798	60
Random	0.929456489160784	60
Sampled	0.51163322190429	60
Random	0.429039689798215	60
Sampled	0.416042744892867	60
Random	0.852966674789884	60
Sampled	0.502809790837091	60
Random	0.954575909106723	60
Sampled	0.463327200788067	60
Random	0.703718319866258	60
Sampled	0.607674477706668	60
Random	1.02480929602449	60
Sampled	0.447827165857906	60
Random	0.507945308209056	60
Sampled	0.569131924881392	60
Random	0.689397631743216	60
Sampled	0.486164704442691	60
Random	0.722061403107145	60
Sampled	0.546620834189982	60
Random	0.716719269664209	60
Sampled	0.484617899304961	60
Random	0.892300411490066	60
Sampled	0.510103037418921	60
Random	0.553267280848532	60
Sampled	0.4502803881289	60
Random	0.635157710371382	60
Sampled	0.404997294553515	60
Random	0.611669536414216	60
Sampled	0.533568655298843	60
Random	0.698383890945489	60
Sampled	0.459879452324805	60
Random	0.558907911830198	60
Sampled	0.510446690679464	60
Random	0.516945898265807	60
Sampled	0.586847494285929	60
Random	0.851770925160613	60
Sampled	0.433219455280861	60
Random	0.788883435028813	60
Sampled	0.42369308483513	60
Random	0.577690532182972	60
Sampled	0.503103215577023	60
Random	0.840859642203143	60
Sampled	0.507068894334196	60
Random	0.89779272223439	60
Sampled	0.442078521940235	60
Random	0.748432310920356	60
Sampled	0.433417469303207	60
Random	0.422250236713142	60
Sampled	0.472440162338623	60
Random	1.31801117399537	60
Sampled	0.46930368115411	60
Random	0.734754342308138	60
Sampled	0.449064994347049	60
Random	0.431104748003398	60
Sampled	0.471339651607153	60
Random	0.562741761760157	60
Sampled	0.443681188351	60
Random	0.820132857877971	60
Sampled	0.528218224110285	60
Random	1.07667442420208	60
Sampled	0.466523097581896	60
Random	1.19221638659865	60
Sampled	0.420943675744811	60
Random	0.60287055371231	60
Sampled	0.437859860443038	60
Random	0.95099291153283	60
Sampled	0.462477916766355	60
Random	1.13396038780359	60
Sampled	0.551463398018344	60
Random	0.494325927107351	60
Sampled	0.439928461337309	60
Random	0.826725343944939	60
Sampled	0.478224514435014	60
Random	0.687838388157776	60
Sampled	0.551470258374258	60
Random	1.12381778099535	60
Sampled	0.446293596843281	60
Random	0.841738478986521	60
Sampled	0.432445342135403	60
Random	0.705975733957313	60
Sampled	0.462112688005374	60
Random	0.863095737090979	60
Sampled	0.43746838001875	60
Random	0.932785768691725	60
Sampled	0.513836471234291	60
Random	0.578891465546899	60
Sampled	0.469497933287946	60
Random	0.911467112169023	60
Sampled	0.477798326440764	60
Random	0.48495853174701	60
Sampled	0.385789151815135	60
Random	0.989974849480091	60
Sampled	0.479246313766078	60
Random	0.429948118003055	60
Sampled	0.465762255842796	60
Random	0.615051548214998	60
Sampled	0.536469882796688	60
Random	0.599037576444308	60
Sampled	0.50017440150396	60
Random	0.494108733970574	60
Sampled	0.476341367098726	60
Random	0.592859232799543	60
Sampled	0.621802412535802	60
Random	0.671390878281425	60
Sampled	0.42762283809221	60
Random	0.679111596290956	60
Sampled	0.467744479749065	60
Random	0.622532495876655	60
Sampled	0.428284592347373	60
Random	0.668122947405824	60
Sampled	0.488128968569425	60
Random	0.603922808018117	60
Sampled	0.492998955480068	60
Random	0.625646529503807	60
Sampled	0.418030580518014	60
Random	0.463595769903605	60
Sampled	0.481202773162176	60
Random	0.86310059131597	60
Sampled	0.460521360064528	60
Random	1.21014950480593	60
Sampled	0.439361321440163	60
Random	0.629852221219364	60
Sampled	0.380794689629243	60
Random	0.835500156663065	60
Sampled	0.49611062724476	60
Random	0.71204953581814	60
Sampled	0.459386092454728	60
Random	1.14385206788676	60
Sampled	0.459001129154873	60
Random	0.570388598862967	60
Sampled	0.613883934458133	60
Random	0.594845413622363	60
Sampled	0.529265674962885	60
Random	0.730836422001715	60
Sampled	0.435375215668556	60
Random	0.494308513619462	60
Sampled	0.517679414244684	60
Random	0.639122703915935	60
Sampled	0.565480541905069	60
Random	0.741797531882986	60
Sampled	0.452427875890492	60
Random	0.808254315427398	60
Sampled	0.453969034993516	60
Random	0.440822928835521	60
Sampled	0.428029358860244	60
Random	0.543281291095991	60
Sampled	0.460596986773834	60
Random	0.692454230626785	60
Sampled	0.547955593432107	60
Random	0.992310243578657	60
Sampled	0.464926740490314	60
Random	0.903192988225331	60
Sampled	0.431788435364544	60
Random	0.747325158282541	60
Sampled	0.42897968502912	60
Random	0.928994275313047	60
Sampled	0.523254352014395	60
Random	0.549110725508078	60
Sampled	0.498703612495278	60
Random	0.90538927588168	60
Sampled	0.525105785386652	60
Random	0.605898098831124	60
Sampled	0.488561319031665	60
Random	0.601429310239147	60
Sampled	0.425767662025085	60
Random	0.775439305845083	60
Sampled	0.586853782235038	60
Random	0.586426257816879	60
Sampled	0.46701854152011	60
Random	0.539199382319903	60
Sampled	0.500689660588741	60
Random	0.691381538467082	60
Sampled	0.51462980496867	60
Random	0.666705465398812	60
Sampled	0.488653373976199	60
Random	0.550175388797146	60
Sampled	0.42710852935835	60
Random	0.596435296879141	60
Sampled	0.468358218776865	60
Random	0.671046471434161	60
Sampled	0.514375074010232	60
Random	0.581764507984013	60
Sampled	0.504161620968372	60
Random	0.531576959223317	60
Sampled	0.434172546941422	60
Random	0.471576311159332	60
Sampled	0.533351314823042	60
Random	0.586917518118731	60
Sampled	0.434564701028339	60
Random	0.761601262318972	60
Sampled	0.40400134093735	60
Random	0.524461381852525	60
Sampled	0.4318316064755	60
Random	1.15716744614501	60
Sampled	0.520889402263841	60
Random	0.970305100371821	60
Sampled	0.421528542542945	60
Random	0.534888482163187	60
Sampled	0.480753208915878	60
Random	0.50081381730183	60
Sampled	0.515130990616144	60
Random	0.945398804569061	60
Sampled	0.457533467374886	60
Random	0.982078577319805	60
Sampled	0.470858583843395	60
Random	0.493722460914871	60
Sampled	0.50641752374422	60
Random	0.771308202220549	60
Sampled	0.484811298596796	60
Random	0.70618054582719	60
Sampled	0.537048996158443	60
Random	0.97030297905531	60
Sampled	0.484322492294191	60
Random	0.504228975646623	60
Sampled	0.534038537425057	60
Random	0.745728505062941	60
Sampled	0.457404818487712	60
Random	0.535377646676099	60
Sampled	0.436072475842916	60
Random	0.390714489168683	60
Sampled	0.476148096202367	60
Random	0.439559876122066	60
Sampled	0.51071824253749	60
Random	0.927076217211673	60
Sampled	0.48938403975991	60
Random	0.699882062521961	60
Sampled	0.433388393588316	60
Random	0.946611800521815	60
Sampled	0.435725665696982	60
Random	0.427706586620728	60
Sampled	0.507982195594548	60
Random	0.688786974116441	60
Sampled	0.514395194389159	60
Random	0.476088295475498	60
Sampled	0.554202358900383	60
Random	0.462419902246499	60
Sampled	0.456227624122287	60
Random	0.738193879930147	60
Sampled	0.480560120784855	60
Random	0.638912049606721	60
Sampled	0.479615000880525	60
Random	0.595979166065575	60
Sampled	0.413601579349495	60
Random	0.494044802770458	60
Sampled	0.391692767955654	60
Random	0.536165806075377	60
Sampled	0.464290457127891	60
Random	0.906029056530707	60
Sampled	0.509204534138325	60
Random	1.21933171892919	60
Sampled	0.46474195284451	60
Random	0.632937630859694	60
Sampled	0.450572560713753	60
Random	0.623243212864334	60
Sampled	0.497120961964064	60
Random	0.800900176071703	60
Sampled	0.476419137501652	60
Random	1.01891859586786	60
Sampled	0.537638376965733	60
Random	0.518571976108632	60
Sampled	0.556606932816062	60
Random	1.20039212030814	60
Sampled	0.469754971243047	60
Random	0.80863833847549	60
Sampled	0.474946068373887	60
Random	0.832454537226685	60
Sampled	0.517922651609934	60
Random	0.684227323478997	60
Sampled	0.421692562560409	60
Random	0.345493182265418	60
Sampled	0.516766119446891	60
Random	0.80315450588277	60
Sampled	0.549126297749314	60
Random	0.660803908241207	60
Sampled	0.538122622559173	60
Random	0.977010746534532	60
Sampled	0.483353265029944	60
Random	0.795739607590846	60
Sampled	0.467071977397886	60
Random	0.595194131724266	60
Sampled	0.478845823225118	60
Random	0.477891628813474	60
Sampled	0.52325647470969	60
Random	0.607025386316107	60
Sampled	0.475655833897441	60
Random	0.503720222903071	60
Sampled	0.518920822002295	60
Random	0.786537706091418	60
Sampled	0.471471625749024	60
Random	0.892017632251025	60
Sampled	0.502754648206551	60
Random	1.31879374184813	60
Sampled	0.545659894588044	60
Random	0.534463864758275	60
Sampled	0.466067662499884	60
Random	0.793598919014316	60
Sampled	0.445517450889496	60
Random	0.674088740874214	60
Sampled	0.456566413498924	60
Random	0.833830549101441	60
Sampled	0.512506263224492	60
Random	0.501499442592608	60
Sampled	0.53684523750293	60
Random	0.922244664787717	60
Sampled	0.479993710372787	60
Random	1.04965310480546	60
Sampled	0.507958647861088	60
Random	0.652075325704203	60
Sampled	0.541630304172848	60
Random	0.619152607869975	60
Sampled	0.523864977703098	60
Random	0.533732591331348	60
Sampled	0.509572583014613	60
Random	0.585853994695217	60
Sampled	0.599056549583541	60
Random	1.00813683237721	60
Sampled	0.50490354685532	60
Random	0.797207332292631	60
Sampled	0.611410074781201	60
Random	1.17460241620056	60
Sampled	0.46446094507473	60
Random	0.623446295401398	60
Sampled	0.538032253282566	60
Random	0.568279542531959	60
Sampled	0.471708633215704	60
Random	0.790141446478883	60
Sampled	0.560112848936266	60
Random	0.5783567743942	60
Sampled	0.522249386312335	60
Random	0.50312568302206	60
Sampled	0.515937978898752	60
Random	0.603587303370798	60
Sampled	0.51182989770248	60
Random	0.669403359163716	60
Sampled	0.486252044914579	60
Random	0.541800279161742	60
Sampled	0.541504744960575	60
Random	0.624715126729989	60
Sampled	0.538161587376352	60
Random	0.528079699246376	60
Sampled	0.518556288272204	60
Random	0.672348427600533	60
Sampled	0.531225236470168	60
Random	0.579302522582348	60
Sampled	0.625613385460232	60
Random	0.986575762743454	60
Sampled	0.536485378212502	60
Random	0.923033265482346	60
Sampled	0.524251357683901	60
Random	0.558561729403032	60
Sampled	0.478687148347829	60
Random	0.795433861378261	60
Sampled	0.432630422358537	60
Random	0.852349348377855	60
Sampled	0.461638256562109	60
Random	0.619346114512442	60
Sampled	0.606986999429347	60
Random	0.760021494973469	60
Sampled	0.597612442347863	60
Random	0.544736300236951	60
Sampled	0.435801649342832	60
Random	1.05233523964799	60
Sampled	0.439614503208376	60
Random	1.02557752294137	60
Sampled	0.54675354343664	60
Random	1.00789045498885	60
Sampled	0.469357075967286	60
Random	0.419258999436098	60
Sampled	0.529463494351244	60
Random	0.717658120187899	60
Sampled	0.402424553099163	60
Random	0.496839653634612	60
Sampled	0.395338385819746	60
Random	0.44198586377818	60
Sampled	0.471014853143191	60
Random	0.539293942319381	60
Sampled	0.39772332970015	60
Random	0.593898393894392	60
Sampled	0.405540527992112	60
Random	0.938642259075261	60
Sampled	0.471198724553113	60
Random	0.924041925792074	60
Sampled	0.405340270028623	60
Random	1.20205281501438	60
Sampled	0.461701735008723	60
Random	0.725822476424329	60
Sampled	0.383238140142026	60
Random	0.642083342801826	60
Sampled	0.460067073235265	60
Random	0.495637166695927	60
Sampled	0.456904486956162	60
Random	0.547885664577571	60
Sampled	0.431824304023867	60
Random	0.530655254988992	60
Sampled	0.554024986470454	60
Random	0.707418813603403	60
Sampled	0.464917650346956	60
Random	0.553415580739431	60
Sampled	0.446087324051424	60
Random	0.77064884432328	60
Sampled	0.39021283900407	60
Random	1.14737234985875	60
Sampled	0.453746086478405	60
Random	0.975216971917454	60
Sampled	0.450245234364741	60
Random	0.899801045357017	60
Sampled	0.509999055145912	60
Random	0.906390011039143	60
Sampled	0.562287178161608	60
Random	0.728734990860338	60
Sampled	0.470085098071837	60
Random	0.75533201967163	60
Sampled	0.485967329963028	60
Random	0.939068870129665	60
Sampled	0.522550914317797	60
Random	0.462123390554648	60
Sampled	0.486653379655264	60
Random	0.905111034054955	60
Sampled	0.468988230373111	60
Random	0.684371448484872	60
Sampled	0.458648290804743	60
Random	0.675113208385982	60
Sampled	0.460707814667562	60
Random	0.755332144525995	60
Sampled	0.446788768559407	60
Random	0.640056459382962	60
Sampled	0.497809815688229	60
Random	0.775258496636775	60
Sampled	0.45732396715232	60
Random	1.0778569038759	60
Sampled	0.462521760870372	60
Random	0.422291651803384	60
Sampled	0.456788900821291	60
Random	1.07423723316751	60
Sampled	0.607079058048867	60
Random	1.01513134406174	60
Sampled	0.442588068829743	60
Random	0.576871903153276	60
Sampled	0.450415103242085	60
Random	0.826594536097283	60
Sampled	0.453989519495062	60
Random	0.924767737888382	60
Sampled	0.571480293479867	60
Random	0.932052972036407	60
Sampled	0.497016529219451	60
Random	0.461247180376754	60
Sampled	0.564729320574592	60
Random	0.565231543169798	60
Sampled	0.418352517318213	60
Random	0.855631130875484	60
Sampled	0.558716767133265	60
Random	1.12740778809028	60
Sampled	0.439113864430719	60
Random	0.576763848817145	60
Sampled	0.484519564572095	60
Random	1.06648570716845	60
Sampled	0.502007331728992	60
Random	0.554692435209175	60
Sampled	0.412463592544434	60
Random	0.450456683287507	60
Sampled	0.402087746717604	60
Random	0.577011116844155	60
Sampled	0.437341389650468	60
Random	0.50918327455081	60
Sampled	0.384840612787485	60
Random	0.459735214173242	60
Sampled	0.468476735421004	60
Random	0.474458436214311	60
Sampled	0.446797857916931	60
Random	0.794079472448243	60
Sampled	0.415943456253036	60
Random	0.835822060979314	60
Sampled	0.459145581612579	60
Random	0.478987658511065	60
Sampled	0.471249153655317	60
Random	0.960636952433156	60
Sampled	0.531481428322973	60
Random	0.705572433720765	60
Sampled	0.484636649570406	60
Random	0.709086289383727	60
Sampled	0.422339687431915	60
Random	1.05370632810497	60
Sampled	0.45957551197101	60
Random	0.720717112495284	60
Sampled	0.516917356266026	60
Random	0.548458297875972	60
Sampled	0.588409280480038	60
Random	0.658208903835797	60
Sampled	0.574215843092341	60
Random	0.58796046616407	60
Sampled	0.445023271215967	60
Random	0.637596321068052	60
Sampled	0.437946562916954	60
Random	0.561441365386714	60
Sampled	0.572480921392472	60
Random	0.40435654216831	60
Sampled	0.379647993788284	60
Random	0.826792074862822	60
Sampled	0.64762460653019	60
Random	1.02095536376326	60
Sampled	0.513883898650023	60
Random	0.664843375183147	60
Sampled	0.507726186623065	60
Random	0.740698967901507	60
Sampled	0.506878669923198	60
Random	0.675288486015003	60
Sampled	0.486553193428466	60
Random	0.950048547723241	60
Sampled	0.538956450778692	60
Random	0.54724540315563	60
Sampled	0.537113517873291	60
Random	0.938955660308166	60
Sampled	0.386421587758098	60
Random	0.39728949146432	60
Sampled	0.484929906167615	60
Random	1.22275512544613	60
Sampled	0.481424409941055	60
Random	0.839507503919691	60
Sampled	0.515757594849198	60
Random	0.823437748139897	60
Sampled	0.529308518530823	60
Random	0.687975205551951	60
Sampled	0.499143959635198	60
Random	0.43844768911517	60
Sampled	0.494259276118852	60
Random	0.752501280936399	60
Sampled	0.474169939284662	60
Random	0.763017232114093	60
Sampled	0.564061603804048	60
Random	0.673248290882593	60
Sampled	0.584852232188011	60
Random	0.674543307802789	60
Sampled	0.505039769022482	60
Random	0.42695438259996	60
Sampled	0.533055629702188	60
Random	0.57858746374659	60
Sampled	0.421006320428976	60
Random	0.806788068875765	60
Sampled	0.526897865574258	60
Random	0.594932519935814	60
Sampled	0.490186954659164	60
Random	0.774880956154723	60
Sampled	0.492202317170458	60
Random	0.545981265246449	60
Sampled	0.448472270367359	60
Random	0.493592504318063	60
Sampled	0.542225871206827	60
Random	0.6410836974844	60
Sampled	0.461329985312775	60
Random	0.899192117592346	60
Sampled	0.465144797671826	60
Random	0.464864705032244	60
Sampled	0.368621818001419	60
Random	0.532112236689573	60
Sampled	0.514218669455935	60
Random	0.751276678580274	60
Sampled	0.402634696890782	60
Random	0.957693587526706	60
Sampled	0.557850115756819	60
Random	0.498890422142499	60
Sampled	0.511228265551894	60
Random	0.472147772873566	60
Sampled	0.370601770438293	60
Random	1.0096338660805	60
Sampled	0.471540976167431	60
Random	0.637575893816181	60
Sampled	0.552274210379499	60
Random	0.759604401842552	60
Sampled	0.483224216029706	60
Random	0.788979722825573	60
Sampled	0.501581769335851	60
Random	0.836474097007228	60
Sampled	0.414552490763238	60
Random	0.592080340618298	60
Sampled	0.510110498680818	60
Random	0.736139249508869	60
Sampled	0.457017445833453	60
Random	0.880738003130655	60
Sampled	0.56435780496954	60
Random	0.541488989545892	60
Sampled	0.437106639764366	60
Random	0.704390532739763	60
Sampled	0.473332650223903	60
Random	0.853584584340512	60
Sampled	0.609898789315853	60
Random	0.771188519633825	60
Sampled	0.410866593210194	60
Random	0.570677360372413	60
Sampled	0.507229114216196	60
Random	0.665726073607868	60
Sampled	0.53342745813972	60
Random	0.580172479291601	60
Sampled	0.48532975422065	60
Random	1.04637373514218	60
Sampled	0.50356985086509	60
Random	0.569765388510377	60
Sampled	0.44344890513016	60
Random	0.87367756572429	60
Sampled	0.553425388676959	60
Random	0.654734028274514	60
Sampled	0.489943125344623	60
Random	0.632947218758125	60
Sampled	0.539475898472376	60
Random	0.890718697856269	60
Sampled	0.512817760863727	60
Random	0.393538341846821	60
Sampled	0.613881365744466	60
Random	0.643720312232806	60
Sampled	0.50329828314615	60
Random	0.394043696146242	60
Sampled	0.523388401880992	60
Random	0.891364989607342	60
Sampled	0.505896871158695	60
Random	0.785675051463263	60
Sampled	0.462424107071266	60
Random	0.932373941127083	60
Sampled	0.494258796624031	60
Random	0.870190795859991	60
Sampled	0.421554544709489	60
Random	0.492964313024098	60
Sampled	0.494382771680564	60
Random	0.665406351194925	60
Sampled	0.49891863637707	60
Random	0.527103678450059	60
Sampled	0.496017298948689	60
Random	0.596367993927556	60
Sampled	0.477399369192216	60
Random	0.902185797508141	60
Sampled	0.600203461482817	60
Random	0.510759928411191	60
Sampled	0.597703415443006	60
Random	1.09072191667808	60
Sampled	0.502951221117365	60
Random	0.629999815992674	60
Sampled	0.515806134467294	60
Random	0.584834412390898	60
Sampled	0.522508644555442	60
Random	0.884371711813185	60
Sampled	0.455431478676672	60
Random	0.547359798359294	60
Sampled	0.530500285391975	60
Random	0.662356627556863	60
Sampled	0.55111693424216	60
Random	0.681306471682185	60
Sampled	0.465612068545456	60
Random	0.914906197610248	60
Sampled	0.423172065940284	60
Random	0.855244081996508	60
Sampled	0.493716668907285	60
Random	1.03528108192813	60
Sampled	0.432306983023276	60
Random	0.611975988777268	60
Sampled	0.484904952992952	60
Random	0.823870450751476	60
Sampled	0.53985189350653	60
Random	1.00091650308739	60
Sampled	0.554835615309201	60
Random	0.997056989562362	60
Sampled	0.472945904166912	60
Random	0.896161368618074	60
Sampled	0.519893442845627	60
Random	0.98769262215898	60
Sampled	0.562855478828201	60
Random	0.775044429618861	60
Sampled	0.53948097142222	60
Random	0.446558369593922	60
Sampled	0.406320169146231	60
Random	0.795855121716488	60
Sampled	0.465684104107337	60
Random	0.745353614505032	60
Sampled	0.537626734525799	60
Random	0.612290675878922	60
Sampled	0.459973823418595	60
Random	0.561338914572879	60
Sampled	0.482484560495065	60
Random	0.517983814506994	60
Sampled	0.416593851608598	60
Random	0.595340939372034	60
Sampled	0.424155697065759	60
Random	0.902891032875615	60
Sampled	0.445956227795753	60
Random	0.562494467252791	60
Sampled	0.493884144501952	60
Random	0.686600298097602	60
Sampled	0.494917814756969	60
Random	0.649446053850501	60
Sampled	0.436637141334488	60
Random	0.579739874576978	60
Sampled	0.579916877106507	60
Random	0.841140130060814	60
Sampled	0.544218541840935	60
Random	0.967406528046428	60
Sampled	0.460791391649415	60
Random	0.476631341727954	60
Sampled	0.52717516872988	60
Random	0.964658460102779	60
Sampled	0.528786162869626	60
Random	0.770374071463234	60
Sampled	0.466741173434625	60
Random	0.460026953308749	60
Sampled	0.440272013692553	60
Random	0.525703216755183	60
Sampled	0.385191492632242	60
Random	0.515939361190318	60
Sampled	0.481542058834891	60
Random	0.467434944406018	60
Sampled	0.495113081831769	60
Random	0.966253034697267	60
Sampled	0.451100615022625	60
Random	0.793887757809811	60
Sampled	0.536586390519889	60
Random	0.870368977832646	60
Sampled	0.403143833364438	60
Random	0.373871997931612	60
Sampled	0.490635576165286	60
Random	0.897559674872089	60
Sampled	0.566419095236373	60
Random	0.677722549748426	60
Sampled	0.665061073684524	60
Random	0.906456348347841	60
Sampled	0.536957843901547	60
Random	1.14682597456784	60
Sampled	0.580610423253856	60
Random	0.379616838155615	60
Sampled	0.447982060250186	60
Random	0.619393354340324	60
Sampled	0.526258122480065	60
Random	0.629434017722829	60
Sampled	0.450283095390171	60
Random	1.04433960173862	60
Sampled	0.418662196300026	60
Random	0.921446680748397	60
Sampled	0.436359971185538	60
Random	0.71726161529464	60
Sampled	0.470657798542298	60
Random	0.712553527389747	60
Sampled	0.569836768599516	60
Random	0.946199996562733	60
Sampled	0.393269479868404	60
Random	0.642690267458851	60
Sampled	0.473109483086135	60
Random	1.06658212812507	60
Sampled	0.505989030792728	60
Random	0.545393160623661	60
Sampled	0.461658730566722	60
Random	0.754933848388172	60
Sampled	0.412382349023768	60
Random	0.740809623017772	60
Sampled	0.503627022494056	60
Random	0.64494328033527	60
Sampled	0.444101038286279	60
Random	1.1311949441852	60
Sampled	0.460969281715355	60
Random	0.864054755502195	60
Sampled	0.547691517380041	60
Random	0.543001067628416	60
Sampled	0.480495423928094	60
Random	0.633406931181155	60
Sampled	0.511057186178919	60
Random	0.798729282158276	60
Sampled	0.524896343045088	60
Random	0.502760791075147	60
Sampled	0.513511078915456	60
Random	0.803447174967185	60
Sampled	0.528707448631337	60
Random	0.503907746019041	60
Sampled	0.459739824678249	60
Random	0.518871404513419	60
Sampled	0.481558985844031	60
Random	0.573581480827596	60
Sampled	0.596197393921952	60
Random	0.807808224782597	60
Sampled	0.418509638138164	60
Random	0.617115817631486	60
Sampled	0.4517637522234	60
Random	0.574098234329117	60
Sampled	0.466354222735108	60
Random	0.496891897180387	60
Sampled	0.425744620075981	60
Random	0.651075279733143	60
Sampled	0.485632983023426	60
Random	0.981566968661344	60
Sampled	0.394500533152233	60
Random	1.21475637798991	60
Sampled	0.545484930225145	60
Random	0.553795113477769	60
Sampled	0.420623928143318	60
Random	1.041839190555	60
Sampled	0.523653619194434	60
Random	0.741662468461377	60
Sampled	0.534732133964292	60
Random	1.0495412352057	60
Sampled	0.466701033744543	60
Random	0.60352218030845	60
Sampled	0.507840969159249	60
Random	0.508437725623813	60
Sampled	0.408048050926474	60
Random	0.46839883959646	60
Sampled	0.437063113776104	60
Random	0.499080120063237	60
Sampled	0.434955383372133	60
Random	0.496047740908457	60
Sampled	0.59145540777211	60
Random	0.509691042442541	60
Sampled	0.388538635239662	60
Random	0.772689026704074	60
Sampled	0.48160757731042	60
Random	0.481196977971468	60
Sampled	0.481098926545642	60
Random	1.14378849195364	60
Sampled	0.498005725623898	60
Random	0.734921323445087	60
Sampled	0.394575347699668	60
Random	0.924283806041663	60
Sampled	0.468023554596613	60
Random	0.5680638498589	60
Sampled	0.495499693250934	60
Random	0.530407148544643	60
Sampled	0.533688859335678	60
Random	1.22292842128656	60
Sampled	0.420116273373525	60
Random	0.890397349045138	60
Sampled	0.448408994036159	60
Random	1.0568053445898	60
Sampled	0.542245894724694	60
Random	0.862328639249926	60
Sampled	0.495948107868914	60
Random	1.01165184486635	60
Sampled	0.396450940425602	60
Random	0.799542230104001	60
Sampled	0.4801125382011	60
Random	0.43127529595274	60
Sampled	0.527488903911698	60
Random	0.414222628427974	60
Sampled	0.471306558125841	60
Random	1.03139216864095	60
Sampled	0.485794126624146	60
Random	0.982361794919774	60
Sampled	0.453395472479213	60
Random	0.949040960109027	60
Sampled	0.514939404992812	60
Random	0.574935303425119	60
Sampled	0.51171242577172	60
Random	0.598104745631755	60
Sampled	0.463882753538221	60
Random	0.655571058408037	60
Sampled	0.57156039802508	60
Random	0.761290624384575	60
Sampled	0.553739214982946	60
Random	0.808256342393982	60
Sampled	0.531081549117251	60
Random	0.43176621635556	60
Sampled	0.613068140650524	60
Random	0.999010062987941	60
Sampled	0.486828225665507	60
Random	0.677758923177674	60
Sampled	0.44001928243398	60
Random	0.726148281582487	60
Sampled	0.479183356945274	60
Random	0.708939620198679	60
Sampled	0.404034518456284	60
Random	0.995060177620952	60
Sampled	0.50414350131147	60
Random	0.43611662654999	60
Sampled	0.483640214472515	60
Random	1.23452318918004	60
Sampled	0.589093708835341	60
Random	0.526152231277528	60
Sampled	0.455642958363828	60
Random	0.594970456247448	60
Sampled	0.439738584561299	60
Random	0.967245964441266	60
Sampled	0.496578107106387	60
Random	0.598057598091415	60
Sampled	0.403952418908243	60
Random	0.799703943643705	60
Sampled	0.443675095031806	60
Random	0.633683670174328	60
Sampled	0.5396578472516	60
Random	0.80156684305979	60
Sampled	0.43717275905032	60
Random	0.731456544095442	60
Sampled	0.406496635248519	60
Random	0.77849507168993	60
Sampled	0.439310783388091	60
Random	0.792856381099999	60
Sampled	0.457741890541997	60
Random	0.420180873862698	60
Sampled	0.634038103739578	60
Random	0.599377465316791	60
Sampled	0.466879333006186	60
Random	0.949403509347196	60
Sampled	0.441932296052181	60
Random	0.722847054356728	60
Sampled	0.416613815694373	60
Random	0.581189474273847	60
Sampled	0.539934094044463	60
Random	0.987316508102563	60
Sampled	0.505072140236367	60
Random	0.851962990566211	60
Sampled	0.640348297578068	60
Random	1.0594929688051	60
Sampled	0.533992026832256	60
Random	0.645768326586992	60
Sampled	0.442163885022446	60
Random	0.986854252318824	60
Sampled	0.487258331004624	60
Random	0.41088199457954	60
Sampled	0.416687813093242	60
Random	0.550430182423301	60
Sampled	0.484427902544503	60
Random	0.706150871713394	60
Sampled	0.452985975381222	60
Random	0.715133629831884	60
Sampled	0.438363998258131	60
Random	0.632452230541747	60
Sampled	0.454184159632524	60
Random	0.519606036706021	60
Sampled	0.353817583901447	60
Random	1.071850583561	60
Sampled	0.523192912130461	60
Random	0.593080578366612	60
Sampled	0.455793832700138	60
Random	0.577288211710933	60
Sampled	0.423514685482542	60
Random	0.860868656923377	60
Sampled	0.405210745370633	60
Random	0.539327336479035	60
Sampled	0.432412791575722	60
Random	0.854739556507595	60
Sampled	0.489144736327991	60
Random	0.844300868950888	60
Sampled	0.462469714154513	60
Random	0.778213289977601	60
Sampled	0.46435233081548	60
Random	0.580656150936116	60
Sampled	0.524431984344152	60
Random	0.607671928594656	60
Sampled	0.488869034014668	60
Random	0.669835267021108	60
Sampled	0.418952929602245	60
Random	0.833293149972532	60
Sampled	0.446004600321384	60
Random	0.936860828394232	60
Sampled	0.473327778211139	60
Random	0.814685309371167	60
Sampled	0.443100920166591	60
Random	0.949184463614237	60
Sampled	0.577865094414942	60
Random	0.6867274887408	60
Sampled	0.451123041420376	60
Random	0.924734729034807	60
Sampled	0.539792466974263	60
Random	0.560106777958631	60
Sampled	0.546531635283944	60
Random	0.930657683087159	60
Sampled	0.554569706718044	60
Random	0.63349663822376	60
Sampled	0.382084936661512	60
Random	0.447408053279562	60
Sampled	0.442418360852637	60
Random	0.449683772767213	60
Sampled	0.55182242460509	60
Random	0.566543703572576	60
Sampled	0.442177200002682	60
Random	0.849575120684316	60
Sampled	0.380863694887493	60
Random	0.794993182486859	60
Sampled	0.43976627475436	60
Random	0.997150324457376	60
Sampled	0.455098878714794	60
Random	0.732420220866208	60
Sampled	0.479159934514929	60
Random	1.09998335168612	60
Sampled	0.457494267611041	60
Random	0.633151211247894	60
Sampled	0.44007222423551	60
Random	0.450564881883443	60
Sampled	0.467730894765465	60
Random	0.442607326269238	60
Sampled	0.489447710640104	60
Random	0.530987528815205	60
Sampled	0.463081008945267	60
Random	0.836120289754682	60
Sampled	0.460009354660908	60
Random	0.824597541324509	60
Sampled	0.527170385458596	60
Random	0.621147843176103	60
Sampled	0.459011619415697	60
Random	0.741023146786173	60
Sampled	0.424969371413673	60
Random	0.406922557490612	60
Sampled	0.483314247721592	60
Random	0.852102658719452	60
Sampled	0.472692047242758	60
Random	0.780021712394342	60
Sampled	0.472638413914951	60
Random	0.747446400186147	60
Sampled	0.47528116244976	60
Random	0.986622046024248	60
Sampled	0.488553720163045	60
Random	0.957742311641753	60
Sampled	0.481005036516833	60
Random	0.503555315419299	60
Sampled	0.504234468105016	60
Random	0.539981224718023	60
Sampled	0.390021565693628	60
Random	0.849044981971665	60
Sampled	0.538986729066621	60
Random	1.19762948179362	60
Sampled	0.438733317135344	60
Random	1.04301165578866	60
Sampled	0.480105783482329	60
Random	0.508839406783981	60
Sampled	0.470733522081325	60
Random	0.537909490048346	60
Sampled	0.425101165984553	60
Random	0.761145963115659	60
Sampled	0.525295661332384	60
Random	0.817495335769863	60
Sampled	0.52114162425274	60
Random	1.0316418237492	60
Sampled	0.478536891173329	60
Random	0.593211010913244	60
Sampled	0.532859230754714	60
Random	0.487242117576222	60
Sampled	0.627630462175324	60
Random	0.721401177252445	60
Sampled	0.417716852452215	60
Random	0.647973811441796	60
Sampled	0.480956437326028	60
Random	1.00355696612573	60
Sampled	0.516701555169003	60
Random	0.489467790609079	60
Sampled	0.497314215692877	60
Random	1.0207012082481	60
Sampled	0.484832472489356	60
Random	0.480012985522707	60
Sampled	0.410462103474576	60
Random	0.627088261826328	60
Sampled	0.431404028447424	60
Random	0.738444190183706	60
Sampled	0.458891391758928	60
Random	0.428390384165772	60
Sampled	0.56529989640818	60
Random	1.25505958100164	60
Sampled	0.527922222452746	60
Random	0.563600477251088	60
Sampled	0.57329071650088	60
Random	0.659636390656397	60
Sampled	0.42578235183214	60
Random	0.440877636961551	60
Sampled	0.514180730773824	60
Random	1.29754338592081	60
Sampled	0.539619565774152	60
Random	0.600605965341146	60
Sampled	0.591551017688812	60
Random	1.06249202958195	60
Sampled	0.437132565897214	60
Random	0.548702161822312	60
Sampled	0.463018197798757	60
Random	0.793481922839152	60
Sampled	0.429575119046715	60
Random	0.586497594190339	60
Sampled	0.458813890160704	60
Random	0.783512008820765	60
Sampled	0.494365142662279	60
Random	0.901398525880938	60
Sampled	0.495955062383958	60
Random	0.635056835787646	60
Sampled	0.474066270920398	60
Random	0.65558689943247	60
Sampled	0.546775133528524	60
Random	0.743055988183168	60
Sampled	0.452827857382731	60
Random	0.778984077781573	60
Sampled	0.583265252368929	60
Random	0.614605700185531	60
Sampled	0.457637493171597	60
Random	0.931913777828469	60
Sampled	0.413246916200779	60
Random	0.721284280044488	60
Sampled	0.628276853923446	60
Random	1.09020120357966	60
Sampled	0.553639562834901	60
Random	0.972487190044228	60
Sampled	0.379493071858571	60
Random	0.930908224654276	60
Sampled	0.458478391705826	60
Random	0.892212056639314	60
Sampled	0.418481410670015	60
Random	0.522908433006807	60
Sampled	0.396620030887349	60
Random	0.743216860590292	60
Sampled	0.639738598738721	60
Random	0.707488934529827	60
Sampled	0.528751110523415	60
Random	0.78557954656841	60
Sampled	0.42993520692651	60
Random	0.854408206230989	60
Sampled	0.467444314480879	60
Random	0.867122772809614	60
Sampled	0.625641508093072	60
Random	0.48068038412332	60
Sampled	0.501552699414254	60
Random	0.905541029122295	60
Sampled	0.509234670516927	60
Random	0.750462468917745	60
Sampled	0.400467212932073	60
Random	1.32977740281963	60
Sampled	0.640982230029644	60
Random	0.555040319724507	60
Sampled	0.499037369789557	60
Random	0.440163551962762	60
Sampled	0.472591541734416	60
Random	0.615043518071943	60
Sampled	0.429632658473326	60
Random	0.885316081092839	60
Sampled	0.519762036811716	60
Random	0.736029238263073	60
Sampled	0.435118472653963	60
Random	0.871812471362155	60
Sampled	0.580303515217154	60
Random	0.906562598734516	60
Sampled	0.369099784618088	60
Random	1.20915196063972	60
Sampled	0.596405064921282	60
Random	0.500980219422119	60
Sampled	0.480197663851833	60
Random	0.407439528559345	60
Sampled	0.581892384304954	60
Random	0.833563133056496	60
Sampled	0.527653634538482	60
Random	0.845596322975081	60
Sampled	0.539434431778981	60
Random	0.542047297344945	60
Sampled	0.527112816487054	60
Random	1.14099587177133	60
Sampled	0.396471085837944	60
Random	0.978509977086296	60
Sampled	0.579306425228813	60
Random	0.607669902191936	60
Sampled	0.456097429653068	60
Random	0.559984467231352	60
Sampled	0.425385769958742	60
Random	0.587246232034335	60
Sampled	0.437035498490428	60
Random	0.589001330553571	60
Sampled	0.508453558112799	60
Random	0.536183523291416	60
Sampled	0.45952073077419	60
Random	0.855937836401229	60
Sampled	0.501946111385978	60
Random	0.648618477120733	60
Sampled	0.537827260796041	60
Random	1.24662652768886	60
Sampled	0.508095544440191	60
Random	0.389211814696602	60
Sampled	0.524095026402043	60
Random	0.670969467702312	60
Sampled	0.530353822361009	60
Random	1.32756228372781	60
Sampled	0.464628101895759	60
Random	0.799523599481257	60
Sampled	0.49703889356367	60
Random	0.781669187849696	60
Sampled	0.496239952908571	60
Random	0.50367793181476	60
Sampled	0.48224696534468	60
Random	0.907029156360565	60
Sampled	0.490397031678899	60
Random	1.02528761954806	60
Sampled	0.413502655691712	60
Random	0.718796638068358	60
Sampled	0.447965687995043	60
Random	0.455567265551762	60
Sampled	0.563184471431697	60
Random	0.480411212605854	60
Sampled	0.50326412488762	60
Random	0.594596486573384	60
Sampled	0.53241523949752	60
Random	0.536674802587928	60
Sampled	0.553097968898947	60
Random	0.405460733316376	60
Sampled	0.421642356330418	60
Random	0.924487508151078	60
Sampled	0.454307710072441	60
Random	0.520206585722879	60
Sampled	0.506389371822411	60
Random	0.836324644005838	60
Sampled	0.580724423906155	60
Random	0.552641409382852	60
Sampled	0.450935716957491	60
Random	0.71411953705749	60
Sampled	0.535798710658201	60
Random	0.816803998180789	60
Sampled	0.534613573290631	60
Random	1.01340709952907	60
Sampled	0.511819736726106	60
Random	0.923768742769292	60
Sampled	0.463711074743529	60
Random	1.00568811815234	60
Sampled	0.500222784893527	60
Random	0.811419916107696	60
Sampled	0.492331019271676	60
Random	0.98079949498518	60
Sampled	0.35665381417252	60
Random	0.690997150831734	60
Sampled	0.391864264966924	60
Random	0.542683253275979	60
Sampled	0.518314761852283	60
Random	0.860341304789282	60
Sampled	0.497429350276263	60
Random	0.679392107914454	60
Sampled	0.511283713253527	60
Random	0.600218788685294	60
Sampled	0.458979426458661	60
Random	0.599494726954086	60
Sampled	0.42258108285592	60
Random	0.366160153001052	60
Sampled	0.587145999417049	60
Random	0.330084593972001	60
Sampled	0.46852210511016	60
Random	0.610788451744191	60
Sampled	0.553331749576962	60
Random	0.592894295181581	60
Sampled	0.560416635315339	60
Random	0.912264845633565	60
Sampled	0.447941488667267	60
Random	0.493711485305212	60
Sampled	0.502181094742661	60
Random	0.596810566204497	60
Sampled	0.466519325850976	60
Random	0.613829418779325	60
Sampled	0.505091833130291	60
Random	0.524878809342914	60
Sampled	0.486094857704051	60
Random	0.44406011528009	60
Sampled	0.476295757329195	60
Random	0.803287605233963	60
Sampled	0.44580670064222	60
Random	0.719260625530071	60
Sampled	0.372776693984191	60
Random	1.09863892828615	60
Sampled	0.424222041347981	60
Random	1.26035059557119	60
Sampled	0.543387360713297	60
Random	1.00828835489237	60
Sampled	0.483263622171109	60
Random	1.00177760420935	60
Sampled	0.524803176818822	60
Random	0.554176403383587	60
Sampled	0.554301490209481	60
Random	0.99124361836772	60
Sampled	0.510268351009364	60
Random	0.677636186411958	60
Sampled	0.548579640503416	60
Random	0.634357546298957	60
Sampled	0.526502030057232	60
Random	0.611928080362103	60
Sampled	0.447134352874441	60
Random	0.467924600022053	60
Sampled	0.424002901132106	60
Random	0.627845934717793	60
Sampled	0.475623191063058	60
[truncated: 16,001 more rows]
