# Supplementary material for: A branching model of lineage differentiation underpinning the neurogenic potential of enteric glia
Source: Nat Commun. 2023 Sep 22;14:5904. doi: 10.1038/s41467-023-41492-3 (PMC10516949; doi:10.1038/s41467-023-41492-3)
Supplement: Supplementary file 6 — Source Data [file 41467_2023_41492_MOESM6_ESM.zip › source_data/FigS2d_msd_neuronal_2_pcs.csv]

type	value	trajectoryStart
Sampled	0.361308434390277	60
Random	1.30411477693109	60
Sampled	0.348160213846834	60
Random	1.48548993991194	60
Sampled	0.371834236160259	60
Random	1.29352762692441	60
Sampled	0.323205415642204	60
Random	1.09812025294238	60
Sampled	0.30925340696915	60
Random	0.970916430598315	60
Sampled	0.256018613609996	60
Random	1.13413950777776	60
Sampled	0.209441338617157	60
Random	0.908267910476011	60
Sampled	0.371754801007601	60
Random	0.934358017161295	60
Sampled	0.337124255908743	60
Random	1.18486371720854	60
Sampled	0.405997313022607	60
Random	1.1589998246938	60
Sampled	0.222556324663628	60
Random	1.04084947214505	60
Sampled	0.384563207974463	60
Random	0.389593141726776	60
Sampled	0.244874789047875	60
Random	0.264422649215483	60
Sampled	0.452981326312971	60
Random	0.715883157036288	60
Sampled	0.342351445377876	60
Random	0.384173730456367	60
Sampled	0.314087479032499	60
Random	0.52945352174369	60
Sampled	0.355010372890201	60
Random	0.698225131207016	60
Sampled	0.39968605810841	60
Random	0.760333687106718	60
Sampled	0.327579805666749	60
Random	0.837820079829499	60
Sampled	0.460408559848212	60
Random	0.494612775781454	60
Sampled	0.321263464996882	60
Random	1.05909243276912	60
Sampled	0.217846573536215	60
Random	0.347248642595621	60
Sampled	0.319848155369357	60
Random	0.644073914850768	60
Sampled	0.377006726445845	60
Random	0.171111943833815	60
Sampled	0.281760644447039	60
Random	0.73962429153874	60
Sampled	0.273440563389173	60
Random	0.421343624587658	60
Sampled	0.266785820394363	60
Random	0.760427419172575	60
Sampled	0.239668326773692	60
Random	0.318678691337359	60
Sampled	0.341681372399485	60
Random	0.340711086438636	60
Sampled	0.397936486135137	60
Random	0.917827747517903	60
Sampled	0.294348910239235	60
Random	0.870016660091176	60
Sampled	0.366510060537905	60
Random	0.693738248677527	60
Sampled	0.3471986103146	60
Random	1.40324172082724	60
Sampled	0.249954315696362	60
Random	0.550357995647671	60
Sampled	0.30052839376498	60
Random	0.964723283471633	60
Sampled	0.37760131720999	60
Random	0.635332066296476	60
Sampled	0.39582264032553	60
Random	0.529033234030367	60
Sampled	0.291449236480879	60
Random	0.999727502477252	60
Sampled	0.222080026169816	60
Random	0.888888646789603	60
Sampled	0.350704168587239	60
Random	1.05942667868469	60
Sampled	0.293028648573325	60
Random	1.20513844475779	60
Sampled	0.191698365450626	60
Random	0.283055707035177	60
Sampled	0.474026086537008	60
Random	0.446182058542853	60
Sampled	0.388637258482615	60
Random	0.355265227114566	60
Sampled	0.376691332817235	60
Random	0.753442923699373	60
Sampled	0.497373946612584	60
Random	0.348636279507236	60
Sampled	0.291411574022934	60
Random	0.815201035210189	60
Sampled	0.39979065699738	60
Random	0.481551933828755	60
Sampled	0.212606001588853	60
Random	0.686297654868481	60
Sampled	0.390570432788823	60
Random	0.664098188520646	60
Sampled	0.373712423322207	60
Random	0.627803609116897	60
Sampled	0.379226917150035	60
Random	0.589757375922637	60
Sampled	0.319195216725934	60
Random	0.344001267106749	60
Sampled	0.416627715826342	60
Random	0.83235650507638	60
Sampled	0.420111693751028	60
Random	1.31864088177295	60
Sampled	0.345643043978273	60
Random	0.808869353404052	60
Sampled	0.237286105991411	60
Random	0.477655517576071	60
Sampled	0.266229606358154	60
Random	0.467262136727218	60
Sampled	0.197715157419365	60
Random	0.752131585034098	60
Sampled	0.360312843071294	60
Random	0.245764788274285	60
Sampled	0.406367938820684	60
Random	1.06700749095721	60
Sampled	0.296165349417946	60
Random	0.530397018331711	60
Sampled	0.214891895522779	60
Random	1.19024893355618	60
Sampled	0.381921757776367	60
Random	0.61097469291341	60
Sampled	0.442919831457978	60
Random	0.663996247131746	60
Sampled	0.197680640086249	60
Random	0.719329984655424	60
Sampled	0.250470500451182	60
Random	0.717588898838814	60
Sampled	0.267583844025024	60
Random	0.50591102544249	60
Sampled	0.486076289873614	60
Random	0.467947447298484	60
Sampled	0.411230756185981	60
Random	1.10090278177955	60
Sampled	0.330324718543406	60
Random	0.556582837357039	60
Sampled	0.439049640898654	60
Random	0.273241196691029	60
Sampled	0.294378124250375	60
Random	1.07945579443852	60
Sampled	0.273933276879983	60
Random	0.453071215622518	60
Sampled	0.251965706419621	60
Random	0.320306816475398	60
Sampled	0.261358649234895	60
Random	0.51431520710519	60
Sampled	0.385828294600309	60
Random	1.11703375071101	60
Sampled	0.387489905723667	60
Random	0.241877910988294	60
Sampled	0.339360789477242	60
Random	0.454381762779826	60
Sampled	0.276487851315018	60
Random	1.00308430451334	60
Sampled	0.352148129229076	60
Random	0.327657297576822	60
Sampled	0.426252669587383	60
Random	0.443577310293077	60
Sampled	0.33111136325576	60
Random	0.664029531634088	60
Sampled	0.359164028960851	60
Random	1.09554092768096	60
Sampled	0.505181072881056	60
Random	0.37437820037442	60
Sampled	0.40729677492128	60
Random	0.989268310130996	60
Sampled	0.322470413031753	60
Random	0.798627463055828	60
Sampled	0.402684701694592	60
Random	0.444581208829425	60
Sampled	0.311079249053843	60
Random	0.681189991335381	60
Sampled	0.364666920308974	60
Random	0.595910659639083	60
Sampled	0.467880969919842	60
Random	0.702868058285838	60
Sampled	0.364814744555642	60
Random	0.463093432920048	60
Sampled	0.411697605938558	60
Random	0.374040928314543	60
Sampled	0.453735545779213	60
Random	0.483798637234698	60
Sampled	0.263159947122375	60
Random	0.773436343909951	60
Sampled	0.287490646549532	60
Random	0.532324722427886	60
Sampled	0.312704123817833	60
Random	0.650571837528835	60
Sampled	0.30349705076341	60
Random	1.33350471083821	60
Sampled	0.278433335138617	60
Random	1.3011443151556	60
Sampled	0.384156501043711	60
Random	1.17812087236461	60
Sampled	0.272281769582511	60
Random	0.528922204827851	60
Sampled	0.233686704620928	60
Random	0.331360571848552	60
Sampled	0.393394954964682	60
Random	0.363967273020876	60
Sampled	0.358364212906386	60
Random	1.01444649332764	60
Sampled	0.418741609288435	60
Random	0.605250776256653	60
Sampled	0.455890104049022	60
Random	0.604643603578059	60
Sampled	0.378345816402744	60
Random	0.369593151327578	60
Sampled	0.367495374220131	60
Random	0.656069947187983	60
Sampled	0.144210797208311	60
Random	0.818963839289852	60
Sampled	0.426636522324523	60
Random	0.429121169722902	60
Sampled	0.363893892983257	60
Random	0.761864611747126	60
Sampled	0.264743914301819	60
Random	0.337236898237269	60
Sampled	0.3976313175387	60
Random	0.57666269470521	60
Sampled	0.364151301238832	60
Random	0.820699373712006	60
Sampled	0.418085776214546	60
Random	0.268834385621519	60
Sampled	0.331808495809831	60
Random	0.196180159228426	60
Sampled	0.246118836589854	60
Random	0.591254682442479	60
Sampled	0.333292212381937	60
Random	1.2345822418554	60
Sampled	0.361677336790759	60
Random	0.26659302264973	60
Sampled	0.344027720469782	60
Random	0.815705484352772	60
Sampled	0.33346700576584	60
Random	0.975086979048655	60
Sampled	0.376402601784945	60
Random	0.554505743928808	60
Sampled	0.466478658970267	60
Random	0.29328817814482	60
Sampled	0.246463950312563	60
Random	0.347448231928042	60
Sampled	0.211704704441555	60
Random	1.13972121378063	60
Sampled	0.363051013276195	60
Random	1.27559734501779	60
Sampled	0.372127088790654	60
Random	0.407825539583957	60
Sampled	0.517045833207383	60
Random	1.42594699086061	60
Sampled	0.374153745503826	60
Random	0.288069922941664	60
Sampled	0.317268987364098	60
Random	0.84364606089371	60
Sampled	0.389850653517029	60
Random	0.970714023172783	60
Sampled	0.288294399429895	60
Random	0.91606669914253	60
Sampled	0.353147073528627	60
Random	0.800937506332281	60
Sampled	0.324835165666856	60
Random	0.885310171263497	60
Sampled	0.38074103435552	60
Random	1.0816569598095	60
Sampled	0.241830381684614	60
Random	1.11841852844766	60
Sampled	0.323561693614205	60
Random	0.87956806070024	60
Sampled	0.255100213222903	60
Random	0.257491354232644	60
Sampled	0.254815989464067	60
Random	0.305619123841693	60
Sampled	0.32981002858478	60
Random	0.524190290977112	60
Sampled	0.301130499605517	60
Random	0.536726229089244	60
Sampled	0.433390798245444	60
Random	1.38831562662926	60
Sampled	0.357817188033426	60
Random	1.27769047164768	60
Sampled	0.395325281279772	60
Random	0.874310235440575	60
Sampled	0.319352076616061	60
Random	0.591843031425597	60
Sampled	0.354798168641918	60
Random	0.975881808457132	60
Sampled	0.369233131605784	60
Random	0.534453456933651	60
Sampled	0.266940253548824	60
Random	0.425746106602069	60
Sampled	0.333254810515184	60
Random	0.989229872517508	60
Sampled	0.37880349764077	60
Random	1.21664745357931	60
Sampled	0.361290802698114	60
Random	0.698748062707945	60
Sampled	0.384372549472119	60
Random	0.748074266198978	60
Sampled	0.40907146837881	60
Random	0.54386151651568	60
Sampled	0.338451885064479	60
Random	1.28446428491649	60
Sampled	0.320607502426999	60
Random	0.636399003400014	60
Sampled	0.344692923922938	60
Random	0.81870936328022	60
Sampled	0.317914633276795	60
Random	0.26280891809128	60
Sampled	0.388934874827022	60
Random	1.27112333556133	60
Sampled	0.296336745517338	60
Random	0.456066754706673	60
Sampled	0.31723559170322	60
Random	0.751315115548371	60
Sampled	0.385170703678945	60
Random	0.397318412149676	60
Sampled	0.269873244468018	60
Random	1.38211517088336	60
Sampled	0.33724696748431	60
Random	0.918302656373152	60
Sampled	0.238478236327771	60
Random	0.139099904156984	60
Sampled	0.400603397174531	60
Random	0.278255230670828	60
Sampled	0.493463262719199	60
Random	0.339999248825435	60
Sampled	0.356091717938147	60
Random	0.942036655650997	60
Sampled	0.400210943843609	60
Random	0.516101343087764	60
Sampled	0.427049256500122	60
Random	0.315199529145217	60
Sampled	0.311609065522289	60
Random	0.437150850713152	60
Sampled	0.431739584845073	60
Random	0.514140860515407	60
Sampled	0.225681265272445	60
Random	1.25734824550407	60
Sampled	0.293019168321049	60
Random	0.716531644829774	60
Sampled	0.358819027769307	60
Random	1.11143378481275	60
Sampled	0.300270045101805	60
Random	0.359223276910564	60
Sampled	0.42026576862607	60
Random	1.13731726226243	60
Sampled	0.386587628720054	60
Random	1.08090173598992	60
Sampled	0.309877106523998	60
Random	0.996459193260898	60
Sampled	0.322968927286912	60
Random	0.530585419112114	60
Sampled	0.364505641593527	60
Random	1.25099679452796	60
Sampled	0.215537904470684	60
Random	0.484911947918355	60
Sampled	0.285456481599363	60
Random	0.419327147065412	60
Sampled	0.313528264634916	60
Random	0.696895680162797	60
Sampled	0.304183844677846	60
Random	0.829824873336744	60
Sampled	0.473192650344082	60
Random	0.445482239451924	60
Sampled	0.396361927527366	60
Random	1.06063846635409	60
Sampled	0.33063879884262	60
Random	0.52464609615916	60
Sampled	0.457560053774951	60
Random	0.534663804673894	60
Sampled	0.375822280169533	60
Random	0.393163260464669	60
Sampled	0.347444723889738	60
Random	0.843230326340682	60
Sampled	0.240068999788115	60
Random	0.275813589624737	60
Sampled	0.261775299188934	60
Random	0.261245317468849	60
Sampled	0.276875126245192	60
Random	0.727903593592027	60
Sampled	0.384682585224735	60
Random	0.450026268238047	60
Sampled	0.277364190851206	60
Random	0.410566869486034	60
Sampled	0.397664082387347	60
Random	0.828794332956648	60
Sampled	0.442506490117006	60
Random	0.654380583164869	60
Sampled	0.417381511909692	60
Random	0.520109279531454	60
Sampled	0.366529464343172	60
Random	0.443952347871346	60
Sampled	0.21568144148485	60
Random	1.12165065262179	60
Sampled	0.262018617682875	60
Random	0.689332870991632	60
Sampled	0.191863254315266	60
Random	0.749505113560879	60
Sampled	0.363930222748271	60
Random	0.865237103832547	60
Sampled	0.426748438083603	60
Random	0.467142190775109	60
Sampled	0.285932928810792	60
Random	0.676198082335182	60
Sampled	0.37554510697374	60
Random	0.644211733794763	60
Sampled	0.288587980541773	60
Random	0.325238093420171	60
Sampled	0.349474765534411	60
Random	0.258121554599178	60
Sampled	0.328829150820941	60
Random	0.951958510431158	60
Sampled	0.321205481048853	60
Random	0.5700742394394	60
Sampled	0.424362779548471	60
Random	0.715308753597789	60
Sampled	0.272604124005522	60
Random	0.948187876055808	60
Sampled	0.266273619269135	60
Random	0.440450404840543	60
Sampled	0.319517032137136	60
Random	0.569039311346175	60
Sampled	0.405712659615202	60
Random	0.668521059143025	60
Sampled	0.353994405224936	60
Random	0.35107373011119	60
Sampled	0.276595385811757	60
Random	0.583469579615379	60
Sampled	0.438850285465006	60
Random	1.41981796150229	60
Sampled	0.311060964413146	60
Random	0.925984698828264	60
Sampled	0.425576594463769	60
Random	0.372086013526267	60
Sampled	0.274023614759165	60
Random	0.34344191621527	60
Sampled	0.431924511927465	60
Random	0.375696847473032	60
Sampled	0.358427561526895	60
Random	1.35172439259077	60
Sampled	0.212915729498118	60
Random	0.693401674898985	60
Sampled	0.387862680430239	60
Random	1.16302583143126	60
Sampled	0.394866245239191	60
Random	1.13237193432548	60
Sampled	0.345892603110144	60
Random	0.525189709224703	60
Sampled	0.268297421839111	60
Random	0.897560462504581	60
Sampled	0.400969339747361	60
Random	0.42602340661232	60
Sampled	0.34979152680673	60
Random	0.4034163863134	60
Sampled	0.331301729550024	60
Random	0.492759482291788	60
Sampled	0.301351528744208	60
Random	0.972368710838521	60
Sampled	0.316675610194452	60
Random	0.599546008485855	60
Sampled	0.285593435805602	60
Random	0.237002332874581	60
Sampled	0.429301918933826	60
Random	0.661011007738537	60
Sampled	0.45597007722148	60
Random	0.637581850796382	60
Sampled	0.287896747556581	60
Random	1.00598713197685	60
Sampled	0.280232962933989	60
Random	0.411709644263712	60
Sampled	0.353039057985287	60
Random	1.14935572054551	60
Sampled	0.447144629184375	60
Random	1.05085351651796	60
Sampled	0.353993152675116	60
Random	0.761732990716558	60
Sampled	0.296423510504678	60
Random	0.398195090207633	60
Sampled	0.285787739738912	60
Random	0.761338124790804	60
Sampled	0.419692643031832	60
Random	0.992437632689076	60
Sampled	0.338355629862493	60
Random	1.22000618098877	60
Sampled	0.359335845216077	60
Random	0.361071118355479	60
Sampled	0.385757307071929	60
Random	0.391856524985164	60
Sampled	0.290846792723839	60
Random	0.442310342651422	60
Sampled	0.236078222409088	60
Random	0.509661215738477	60
Sampled	0.274225550191996	60
Random	0.841858950639336	60
Sampled	0.372351603284314	60
Random	1.02129160332342	60
Sampled	0.36843039820912	60
Random	1.20722113857939	60
Sampled	0.33945757088061	60
Random	0.741982602751352	60
Sampled	0.346778774625598	60
Random	1.10561181072246	60
Sampled	0.164685013403133	60
Random	1.08674558137111	60
Sampled	0.444422364983997	60
Random	0.806348052883427	60
Sampled	0.298896372740393	60
Random	0.308203340502866	60
Sampled	0.330305134139536	60
Random	1.08722357610109	60
Sampled	0.297138847773137	60
Random	0.368057379438439	60
Sampled	0.191736321953691	60
Random	0.894570739816621	60
Sampled	0.1441524741481	60
Random	0.670888662412479	60
Sampled	0.373200281857859	60
Random	0.704519106603968	60
Sampled	0.361436423288356	60
Random	1.24823457024363	60
Sampled	0.338688639402716	60
Random	1.36492265190502	60
Sampled	0.222701645831452	60
Random	0.295962605710247	60
Sampled	0.159980516428027	60
Random	0.779962229866117	60
Sampled	0.363622132300097	60
Random	0.450131700439781	60
Sampled	0.381295966584178	60
Random	0.294019698646391	60
Sampled	0.462514536285149	60
Random	0.411731732674816	60
Sampled	0.280037106581751	60
Random	1.09340324726919	60
Sampled	0.26962429871203	60
Random	1.09016883650538	60
Sampled	0.408660092494221	60
Random	0.730562170958307	60
Sampled	0.373019638754147	60
Random	0.414006877539425	60
Sampled	0.303421634430716	60
Random	0.937760791115258	60
Sampled	0.278253325400492	60
Random	0.468985231259742	60
Sampled	0.392215603932051	60
Random	0.768406152593183	60
Sampled	0.35190279741955	60
Random	0.514228074256699	60
Sampled	0.42526360501556	60
Random	1.10126121317929	60
Sampled	0.429055977974323	60
Random	0.435342641746593	60
Sampled	0.396231489777733	60
Random	0.550065640929741	60
Sampled	0.308791691152429	60
Random	0.534386431416343	60
Sampled	0.273434139233586	60
Random	0.63577442179914	60
Sampled	0.412292488901713	60
Random	1.38019244524045	60
Sampled	0.310639146269634	60
Random	0.483394853144465	60
Sampled	0.373188263308196	60
Random	0.492820421868132	60
Sampled	0.354047130711043	60
Random	0.856724358694866	60
Sampled	0.288535795046379	60
Random	0.52397410113114	60
Sampled	0.37266658821804	60
Random	1.27679635675009	60
Sampled	0.402591237874786	60
Random	0.367479318893713	60
Sampled	0.350238333323203	60
Random	0.382775248066964	60
Sampled	0.309859410169808	60
Random	0.716090308757189	60
Sampled	0.218627963589243	60
Random	0.192222976483413	60
Sampled	0.425459259396074	60
Random	0.24921427463361	60
Sampled	0.280008700218714	60
Random	1.40211288254214	60
Sampled	0.287338839060585	60
Random	1.31444762290875	60
Sampled	0.319101334021856	60
Random	0.29679059538638	60
Sampled	0.382527839852536	60
Random	0.28736041853494	60
Sampled	0.467297156703891	60
Random	1.28360141611356	60
Sampled	0.330838409722099	60
Random	0.404697319335354	60
Sampled	0.453911294709326	60
Random	1.07858697107229	60
Sampled	0.382735598782653	60
Random	0.949103405481354	60
Sampled	0.377273897409637	60
Random	0.36096531665464	60
Sampled	0.250991090535931	60
Random	0.869485367932757	60
Sampled	0.337373987057923	60
Random	1.20185413931553	60
Sampled	0.420782932665047	60
Random	0.775190562418316	60
Sampled	0.350940623827382	60
Random	0.349047870514321	60
Sampled	0.450370008372581	60
Random	0.331975126713566	60
Sampled	0.265231773395178	60
Random	1.02016221989544	60
Sampled	0.321527968338152	60
Random	1.18969804292053	60
Sampled	0.286039400137028	60
Random	0.258952477141772	60
Sampled	0.330620971616103	60
Random	0.360210436491868	60
Sampled	0.320435817152927	60
Random	1.14554645274279	60
Sampled	0.436790488547898	60
Random	0.774537070840558	60
Sampled	0.357071618978544	60
Random	0.371698022885002	60
Sampled	0.265235158717488	60
Random	1.32209335822251	60
Sampled	0.250158282878031	60
Random	0.38098258913075	60
Sampled	0.31450340279386	60
Random	1.25094242177845	60
Sampled	0.422581507021179	60
Random	0.375811556319454	60
Sampled	0.345803257983925	60
Random	0.196981707333589	60
Sampled	0.329803679708316	60
Random	0.671893379895303	60
Sampled	0.267777214942264	60
Random	0.300183909466609	60
Sampled	0.332778803614775	60
Random	0.217038118039392	60
Sampled	0.349192295094054	60
Random	0.862421669663266	60
Sampled	0.322484583110201	60
Random	0.577615458670033	60
Sampled	0.427954613944172	60
Random	0.885526747980771	60
Sampled	0.413353963749913	60
Random	0.505748995941199	60
Sampled	0.313324598353719	60
Random	0.71143130915378	60
Sampled	0.345675700229483	60
Random	0.329435477324729	60
Sampled	0.325901320651417	60
Random	0.581358507521878	60
Sampled	0.293742162928569	60
Random	1.31873390673652	60
Sampled	0.372244112218057	60
Random	0.536878876127777	60
Sampled	0.449701050127156	60
Random	0.301668710712578	60
Sampled	0.355752585627399	60
Random	0.912380209260112	60
Sampled	0.326372290542098	60
Random	0.360668805043727	60
Sampled	0.265466105253322	60
Random	0.518687236912048	60
Sampled	0.381375049151811	60
Random	0.70901359018436	60
Sampled	0.383881283081768	60
Random	0.47092044694135	60
Sampled	0.38283829540211	60
Random	0.365445864086814	60
Sampled	0.26697987754428	60
Random	0.909510507827459	60
Sampled	0.310029291499725	60
Random	0.267936876325686	60
Sampled	0.184030201516395	60
Random	0.727766389970007	60
Sampled	0.290136073590761	60
Random	0.248144666889625	60
Sampled	0.336097672661891	60
Random	0.498756480406324	60
Sampled	0.216906021105584	60
Random	0.35344962330337	60
Sampled	0.374050780948457	60
Random	0.46528380488011	60
Sampled	0.262181099452154	60
Random	1.20149038509895	60
Sampled	0.34004943668641	60
Random	1.11694783399172	60
Sampled	0.370294942267667	60
Random	0.471112942972119	60
Sampled	0.271437765940588	60
Random	1.18517445744329	60
Sampled	0.329936557969645	60
Random	0.560930953552882	60
Sampled	0.377278958138403	60
Random	0.531965161488685	60
Sampled	0.366051930763304	60
Random	0.249809462152522	60
Sampled	0.244581628437537	60
Random	0.378151159760631	60
Sampled	0.264083892812848	60
Random	0.82604740530132	60
Sampled	0.359417492579087	60
Random	1.08212729946327	60
Sampled	0.373105876269772	60
Random	0.312466223866114	60
Sampled	0.400803159455091	60
Random	0.690612494939386	60
Sampled	0.369413233385919	60
Random	0.88961691891761	60
Sampled	0.327839069048383	60
Random	0.550217292266394	60
Sampled	0.295272121596453	60
Random	0.394389408514658	60
Sampled	0.289327787248192	60
Random	0.350009535545565	60
Sampled	0.3492621318194	60
Random	0.696822781642672	60
Sampled	0.39961418257593	60
Random	0.430741370211075	60
Sampled	0.333433638475059	60
Random	0.675839488696244	60
Sampled	0.540947137378994	60
Random	0.38147715588772	60
Sampled	0.414637719523232	60
Random	1.33731755226199	60
Sampled	0.315767403271745	60
Random	0.333321249523296	60
Sampled	0.14619888940632	60
Random	0.980718520290296	60
Sampled	0.26708189878997	60
Random	1.04240929583437	60
Sampled	0.383771706730203	60
Random	0.436161930711323	60
Sampled	0.406628362135418	60
Random	0.878265511143462	60
Sampled	0.294148405553739	60
Random	0.530596048331112	60
Sampled	0.409098640933769	60
Random	0.7673500028106	60
Sampled	0.18651551925704	60
Random	1.09053163123209	60
Sampled	0.361009155618993	60
Random	0.408520422883536	60
Sampled	0.29878121288601	60
Random	1.05436071055873	60
Sampled	0.269390459214291	60
Random	0.463950848106212	60
Sampled	0.262719254472996	60
Random	0.306389924715531	60
Sampled	0.373378577844636	60
Random	0.675153165428458	60
Sampled	0.336022702241863	60
Random	1.26749888581929	60
Sampled	0.377584733258148	60
Random	1.32876739957826	60
Sampled	0.275965293243509	60
Random	0.227435612155786	60
Sampled	0.395011342897721	60
Random	1.35197764366391	60
Sampled	0.342232007232941	60
Random	0.356248109744416	60
Sampled	0.439318839856008	60
Random	0.439376762423763	60
Sampled	0.311088802397839	60
Random	0.588172565581689	60
Sampled	0.384820199080273	60
Random	0.549258575793843	60
Sampled	0.363296289816892	60
Random	0.533300067271507	60
Sampled	0.394066488800214	60
Random	0.746923291516711	60
Sampled	0.406156584567168	60
Random	0.737605700755616	60
Sampled	0.269455445252964	60
Random	0.467002556080502	60
Sampled	0.291088133907884	60
Random	1.37664154384027	60
Sampled	0.324476047657971	60
Random	0.841785673307155	60
Sampled	0.330149307991792	60
Random	0.494670946449178	60
Sampled	0.330453574070825	60
Random	0.349070965281561	60
Sampled	0.32250054734894	60
Random	0.341476925621793	60
Sampled	0.316454216352622	60
Random	0.930741869955784	60
Sampled	0.391684700368583	60
Random	1.09045845519534	60
Sampled	0.291998332707048	60
Random	0.40422558467597	60
Sampled	0.311171362598399	60
Random	1.0511587383013	60
Sampled	0.41827616873328	60
Random	0.635892184111537	60
Sampled	0.309761589734522	60
Random	0.46083417231269	60
Sampled	0.245484858757985	60
Random	0.809724742650914	60
Sampled	0.410567485873059	60
Random	1.19709169307973	60
Sampled	0.248913132113067	60
Random	1.07935402700183	60
Sampled	0.435593561555645	60
Random	0.326150720197605	60
Sampled	0.295557964740465	60
Random	0.538939918713958	60
Sampled	0.492866912550024	60
Random	0.459049809031763	60
Sampled	0.377530050742118	60
Random	1.0423278803514	60
Sampled	0.285648286269747	60
Random	0.71073759621864	60
Sampled	0.431491687583252	60
Random	0.250561396622265	60
Sampled	0.329847347465467	60
Random	0.191041932473567	60
Sampled	0.315669003983423	60
Random	0.344182838483244	60
Sampled	0.410777850857304	60
Random	0.793984218787649	60
Sampled	0.35745473862344	60
Random	0.322836321650057	60
Sampled	0.421116024243381	60
Random	0.514137413559838	60
Sampled	0.129566941825244	60
Random	1.05624777389607	60
Sampled	0.23193439648315	60
Random	1.06021690151973	60
Sampled	0.312143232356607	60
Random	0.794972330510147	60
Sampled	0.303857467782127	60
Random	0.247588008970705	60
Sampled	0.338210981065341	60
Random	0.261760789485161	60
Sampled	0.315634566433577	60
Random	0.961223899172814	60
Sampled	0.234037107309944	60
Random	0.510988553360508	60
Sampled	0.278314774161086	60
Random	0.166806961654135	60
Sampled	0.476201562067429	60
Random	0.418909740542975	60
Sampled	0.345937058225485	60
Random	1.10632867566668	60
Sampled	0.35104239312045	60
Random	0.355538599163547	60
Sampled	0.257150436686555	60
Random	0.380534583878442	60
Sampled	0.34463384067093	60
Random	0.679425319747859	60
Sampled	0.472504317487786	60
Random	1.19222347046823	60
Sampled	0.311567704950373	60
Random	0.564846661948075	60
Sampled	0.314738150002687	60
Random	0.69881435371324	60
Sampled	0.331741814712437	60
Random	0.214817230567723	60
Sampled	0.349189582662743	60
Random	1.2755883543845	60
Sampled	0.252750021725257	60
Random	0.353925133848694	60
Sampled	0.37990439599789	60
Random	0.611072361751866	60
Sampled	0.352376783401378	60
Random	1.01487860132016	60
Sampled	0.294961105426384	60
Random	1.14520554171132	60
Sampled	0.105449233023922	60
Random	1.31034254987508	60
Sampled	0.390113343079225	60
Random	0.762161058777617	60
Sampled	0.240992878559877	60
Random	0.381248988684271	60
Sampled	0.329906624197537	60
Random	0.521694543245444	60
Sampled	0.303103293059313	60
Random	0.78277892846275	60
Sampled	0.360525533989935	60
Random	0.909600414001582	60
Sampled	0.355094439865337	60
Random	0.862898634541125	60
Sampled	0.347311071436824	60
Random	1.07048445551803	60
Sampled	0.327525688919843	60
Random	0.969014455673194	60
Sampled	0.368812715368808	60
Random	0.427722039217754	60
Sampled	0.31887476094167	60
Random	1.19179187350753	60
Sampled	0.414193926973389	60
Random	0.74803775199581	60
Sampled	0.358098305293505	60
Random	0.676189230977425	60
Sampled	0.387130265805996	60
Random	1.05409302845809	60
Sampled	0.407739313873963	60
Random	0.839949721587938	60
Sampled	0.41079527948781	60
Random	0.946792065113966	60
Sampled	0.325323216913007	60
Random	1.00929370844376	60
Sampled	0.408824738410649	60
Random	0.842448486591139	60
Sampled	0.443846850753261	60
Random	0.703368122629757	60
Sampled	0.330873209210771	60
Random	1.23840762842	60
Sampled	0.352952078786122	60
Random	0.176944175100949	60
Sampled	0.391447045245217	60
Random	0.970140311077059	60
Sampled	0.315593539577866	60
Random	0.903760488552225	60
Sampled	0.283966711798543	60
Random	0.474247187756433	60
Sampled	0.337510594894955	60
Random	0.339332392787598	60
Sampled	0.255832308739206	60
Random	0.791581412958387	60
Sampled	0.286570077563275	60
Random	0.729134523687122	60
Sampled	0.332639307568494	60
Random	0.465537907400661	60
Sampled	0.330683629989884	60
Random	0.264362174058	60
Sampled	0.183272001187121	60
Random	0.530765006170363	60
Sampled	0.368811332171274	60
Random	0.875533462989487	60
Sampled	0.33302385404296	60
Random	0.485185365228675	60
Sampled	0.337600839218781	60
Random	0.721705417422334	60
Sampled	0.230517284403858	60
Random	0.480198612581381	60
Sampled	0.345756384704889	60
Random	0.434639508230642	60
Sampled	0.368342062048471	60
Random	0.499402615836026	60
Sampled	0.340269636032667	60
Random	1.39244232609342	60
Sampled	0.473191586015915	60
Random	0.792287344229608	60
Sampled	0.271523371969048	60
Random	0.223416940927571	60
Sampled	0.283888716361089	60
Random	0.594992348126679	60
Sampled	0.364399441527218	60
Random	0.32112833484366	60
Sampled	0.322390589120759	60
Random	1.20093522131905	60
Sampled	0.32119054644331	60
Random	0.909930036787484	60
Sampled	0.277667314850399	60
Random	0.513086730839061	60
Sampled	0.389585839058312	60
Random	0.518157200972637	60
Sampled	0.292646715893314	60
Random	1.19237156484042	60
Sampled	0.302507249888737	60
Random	0.63238481743833	60
Sampled	0.364351039651099	60
Random	1.40784017388433	60
Sampled	0.322729307455777	60
Random	0.654810780212931	60
Sampled	0.387889285034666	60
Random	1.33191376053109	60
Sampled	0.325888271945539	60
Random	0.711884879209718	60
Sampled	0.29435891093485	60
Random	0.615445963039496	60
Sampled	0.391047975779675	60
Random	0.846666907566771	60
Sampled	0.327187875171174	60
Random	0.61032065699905	60
Sampled	0.276594943120636	60
Random	0.303573245427407	60
Sampled	0.241359095079041	60
Random	0.558905542442982	60
Sampled	0.299621742805968	60
Random	1.03080476440546	60
Sampled	0.218417494535213	60
Random	0.598897236068295	60
Sampled	0.384309991456032	60
Random	0.286443943962371	60
Sampled	0.344108478952067	60
Random	1.17377757162266	60
Sampled	0.215972657716188	60
Random	0.851437607512647	60
Sampled	0.466021438158178	60
Random	0.594128402900009	60
Sampled	0.431918114703537	60
Random	0.737113976151395	60
Sampled	0.329991434284242	60
Random	0.416813219596424	60
Sampled	0.179641160799461	60
Random	1.23011372885919	60
Sampled	0.165141427315908	60
Random	0.821430135629587	60
Sampled	0.326884243361456	60
Random	0.790360375783045	60
Sampled	0.383646775456514	60
Random	0.368926836765153	60
Sampled	0.255904972831874	60
Random	1.05637607747708	60
Sampled	0.297689830000156	60
Random	0.972034936600617	60
Sampled	0.32423407904502	60
Random	1.11799184518792	60
Sampled	0.307159796066975	60
Random	0.569144192692881	60
Sampled	0.300196906479011	60
Random	0.351012290981964	60
Sampled	0.288877682499775	60
Random	0.629916237614115	60
Sampled	0.405547495842245	60
Random	0.661088872801444	60
Sampled	0.28239070447636	60
Random	0.954611986634155	60
Sampled	0.342189193800391	60
Random	1.24569445759883	60
Sampled	0.388817812638587	60
Random	1.09284040713112	60
Sampled	0.227788970853505	60
Random	1.10516694591021	60
Sampled	0.383348418048867	60
Random	0.617956838371746	60
Sampled	0.313153244150939	60
Random	1.11059976588091	60
Sampled	0.242752824178613	60
Random	0.413569353669597	60
Sampled	0.265216644325175	60
Random	0.590670438475465	60
Sampled	0.340713469534719	60
Random	0.274701992756926	60
Sampled	0.352847668533547	60
Random	0.631716842309262	60
Sampled	0.235857142163651	60
Random	1.08516308890863	60
Sampled	0.240339765930289	60
Random	1.01673614685305	60
Sampled	0.30376991960702	60
Random	1.02402010611666	60
Sampled	0.326394423649892	60
Random	0.919349684689531	60
Sampled	0.361356331501175	60
Random	0.3314376029871	60
Sampled	0.24319241425615	60
Random	1.33380271515206	60
Sampled	0.329956621507284	60
Random	0.604925584392879	60
Sampled	0.2822399688208	60
Random	0.288882569934501	60
Sampled	0.366232659914491	60
Random	1.23593046073967	60
Sampled	0.395294782700286	60
Random	0.839754280959215	60
Sampled	0.371034059393769	60
Random	1.21183200513226	60
Sampled	0.313420881384153	60
Random	0.252870930218145	60
Sampled	0.354736070204608	60
Random	0.312714150583982	60
Sampled	0.338724498706774	60
Random	0.975415552991426	60
Sampled	0.395979662899121	60
Random	0.560697235398623	60
Sampled	0.42255537985258	60
Random	0.920876640755849	60
Sampled	0.451907275999198	60
Random	0.279143356973084	60
Sampled	0.324523776322319	60
Random	1.34122321870887	60
Sampled	0.404084026168649	60
Random	0.410517162628395	60
Sampled	0.264613551520046	60
Random	0.981991761367011	60
Sampled	0.352161844181122	60
Random	0.257994012415496	60
Sampled	0.281383119109322	60
Random	0.499561004545216	60
Sampled	0.406953371796685	60
Random	1.03604875191906	60
Sampled	0.458084573760706	60
Random	1.0656347398979	60
Sampled	0.407140948487773	60
Random	0.43365498061297	60
Sampled	0.27398974769795	60
Random	0.382908723151791	60
Sampled	0.376791228396895	60
Random	0.386528139705436	60
Sampled	0.337666732469691	60
Random	0.526099855801173	60
Sampled	0.434846914444618	60
Random	1.3203187048418	60
Sampled	0.310363015781057	60
Random	0.642288454809511	60
Sampled	0.295502363382743	60
Random	0.256848125492623	60
Sampled	0.471644256684972	60
Random	0.750949998223862	60
Sampled	0.370037565070358	60
Random	0.460162729681876	60
Sampled	0.478059064308029	60
Random	0.80010553027097	60
Sampled	0.481681669844898	60
Random	1.32650945055423	60
Sampled	0.241603500767942	60
Random	0.291648480288864	60
Sampled	0.410694937861815	60
Random	1.12019907755418	60
Sampled	0.444718598985486	60
Random	0.895940395563888	60
Sampled	0.364539190408579	60
Random	0.446567664764112	60
Sampled	0.518408192562821	60
Random	1.03268702195168	60
Sampled	0.343056141196761	60
Random	0.315980037775974	60
Sampled	0.463855065450508	60
Random	1.14602537422969	60
Sampled	0.397172019030151	60
Random	0.90127310063652	60
Sampled	0.274851091583642	60
Random	0.580637765042354	60
Sampled	0.400242520181725	60
Random	0.903492252327834	60
Sampled	0.292631269314811	60
Random	0.330600172608554	60
Sampled	0.240548671945831	60
Random	0.823122415767783	60
Sampled	0.360789999553427	60
Random	0.440116295963276	60
Sampled	0.377485934024459	60
Random	1.09082538908012	60
Sampled	0.465066933201466	60
Random	0.59530644522052	60
Sampled	0.195953761247352	60
Random	0.392413013505538	60
Sampled	0.33620560651746	60
Random	0.951075468141486	60
Sampled	0.339101110846031	60
Random	0.711671034434247	60
Sampled	0.310365334365518	60
Random	0.644431158321605	60
Sampled	0.372370204197423	60
Random	0.364894820037426	60
Sampled	0.339651892684753	60
Random	1.11090779864618	60
Sampled	0.323833898065351	60
Random	0.729532692981251	60
Sampled	0.506181832498365	60
Random	0.611281537788079	60
Sampled	0.400915513744957	60
Random	0.875023434603086	60
Sampled	0.306905451407189	60
Random	0.372500173370048	60
Sampled	0.344982937787218	60
Random	0.561908228844871	60
Sampled	0.345707930157026	60
Random	1.21893741957179	60
Sampled	0.416105699237552	60
Random	1.28857050774342	60
Sampled	0.445546173437344	60
Random	0.75352182065243	60
Sampled	0.388487973315702	60
Random	0.673843621800907	60
Sampled	0.369796378783139	60
Random	0.31494661453432	60
Sampled	0.428472149734475	60
Random	1.12389580900625	60
Sampled	0.400404832179415	60
Random	0.36592069400224	60
Sampled	0.355927010973359	60
Random	0.446916141443972	60
Sampled	0.160807857889631	60
Random	0.997453604747466	60
Sampled	0.345530992638539	60
Random	0.538986898933416	60
Sampled	0.430538475637605	60
Random	0.216053585351585	60
Sampled	0.37184464390433	60
Random	1.29090716267138	60
Sampled	0.378005051697447	60
Random	0.326461733762806	60
Sampled	0.343552016720783	60
Random	0.252591869014466	60
Sampled	0.385700753577858	60
Random	1.45822996217721	60
Sampled	0.280443926996189	60
Random	0.309469318968782	60
Sampled	0.394046631892766	60
Random	0.567849816888637	60
Sampled	0.188976245724202	60
Random	0.282796569058653	60
Sampled	0.270576844935973	60
Random	0.481245290079606	60
Sampled	0.253577324733666	60
Random	0.631009215116105	60
Sampled	0.255392926585914	60
Random	1.18514310074632	60
Sampled	0.478335184002624	60
Random	0.851016850987045	60
Sampled	0.143682736889024	60
Random	0.646570406668256	60
Sampled	0.377639094357081	60
Random	0.596379473637145	60
Sampled	0.439826437784918	60
Random	0.84765724424171	60
Sampled	0.276970217264405	60
Random	0.356201265468449	60
Sampled	0.281237708291372	60
Random	0.661410338594936	60
Sampled	0.443281119346097	60
Random	0.509218549871575	60
Sampled	0.286808387463391	60
Random	0.699496484063325	60
Sampled	0.309068076493966	60
Random	0.906364414149394	60
Sampled	0.381674150835552	60
Random	0.2792994164961	60
Sampled	0.391528470975064	60
Random	0.811720306784459	60
Sampled	0.20962144241223	60
Random	1.15037472649972	60
Sampled	0.412211660789176	60
Random	0.975781086909583	60
Sampled	0.419591877806931	60
Random	0.304300202847155	60
Sampled	0.332702964701235	60
Random	0.703582479677742	60
Sampled	0.21451129708287	60
Random	0.882513286062013	60
Sampled	0.383533651694384	60
Random	0.49895962952001	60
Sampled	0.367466287756373	60
Random	1.18555349057788	60
Sampled	0.382746641602321	60
Random	1.10064528001762	60
Sampled	0.392386498470492	60
Random	0.747451577679816	60
Sampled	0.484812018902	60
Random	0.872798310038563	60
Sampled	0.450476361328112	60
Random	0.591046785566887	60
Sampled	0.306816477261456	60
Random	0.348678716701567	60
Sampled	0.404435971919786	60
Random	0.513826931672446	60
Sampled	0.268100506244106	60
Random	0.34905374488808	60
Sampled	0.32998574376777	60
Random	0.734170109279773	60
Sampled	0.325534331211546	60
Random	0.728114577805351	60
Sampled	0.280327499916839	60
Random	0.413803377524078	60
Sampled	0.401067785710629	60
Random	0.368828401918086	60
Sampled	0.374174994488775	60
Random	0.696163941073776	60
Sampled	0.306804880869241	60
Random	0.790470354359437	60
Sampled	0.392988618320125	60
Random	0.376962150090571	60
Sampled	0.374311740486522	60
Random	0.81623322615736	60
Sampled	0.457018726587562	60
Random	0.639887293257431	60
Sampled	0.241736186283507	60
Random	1.25455362229759	60
Sampled	0.423543468461271	60
Random	1.40383706928158	60
Sampled	0.273352132714147	60
Random	0.74789993476913	60
Sampled	0.428994049336783	60
Random	1.10233395056042	60
Sampled	0.381482039403737	60
Random	0.950272532721858	60
Sampled	0.40238663277884	60
Random	0.35051904241778	60
Sampled	0.349049813146745	60
Random	0.843390606200117	60
Sampled	0.417333248116137	60
Random	1.04926060961621	60
Sampled	0.314860413455831	60
Random	1.39007294869758	60
Sampled	0.318284090102691	60
Random	0.380048830836302	60
Sampled	0.406053892406083	60
Random	0.330194124857369	60
Sampled	0.390397439857244	60
Random	0.863089456088742	60
Sampled	0.286067141246025	60
Random	0.998963297607625	60
Sampled	0.449360863654576	60
Random	1.03492880731301	60
Sampled	0.34967726169073	60
Random	0.759729559578665	60
Sampled	0.305440736154198	60
Random	0.263447742276433	60
Sampled	0.348630493711538	60
Random	0.563980385943599	60
Sampled	0.465624547514304	60
Random	1.21595622938157	60
Sampled	0.330395823511958	60
Random	0.526397224606783	60
Sampled	0.439881981451658	60
Random	0.607158702816681	60
Sampled	0.338592743808741	60
Random	0.389046410475088	60
Sampled	0.386333566548142	60
Random	0.771217628617397	60
Sampled	0.406868309958194	60
Random	1.21098510586219	60
Sampled	0.304774858825405	60
Random	0.320383428320125	60
Sampled	0.290968751995482	60
Random	0.83609768261729	60
Sampled	0.139809617757251	60
Random	0.96834931087917	60
Sampled	0.520359042815886	60
Random	0.4861513711711	60
Sampled	0.281689105259803	60
Random	0.608333986109145	60
Sampled	0.353435371290392	60
Random	0.936002891640978	60
Sampled	0.335834078143158	60
Random	0.91454532862597	60
Sampled	0.222527620794263	60
Random	1.16671826222938	60
Sampled	0.355639398460087	60
Random	0.369556327301611	60
Sampled	0.269199615944854	60
Random	1.01789869416275	60
Sampled	0.310767340602596	60
Random	0.222625281044703	60
Sampled	0.344044208298323	60
Random	0.823816032336634	60
Sampled	0.23016306976284	60
Random	1.0766784179401	60
Sampled	0.23452977584584	60
Random	0.338607773449355	60
Sampled	0.348149139775419	60
Random	0.321706705872745	60
Sampled	0.289913580779217	60
Random	0.441687676749345	60
Sampled	0.339026013960548	60
Random	0.355421403347202	60
Sampled	0.316466386752236	60
Random	0.50431438648977	60
Sampled	0.380081545428449	60
Random	0.760314191950853	60
Sampled	0.452260546377058	60
Random	0.370726893510624	60
Sampled	0.224564098379591	60
Random	1.03004665059997	60
Sampled	0.204720210686721	60
Random	0.861604358560837	60
Sampled	0.312940710434531	60
Random	0.788240933419553	60
Sampled	0.181953631175577	60
Random	0.830031003329273	60
Sampled	0.336633056009989	60
Random	0.800776723056022	60
Sampled	0.232374967170218	60
Random	0.588997107604274	60
Sampled	0.426755497317519	60
Random	0.582311686834989	60
Sampled	0.309129828766623	60
Random	0.31579142132161	60
Sampled	0.409002094437872	60
Random	0.848141421130526	60
Sampled	0.455766799394211	60
Random	1.07792589446837	60
Sampled	0.411358568791158	60
Random	0.353726644475386	60
Sampled	0.396604271022202	60
Random	0.716981185734195	60
Sampled	0.293726179913222	60
Random	0.700371019027905	60
Sampled	0.465051231348222	60
Random	0.743449654107766	60
Sampled	0.31597178465313	60
Random	0.886654406594035	60
Sampled	0.17346884528859	60
Random	0.445850113457157	60
Sampled	0.182740765679893	60
Random	0.452649176044414	60
Sampled	0.349846743567202	60
Random	1.18956073695795	60
Sampled	0.371752323830553	60
Random	0.887483886641317	60
Sampled	0.352885592284317	60
Random	1.01459274822584	60
Sampled	0.354171143591916	60
Random	0.504496371499765	60
Sampled	0.332019842087441	60
Random	0.767751468576876	60
Sampled	0.402345577972622	60
Random	0.825610857073271	60
Sampled	0.45537270871808	60
Random	0.535497298680269	60
Sampled	0.357789489691204	60
Random	0.956254390112444	60
Sampled	0.30533149962025	60
Random	1.34652517842092	60
Sampled	0.397706441733993	60
Random	1.41098845875319	60
Sampled	0.248165788871154	60
Random	1.03551693538989	60
Sampled	0.454995042675326	60
Random	0.709371891702455	60
Sampled	0.294903737611367	60
Random	0.276360774937683	60
Sampled	0.333170180095912	60
Random	1.1561952233137	60
Sampled	0.369291135245085	60
Random	1.25020108649135	60
Sampled	0.306798909322133	60
Random	0.862708707221769	60
Sampled	0.425896382823092	60
Random	0.46184211497818	60
Sampled	0.393012301484665	60
Random	1.04944270087172	60
Sampled	0.481342112953466	60
Random	0.525850666256924	60
Sampled	0.318219413982414	60
Random	1.3462002208143	60
Sampled	0.250498683410915	60
Random	1.07023842514162	60
Sampled	0.177866112581502	60
Random	0.357912132357278	60
Sampled	0.458327283206245	60
Random	0.286235015710798	60
Sampled	0.325593965197354	60
Random	1.13154040441123	60
Sampled	0.310953119548206	60
Random	1.00427402989459	60
Sampled	0.380956213290247	60
Random	0.799709937851328	60
Sampled	0.351988582965722	60
Random	0.539648837478348	60
Sampled	0.306986723623837	60
Random	0.54155069649595	60
Sampled	0.198009960530787	60
Random	0.406023374953942	60
Sampled	0.527828421771632	60
Random	0.887460420990546	60
Sampled	0.335168100106834	60
Random	0.2501514289091	60
Sampled	0.218493226425418	60
Random	0.710860970049748	60
Sampled	0.317781213356806	60
Random	0.855015796713782	60
Sampled	0.296789887301595	60
Random	0.443069625774752	60
Sampled	0.285498252086345	60
Random	0.809453713137204	60
Sampled	0.381662266855875	60
Random	0.969496741609229	60
Sampled	0.28034663389023	60
Random	0.350649480032993	60
Sampled	0.348314792351018	60
Random	0.569937987830849	60
Sampled	0.425453664454946	60
Random	0.565442354280444	60
Sampled	0.293504997627673	60
Random	0.982680291495874	60
Sampled	0.447888916008728	60
Random	0.589429913712635	60
Sampled	0.469137622257093	60
Random	1.13973465950868	60
Sampled	0.253045943947912	60
Random	1.35276599672831	60
Sampled	0.352733376926972	60
Random	0.735868297403837	60
Sampled	0.403667878506286	60
Random	0.699864989737123	60
Sampled	0.407140098073144	60
Random	0.442162219794085	60
Sampled	0.349073269730657	60
Random	0.613682903156994	60
Sampled	0.250423763346814	60
Random	1.19259207627407	60
Sampled	0.251538480990418	60
Random	0.609665055129835	60
Sampled	0.322399883002781	60
Random	0.425442263389896	60
Sampled	0.327677652320917	60
Random	0.529456909286933	60
Sampled	0.367023802100975	60
Random	0.430274782245371	60
Sampled	0.402544441732605	60
Random	0.607404583507021	60
Sampled	0.383463891859897	60
Random	0.766599407124322	60
Sampled	0.298389983958854	60
Random	0.385237019572122	60
Sampled	0.348677927410051	60
Random	0.919788075642218	60
Sampled	0.436895153440492	60
Random	0.382753240236267	60
Sampled	0.418793100015137	60
Random	0.403814437870192	60
Sampled	0.374273075688568	60
Random	0.899822013749834	60
Sampled	0.308982729845276	60
Random	1.12036478072061	60
Sampled	0.234962599659538	60
Random	1.19803448198082	60
Sampled	0.205634800289017	60
Random	1.17606393228701	60
Sampled	0.318284926412404	60
Random	0.604901268321601	60
Sampled	0.224373825507429	60
Random	0.359529385492505	60
Sampled	0.291981450652092	60
Random	0.656464808505336	60
Sampled	0.430664545485789	60
Random	1.29767201557868	60
Sampled	0.316237149346961	60
Random	0.276891749895876	60
Sampled	0.399504921901773	60
Random	1.09319803457214	60
Sampled	0.300843120290799	60
Random	1.17738423006928	60
Sampled	0.246776091599236	60
Random	0.336693077188189	60
Sampled	0.292651866955819	60
Random	0.325661768092506	60
Sampled	0.350567763199566	60
Random	0.748926666566795	60
Sampled	0.238114015278761	60
Random	0.882785638334413	60
Sampled	0.415328421360255	60
Random	0.733044552896118	60
Sampled	0.345771414032612	60
Random	1.13127109591	60
Sampled	0.359329506636192	60
Random	0.913516412173509	60
Sampled	0.314773443275544	60
Random	0.345990759170108	60
Sampled	0.301186212163707	60
Random	0.238765975936198	60
Sampled	0.421398033576368	60
Random	0.602553751069452	60
Sampled	0.398976926445099	60
Random	1.04237912677303	60
Sampled	0.281910814595421	60
Random	0.653126651267445	60
Sampled	0.34692084681858	60
Random	1.15898850286412	60
Sampled	0.309928313544534	60
Random	0.441517597513662	60
Sampled	0.232444688577402	60
Random	0.357323515353956	60
Sampled	0.416791307600413	60
Random	0.39492869807679	60
Sampled	0.178975345529335	60
Random	0.348137552556591	60
Sampled	0.228467517144389	60
Random	0.232807912481332	60
Sampled	0.391579244716593	60
Random	0.397242400714753	60
Sampled	0.333825884482602	60
Random	0.502410751592826	60
Sampled	0.406040888658538	60
Random	1.03574373322353	60
Sampled	0.330858038062117	60
Random	0.173436556765737	60
Sampled	0.348571127200136	60
Random	0.976044561476129	60
Sampled	0.326406212467274	60
Random	1.22337876325518	60
Sampled	0.427803571853187	60
Random	1.04484276119155	60
Sampled	0.415342238751602	60
Random	0.522695739958563	60
Sampled	0.348394184685932	60
Random	1.02473602004553	60
Sampled	0.387011446988767	60
Random	1.2077175988925	60
Sampled	0.364767414691492	60
Random	1.17863989894803	60
Sampled	0.310347192530206	60
Random	1.09781509138454	60
Sampled	0.361861336578117	60
Random	0.589523502498982	60
Sampled	0.345110034293611	60
Random	0.307194143525393	60
Sampled	0.399093817497057	60
Random	1.32274752930996	60
Sampled	0.421732638854561	60
Random	0.474052803872608	60
Sampled	0.313087292515709	60
Random	0.276992280733474	60
Sampled	0.303216003519126	60
Random	0.351800881522177	60
Sampled	0.452758836671933	60
Random	0.786338727831046	60
Sampled	0.32403069671265	60
Random	0.872368576544174	60
Sampled	0.211522018407881	60
Random	0.857319213254122	60
Sampled	0.427021756028414	60
Random	1.08500266567648	60
Sampled	0.464295142645278	60
Random	0.332316627065311	60
Sampled	0.300816075390552	60
Random	0.420723950986896	60
Sampled	0.389035269242936	60
Random	0.631509301952222	60
Sampled	0.201256460459069	60
Random	0.797241210211799	60
Sampled	0.387026505515656	60
Random	0.752175247734404	60
Sampled	0.302359985022242	60
Random	0.402244735353471	60
Sampled	0.321395622374334	60
Random	0.259845444151745	60
Sampled	0.352995376206725	60
Random	0.879147690906775	60
Sampled	0.35976028696054	60
Random	0.995534199064423	60
Sampled	0.36371208995549	60
Random	1.04354481951167	60
Sampled	0.353640934337198	60
Random	0.71345297510608	60
Sampled	0.332431268936425	60
Random	0.597055583003077	60
Sampled	0.201130213360909	60
Random	0.872581888037301	60
Sampled	0.489540416814375	60
Random	0.62558664319867	60
Sampled	0.276517922609755	60
Random	1.2431391036218	60
Sampled	0.422365370010182	60
Random	0.46972301313034	60
Sampled	0.432907786145517	60
Random	0.675422392441408	60
Sampled	0.342341277183294	60
Random	0.456270141913921	60
Sampled	0.254653702533185	60
Random	0.892744475921615	60
Sampled	0.346026331794832	60
Random	1.2559712384969	60
Sampled	0.328527965039655	60
Random	1.2169103549723	60
Sampled	0.322571014712065	60
Random	0.708594511787999	60
Sampled	0.307545738143909	60
Random	1.25560840385399	60
Sampled	0.302184207620015	60
Random	0.852218431006848	60
Sampled	0.32460567008493	60
Random	0.41720093960221	60
Sampled	0.283658745992915	60
Random	0.770696486582665	60
Sampled	0.401256899066801	60
Random	0.936480609144793	60
Sampled	0.258465593895416	60
Random	0.612611658165623	60
Sampled	0.339741294244909	60
Random	0.483513594561811	60
Sampled	0.318955894312966	60
Random	0.648864480831799	60
Sampled	0.470530698791308	60
Random	0.560048348662424	60
Sampled	0.338200696629021	60
Random	1.02220321062171	60
Sampled	0.291197454969815	60
Random	1.27843590132001	60
Sampled	0.366500766732854	60
Random	1.13669202384723	60
Sampled	0.429715384086942	60
Random	0.551410318408219	60
Sampled	0.425235125940893	60
Random	0.839542122670049	60
Sampled	0.41193192198684	60
Random	0.756941844348573	60
Sampled	0.455952733143006	60
Random	1.1272022692371	60
Sampled	0.385304307752394	60
Random	0.446046341702543	60
Sampled	0.4151249606393	60
Random	0.889445126126576	60
Sampled	0.2943698791329	60
Random	0.77358559009903	60
Sampled	0.406077788367534	60
Random	0.881374186675837	60
Sampled	0.293133213383325	60
Random	1.34285350446357	60
Sampled	0.331706813503618	60
Random	0.72922237918772	60
Sampled	0.246716772708086	60
Random	0.736035863375126	60
Sampled	0.345403597655624	60
Random	1.05022495792965	60
Sampled	0.404631484391722	60
Random	0.292936257214152	60
Sampled	0.328146701244614	60
Random	0.950752333373748	60
Sampled	0.2400340839728	60
Random	1.48717788981186	60
Sampled	0.358454666054206	60
Random	0.467820927796478	60
Sampled	0.270559069494539	60
Random	0.696808295587108	60
Sampled	0.307172698096597	60
Random	1.25393980424226	60
Sampled	0.423804249370309	60
Random	0.382868121947004	60
Sampled	0.428364974461141	60
Random	1.45047391867341	60
Sampled	0.401531358570964	60
Random	0.398456301131516	60
Sampled	0.32466346951038	60
Random	0.954422557960704	60
Sampled	0.33480066081086	60
Random	1.0616032057309	60
Sampled	0.357214830689353	60
Random	0.582083197425299	60
Sampled	0.335866411302798	60
Random	0.198663584205751	60
Sampled	0.390698612454292	60
Random	0.939656632000747	60
Sampled	0.416435592472705	60
Random	0.591642599469642	60
Sampled	0.348193764646294	60
Random	0.282228889175858	60
Sampled	0.321577727785065	60
Random	0.247396829300121	60
Sampled	0.268890854027802	60
Random	1.17493838193335	60
Sampled	0.357234795346536	60
Random	0.733038809770509	60
Sampled	0.3973764296872	60
Random	1.11995132089415	60
Sampled	0.410071972174684	60
Random	0.412485130639513	60
Sampled	0.317463994941089	60
Random	1.31635593406681	60
Sampled	0.338661099575066	60
Random	1.11206847642988	60
Sampled	0.229343813493974	60
Random	1.30258039910368	60
Sampled	0.404054353423525	60
Random	0.639151794461749	60
Sampled	0.4233484565504	60
Random	0.662641528895119	60
Sampled	0.429327734978301	60
Random	0.599392765507307	60
Sampled	0.262751775933079	60
Random	0.31311833540375	60
Sampled	0.41749570628217	60
Random	0.261510736529818	60
Sampled	0.356637120965792	60
Random	0.324131885859735	60
Sampled	0.422401507657863	60
Random	0.423005598840833	60
Sampled	0.312276803853568	60
Random	0.443771463412964	60
Sampled	0.282476845559052	60
Random	0.491574473840284	60
Sampled	0.256494081848563	60
Random	0.291460448185092	60
Sampled	0.392701416349127	60
Random	0.434330193925842	60
Sampled	0.280008721827429	60
Random	0.71326189190854	60
Sampled	0.253420352969516	60
Random	0.596331450020663	60
Sampled	0.363848573522435	60
Random	0.986559787329066	60
Sampled	0.292650558809899	60
Random	0.57725857024854	60
Sampled	0.294709513155037	60
Random	0.592130052835222	60
Sampled	0.451668608383624	60
Random	1.23901529619234	60
Sampled	0.317372249079084	60
Random	1.16995065493758	60
Sampled	0.374196883258814	60
Random	0.289526533231787	60
Sampled	0.19495712643613	60
Random	0.985048944184193	60
Sampled	0.395283466325492	60
Random	0.613156171162053	60
Sampled	0.515491229605551	60
Random	0.607250981224756	60
Sampled	0.460710089597081	60
Random	0.591510824908576	60
Sampled	0.279097097589207	60
Random	0.445960122157264	60
Sampled	0.417213973214521	60
Random	1.36893294612531	60
Sampled	0.387383188173654	60
Random	1.26059311306875	60
Sampled	0.330483894835368	60
Random	0.79374918957684	60
Sampled	0.543886380191677	60
Random	0.756131119097757	60
Sampled	0.30101428605051	60
Random	0.74304022949168	60
Sampled	0.477837734056149	60
Random	0.993375917105303	60
Sampled	0.380798500014267	60
Random	1.03552340578352	60
Sampled	0.262166616539885	60
Random	0.670452755534429	60
Sampled	0.327993166420385	60
Random	1.31235289696389	60
Sampled	0.308583926261164	60
Random	0.316588499845281	60
Sampled	0.432007926209283	60
Random	0.62272533271318	60
Sampled	0.394167403418587	60
Random	0.795988558365925	60
Sampled	0.405133247134545	60
Random	0.555004030553244	60
Sampled	0.194507680324678	60
Random	0.886743144684084	60
Sampled	0.287969365897762	60
Random	0.950536823041658	60
Sampled	0.354988001744079	60
Random	0.494694801735417	60
Sampled	0.265701164801666	60
Random	0.974090026796932	60
Sampled	0.433837992844755	60
Random	0.398295337452617	60
Sampled	0.413288026161085	60
Random	0.427838397423159	60
Sampled	0.276705841215893	60
Random	0.255619716182018	60
Sampled	0.366899399725314	60
Random	0.897531652695221	60
Sampled	0.313016781532654	60
Random	1.1588922770994	60
Sampled	0.340998855890537	60
Random	0.383459755364921	60
Sampled	0.284733345236144	60
Random	0.874523330910446	60
Sampled	0.341535594325838	60
Random	0.306435133650513	60
Sampled	0.435236953996096	60
Random	1.19711202167794	60
Sampled	0.350315998099906	60
Random	0.620486233340034	60
Sampled	0.39589395564378	60
Random	1.12106217260685	60
Sampled	0.320146271904062	60
Random	0.336056614293784	60
Sampled	0.301798569164677	60
Random	1.06879969019829	60
Sampled	0.358331149870708	60
Random	1.02952045549307	60
Sampled	0.256972727562478	60
Random	0.962287609740622	60
Sampled	0.445981130146469	60
Random	0.663868732934031	60
Sampled	0.348261680689107	60
Random	0.960269983011879	60
Sampled	0.434009449505963	60
Random	1.17136348732992	60
Sampled	0.296949750527667	60
Random	0.542948728342007	60
Sampled	0.234532248528665	60
Random	0.678143907004728	60
Sampled	0.350454094708901	60
Random	1.22124414081304	60
Sampled	0.310715556207699	60
Random	0.739023400340415	60
Sampled	0.359181895975017	60
Random	0.369825117190314	60
Sampled	0.342251300994642	60
Random	0.901832251370126	60
Sampled	0.196357458200684	60
Random	0.536874822537472	60
Sampled	0.41141537616436	60
Random	0.462239830178256	60
Sampled	0.340506471525677	60
Random	0.822478950226677	60
Sampled	0.273212004968602	60
Random	1.24276310040831	60
Sampled	0.371466221497337	60
Random	0.342124406014756	60
Sampled	0.371645425829727	60
Random	1.26115694174082	60
Sampled	0.124183764806397	60
Random	0.312938183003787	60
Sampled	0.318178580369872	60
Random	1.08130108616321	60
Sampled	0.359404403978111	60
Random	0.327259682037824	60
Sampled	0.28564806465563	60
Random	0.602624346403427	60
Sampled	0.36947415563487	60
Random	0.537755122920182	60
Sampled	0.169422559160859	60
Random	0.629358514616087	60
Sampled	0.397938658831579	60
Random	0.480092337690538	60
Sampled	0.381081898610011	60
Random	0.637613426297104	60
Sampled	0.326337085152967	60
Random	0.486669453548872	60
Sampled	0.494575577533656	60
Random	1.02559085132015	60
Sampled	0.230204380910015	60
Random	1.11154623281234	60
Sampled	0.401773190010292	60
Random	1.33035919390347	60
Sampled	0.388511216373066	60
Random	0.974997006496688	60
Sampled	0.256823381874349	60
Random	0.875537574999101	60
Sampled	0.435653195198477	60
Random	1.03973212449499	60
Sampled	0.327820294895998	60
Random	0.761719316484174	60
Sampled	0.329617582556482	60
Random	0.597418647344239	60
Sampled	0.461061573677572	60
Random	0.725799705114995	60
Sampled	0.336874329500137	60
Random	0.304677956810633	60
Sampled	0.395741679143313	60
Random	0.628449856130088	60
Sampled	0.320335956486842	60
Random	0.673582806685922	60
Sampled	0.312092323487474	60
Random	0.172607477645899	60
Sampled	0.367876982447517	60
Random	0.803385608396534	60
Sampled	0.3753465160506	60
Random	0.419926553213498	60
Sampled	0.451110430486985	60
Random	0.505803064958291	60
Sampled	0.289130282748144	60
Random	0.959342367476105	60
Sampled	0.372626122220756	60
Random	1.1090542115057	60
Sampled	0.406187373661362	60
Random	0.938280919836219	60
Sampled	0.495169218613099	60
Random	0.737805378372044	60
Sampled	0.249848822559575	60
Random	0.620146479962023	60
Sampled	0.232363312007846	60
Random	0.225280730408708	60
Sampled	0.359433873501662	60
Random	0.367907895529369	60
Sampled	0.316834041643609	60
Random	1.33360167659797	60
Sampled	0.337136647349035	60
Random	0.628457484674234	60
Sampled	0.339739005430452	60
Random	1.42282891352212	60
Sampled	0.349312688613417	60
Random	0.871103983178996	60
Sampled	0.43946774447784	60
Random	0.432330394414583	60
Sampled	0.331923174662299	60
Random	0.607941819780131	60
Sampled	0.368814329041381	60
Random	0.606790322254312	60
Sampled	0.368036537025642	60
Random	0.293015952914754	60
Sampled	0.269754091364697	60
Random	1.04969203195454	60
Sampled	0.442516306937662	60
Random	0.480246159240776	60
Sampled	0.564654481864673	60
Random	0.976847251958354	60
Sampled	0.228022421499604	60
Random	0.316360041556329	60
Sampled	0.18132710588562	60
Random	0.557459191539284	60
Sampled	0.33124485554886	60
Random	0.699433685547766	60
Sampled	0.257459373022043	60
Random	1.08152138329444	60
Sampled	0.351482657329814	60
Random	0.379593134095307	60
Sampled	0.400107212135854	60
Random	0.737693610963043	60
Sampled	0.34934145102404	60
Random	0.952695931839837	60
Sampled	0.36343279793164	60
[truncated: 16,001 more rows]
