# Supplementary material for: A branching model of lineage differentiation underpinning the neurogenic potential of enteric glia
Source: Nat Commun. 2023 Sep 22;14:5904. doi: 10.1038/s41467-023-41492-3 (PMC10516949; doi:10.1038/s41467-023-41492-3)
Supplement: Supplementary file 6 — Source Data [file 41467_2023_41492_MOESM6_ESM.zip › source_data/FigS2d_msd_neuronal_4_pcs.csv]

type	value	trajectoryStart
Sampled	0.493790184183305	60
Random	0.717896030276226	60
Sampled	0.537213109845336	60
Random	0.497787709882454	60
Sampled	0.381026777846213	60
Random	0.507937734041344	60
Sampled	0.48730897249843	60
Random	0.693918584366573	60
Sampled	0.412544828476943	60
Random	0.776856868030013	60
Sampled	0.452057622325609	60
Random	0.96850041857373	60
Sampled	0.486885117931624	60
Random	0.960883988433598	60
Sampled	0.459306624332903	60
Random	0.729523746428338	60
Sampled	0.422872141592251	60
Random	0.441409087549982	60
Sampled	0.378345346068361	60
Random	0.550794752952901	60
Sampled	0.455396206167119	60
Random	0.610664032866374	60
Sampled	0.536178913029732	60
Random	0.987086594817426	60
Sampled	0.496062292202704	60
Random	0.751758602041589	60
Sampled	0.490901408259851	60
Random	0.510341966219985	60
Sampled	0.518920543771385	60
Random	0.609451867166756	60
Sampled	0.517466781331692	60
Random	0.512262132380722	60
Sampled	0.425495178049699	60
Random	0.556746245057188	60
Sampled	0.477422116780985	60
Random	0.582271714399132	60
Sampled	0.482176776402632	60
Random	0.574390205262803	60
Sampled	0.560125384439924	60
Random	1.03251982423396	60
Sampled	0.487688046663934	60
Random	0.874726285772723	60
Sampled	0.434385049945323	60
Random	0.565484917502047	60
Sampled	0.546267590757855	60
Random	0.60369500286896	60
Sampled	0.428627221004544	60
Random	0.783944036653828	60
Sampled	0.51153843115945	60
Random	0.859091623619164	60
Sampled	0.465803553689142	60
Random	0.527620653771283	60
Sampled	0.538024869961332	60
Random	0.540152947384981	60
Sampled	0.601971280320777	60
Random	0.553897086902006	60
Sampled	0.577426536135869	60
Random	0.634996672884575	60
Sampled	0.5685421587038	60
Random	0.507042392497498	60
Sampled	0.53944166454725	60
Random	0.378459755342751	60
Sampled	0.411989907646772	60
Random	0.6826452823343	60
Sampled	0.489418611349059	60
Random	0.583777753478217	60
Sampled	0.518543175842059	60
Random	0.881375395411305	60
Sampled	0.466512121394678	60
Random	0.962797250555595	60
Sampled	0.508530116699532	60
Random	0.563273644350558	60
Sampled	0.555318978879316	60
Random	0.649645176649493	60
Sampled	0.601224000941528	60
Random	0.822465597153538	60
Sampled	0.477467850720736	60
Random	0.574501925069052	60
Sampled	0.503216550480704	60
Random	0.967234562030933	60
Sampled	0.452218233149648	60
Random	0.686753646385872	60
Sampled	0.550499090620146	60
Random	0.560996331840325	60
Sampled	0.437700458549509	60
Random	0.672062345551037	60
Sampled	0.516594400739094	60
Random	0.752352329537765	60
Sampled	0.473641418162651	60
Random	0.561969532093114	60
Sampled	0.440856352464061	60
Random	0.442111559215411	60
Sampled	0.423077444090099	60
Random	0.930640005453941	60
Sampled	0.469529187907027	60
Random	0.986847765282672	60
Sampled	0.460697175127224	60
Random	1.13835809225191	60
Sampled	0.463991938061469	60
Random	0.658138917514816	60
Sampled	0.460122591345664	60
Random	0.793789903500356	60
Sampled	0.546910641643924	60
Random	0.704376259569211	60
Sampled	0.5318704776028	60
Random	1.0156448538701	60
Sampled	0.415968687212176	60
Random	0.892260401299781	60
Sampled	0.489838718701839	60
Random	0.917509221370119	60
Sampled	0.452522192434358	60
Random	0.608523013469706	60
Sampled	0.512022718271246	60
Random	0.525353295221588	60
Sampled	0.58743067697392	60
Random	0.463463813231879	60
Sampled	0.395010898190894	60
Random	0.409390616330517	60
Sampled	0.511639350192449	60
Random	0.962205489826233	60
Sampled	0.46427326816114	60
Random	0.733482661286186	60
Sampled	0.568400590754668	60
Random	1.2117127648439	60
Sampled	0.483993814018352	60
Random	0.788735466751508	60
Sampled	0.476169099710589	60
Random	0.35440692134292	60
Sampled	0.589321258348611	60
Random	0.515454423050519	60
Sampled	0.453605821468657	60
Random	0.736843640633091	60
Sampled	0.542481351260164	60
Random	0.606844992778068	60
Sampled	0.544385720537945	60
Random	0.77194522116734	60
Sampled	0.419775110927413	60
Random	0.719730042451063	60
Sampled	0.502172745913548	60
Random	0.472323979475407	60
Sampled	0.549095762856715	60
Random	0.56478784057117	60
Sampled	0.597724433093345	60
Random	0.532978214131993	60
Sampled	0.453899519510045	60
Random	0.41078844894546	60
Sampled	0.605115400709976	60
Random	0.560740704849949	60
Sampled	0.538469693335778	60
Random	0.524522263319242	60
Sampled	0.361196863254841	60
Random	0.642873479594584	60
Sampled	0.427049053144302	60
Random	0.87401341103094	60
Sampled	0.464487035029488	60
Random	0.514439123739494	60
Sampled	0.4102629076199	60
Random	0.563642867496672	60
Sampled	0.461869056119846	60
Random	0.435079642154111	60
Sampled	0.407813676918736	60
Random	0.951455091444507	60
Sampled	0.450434109324672	60
Random	0.768320323876864	60
Sampled	0.521978977685087	60
Random	0.849661110518292	60
Sampled	0.433958024746197	60
Random	0.366883765765748	60
Sampled	0.514763408393831	60
Random	1.17437894165908	60
Sampled	0.539078713737802	60
Random	0.509503799795911	60
Sampled	0.524710046035858	60
Random	0.470538450624191	60
Sampled	0.503825590492123	60
Random	0.700845419877023	60
Sampled	0.409781044444759	60
Random	0.417743697257986	60
Sampled	0.563274321329927	60
Random	1.07333955356247	60
Sampled	0.387051920220921	60
Random	0.478441767512503	60
Sampled	0.533747794075049	60
Random	0.985860695037387	60
Sampled	0.453945125410203	60
Random	0.914480991721652	60
Sampled	0.448449800908207	60
Random	0.525765501922193	60
Sampled	0.51111459628752	60
Random	0.730879485365701	60
Sampled	0.532769571923848	60
Random	0.516994785311111	60
Sampled	0.50585072714963	60
Random	0.899823410783617	60
Sampled	0.438459334318018	60
Random	0.651093016306864	60
Sampled	0.526790310551214	60
Random	0.744395049508301	60
Sampled	0.587765043794074	60
Random	1.18756403063717	60
Sampled	0.499006976375109	60
Random	0.516890931228473	60
Sampled	0.491416997038193	60
Random	0.546682424091511	60
Sampled	0.595697934285959	60
Random	0.597527206156851	60
Sampled	0.563613500087037	60
Random	1.13712147719246	60
Sampled	0.52473414065767	60
Random	0.725682936365932	60
Sampled	0.561305376089093	60
Random	0.564845969914053	60
Sampled	0.517629292913884	60
Random	0.548446498070863	60
Sampled	0.517983311996038	60
Random	0.671575949331034	60
Sampled	0.477304979587112	60
Random	0.738904642563699	60
Sampled	0.480813533481774	60
Random	0.758410838044851	60
Sampled	0.580116411032888	60
Random	0.574060887730423	60
Sampled	0.502407016263562	60
Random	1.08044202575896	60
Sampled	0.454825341762342	60
Random	0.558924272292245	60
Sampled	0.389213682323193	60
Random	0.654102420079246	60
Sampled	0.468952728110658	60
Random	0.413227829333072	60
Sampled	0.509790224293983	60
Random	0.669814273198273	60
Sampled	0.413969346422227	60
Random	1.10265667249059	60
Sampled	0.464355125373559	60
Random	0.81157816050201	60
Sampled	0.455887692244041	60
Random	0.416346622652419	60
Sampled	0.550774070068275	60
Random	0.498864149252941	60
Sampled	0.600520522111289	60
Random	0.616403821244269	60
Sampled	0.435094076575167	60
Random	0.461526782283344	60
Sampled	0.531713775994966	60
Random	0.913502765516478	60
Sampled	0.362232576097553	60
Random	1.16444492743879	60
Sampled	0.396271024258736	60
Random	0.440860044206224	60
Sampled	0.336803310086416	60
Random	0.531017908861379	60
Sampled	0.434670034663582	60
Random	0.440499701411948	60
Sampled	0.474260594998459	60
Random	0.365705333791525	60
Sampled	0.535776391821428	60
Random	0.515634891808938	60
Sampled	0.494204572957593	60
Random	0.829997779659135	60
Sampled	0.402057866917742	60
Random	0.43941253877911	60
Sampled	0.507386893131238	60
Random	0.737653887611502	60
Sampled	0.454602169248451	60
Random	0.507878369463308	60
Sampled	0.469460935838598	60
Random	0.773003143536384	60
Sampled	0.459053210323959	60
Random	0.824477398562765	60
Sampled	0.576024635108108	60
Random	0.919512007750369	60
Sampled	0.630794737659817	60
Random	0.646523290549936	60
Sampled	0.567706411683558	60
Random	0.56923296826783	60
Sampled	0.53951640036993	60
Random	0.407829084023554	60
Sampled	0.47200550724945	60
Random	0.787349568302218	60
Sampled	0.532687239036397	60
Random	0.397181350167198	60
Sampled	0.666794262653	60
Random	0.85093688617428	60
Sampled	0.439352605766107	60
Random	0.796778196049249	60
Sampled	0.547387534720597	60
Random	0.557843286078834	60
Sampled	0.518879615093818	60
Random	0.473079510613655	60
Sampled	0.444436589020809	60
Random	0.76466457316396	60
Sampled	0.471074843485896	60
Random	0.494343567953432	60
Sampled	0.525111500931801	60
Random	0.587760125029479	60
Sampled	0.472798454302322	60
Random	0.699307075528494	60
Sampled	0.60373219356982	60
Random	0.53789556258951	60
Sampled	0.478498758600752	60
Random	0.662634270448041	60
Sampled	0.510610322587268	60
Random	0.739099687776274	60
Sampled	0.598597301672035	60
Random	0.867682622856211	60
Sampled	0.43763472313725	60
Random	0.696636508892741	60
Sampled	0.537459242408397	60
Random	0.717896621898475	60
Sampled	0.434102799145856	60
Random	0.473959242049461	60
Sampled	0.510255691747977	60
Random	1.03908546607631	60
Sampled	0.514011072639745	60
Random	0.588165229372148	60
Sampled	0.439431410111336	60
Random	0.698121082151317	60
Sampled	0.449936542355201	60
Random	0.813495142538924	60
Sampled	0.53034789818409	60
Random	0.489262508014739	60
Sampled	0.432686571977605	60
Random	0.803909273463041	60
Sampled	0.52429543997472	60
Random	0.658601786666338	60
Sampled	0.413342207884678	60
Random	0.482820672433847	60
Sampled	0.540505661154906	60
Random	0.486666792786424	60
Sampled	0.447952876292082	60
Random	0.923335004599074	60
Sampled	0.505433997582228	60
Random	0.691108561750535	60
Sampled	0.475162616276186	60
Random	0.733746445586875	60
Sampled	0.513802243041936	60
Random	0.79508203802134	60
Sampled	0.505462381602424	60
Random	0.889293857742039	60
Sampled	0.456044223683965	60
Random	0.77140156298025	60
Sampled	0.50631442883336	60
Random	0.486277805055851	60
Sampled	0.547142156654735	60
Random	0.500591399122672	60
Sampled	0.415482755592182	60
Random	0.9285863708167	60
Sampled	0.405634088279243	60
Random	0.884229663788344	60
Sampled	0.414119305630653	60
Random	0.848804790881544	60
Sampled	0.486141124060312	60
Random	0.592785046055521	60
Sampled	0.495913355048711	60
Random	0.649887640485825	60
Sampled	0.456446021111927	60
Random	0.417361235401544	60
Sampled	0.57095130369412	60
Random	0.504882752936306	60
Sampled	0.521744166141236	60
Random	0.517922240077789	60
Sampled	0.372416069994702	60
Random	0.931101162177967	60
Sampled	0.496662332611178	60
Random	0.734213941344322	60
Sampled	0.474204436375992	60
Random	0.90472900434726	60
Sampled	0.365829244129554	60
Random	0.795230638423773	60
Sampled	0.478011450182057	60
Random	1.06664100498498	60
Sampled	0.548850440917286	60
Random	0.573816297342103	60
Sampled	0.427128074912144	60
Random	0.932728852244643	60
Sampled	0.493350607489106	60
Random	0.534631708672559	60
Sampled	0.393816023223541	60
Random	0.486456426103632	60
Sampled	0.462792306784376	60
Random	0.593330378691171	60
Sampled	0.636908020372686	60
Random	0.750826654474995	60
Sampled	0.445026630911553	60
Random	0.502824549686363	60
Sampled	0.688644388962934	60
Random	0.629258257112179	60
Sampled	0.457480087874476	60
Random	0.874400500993272	60
Sampled	0.646398839179225	60
Random	0.602683914750886	60
Sampled	0.395487470171779	60
Random	0.654631676843602	60
Sampled	0.445124040202918	60
Random	0.725254426577955	60
Sampled	0.499687273894037	60
Random	0.471346687940961	60
Sampled	0.388846067107403	60
Random	0.794975932465084	60
Sampled	0.572800999402408	60
Random	0.477718653806677	60
Sampled	0.552986912151179	60
Random	0.395615391936119	60
Sampled	0.427235982544194	60
Random	0.420309567577094	60
Sampled	0.497102164737933	60
Random	0.679417835264508	60
Sampled	0.441269207508758	60
Random	0.788183860380969	60
Sampled	0.477715517948873	60
Random	0.707775920551266	60
Sampled	0.414986404256989	60
Random	1.00109950693089	60
Sampled	0.513056357206207	60
Random	0.52229925901641	60
Sampled	0.603033880412983	60
Random	0.819598053046149	60
Sampled	0.526111873106531	60
Random	0.954303672587893	60
Sampled	0.544604996764494	60
Random	0.51049385254592	60
Sampled	0.639547882126736	60
Random	0.521367247228915	60
Sampled	0.500718245254902	60
Random	0.853869345925322	60
Sampled	0.498112373287137	60
Random	0.869660092691316	60
Sampled	0.497592538880824	60
Random	0.449315317875284	60
Sampled	0.48138020454417	60
Random	0.622186689730244	60
Sampled	0.439301515909399	60
Random	0.53895557249586	60
Sampled	0.407722188918289	60
Random	0.365891437820332	60
Sampled	0.478705137606105	60
Random	0.544733963566618	60
Sampled	0.567270167674101	60
Random	0.880075071802033	60
Sampled	0.540792770864827	60
Random	0.510475731987799	60
Sampled	0.462447245366545	60
Random	0.547515991279666	60
Sampled	0.372145085162733	60
Random	0.958245199023955	60
Sampled	0.462710288310779	60
Random	0.870477444596902	60
Sampled	0.394405260967394	60
Random	0.846078320378924	60
Sampled	0.375484409569137	60
Random	0.423089824781352	60
Sampled	0.513009319440973	60
Random	0.69904072249017	60
Sampled	0.513269124648931	60
Random	0.693886544320312	60
Sampled	0.452939784293671	60
Random	0.864018230751183	60
Sampled	0.461316721040545	60
Random	0.475491813047913	60
Sampled	0.445024997017833	60
Random	0.402255250926257	60
Sampled	0.470419634156775	60
Random	0.697007975162239	60
Sampled	0.472567168878377	60
Random	0.764092121030409	60
Sampled	0.453712552992923	60
Random	0.469996207860957	60
Sampled	0.517046433421929	60
Random	1.00316429152373	60
Sampled	0.565743384468921	60
Random	0.564374295923832	60
Sampled	0.443114158213711	60
Random	0.456714769212034	60
Sampled	0.466750049506253	60
Random	0.710422855489002	60
Sampled	0.531851566541005	60
Random	0.859728060208362	60
Sampled	0.432042399124098	60
Random	0.373969083840122	60
Sampled	0.492384501410865	60
Random	0.601568485455451	60
Sampled	0.50939203817718	60
Random	0.351615492487901	60
Sampled	0.481038732697143	60
Random	0.458105723998364	60
Sampled	0.548532700010255	60
Random	0.575308559687048	60
Sampled	0.509651792440166	60
Random	0.397171292147723	60
Sampled	0.447377162959617	60
Random	0.918161357352206	60
Sampled	0.53499987785716	60
Random	0.877876962930492	60
Sampled	0.48667397406951	60
Random	0.61719400356496	60
Sampled	0.466905887424831	60
Random	0.778543459727464	60
Sampled	0.663835494689934	60
Random	0.59447475833279	60
Sampled	0.435707828586845	60
Random	0.493367960864942	60
Sampled	0.562737317081359	60
Random	0.959961182736446	60
Sampled	0.485901891195071	60
Random	0.56724770541752	60
Sampled	0.420231760072563	60
Random	0.64785812901212	60
Sampled	0.461742817305362	60
Random	0.835409723354689	60
Sampled	0.50866315730825	60
Random	0.451321587385889	60
Sampled	0.486370324229946	60
Random	0.712385308891269	60
Sampled	0.515433440718751	60
Random	0.987211080600507	60
Sampled	0.476585814545876	60
Random	0.53738428730935	60
Sampled	0.445523492393753	60
Random	0.679932074889273	60
Sampled	0.493391231660262	60
Random	0.830371790535991	60
Sampled	0.562308364168673	60
Random	0.785778734570095	60
Sampled	0.456820389977437	60
Random	0.387369303460169	60
Sampled	0.489236167615037	60
Random	0.538118830928148	60
Sampled	0.518473665812789	60
Random	0.591786271637536	60
Sampled	0.464951708801592	60
Random	0.543218954344022	60
Sampled	0.521631750796664	60
Random	0.495537292275068	60
Sampled	0.457769489183778	60
Random	0.666493714435817	60
Sampled	0.543470448435089	60
Random	0.569038185891702	60
Sampled	0.452461736394212	60
Random	0.543061150374251	60
Sampled	0.544621659326739	60
Random	1.00637564905077	60
Sampled	0.464365812063942	60
Random	1.30336302693315	60
Sampled	0.550118837912997	60
Random	0.59948641231134	60
Sampled	0.503006681180889	60
Random	0.900183789317601	60
Sampled	0.603226663751	60
Random	0.666895610381583	60
Sampled	0.436705631444218	60
Random	0.456470071881524	60
Sampled	0.488153747393509	60
Random	1.08422621113121	60
Sampled	0.488898305894	60
Random	1.05678355017062	60
Sampled	0.546828631761731	60
Random	0.454516740482761	60
Sampled	0.381645198223787	60
Random	0.525098676140839	60
Sampled	0.420525963592334	60
Random	0.638093661956975	60
Sampled	0.568991673678461	60
Random	0.666870452272164	60
Sampled	0.529474694369573	60
Random	0.781400155117724	60
Sampled	0.533958724223684	60
Random	0.924791127501086	60
Sampled	0.405014389118542	60
Random	0.888119572365685	60
Sampled	0.52095277461879	60
Random	0.454513536256652	60
Sampled	0.451999292495542	60
Random	1.03170855622798	60
Sampled	0.520965414607493	60
Random	0.803931700834062	60
Sampled	0.546543249307802	60
Random	0.85102346452094	60
Sampled	0.501841731772225	60
Random	0.792620257087201	60
Sampled	0.498166291735239	60
Random	1.0181550040366	60
Sampled	0.521451004806879	60
Random	0.53371283528564	60
Sampled	0.524704698346695	60
Random	0.490262487832162	60
Sampled	0.433816743705575	60
Random	0.398155315423546	60
Sampled	0.403498815325244	60
Random	0.632601631764301	60
Sampled	0.501073012493966	60
Random	1.02838044632155	60
Sampled	0.399132191919896	60
Random	0.452110187090971	60
Sampled	0.446503938787904	60
Random	0.468541551081013	60
Sampled	0.535397997012817	60
Random	0.880027715889706	60
Sampled	0.508193611662742	60
Random	0.72802870058074	60
Sampled	0.37979176330636	60
Random	0.883693354835834	60
Sampled	0.532459241709766	60
Random	0.722312488141088	60
Sampled	0.548431321240985	60
Random	0.927335007715632	60
Sampled	0.451713459642334	60
Random	0.508515915702027	60
Sampled	0.433225865105613	60
Random	0.742115246579997	60
Sampled	0.506504012598012	60
Random	0.480249249468492	60
Sampled	0.465176878538066	60
Random	0.972310648726463	60
Sampled	0.581800546660508	60
Random	0.476868382799053	60
Sampled	0.5188104541237	60
Random	0.460976871756405	60
Sampled	0.504520532539161	60
Random	0.745547834419582	60
Sampled	0.53992541944596	60
Random	0.918133909565413	60
Sampled	0.505564873400427	60
Random	0.324368961536001	60
Sampled	0.510894260894511	60
Random	0.824343377889619	60
Sampled	0.608418874940372	60
Random	0.813810708267716	60
Sampled	0.465412856467308	60
Random	0.507297375715633	60
Sampled	0.40460136543034	60
Random	0.933702005919889	60
Sampled	0.531866299503255	60
Random	0.384862439735365	60
Sampled	0.521864273022109	60
Random	1.04700960787308	60
Sampled	0.5225771663105	60
Random	0.87669468644058	60
Sampled	0.338272287367003	60
Random	1.10987427138265	60
Sampled	0.519229861698251	60
Random	0.499429331827555	60
Sampled	0.546719165038207	60
Random	0.590854287101869	60
Sampled	0.536956986403536	60
Random	0.889449794178606	60
Sampled	0.592284657390513	60
Random	0.492964411073804	60
Sampled	0.589467596321868	60
Random	0.642044816354717	60
Sampled	0.482043912678736	60
Random	0.397836103590091	60
Sampled	0.325581221197296	60
Random	0.733832962453748	60
Sampled	0.351520480221491	60
Random	0.550335260498462	60
Sampled	0.544020289925821	60
Random	0.953910388107542	60
Sampled	0.462856566637218	60
Random	0.889775588360605	60
Sampled	0.46080249072159	60
Random	0.916759229826786	60
Sampled	0.519635102946752	60
Random	0.525989418741741	60
Sampled	0.509446574490136	60
Random	0.794147203032774	60
Sampled	0.440734866741192	60
Random	0.634165414736244	60
Sampled	0.527985320460155	60
Random	0.385101986740323	60
Sampled	0.465113893795932	60
Random	0.41752031976444	60
Sampled	0.580448084451851	60
Random	0.911155104498212	60
Sampled	0.644454801263335	60
Random	0.540524326804004	60
Sampled	0.505540490684769	60
Random	0.499558417376873	60
Sampled	0.437346027202577	60
Random	0.442177979437387	60
Sampled	0.529199404249439	60
Random	0.715397052813285	60
Sampled	0.421812094133706	60
Random	0.949650649231865	60
Sampled	0.436228126037611	60
Random	0.716569031004156	60
Sampled	0.501300487608281	60
Random	0.764239722956657	60
Sampled	0.386289073271332	60
Random	0.487767351956111	60
Sampled	0.426699060026018	60
Random	0.912864301144023	60
Sampled	0.386149673019708	60
Random	0.65803308910769	60
Sampled	0.526003390621818	60
Random	0.548452311575248	60
Sampled	0.53890709803604	60
Random	0.585433413274415	60
Sampled	0.492090146536534	60
Random	1.06505025302146	60
Sampled	0.492562267282201	60
Random	0.637743236322395	60
Sampled	0.469011502498033	60
Random	0.698588473741237	60
Sampled	0.390464492987693	60
Random	0.325792288861277	60
Sampled	0.50658074045095	60
Random	0.393199451564025	60
Sampled	0.402435868796605	60
Random	0.607196449209062	60
Sampled	0.584336230018591	60
Random	0.425464955702724	60
Sampled	0.498960400175015	60
Random	0.527884156490773	60
Sampled	0.54501106288316	60
Random	0.771470171078661	60
Sampled	0.502187587883853	60
Random	0.746105182347335	60
Sampled	0.530398985564359	60
Random	0.500731966583622	60
Sampled	0.495876227480396	60
Random	0.747498605393179	60
Sampled	0.474891490355696	60
Random	0.760862044397507	60
Sampled	0.632790079053033	60
Random	0.648181723898598	60
Sampled	0.678568956484429	60
Random	0.783132325225333	60
Sampled	0.641267463130764	60
Random	0.377821082407973	60
Sampled	0.491269908940265	60
Random	0.496475958745933	60
Sampled	0.512991158741672	60
Random	0.592052297784151	60
Sampled	0.522522912142277	60
Random	0.436293070220989	60
Sampled	0.51443482203761	60
Random	0.592866234480518	60
Sampled	0.472626307489124	60
Random	0.417519029182019	60
Sampled	0.599953939917669	60
Random	0.661518817688888	60
Sampled	0.453806313824461	60
Random	0.539438956462664	60
Sampled	0.436818998390102	60
Random	0.630324962240609	60
Sampled	0.511680756597386	60
Random	0.974102000302349	60
Sampled	0.498263824354537	60
Random	0.829158283866626	60
Sampled	0.403220021472135	60
Random	0.801393954468501	60
Sampled	0.623026845064973	60
Random	0.943998042572459	60
Sampled	0.466878259422093	60
Random	0.65984520628127	60
Sampled	0.442004407087704	60
Random	1.03935560827454	60
Sampled	0.530072331681734	60
Random	0.748737989879946	60
Sampled	0.447324142883746	60
Random	0.726707624153084	60
Sampled	0.548901874398194	60
Random	0.727913361227538	60
Sampled	0.46078644950263	60
Random	0.672811831128404	60
Sampled	0.549184558187644	60
Random	0.777983152604567	60
Sampled	0.525019488207473	60
Random	1.32960338808758	60
Sampled	0.440384372628404	60
Random	0.678101030381217	60
Sampled	0.407789625007895	60
Random	0.465026529140478	60
Sampled	0.570587145782627	60
Random	1.10429015340074	60
Sampled	0.396051401538526	60
Random	1.09064947843111	60
Sampled	0.527014820260064	60
Random	0.746399209152592	60
Sampled	0.354086559866003	60
Random	0.646522285377354	60
Sampled	0.510892326641814	60
Random	1.07325949857024	60
Sampled	0.438106668152274	60
Random	1.01676497853563	60
Sampled	0.519605169514048	60
Random	0.866175725148952	60
Sampled	0.464922971307343	60
Random	0.462937161234836	60
Sampled	0.541328547632132	60
Random	0.94012207305125	60
Sampled	0.466391797131598	60
Random	0.961291546457681	60
Sampled	0.643603973931446	60
Random	0.743201831883913	60
Sampled	0.564780413570341	60
Random	0.469535278914718	60
Sampled	0.514622614485893	60
Random	0.83034137071596	60
Sampled	0.484215960728346	60
Random	0.65414002848051	60
Sampled	0.494650878428334	60
Random	0.746150097788539	60
Sampled	0.434316307662006	60
Random	0.486583300211765	60
Sampled	0.496357723029706	60
Random	1.0143594973013	60
Sampled	0.499828964657991	60
Random	0.657856893727568	60
Sampled	0.469301975970739	60
Random	0.508216446464989	60
Sampled	0.484521672304705	60
Random	0.668703409736776	60
Sampled	0.596526922480946	60
Random	0.864774305190886	60
Sampled	0.345222600326773	60
Random	0.431472848042652	60
Sampled	0.464789881669702	60
Random	0.735434190116972	60
Sampled	0.542913373934015	60
Random	0.671370695575434	60
Sampled	0.434088580441038	60
Random	1.20719479862683	60
Sampled	0.52196018822064	60
Random	0.434773782061528	60
Sampled	0.483892226369678	60
Random	1.08980029021313	60
Sampled	0.562659808913563	60
Random	1.01638835114554	60
Sampled	0.542189852816103	60
Random	0.845805327120241	60
Sampled	0.483434624880668	60
Random	1.05835357074636	60
Sampled	0.542992826381424	60
Random	0.405710797843966	60
Sampled	0.314160866457834	60
Random	0.688651147230995	60
Sampled	0.545630615913055	60
Random	0.697820535520434	60
Sampled	0.40040835570762	60
Random	0.633521548644518	60
Sampled	0.50586846251376	60
Random	0.691253982986207	60
Sampled	0.567819012635893	60
Random	0.922815835802803	60
Sampled	0.429333111465139	60
Random	0.651039137128234	60
Sampled	0.573243403256135	60
Random	0.801245366659295	60
Sampled	0.593907678098674	60
Random	1.17264494720887	60
Sampled	0.578353564185358	60
Random	1.13652840099975	60
Sampled	0.581011804079941	60
Random	0.614735807916862	60
Sampled	0.44480928898525	60
Random	0.731873702517669	60
Sampled	0.427567729497133	60
Random	0.531533380855714	60
Sampled	0.412567783948848	60
Random	0.768450306811044	60
Sampled	0.536691735994003	60
Random	0.601239779857896	60
Sampled	0.572698176957528	60
Random	0.784242778994038	60
Sampled	0.506005763897033	60
Random	1.06278228500948	60
Sampled	0.551418208969055	60
Random	0.78963898995013	60
Sampled	0.51089141596449	60
Random	0.530614836433904	60
Sampled	0.461383796220999	60
Random	1.15791186702156	60
Sampled	0.427500651677836	60
Random	0.625171372551355	60
Sampled	0.532700728965036	60
Random	0.566859761240823	60
Sampled	0.587518381418839	60
Random	0.887897867078281	60
Sampled	0.459073892541059	60
Random	0.744312778200205	60
Sampled	0.462503353285245	60
Random	1.34509142790623	60
Sampled	0.53169353733627	60
Random	0.832346112823668	60
Sampled	0.541822358607823	60
Random	0.444356820762036	60
Sampled	0.56930754096803	60
Random	0.690260765781075	60
Sampled	0.54268018834905	60
Random	0.594415490344716	60
Sampled	0.445727485355576	60
Random	0.649127932577878	60
Sampled	0.513726345736679	60
Random	0.83387430088849	60
Sampled	0.460737310570481	60
Random	0.708268835351822	60
Sampled	0.447886694565995	60
Random	0.617053244926503	60
Sampled	0.54671732183275	60
Random	0.499738597722616	60
Sampled	0.570906282568071	60
Random	0.451189007003337	60
Sampled	0.444377415309486	60
Random	0.78419137523722	60
Sampled	0.409489030224745	60
Random	0.587266757630918	60
Sampled	0.521278780632024	60
Random	0.542214910803706	60
Sampled	0.389848535882547	60
Random	0.943291264475248	60
Sampled	0.47416166393261	60
Random	1.05939356562615	60
Sampled	0.540067171795085	60
Random	0.674102702954556	60
Sampled	0.52739171074042	60
Random	0.679412911925437	60
Sampled	0.480483931020255	60
Random	0.850293740627431	60
Sampled	0.471034643179473	60
Random	0.499920332127361	60
Sampled	0.499168957113166	60
Random	0.707274287852141	60
Sampled	0.426162631758461	60
Random	1.09473811575168	60
Sampled	0.520069946101908	60
Random	1.09135243597133	60
Sampled	0.420054652763349	60
Random	0.924423603904514	60
Sampled	0.483026473407594	60
Random	1.12698481409104	60
Sampled	0.40486709060149	60
Random	0.422983210191095	60
Sampled	0.512080366065432	60
Random	0.728785253767422	60
Sampled	0.499856019425023	60
Random	0.712722914402751	60
Sampled	0.426028576954229	60
Random	0.600424705701009	60
Sampled	0.44623212874922	60
Random	0.419801748081743	60
Sampled	0.69111731870564	60
Random	0.737796656639643	60
Sampled	0.429497205721269	60
Random	1.37853173691485	60
Sampled	0.455519687499445	60
Random	0.824708595343279	60
Sampled	0.452813439118536	60
Random	0.737361608094742	60
Sampled	0.553694407209605	60
Random	0.367105128924099	60
Sampled	0.503717546838284	60
Random	0.439311396304442	60
Sampled	0.435300652171277	60
Random	0.823752119073586	60
Sampled	0.480475434525587	60
Random	0.686548257579428	60
Sampled	0.519125159049308	60
Random	0.847050116998373	60
Sampled	0.550467738883942	60
Random	0.573149105487198	60
Sampled	0.417293395301879	60
Random	0.395933504961075	60
Sampled	0.461162226849358	60
Random	0.564160360683898	60
Sampled	0.509865386252324	60
Random	0.894935387169199	60
Sampled	0.501095207294031	60
Random	0.418281221718719	60
Sampled	0.533888795256137	60
Random	0.935027409212826	60
Sampled	0.53586443179835	60
Random	0.665256370617952	60
Sampled	0.572327477431495	60
Random	0.503592989551208	60
Sampled	0.693932398428768	60
Random	0.554269199198545	60
Sampled	0.664000285252473	60
Random	0.717961320852285	60
Sampled	0.470872634313098	60
Random	0.593786057395406	60
Sampled	0.478117517004295	60
Random	0.70084655580685	60
Sampled	0.563852374066267	60
Random	0.465471190872817	60
Sampled	0.458674119139173	60
Random	0.870121879366923	60
Sampled	0.43331234218939	60
Random	1.13172724070591	60
Sampled	0.513867508339741	60
Random	0.70946155289642	60
Sampled	0.551335953383785	60
Random	1.20135929005682	60
Sampled	0.508176209871493	60
Random	0.471374270481603	60
Sampled	0.612184819615905	60
Random	0.612376405783804	60
Sampled	0.460249180787553	60
Random	0.775922942710285	60
Sampled	0.502586064493277	60
Random	0.551979030522612	60
Sampled	0.575383758809645	60
Random	0.866331320905238	60
Sampled	0.663311110972737	60
Random	0.482133305739702	60
Sampled	0.460161376417742	60
Random	1.00513615085813	60
Sampled	0.447420748538559	60
Random	1.06513332602295	60
Sampled	0.324592327324336	60
Random	0.368616106642865	60
Sampled	0.429390325846739	60
Random	0.797379403398881	60
Sampled	0.412847666175808	60
Random	0.624983031923243	60
Sampled	0.40854593484087	60
Random	0.84204134740626	60
Sampled	0.577126353211979	60
Random	0.834969723052217	60
Sampled	0.474529482822167	60
Random	0.520154442834781	60
Sampled	0.4404304476627	60
Random	0.465495225803119	60
Sampled	0.406192731231982	60
Random	1.21490786864883	60
Sampled	0.494701287271312	60
Random	1.02999942492083	60
Sampled	0.369983049000815	60
Random	0.964352363225988	60
Sampled	0.468141511511011	60
Random	0.610617606793989	60
Sampled	0.430275575285209	60
Random	1.1018393781762	60
Sampled	0.475974610289239	60
Random	1.15090543455023	60
Sampled	0.37232664999568	60
Random	0.870200501094757	60
Sampled	0.524215843074149	60
Random	0.681855327891969	60
Sampled	0.439022363572919	60
Random	0.915384182012514	60
Sampled	0.585006773625263	60
Random	1.00768752887109	60
Sampled	0.484143624617314	60
Random	0.616489164548703	60
Sampled	0.462519288136625	60
Random	1.11035825441022	60
Sampled	0.420934446840722	60
Random	1.1747980921356	60
Sampled	0.528759039459414	60
Random	0.785376151425309	60
Sampled	0.479069737074867	60
Random	0.740569965503265	60
Sampled	0.553928668252165	60
Random	0.818804584949656	60
Sampled	0.566952693043809	60
Random	0.845680690932396	60
Sampled	0.422384199856813	60
Random	1.01391040612926	60
Sampled	0.472836623776139	60
Random	0.503468369946415	60
Sampled	0.483990966190812	60
Random	0.960863165622157	60
Sampled	0.531733709725736	60
Random	1.25863790950902	60
Sampled	0.540399343711962	60
Random	0.927040103955037	60
Sampled	0.421085379555451	60
Random	0.774905161170102	60
Sampled	0.389246005498004	60
Random	0.730508097638234	60
Sampled	0.569660996156565	60
Random	0.637199480616787	60
Sampled	0.380267261713205	60
Random	0.483380826171893	60
Sampled	0.422343345430107	60
Random	1.01620066062219	60
Sampled	0.501656012830804	60
Random	0.743432345749133	60
Sampled	0.608129911397877	60
Random	0.741732498552889	60
Sampled	0.494352650786461	60
Random	0.866696489058368	60
Sampled	0.428609207468926	60
Random	1.0197346066031	60
Sampled	0.463109009086006	60
Random	0.953674092605472	60
Sampled	0.396674841506323	60
Random	1.09543786082252	60
Sampled	0.525149090079541	60
Random	1.26134339489113	60
Sampled	0.416974755267049	60
Random	1.46512469589392	60
Sampled	0.463448979722628	60
Random	0.387180542397454	60
Sampled	0.529824052129676	60
Random	0.51417946885437	60
Sampled	0.559074903703845	60
Random	0.773426541490276	60
Sampled	0.430300426823047	60
Random	0.995337577832608	60
Sampled	0.505634105313532	60
Random	0.882099963683043	60
Sampled	0.608721020096427	60
Random	0.622784648447917	60
Sampled	0.63765804340553	60
Random	0.679357060454372	60
Sampled	0.495215522391996	60
Random	0.602556762321316	60
Sampled	0.583171513996713	60
Random	0.65345699233143	60
Sampled	0.469727186999126	60
Random	0.731333757187702	60
Sampled	0.538274605495862	60
Random	0.751437989621139	60
Sampled	0.63825786757186	60
Random	0.708643541406722	60
Sampled	0.449567334372485	60
Random	1.00167002885604	60
Sampled	0.480167372189653	60
Random	0.588133598281951	60
Sampled	0.531622115655423	60
Random	0.547777473630841	60
Sampled	0.408912558290041	60
Random	0.431072000234875	60
Sampled	0.363733896873426	60
Random	0.495986968567757	60
Sampled	0.524093653934152	60
Random	0.571312667348767	60
Sampled	0.513156138711104	60
Random	0.967403070957225	60
Sampled	0.464820250121116	60
Random	0.764379850549521	60
Sampled	0.512243868933347	60
Random	0.893698827018049	60
Sampled	0.50512546145302	60
Random	0.616177930208188	60
Sampled	0.495076275769161	60
Random	0.412001618422521	60
Sampled	0.516154490064453	60
Random	1.21245918434311	60
Sampled	0.444377041265952	60
Random	0.631389431186335	60
Sampled	0.387837152791426	60
Random	1.0756055116152	60
Sampled	0.456358018252098	60
Random	0.419833216104111	60
Sampled	0.47810758887337	60
Random	0.739791521950947	60
Sampled	0.486712914154502	60
Random	0.474621442334631	60
Sampled	0.452900878047543	60
Random	0.736792611426044	60
Sampled	0.502256269755765	60
Random	0.971405923101906	60
Sampled	0.401657498521712	60
Random	0.897828937166704	60
Sampled	0.405446914921986	60
Random	1.01342852643914	60
Sampled	0.486993669385841	60
Random	0.747669813166055	60
Sampled	0.569108572803414	60
Random	0.556465010728133	60
Sampled	0.451575246671809	60
Random	0.426115719684764	60
Sampled	0.500660861822942	60
Random	0.577005596788521	60
Sampled	0.409709941778408	60
Random	0.456035268481927	60
Sampled	0.527612775547923	60
Random	1.06417102579206	60
Sampled	0.429975082024002	60
Random	0.592350521544217	60
Sampled	0.498033479517593	60
Random	0.726341387741264	60
Sampled	0.470231043918574	60
Random	1.33652648286783	60
Sampled	0.467186465075502	60
Random	1.12168728596755	60
Sampled	0.452706048856303	60
Random	0.896837166582646	60
Sampled	0.492931685312258	60
Random	0.511993025344047	60
Sampled	0.503354226337592	60
Random	0.662806249375524	60
Sampled	0.454412719051848	60
Random	0.77615188792871	60
Sampled	0.626431061841737	60
Random	0.571391499840279	60
Sampled	0.478602955843562	60
Random	0.687441306035481	60
Sampled	0.495762398694362	60
Random	0.4590879122535	60
Sampled	0.530835575365706	60
Random	0.680457370720125	60
Sampled	0.470758017394907	60
Random	0.574631142164039	60
Sampled	0.565808607541826	60
Random	0.97234109091393	60
Sampled	0.67187179645959	60
Random	0.798756583404467	60
Sampled	0.473713242017005	60
Random	0.555127534220847	60
Sampled	0.451172994230531	60
Random	0.38629074600012	60
Sampled	0.372210860849964	60
Random	0.448429112333196	60
Sampled	0.522186094805962	60
Random	0.800619186100635	60
Sampled	0.394415336023597	60
Random	0.452173213090307	60
Sampled	0.496118435423895	60
Random	0.953278257291203	60
Sampled	0.582104315813807	60
Random	0.481148552001855	60
Sampled	0.556843465446434	60
Random	0.620268962348105	60
Sampled	0.468128115715412	60
Random	0.697864714675255	60
Sampled	0.585434133538301	60
Random	0.795695045094178	60
Sampled	0.547693683292531	60
Random	0.92142730083645	60
Sampled	0.467878136815421	60
Random	0.581731241718906	60
Sampled	0.47218026619777	60
Random	0.639555992746083	60
Sampled	0.474991995022424	60
Random	0.56858876305377	60
Sampled	0.542997528285177	60
Random	0.820014076177421	60
Sampled	0.56180464089297	60
Random	0.536063246273605	60
Sampled	0.638502734679991	60
Random	1.09696832182661	60
Sampled	0.486987515183945	60
Random	0.869249373179536	60
Sampled	0.536457247599507	60
Random	0.513276836228689	60
Sampled	0.525099589774218	60
Random	0.78975568449459	60
Sampled	0.400266046007209	60
Random	0.611197570659823	60
Sampled	0.516502021594914	60
Random	0.535730537750138	60
Sampled	0.555661360125144	60
Random	0.942247292096298	60
Sampled	0.592037917200179	60
Random	0.650319096309862	60
Sampled	0.546873528465445	60
Random	0.561235352042989	60
Sampled	0.380413565432923	60
Random	0.929550977829569	60
Sampled	0.510662297698279	60
Random	0.779604187288592	60
Sampled	0.445528932829906	60
Random	0.821468128681097	60
Sampled	0.47458015075465	60
Random	0.472905662913061	60
Sampled	0.515551874137567	60
Random	0.96794832727083	60
Sampled	0.466826974540465	60
Random	0.538406161703476	60
Sampled	0.496460133690227	60
Random	0.566990004774419	60
Sampled	0.514275744653104	60
Random	0.406795100336542	60
Sampled	0.50185794467444	60
Random	0.701181825358946	60
Sampled	0.531784712263803	60
Random	0.684573150877232	60
Sampled	0.45925816987213	60
Random	1.11872147832237	60
Sampled	0.488636547166476	60
Random	0.368026134806621	60
Sampled	0.511073071383653	60
Random	0.517361922411348	60
Sampled	0.504035133497801	60
Random	0.941025699558808	60
Sampled	0.461301697298682	60
Random	0.605823350655359	60
Sampled	0.441287896704437	60
Random	0.603311598236715	60
Sampled	0.49687291575205	60
Random	0.628466003075562	60
Sampled	0.482752036790586	60
Random	0.692778962435625	60
Sampled	0.578957164872065	60
Random	1.27676986027049	60
Sampled	0.475194834713616	60
Random	0.41340626790877	60
Sampled	0.468313100604889	60
Random	0.811059428613468	60
Sampled	0.562423856961635	60
Random	0.721471601758499	60
Sampled	0.468679247593546	60
Random	0.949669891270837	60
Sampled	0.415340509919602	60
Random	0.398479834940925	60
Sampled	0.486646544735027	60
Random	0.467682225087147	60
Sampled	0.418441128943442	60
Random	0.709605948725478	60
Sampled	0.576868249515665	60
Random	0.787799479978096	60
Sampled	0.51358492204922	60
Random	0.998318582239695	60
Sampled	0.487119578702851	60
Random	0.466848619257767	60
Sampled	0.471363387414949	60
Random	0.692753494309316	60
Sampled	0.474793968856705	60
Random	0.805584722167939	60
Sampled	0.703243744681088	60
Random	0.450282440441861	60
Sampled	0.501042286803703	60
Random	0.655964333409891	60
Sampled	0.436575611465707	60
Random	0.462991778442732	60
Sampled	0.503388173689265	60
Random	0.937012697425622	60
Sampled	0.54807106820757	60
Random	0.4301167844387	60
Sampled	0.519302727608693	60
Random	0.490474356985833	60
Sampled	0.452982804754101	60
Random	0.596578698236643	60
Sampled	0.489200594366996	60
Random	0.654571803362922	60
Sampled	0.595305020704306	60
Random	0.99713049326773	60
Sampled	0.554147574930894	60
Random	0.457932909082482	60
Sampled	0.481688097095329	60
Random	0.765124774584407	60
Sampled	0.477898029513147	60
Random	0.486494311193392	60
Sampled	0.491163427642115	60
Random	0.68674484616891	60
Sampled	0.467050285084957	60
Random	0.924617110610475	60
Sampled	0.510666629425356	60
Random	0.828336563301099	60
Sampled	0.419055023449165	60
Random	0.965658757043647	60
Sampled	0.422404206015974	60
Random	0.789018656923775	60
Sampled	0.603864757679977	60
Random	0.456198754821345	60
Sampled	0.442580846885129	60
Random	0.722460467775351	60
Sampled	0.497985781560669	60
Random	0.623424439064554	60
Sampled	0.472359960735378	60
Random	0.748516397169343	60
Sampled	0.366986662164153	60
Random	0.652753928556722	60
Sampled	0.541697702331007	60
Random	0.920794838293119	60
Sampled	0.47271550562337	60
Random	0.757626820929067	60
Sampled	0.487329923895308	60
Random	1.11196893206814	60
Sampled	0.499465368294513	60
Random	0.737208915748933	60
Sampled	0.573979221935955	60
Random	0.474677520832541	60
Sampled	0.507069799808412	60
Random	0.737751597507734	60
Sampled	0.519710816444648	60
Random	0.536921421796309	60
Sampled	0.509283118345078	60
Random	0.455416116994567	60
Sampled	0.39875440162564	60
Random	0.785534967360148	60
Sampled	0.516736762837117	60
Random	0.62888213388286	60
Sampled	0.341305433601386	60
Random	0.953673924924402	60
Sampled	0.427722330239337	60
Random	0.997000800156731	60
Sampled	0.357861406366607	60
Random	0.457538641213974	60
Sampled	0.602314680993724	60
Random	0.580896699337286	60
Sampled	0.520344113189124	60
Random	1.24137817840481	60
Sampled	0.470685606613509	60
Random	0.641708216664324	60
Sampled	0.46948681493494	60
Random	0.443605144242652	60
Sampled	0.456497887833678	60
Random	0.712103251381229	60
Sampled	0.491425351705656	60
Random	0.470506879855989	60
Sampled	0.50419279274196	60
Random	1.02556454031593	60
Sampled	0.522816230202825	60
Random	0.708497267345074	60
Sampled	0.447262705378319	60
Random	1.18060462419479	60
Sampled	0.485960781254177	60
Random	0.684937064762023	60
Sampled	0.486263841161977	60
Random	0.461131324468738	60
Sampled	0.474567510677242	60
Random	0.592338986039875	60
Sampled	0.444432679276009	60
Random	0.434210706217422	60
Sampled	0.447027067717363	60
Random	0.464956744324541	60
Sampled	0.56574881258036	60
Random	0.624417637976546	60
Sampled	0.421962944213121	60
Random	0.678805821921873	60
Sampled	0.53099834553315	60
Random	0.548657685562937	60
Sampled	0.525116389940333	60
Random	1.23464389856162	60
Sampled	0.523853720344832	60
Random	0.986844341238384	60
Sampled	0.49835084818397	60
Random	1.04265981910549	60
Sampled	0.444020768942964	60
Random	0.780679581915522	60
Sampled	0.480595969514715	60
Random	0.553178513093832	60
Sampled	0.51882166116471	60
Random	0.550551046169015	60
Sampled	0.407275038279097	60
Random	0.870597471013594	60
Sampled	0.455474670677931	60
Random	0.955553768228965	60
Sampled	0.526299886773219	60
Random	0.580403868592299	60
Sampled	0.554393480455501	60
Random	0.424735035697801	60
Sampled	0.51911837415778	60
Random	0.887099632381165	60
Sampled	0.485257283424662	60
Random	0.646301685837769	60
Sampled	0.469767853431852	60
Random	1.104567878388	60
Sampled	0.581817207603199	60
Random	1.13246535199	60
Sampled	0.380680455727704	60
Random	0.826158578580924	60
Sampled	0.475896007642429	60
Random	0.480884626920427	60
Sampled	0.43206043925379	60
Random	1.21240476353022	60
Sampled	0.518766481630934	60
Random	0.703546178931389	60
Sampled	0.613080304044312	60
Random	0.586315173086404	60
Sampled	0.627267654361424	60
Random	1.04177055374167	60
Sampled	0.629180873233551	60
Random	0.459742574447594	60
Sampled	0.40852431810704	60
Random	0.316534733652911	60
Sampled	0.380207475812679	60
Random	0.490292898499971	60
Sampled	0.493410871892807	60
Random	0.635045726094254	60
Sampled	0.460316490223418	60
Random	0.439546494137983	60
Sampled	0.497143583064894	60
Random	1.28969135629563	60
Sampled	0.441751676372268	60
Random	0.44760347966173	60
Sampled	0.554029679220852	60
Random	0.568010842074751	60
Sampled	0.457790001500559	60
Random	0.821774244997694	60
Sampled	0.46136499575093	60
Random	0.503517838094206	60
Sampled	0.445149367022546	60
Random	0.392341409578198	60
Sampled	0.466105931812409	60
Random	0.942534151828821	60
Sampled	0.416702301030413	60
Random	0.405843874562207	60
Sampled	0.583815829372553	60
Random	0.427547125413957	60
Sampled	0.546751587128522	60
Random	0.423374042970245	60
Sampled	0.510301703763979	60
Random	0.815050550039858	60
Sampled	0.485006589387225	60
Random	0.827772573531158	60
Sampled	0.515316805873806	60
Random	0.802640327723534	60
Sampled	0.505827479356589	60
Random	1.26694445791621	60
Sampled	0.616221923770396	60
Random	0.477011920509359	60
Sampled	0.566308709449418	60
Random	0.985931764371077	60
Sampled	0.499913023950855	60
Random	1.03374023568831	60
Sampled	0.500953827302791	60
Random	0.698643140665732	60
Sampled	0.411829781392367	60
Random	1.08888341321531	60
Sampled	0.611213273615816	60
Random	0.725197506495567	60
Sampled	0.481428231215111	60
Random	0.647039895537898	60
Sampled	0.447556101737965	60
Random	0.447167482766161	60
Sampled	0.601677101008424	60
Random	0.598642085785899	60
Sampled	0.542667275756728	60
Random	0.803765378327367	60
Sampled	0.325037818184268	60
Random	0.878686111871318	60
Sampled	0.463051970447829	60
Random	0.384557388057827	60
Sampled	0.49875991648382	60
Random	0.40356688050549	60
Sampled	0.479175561637299	60
Random	0.509175163881818	60
Sampled	0.548382554015229	60
Random	1.07063818246317	60
Sampled	0.473308603584118	60
Random	0.527660829732139	60
Sampled	0.442288254137151	60
Random	1.34491489529446	60
Sampled	0.469758113557438	60
Random	0.805569605387955	60
Sampled	0.556988632916042	60
Random	0.667162988426095	60
Sampled	0.425214237647682	60
Random	0.805154947395636	60
Sampled	0.480346657507697	60
Random	0.732533311069278	60
Sampled	0.428588243007089	60
Random	0.495168663669967	60
Sampled	0.430118885148844	60
Random	0.488477646901363	60
Sampled	0.555678564534023	60
Random	0.716720729379292	60
Sampled	0.461768291709759	60
Random	0.805876306662642	60
Sampled	0.600863031014087	60
Random	0.679264166066956	60
Sampled	0.509622800912837	60
Random	0.851250465117337	60
Sampled	0.519653791357766	60
Random	1.11164828465936	60
Sampled	0.46121209976589	60
Random	0.489132642023503	60
Sampled	0.388223520815446	60
Random	0.992119071217301	60
Sampled	0.456033157936075	60
Random	0.938216793637697	60
Sampled	0.439534199495741	60
Random	0.443340651991709	60
Sampled	0.580976375843958	60
Random	0.51214580551541	60
Sampled	0.478455271282131	60
Random	0.65060896168503	60
Sampled	0.549087859108655	60
Random	0.759951033954043	60
Sampled	0.479870620974225	60
Random	0.70510912232055	60
Sampled	0.428125745825986	60
Random	0.85212175300787	60
Sampled	0.554733755356415	60
Random	0.847919193395997	60
Sampled	0.47546752711113	60
Random	0.486766651294668	60
Sampled	0.530593338416616	60
Random	0.87956287711644	60
Sampled	0.41737124155566	60
Random	0.62982634755202	60
Sampled	0.400774716071622	60
Random	0.768787196168463	60
Sampled	0.582215014980006	60
Random	0.980131503460002	60
Sampled	0.458217983782665	60
Random	0.853170324563946	60
Sampled	0.482359041797982	60
Random	0.960262734352466	60
Sampled	0.534872612833947	60
Random	0.425738776004362	60
Sampled	0.414637979622413	60
Random	1.19993594746624	60
Sampled	0.418701126285024	60
Random	0.399318959434552	60
Sampled	0.427858899920341	60
Random	0.599050425335248	60
Sampled	0.487173541546857	60
Random	0.748978226234924	60
Sampled	0.405738864778618	60
Random	0.405967934927056	60
Sampled	0.540231488003	60
Random	0.945738279576997	60
Sampled	0.494633472827038	60
Random	0.919564591978938	60
Sampled	0.324217938385585	60
Random	0.896948404465632	60
Sampled	0.501846661119434	60
Random	0.933421079774756	60
Sampled	0.428393885654515	60
Random	0.410309240268404	60
Sampled	0.502889020503401	60
Random	0.496428663050753	60
Sampled	0.439319139602896	60
Random	0.844894848447493	60
Sampled	0.557480181692785	60
Random	0.731097363034973	60
Sampled	0.437439336632524	60
Random	0.540907772207107	60
Sampled	0.517802906100679	60
Random	1.03634188293454	60
Sampled	0.518098345204061	60
Random	0.307834644029848	60
Sampled	0.578539458312937	60
Random	0.759838393661444	60
Sampled	0.539102845739049	60
Random	0.535091351666028	60
Sampled	0.481843057273097	60
Random	0.735362384161376	60
Sampled	0.522597700148345	60
Random	0.811544120600683	60
Sampled	0.437444607477625	60
Random	0.609892582149201	60
Sampled	0.424942527657439	60
Random	0.630338218991533	60
Sampled	0.446809617245473	60
Random	0.483236411266588	60
Sampled	0.493217423805567	60
Random	0.491885006752968	60
Sampled	0.615595296990166	60
Random	0.522101514514537	60
Sampled	0.693020163898874	60
Random	0.611512189173264	60
Sampled	0.521604760767271	60
Random	0.663005405883463	60
Sampled	0.586483956265343	60
Random	0.516222129484867	60
Sampled	0.660099279152644	60
Random	0.824264660749165	60
Sampled	0.516392163400354	60
Random	0.902228885843969	60
Sampled	0.535159836035163	60
Random	0.510709049411122	60
Sampled	0.455866631598739	60
Random	0.518116629246158	60
Sampled	0.533432032761118	60
Random	0.60420378677813	60
Sampled	0.409804756896401	60
Random	0.64357996545913	60
Sampled	0.462961053384683	60
Random	0.47528401870763	60
Sampled	0.495604356307778	60
Random	0.727598499476747	60
Sampled	0.441965038585203	60
Random	0.854874751310706	60
Sampled	0.538148307428667	60
Random	0.555741527521111	60
Sampled	0.435343454837986	60
Random	0.961846846958532	60
Sampled	0.336939145127775	60
Random	0.490390152528751	60
Sampled	0.52493399033594	60
Random	0.821817017557927	60
Sampled	0.388625907760121	60
Random	0.405815849444243	60
Sampled	0.368954476297538	60
Random	0.397317493560261	60
Sampled	0.4328753918509	60
Random	0.879005927706611	60
Sampled	0.560382750675584	60
Random	0.530201488169416	60
Sampled	0.495083836381451	60
Random	0.502796833215626	60
Sampled	0.498129762443719	60
Random	0.548618773261901	60
Sampled	0.539756073703384	60
Random	1.06552015542286	60
Sampled	0.455019707812823	60
Random	1.04295722608677	60
Sampled	0.445741853342855	60
Random	0.845079691704032	60
Sampled	0.520719111466522	60
Random	1.08220750558589	60
Sampled	0.603225914754182	60
Random	0.873882180618184	60
Sampled	0.503324818454157	60
Random	0.470863353951772	60
Sampled	0.551697228958133	60
Random	0.961331918457213	60
Sampled	0.492592112695409	60
Random	1.23434707988726	60
Sampled	0.428290940758943	60
Random	0.327511184382111	60
Sampled	0.646251506902471	60
Random	0.606158015061415	60
Sampled	0.464325764384248	60
Random	0.438465022431071	60
Sampled	0.663425985320896	60
Random	0.764960329673227	60
Sampled	0.486501017294616	60
Random	0.929905924839009	60
Sampled	0.521186299911398	60
Random	0.499224827163336	60
Sampled	0.543992977654753	60
Random	0.78861516469976	60
Sampled	0.44574012917324	60
Random	0.528542835669346	60
Sampled	0.45642562989659	60
Random	0.582830381042256	60
Sampled	0.484752088033132	60
Random	0.427352283741326	60
Sampled	0.431474625695767	60
Random	0.518986691919197	60
Sampled	0.565190117150208	60
Random	0.631996090362636	60
Sampled	0.422851375400165	60
Random	0.45985915042956	60
Sampled	0.519105746509723	60
Random	0.358389423043838	60
Sampled	0.43661803801234	60
Random	0.947291962194878	60
Sampled	0.525356364641089	60
Random	0.471746621830176	60
Sampled	0.542995849355837	60
Random	0.494446206297436	60
Sampled	0.455550704234586	60
Random	0.513345398399033	60
Sampled	0.415537917650146	60
Random	0.840566044970489	60
Sampled	0.477085536474753	60
Random	0.790138675484933	60
Sampled	0.526361924061882	60
Random	1.03762498066901	60
Sampled	0.599839245352691	60
Random	0.455734044729861	60
Sampled	0.363291957812384	60
Random	0.457685379702699	60
Sampled	0.565610762802987	60
Random	0.610282265472253	60
Sampled	0.590310517555422	60
Random	0.419307809830809	60
Sampled	0.484567224381929	60
Random	0.674630773239708	60
Sampled	0.37064355645109	60
Random	0.879380727973266	60
Sampled	0.398153153174421	60
Random	0.616453056648938	60
Sampled	0.536610591243094	60
Random	0.930193956645509	60
Sampled	0.432438074330701	60
Random	0.889112802143211	60
Sampled	0.537701611395374	60
Random	0.563382006015624	60
Sampled	0.532435580254094	60
Random	0.540556020318767	60
Sampled	0.444856512587778	60
Random	0.397925340287603	60
Sampled	0.417836463587882	60
Random	1.06698788153761	60
Sampled	0.575687594494021	60
Random	0.778614344412627	60
Sampled	0.470488126042636	60
Random	0.289636590579475	60
Sampled	0.481848016311887	60
Random	0.639134265960965	60
Sampled	0.70974173308405	60
Random	0.363659325940026	60
Sampled	0.492721176167774	60
Random	0.453741702461707	60
Sampled	0.422882208554348	60
Random	0.649019503113111	60
Sampled	0.425334731882598	60
Random	0.592580875655993	60
Sampled	0.514480535366045	60
Random	0.763568264510022	60
Sampled	0.504803699633596	60
Random	1.06380317037413	60
Sampled	0.473561556886555	60
Random	0.565476438737502	60
Sampled	0.394855329459511	60
Random	0.614356148949273	60
Sampled	0.60026125536051	60
Random	0.522999979274406	60
Sampled	0.483267682143872	60
Random	0.870494265065076	60
Sampled	0.420867098012138	60
Random	0.596661368538742	60
Sampled	0.592881336277966	60
Random	0.759005815050209	60
Sampled	0.462594161275358	60
Random	0.484201335838831	60
Sampled	0.643958471041641	60
Random	0.704155892615262	60
Sampled	0.503706873062989	60
Random	0.460382809001503	60
Sampled	0.455527251924459	60
Random	0.642600518331429	60
Sampled	0.584647429209693	60
Random	0.588699068495906	60
Sampled	0.4934352342718	60
Random	0.825204931376019	60
Sampled	0.447569045155473	60
Random	0.575170173016932	60
Sampled	0.468340057236132	60
Random	0.5909247126514	60
Sampled	0.439373092408922	60
Random	0.483849161073055	60
Sampled	0.487521869660923	60
Random	0.742070553895469	60
Sampled	0.481648640010605	60
Random	0.770923780173096	60
Sampled	0.471952224808589	60
Random	0.885190629413257	60
Sampled	0.581546841544587	60
Random	0.546044686172393	60
Sampled	0.505905810195411	60
Random	0.391007692034723	60
Sampled	0.480034732351591	60
Random	0.853583048459901	60
Sampled	0.373903684191235	60
Random	0.723334545723626	60
Sampled	0.577296395771755	60
Random	0.496683771435284	60
Sampled	0.454479365033222	60
Random	0.965032337968349	60
Sampled	0.465624530114049	60
Random	0.981635628793366	60
Sampled	0.519918181419964	60
Random	0.49668761636118	60
Sampled	0.437924067141509	60
Random	0.713132806825729	60
Sampled	0.607974385262963	60
Random	0.59956362940335	60
Sampled	0.534178077875036	60
Random	0.696677455882575	60
Sampled	0.46568822261439	60
Random	0.766888052849072	60
Sampled	0.555840993245704	60
Random	0.879048853556849	60
Sampled	0.488884413691735	60
Random	0.381487179760623	60
Sampled	0.529274188120276	60
Random	0.635909872790472	60
Sampled	0.512266225750126	60
Random	1.12290268357808	60
Sampled	0.574364335776814	60
Random	0.402843790101992	60
Sampled	0.46004751962974	60
Random	0.546591420179411	60
Sampled	0.445175588458613	60
Random	0.570112522016861	60
Sampled	0.566639178216508	60
Random	1.07921861672632	60
Sampled	0.372090377607623	60
Random	0.469930313898823	60
Sampled	0.433177567616814	60
Random	0.662672742503505	60
Sampled	0.45094198586502	60
Random	0.925557977344662	60
Sampled	0.48387350685275	60
Random	1.14681540338581	60
Sampled	0.528660456129248	60
Random	0.630946705523129	60
Sampled	0.456572148327374	60
Random	0.69859610254882	60
Sampled	0.518292744814777	60
Random	0.262614500010436	60
Sampled	0.393874574151868	60
Random	0.892635680900131	60
Sampled	0.494423212404514	60
Random	0.697949992590679	60
Sampled	0.50007871230824	60
Random	0.420178450193184	60
Sampled	0.556636805423291	60
Random	0.569054527267673	60
Sampled	0.425558831905929	60
Random	0.431480229006743	60
Sampled	0.348515289168523	60
Random	1.18169193690422	60
Sampled	0.708497620882223	60
Random	1.15962428194865	60
Sampled	0.495054869482092	60
Random	0.429800474302856	60
Sampled	0.505593341364358	60
Random	0.596968265202107	60
Sampled	0.474000196438876	60
Random	0.757309021602267	60
Sampled	0.496700338490798	60
Random	0.687900209546201	60
Sampled	0.427385569596018	60
Random	0.599835557303615	60
Sampled	0.501298113323811	60
Random	1.0674187191886	60
Sampled	0.518877511428257	60
Random	0.805947902331251	60
Sampled	0.430192908471544	60
Random	0.739111401291407	60
Sampled	0.476578870091885	60
Random	0.989016203956819	60
Sampled	0.480637569998886	60
Random	0.475140427411588	60
Sampled	0.449867735014863	60
Random	0.509673640138737	60
Sampled	0.472464053891706	60
Random	0.442591442266792	60
Sampled	0.526044820095761	60
Random	0.457909149975279	60
Sampled	0.588684423764098	60
Random	0.944355482534563	60
Sampled	0.555289776775139	60
Random	0.609081410163365	60
Sampled	0.44538121260389	60
Random	0.367269126776145	60
Sampled	0.431405348158473	60
Random	0.762364396466754	60
Sampled	0.592482153992328	60
Random	1.00808521596614	60
Sampled	0.548395501072975	60
Random	0.87766040251815	60
Sampled	0.525490125373836	60
Random	0.379637726987018	60
Sampled	0.626617145913832	60
Random	0.480256596260973	60
Sampled	0.528550588082511	60
Random	0.898983792708178	60
Sampled	0.47088647705484	60
Random	0.745983207053135	60
Sampled	0.482465537503857	60
Random	0.617661239900899	60
Sampled	0.561883701325748	60
Random	0.750355200763595	60
Sampled	0.474062438991098	60
Random	0.697416105086305	60
Sampled	0.512008646819739	60
Random	0.766585286723177	60
Sampled	0.5601513292714	60
Random	0.709907381794391	60
Sampled	0.482086970426086	60
Random	0.783164713308633	60
Sampled	0.516726758361718	60
Random	0.696994790259136	60
Sampled	0.507442988684506	60
Random	0.871172149133668	60
Sampled	0.542702799866219	60
Random	0.572551042032172	60
Sampled	0.47224741712911	60
Random	0.658563390598145	60
Sampled	0.513343953427094	60
Random	0.415129774339049	60
Sampled	0.55264026569264	60
Random	1.07583815444137	60
Sampled	0.563783688099757	60
Random	0.59523442366254	60
Sampled	0.410649034899156	60
Random	0.574683688200264	60
Sampled	0.37903149016269	60
Random	0.519803986030985	60
Sampled	0.468847007758206	60
Random	0.419524664911369	60
Sampled	0.539253925825315	60
Random	0.540430938818364	60
Sampled	0.633377733517789	60
Random	0.976263843052802	60
Sampled	0.571349023311632	60
Random	0.573694393190138	60
Sampled	0.589511785584838	60
Random	0.705319887991252	60
Sampled	0.417190302155232	60
Random	0.611663761366878	60
Sampled	0.500656876281665	60
Random	0.997549561346495	60
Sampled	0.554035171392499	60
Random	0.721382252610988	60
Sampled	0.50967277436428	60
Random	0.465211443628545	60
Sampled	0.537028532514005	60
Random	0.664244397539995	60
Sampled	0.487804773463848	60
Random	0.431062456043842	60
Sampled	0.3976347376912	60
Random	0.922834934844536	60
Sampled	0.483115763801911	60
Random	0.902287174796317	60
Sampled	0.499839064927542	60
Random	0.599819855861269	60
Sampled	0.517978730633659	60
Random	0.789722647588055	60
Sampled	0.427203339367645	60
Random	1.08146329694563	60
Sampled	0.405778698811616	60
Random	0.730574574437426	60
Sampled	0.447284781915696	60
[truncated: 16,001 more rows]
