# Supplementary material for: A branching model of lineage differentiation underpinning the neurogenic potential of enteric glia
Source: Nat Commun. 2023 Sep 22;14:5904. doi: 10.1038/s41467-023-41492-3 (PMC10516949; doi:10.1038/s41467-023-41492-3)
Supplement: Supplementary file 6 — Source Data [file 41467_2023_41492_MOESM6_ESM.zip › source_data/FigS2d_msd_neuronal_7_pcs.csv]

type	value	trajectoryStart
Sampled	0.415991438407463	60
Random	0.896277379946566	60
Sampled	0.503309517787647	60
Random	0.818773649812701	60
Sampled	0.48519297226411	60
Random	0.534594529759661	60
Sampled	0.581524622595752	60
Random	0.626185172844186	60
Sampled	0.575379501071832	60
Random	0.764377005115227	60
Sampled	0.520626775408014	60
Random	0.446716397760577	60
Sampled	0.544942945408261	60
Random	0.745996101255966	60
Sampled	0.539988936952243	60
Random	0.940502853937373	60
Sampled	0.608025448842187	60
Random	0.558178501860838	60
Sampled	0.477527297267615	60
Random	0.771901408852493	60
Sampled	0.505530122069843	60
Random	0.720017459921333	60
Sampled	0.509064830060075	60
Random	0.975652524931697	60
Sampled	0.549784428298167	60
Random	1.1350622583393	60
Sampled	0.481204602895204	60
Random	0.568840328241382	60
Sampled	0.469079742115082	60
Random	0.858089933206982	60
Sampled	0.608306416642404	60
Random	1.00501757167583	60
Sampled	0.448389999046413	60
Random	0.540323618975561	60
Sampled	0.491355579819531	60
Random	0.629134937044995	60
Sampled	0.520985875344723	60
Random	0.664540329292738	60
Sampled	0.564819797477347	60
Random	0.755819714937993	60
Sampled	0.641441661689754	60
Random	0.865538874968038	60
Sampled	0.440134549905818	60
Random	0.812783908047937	60
Sampled	0.491922178415539	60
Random	1.10563587888002	60
Sampled	0.57149344853807	60
Random	0.630297499854983	60
Sampled	0.477264888445547	60
Random	0.9283358510007	60
Sampled	0.602412765340051	60
Random	0.554279282082611	60
Sampled	0.549565699424911	60
Random	0.606198353199639	60
Sampled	0.53725871322593	60
Random	0.777477364245519	60
Sampled	0.584257701472981	60
Random	0.834746524835977	60
Sampled	0.437196566045165	60
Random	0.855229638148814	60
Sampled	0.493116816560746	60
Random	0.791210409994688	60
Sampled	0.476015904746217	60
Random	0.627510189808004	60
Sampled	0.463057508895981	60
Random	0.851538697738199	60
Sampled	0.54232296206818	60
Random	0.550403099581774	60
Sampled	0.538724864498703	60
Random	0.705212833016965	60
Sampled	0.62324026116469	60
Random	0.511270133507356	60
Sampled	0.561671855882628	60
Random	0.427605616468042	60
Sampled	0.478634624890673	60
Random	0.397733545256805	60
Sampled	0.619595869727142	60
Random	0.870899477151519	60
Sampled	0.483909001041052	60
Random	0.922420453982297	60
Sampled	0.449306599003155	60
Random	0.642848755421495	60
Sampled	0.463214053667016	60
Random	0.62958785055904	60
Sampled	0.566471198446245	60
Random	0.773441979594892	60
Sampled	0.440051031149792	60
Random	0.787553459614272	60
Sampled	0.495220552387621	60
Random	1.06511444612845	60
Sampled	0.580597978530225	60
Random	0.819191274623731	60
Sampled	0.541034140714344	60
Random	0.855189202944789	60
Sampled	0.566323255748093	60
Random	0.949819659667534	60
Sampled	0.525975475778405	60
Random	0.855836779123004	60
Sampled	0.464735678095598	60
Random	0.533433313586998	60
Sampled	0.546783681783267	60
Random	0.553922585189365	60
Sampled	0.662976046032634	60
Random	0.909321360271866	60
Sampled	0.509632000954115	60
Random	0.563660381289983	60
Sampled	0.536985714580635	60
Random	1.01422906159043	60
Sampled	0.506929425583836	60
Random	0.527414176550353	60
Sampled	0.471318857344344	60
Random	0.757329308611904	60
Sampled	0.539217050843832	60
Random	0.691169384745025	60
Sampled	0.475395296336064	60
Random	0.829561128166003	60
Sampled	0.622139426731118	60
Random	0.508598041969301	60
Sampled	0.540933257384187	60
Random	0.873213473114861	60
Sampled	0.536822894477897	60
Random	0.784772185017336	60
Sampled	0.536096552125776	60
Random	0.682751428742421	60
Sampled	0.594662221075231	60
Random	0.658184698195135	60
Sampled	0.461282645587059	60
Random	0.549075828913168	60
Sampled	0.586067595307375	60
Random	0.549863424793714	60
Sampled	0.530938941435299	60
Random	0.405955935677473	60
Sampled	0.546225933522472	60
Random	0.490848886620973	60
Sampled	0.521736401226578	60
Random	0.381824151689922	60
Sampled	0.506692641976856	60
Random	0.531500379640276	60
Sampled	0.491481633190836	60
Random	0.547106510117296	60
Sampled	0.485372880283179	60
Random	0.910513374953662	60
Sampled	0.452451350701429	60
Random	0.928992781250143	60
Sampled	0.411422078576817	60
Random	0.936267682640317	60
Sampled	0.517360649300221	60
Random	0.949734335375801	60
Sampled	0.466121901651813	60
Random	0.682596793780904	60
Sampled	0.463997481451583	60
Random	0.41982512924733	60
Sampled	0.560386578221622	60
Random	0.652921267530979	60
Sampled	0.493476875165187	60
Random	0.596027866270911	60
Sampled	0.468829345211709	60
Random	0.811676392295679	60
Sampled	0.484178701327563	60
Random	0.778107637977858	60
Sampled	0.497483685100823	60
Random	0.639257072066273	60
Sampled	0.540575755794374	60
Random	0.494365801624539	60
Sampled	0.455044096979666	60
Random	0.891420801199095	60
Sampled	0.540260592228054	60
Random	0.729596285502816	60
Sampled	0.459309323679972	60
Random	0.643956145821754	60
Sampled	0.502014898887703	60
Random	0.95921753959452	60
Sampled	0.544752350179018	60
Random	0.745939789020607	60
Sampled	0.544025114128122	60
Random	0.986903996856793	60
Sampled	0.505727902332714	60
Random	0.511919629255166	60
Sampled	0.593147082473205	60
Random	0.577193783145685	60
Sampled	0.648648137251907	60
Random	0.594840761191514	60
Sampled	0.447733887911405	60
Random	0.412774936182262	60
Sampled	0.571040054436969	60
Random	0.937782592663786	60
Sampled	0.530634238485304	60
Random	0.548771043236528	60
Sampled	0.491877137402698	60
Random	0.76365868282883	60
Sampled	0.508793509318873	60
Random	0.976953380117902	60
Sampled	0.459109449979257	60
Random	0.558049499909767	60
Sampled	0.494544513301834	60
Random	0.811030940737874	60
Sampled	0.569789147537772	60
Random	0.58011509282827	60
Sampled	0.514268055238301	60
Random	0.839196470252432	60
Sampled	0.481601300810433	60
Random	0.831559500936579	60
Sampled	0.588844943286644	60
Random	0.954691246983409	60
Sampled	0.500220211374554	60
Random	0.998732596878344	60
Sampled	0.453395692921885	60
Random	0.658563123906314	60
Sampled	0.505140434901094	60
Random	1.13935763783354	60
Sampled	0.48667111868696	60
Random	0.671629150235561	60
Sampled	0.500040610319707	60
Random	0.525632628401716	60
Sampled	0.491201567940402	60
Random	0.406515190120462	60
Sampled	0.541360942355474	60
Random	0.511137753600787	60
Sampled	0.439890274838553	60
Random	0.699891817046967	60
Sampled	0.548517245984431	60
Random	0.907314258676825	60
Sampled	0.492656646936562	60
Random	0.842900952677197	60
Sampled	0.514202221007375	60
Random	0.933976746686676	60
Sampled	0.480127192836515	60
Random	1.00328719710336	60
Sampled	0.507321605547567	60
Random	0.543225331056517	60
Sampled	0.549770149960103	60
Random	0.787636954828692	60
Sampled	0.515043229852032	60
Random	0.698606755043502	60
Sampled	0.501514128868718	60
Random	0.838727948166319	60
Sampled	0.45268406436119	60
Random	0.429355772855158	60
Sampled	0.466588778875967	60
Random	0.903840899779503	60
Sampled	0.566096003710747	60
Random	0.628360758688327	60
Sampled	0.519009676820904	60
Random	0.577976020201457	60
Sampled	0.515428714453187	60
Random	0.611009503186658	60
Sampled	0.479814897340931	60
Random	0.54380347037656	60
Sampled	0.548072709251235	60
Random	0.869756088987303	60
Sampled	0.449348875385775	60
Random	0.768309120786875	60
Sampled	0.518633139786024	60
Random	0.84998724448242	60
Sampled	0.495283658721829	60
Random	0.946487878887862	60
Sampled	0.536410953717532	60
Random	0.917822379416107	60
Sampled	0.454054861763289	60
Random	0.639217439231181	60
Sampled	0.529957752761119	60
Random	0.725148770940728	60
Sampled	0.548940084042676	60
Random	0.972843708978337	60
Sampled	0.510946337585255	60
Random	0.548502038024803	60
Sampled	0.566260053436022	60
Random	0.458772371476458	60
Sampled	0.631627746448233	60
Random	0.625078420486019	60
Sampled	0.50245054887641	60
Random	0.774508046781334	60
Sampled	0.503129757603193	60
Random	0.650207894667067	60
Sampled	0.508325212445219	60
Random	0.523709031322869	60
Sampled	0.515078445674639	60
Random	0.546062925519856	60
Sampled	0.49325900129823	60
Random	0.697322822291639	60
Sampled	0.533279354224119	60
Random	0.765156576305879	60
Sampled	0.444553181874367	60
Random	0.594347806318451	60
Sampled	0.544890928593777	60
Random	0.479298541618942	60
Sampled	0.620523387186926	60
Random	0.668765638064344	60
Sampled	0.46653122244465	60
Random	0.496894784332221	60
Sampled	0.458857403680819	60
Random	0.926121980036111	60
Sampled	0.428436186706842	60
Random	0.619839960187413	60
Sampled	0.478136116281116	60
Random	0.586266664021328	60
Sampled	0.528570982094214	60
Random	0.480332698466326	60
Sampled	0.485615082532123	60
Random	0.709598775752737	60
Sampled	0.471317145074465	60
Random	0.600236113309989	60
Sampled	0.479978599156458	60
Random	0.718851832711836	60
Sampled	0.517252041033214	60
Random	1.19685640225061	60
Sampled	0.486135408951223	60
Random	0.682629854335879	60
Sampled	0.451975591932124	60
Random	0.888321540961832	60
Sampled	0.554828179604081	60
Random	0.962540148391549	60
Sampled	0.499969817537124	60
Random	1.05258302580472	60
Sampled	0.559844850570998	60
Random	0.527722410867353	60
Sampled	0.492464143057835	60
Random	0.492044606960303	60
Sampled	0.480889599841087	60
Random	0.880568994933471	60
Sampled	0.468905128662648	60
Random	0.698819470453983	60
Sampled	0.478678217396498	60
Random	0.632339863631393	60
Sampled	0.487905657680008	60
Random	0.828164157100054	60
Sampled	0.513563833874601	60
Random	0.806371914466068	60
Sampled	0.535457895753452	60
Random	0.744645813697051	60
Sampled	0.495354491983745	60
Random	0.909599617930393	60
Sampled	0.529668738607196	60
Random	0.529196302294784	60
Sampled	0.496577304768843	60
Random	0.8746563422346	60
Sampled	0.516990828908431	60
Random	0.944316664441	60
Sampled	0.565055172056673	60
Random	0.589051740366692	60
Sampled	0.509609256309621	60
Random	0.483131908695002	60
Sampled	0.494108173753578	60
Random	0.527742239423389	60
Sampled	0.503332201679009	60
Random	0.774286274719707	60
Sampled	0.547683914630925	60
Random	0.771622417801952	60
Sampled	0.470957403100074	60
Random	0.423436061657044	60
Sampled	0.504631485999313	60
Random	0.71100316907523	60
Sampled	0.433017322161958	60
Random	1.10655587786568	60
Sampled	0.46728548479868	60
Random	0.487046345182929	60
Sampled	0.557931846200974	60
Random	0.958660111909068	60
Sampled	0.612534589467691	60
Random	0.569125295070622	60
Sampled	0.558302747240376	60
Random	0.561571872043396	60
Sampled	0.452679130408612	60
Random	0.66350284272031	60
Sampled	0.546716971242362	60
Random	0.808977343561364	60
Sampled	0.539466321785631	60
Random	0.698902205233142	60
Sampled	0.454530430702795	60
Random	0.963800873457321	60
Sampled	0.428061626569882	60
Random	0.970479673392349	60
Sampled	0.454712262751646	60
Random	0.480540344163746	60
Sampled	0.535449244542789	60
Random	0.850491517681839	60
Sampled	0.526598668708514	60
Random	0.829289140493079	60
Sampled	0.638351420842445	60
Random	0.675262266401542	60
Sampled	0.501706818990566	60
Random	0.624877941244418	60
Sampled	0.580637665710866	60
Random	0.675069647782298	60
Sampled	0.411451624914868	60
Random	0.504678591823586	60
Sampled	0.560586185132772	60
Random	0.54770948314827	60
Sampled	0.523955020695122	60
Random	0.711960120173178	60
Sampled	0.5742845714497	60
Random	0.565406194833763	60
Sampled	0.534472582831174	60
Random	0.528422081821862	60
Sampled	0.604212775444368	60
Random	1.14159248678763	60
Sampled	0.454343608520441	60
Random	0.578686530874066	60
Sampled	0.484421774779948	60
Random	0.6494963389042	60
Sampled	0.512670051491057	60
Random	0.993367225331334	60
Sampled	0.548186585952084	60
Random	0.759487500813024	60
Sampled	0.549179432418175	60
Random	0.468495666689877	60
Sampled	0.559296779901605	60
Random	0.627841989375728	60
Sampled	0.548738176224012	60
Random	1.04397278906806	60
Sampled	0.477677772813063	60
Random	0.499098647576936	60
Sampled	0.547935886257507	60
Random	0.913478811639727	60
Sampled	0.44101905309417	60
Random	0.658406043347954	60
Sampled	0.480786746042388	60
Random	0.755656177077099	60
Sampled	0.520078646094303	60
Random	0.936056790604428	60
Sampled	0.554813345790111	60
Random	0.650399091417479	60
Sampled	0.458984533938049	60
Random	0.495887244199542	60
Sampled	0.529141118198606	60
Random	0.61758444708996	60
Sampled	0.580785304992656	60
Random	0.567922059192017	60
Sampled	0.477191888429797	60
Random	0.86178340747826	60
Sampled	0.571161980982134	60
Random	0.558973957258598	60
Sampled	0.527710889429697	60
Random	0.803070546981519	60
Sampled	0.547374237634966	60
Random	0.715721927126144	60
Sampled	0.515783636459839	60
Random	0.791508202222457	60
Sampled	0.510126432559836	60
Random	0.457306135968988	60
Sampled	0.407886995130034	60
Random	0.901109782850137	60
Sampled	0.501065588670528	60
Random	0.989320840471451	60
Sampled	0.561731863036971	60
Random	0.540547657384239	60
Sampled	0.518844573046777	60
Random	0.650800707185465	60
Sampled	0.506196905358044	60
Random	0.964171530344915	60
Sampled	0.605922148003354	60
Random	0.601999781359042	60
Sampled	0.491112741390167	60
Random	0.691917548195476	60
Sampled	0.605362554347133	60
Random	0.605451337311452	60
Sampled	0.453495248895765	60
Random	0.893675591188664	60
Sampled	0.580007492690202	60
Random	0.672633236604309	60
Sampled	0.493566277307298	60
Random	0.538447609075772	60
Sampled	0.435542533441214	60
Random	0.868945557440839	60
Sampled	0.414380656413327	60
Random	0.542350960931492	60
Sampled	0.502035350111819	60
Random	0.994824982663738	60
Sampled	0.470137959253539	60
Random	0.59090027976076	60
Sampled	0.589947170837541	60
Random	0.56968584732346	60
Sampled	0.434281308107196	60
Random	0.561280910655401	60
Sampled	0.547763368905435	60
Random	0.576169953002958	60
Sampled	0.499904207936335	60
Random	0.580321626783181	60
Sampled	0.502950230457222	60
Random	0.598180416066766	60
Sampled	0.475287862605751	60
Random	0.541324559352288	60
Sampled	0.532105834672846	60
Random	0.961839365930523	60
Sampled	0.433620739557846	60
Random	0.681506426521782	60
Sampled	0.527930734871367	60
Random	1.13764816619136	60
Sampled	0.540404228411534	60
Random	0.815203501555524	60
Sampled	0.529366806954204	60
Random	0.58038856390317	60
Sampled	0.514946145355043	60
Random	0.490187626291478	60
Sampled	0.506724739212726	60
Random	0.658406123554222	60
Sampled	0.508595888563209	60
Random	1.00614646814721	60
Sampled	0.467038708906502	60
Random	0.813516753378336	60
Sampled	0.445700123152466	60
Random	0.485841929442607	60
Sampled	0.597221602377855	60
Random	0.784819109351152	60
Sampled	0.571374818717316	60
Random	0.854555095591804	60
Sampled	0.517584141472927	60
Random	1.15146889811755	60
Sampled	0.521361679213697	60
Random	0.6258536082174	60
Sampled	0.529325433139871	60
Random	0.515654678261439	60
Sampled	0.464147237923594	60
Random	0.97719281397466	60
Sampled	0.519226045097268	60
Random	0.723429707561244	60
Sampled	0.454915834192238	60
Random	0.479502865911275	60
Sampled	0.490485729696368	60
Random	0.945150077624997	60
Sampled	0.527682095951217	60
Random	0.946206612798539	60
Sampled	0.504894634942501	60
Random	0.523812538141737	60
Sampled	0.529595478859914	60
Random	0.826042242434024	60
Sampled	0.536739753049989	60
Random	0.480780986035965	60
Sampled	0.481504247108354	60
Random	0.981058342850805	60
Sampled	0.489888330298488	60
Random	0.931251454553036	60
Sampled	0.51461370408946	60
Random	0.529845151483919	60
Sampled	0.550416094373704	60
Random	0.85566750404461	60
Sampled	0.467284168724341	60
Random	0.597413364944437	60
Sampled	0.503224872145029	60
Random	0.645978598320933	60
Sampled	0.509654618849591	60
Random	0.535620313736187	60
Sampled	0.526087787067939	60
Random	0.63460734168285	60
Sampled	0.488210118355036	60
Random	0.669868374307716	60
Sampled	0.556618201287651	60
Random	0.512144067258264	60
Sampled	0.465010805088052	60
Random	0.713572848373902	60
Sampled	0.438842563839875	60
Random	0.595082372921758	60
Sampled	0.495976022808985	60
Random	0.60622849835985	60
Sampled	0.512389850444456	60
Random	0.51721433453877	60
Sampled	0.522763944915993	60
Random	0.510823706415113	60
Sampled	0.527493483360266	60
Random	0.425800338270367	60
Sampled	0.530664814689274	60
Random	0.543010380682432	60
Sampled	0.44365259294485	60
Random	0.391365441632316	60
Sampled	0.591704693026574	60
Random	0.63171304892066	60
Sampled	0.572111455632139	60
Random	0.64396176010311	60
Sampled	0.585081961799815	60
Random	0.556619992315489	60
Sampled	0.500669369469232	60
Random	0.550140240521938	60
Sampled	0.596656861543779	60
Random	0.716722158317738	60
Sampled	0.43009751621828	60
Random	0.822076935588095	60
Sampled	0.516858661282975	60
Random	0.653953382930658	60
Sampled	0.490279027255631	60
Random	1.06413996752469	60
Sampled	0.521685162766027	60
Random	0.998082040856817	60
Sampled	0.513558250401898	60
Random	0.904187129349075	60
Sampled	0.553587819949027	60
Random	0.782509729016617	60
Sampled	0.420755488808101	60
Random	0.411345244512881	60
Sampled	0.599568944671279	60
Random	0.763556761181208	60
Sampled	0.549833164136974	60
Random	1.00757685900526	60
Sampled	0.518778560520903	60
Random	0.786769889266985	60
Sampled	0.615147440012196	60
Random	0.527956983195551	60
Sampled	0.537954765724054	60
Random	0.577234882293072	60
Sampled	0.484632108851305	60
Random	0.707399537184539	60
Sampled	0.58124413755363	60
Random	1.03150788425637	60
Sampled	0.487835935297477	60
Random	0.872871478148053	60
Sampled	0.547344361940029	60
Random	0.54742980703838	60
Sampled	0.456804545496014	60
Random	1.01535059765585	60
Sampled	0.525298527270991	60
Random	0.872037854937545	60
Sampled	0.584627918904132	60
Random	0.525482833548921	60
Sampled	0.593351550197277	60
Random	1.00397125157728	60
Sampled	0.521658999643827	60
Random	0.960203202668833	60
Sampled	0.453614178143496	60
Random	0.463206012926446	60
Sampled	0.493227483964291	60
Random	0.881721960426439	60
Sampled	0.459829794265929	60
Random	0.536953938924974	60
Sampled	0.442917730306124	60
Random	0.524916698058793	60
Sampled	0.590694619277121	60
Random	0.755849313046413	60
Sampled	0.479044704174797	60
Random	0.564329160272136	60
Sampled	0.500882538272941	60
Random	0.810776039484883	60
Sampled	0.481030233273308	60
Random	0.882823221869331	60
Sampled	0.523862016027796	60
Random	0.42648716710865	60
Sampled	0.503524282539979	60
Random	0.834193798121269	60
Sampled	0.545031167198529	60
Random	0.807091778653191	60
Sampled	0.448203190740144	60
Random	0.426544829633778	60
Sampled	0.580492635179287	60
Random	0.649251620309408	60
Sampled	0.442953631853513	60
Random	0.825812352024765	60
Sampled	0.51029419146786	60
Random	0.733726288769888	60
Sampled	0.511841740983674	60
Random	0.534162432295953	60
Sampled	0.435873101217212	60
Random	0.880939267651812	60
Sampled	0.500929798175819	60
Random	0.671322562740119	60
Sampled	0.503806687208415	60
Random	0.496689055138521	60
Sampled	0.510983309317814	60
Random	0.559620393965113	60
Sampled	0.447757166585837	60
Random	0.532285937090847	60
Sampled	0.440612751136827	60
Random	0.528475075776577	60
Sampled	0.536256061101141	60
Random	0.710703774176904	60
Sampled	0.586146653128657	60
Random	0.597266856029856	60
Sampled	0.472449165342552	60
Random	0.569448121860353	60
Sampled	0.458618057796452	60
Random	0.570425902155342	60
Sampled	0.472829316304816	60
Random	0.460039889986252	60
Sampled	0.484402740600701	60
Random	0.439752222368077	60
Sampled	0.59828375460418	60
Random	0.467994740763006	60
Sampled	0.468878879110826	60
Random	0.491063238746684	60
Sampled	0.476337067644549	60
Random	0.630885884866986	60
Sampled	0.541446941026413	60
Random	0.584108382687959	60
Sampled	0.496925143536326	60
Random	1.0605420396185	60
Sampled	0.488502634440341	60
Random	0.612059266947493	60
Sampled	0.472340996715466	60
Random	0.894780137986771	60
Sampled	0.477199832478848	60
Random	0.450494007323661	60
Sampled	0.510275798819301	60
Random	0.605450968342153	60
Sampled	0.504687496453509	60
Random	0.598856048855741	60
Sampled	0.396822577317336	60
Random	0.675551718516753	60
Sampled	0.52004494967733	60
Random	0.641761343196252	60
Sampled	0.511726160864785	60
Random	1.00295085710072	60
Sampled	0.522603033789007	60
Random	0.789647605161298	60
Sampled	0.547257826251867	60
Random	0.646101978360414	60
Sampled	0.490065962662833	60
Random	0.59692285052337	60
Sampled	0.511327846791406	60
Random	0.513025042068314	60
Sampled	0.450991904698781	60
Random	0.973885528756968	60
Sampled	0.528475503585263	60
Random	0.918807014736336	60
Sampled	0.470887626259952	60
Random	0.876176989503499	60
Sampled	0.519306977598707	60
Random	1.00602774054747	60
Sampled	0.457456621765536	60
Random	0.864798546587695	60
Sampled	0.526513746167266	60
Random	0.553431733826299	60
Sampled	0.549156245239558	60
Random	0.928914859084795	60
Sampled	0.54737280883605	60
Random	0.876087700448972	60
Sampled	0.572068653675116	60
Random	0.568585807991572	60
Sampled	0.570804823613262	60
Random	0.540852220632842	60
Sampled	0.437522934144336	60
Random	0.997152894467504	60
Sampled	0.471411024476377	60
Random	0.938682034989157	60
Sampled	0.447366859245265	60
Random	0.734126130183258	60
Sampled	0.429488166709712	60
Random	0.855174314297774	60
Sampled	0.435276719999818	60
Random	0.5862715641283	60
Sampled	0.532201202308345	60
Random	0.700908226038733	60
Sampled	0.541757910503297	60
Random	0.806341411340059	60
Sampled	0.646748810717744	60
Random	0.563352620462804	60
Sampled	0.476206749579063	60
Random	0.590993975965241	60
Sampled	0.451458166690709	60
Random	0.928568172046195	60
Sampled	0.512199850724003	60
Random	0.669876269409157	60
Sampled	0.509126717008851	60
Random	0.750993404157044	60
Sampled	0.642282763818067	60
Random	0.62624912029839	60
Sampled	0.6155569352941	60
Random	0.753479608718707	60
Sampled	0.511898589431203	60
Random	0.628352964046073	60
Sampled	0.460869459694224	60
Random	1.06238973746896	60
Sampled	0.611601577791089	60
Random	1.09136395712465	60
Sampled	0.492774560632242	60
Random	0.750169015398098	60
Sampled	0.544745270622361	60
Random	0.853194498634546	60
Sampled	0.633628727340772	60
Random	0.469671776944078	60
Sampled	0.50138834934171	60
Random	0.913053810212003	60
Sampled	0.480822653755954	60
Random	0.562452186560797	60
Sampled	0.555313269999695	60
Random	0.733227778610498	60
Sampled	0.550448933289913	60
Random	0.886983058735195	60
Sampled	0.49217192557701	60
Random	0.589139677814934	60
Sampled	0.516825375489705	60
Random	1.05930313454637	60
Sampled	0.464460663539121	60
Random	0.766174999154636	60
Sampled	0.528182942824447	60
Random	0.52771102870318	60
Sampled	0.560635459081256	60
Random	1.07754677110628	60
Sampled	0.439155687620048	60
Random	0.730965004763221	60
Sampled	0.519742909829585	60
Random	0.734917095392007	60
Sampled	0.413381859035348	60
Random	0.508830317420164	60
Sampled	0.575121708991268	60
Random	0.568399976435308	60
Sampled	0.470892659847006	60
Random	0.853823101693793	60
Sampled	0.474378045988562	60
Random	0.795294516261471	60
Sampled	0.53765764218868	60
Random	0.77334411894416	60
Sampled	0.459952455143812	60
Random	0.644430536423908	60
Sampled	0.499730186439278	60
Random	0.541286462606548	60
Sampled	0.508309356067192	60
Random	0.511135838126045	60
Sampled	0.545252383156809	60
Random	0.846767065052305	60
Sampled	0.584395835612157	60
Random	0.631353423548569	60
Sampled	0.535810211958276	60
Random	0.602588574764711	60
Sampled	0.468089012318849	60
Random	0.89417190704254	60
Sampled	0.473251741447497	60
Random	0.9814871863929	60
Sampled	0.528595870053621	60
Random	0.886698742391385	60
Sampled	0.594204325860916	60
Random	0.568156922025678	60
Sampled	0.480151156349046	60
Random	1.17520672115854	60
Sampled	0.4948113444354	60
Random	0.798203534538298	60
Sampled	0.519402800491271	60
Random	0.521651457676407	60
Sampled	0.504227252723499	60
Random	0.596867757145299	60
Sampled	0.52666743749545	60
Random	0.928978160362443	60
Sampled	0.444070727084587	60
Random	0.67950856445719	60
Sampled	0.694416521291908	60
Random	0.882566640544418	60
Sampled	0.501125355233832	60
Random	0.622986441222504	60
Sampled	0.510007000871731	60
Random	0.75645154885174	60
Sampled	0.406850001325052	60
Random	0.767378510737098	60
Sampled	0.517486670032575	60
Random	0.455991839629992	60
Sampled	0.551708626317322	60
Random	0.567193377450563	60
Sampled	0.556853204499642	60
Random	0.842896683085325	60
Sampled	0.503193301991234	60
Random	1.1387772136942	60
Sampled	0.583840857316902	60
Random	1.12909106815233	60
Sampled	0.487453809044089	60
Random	1.05958149235435	60
Sampled	0.674945570390643	60
Random	0.658181599911321	60
Sampled	0.509359594196335	60
Random	0.868094767938048	60
Sampled	0.493558345867369	60
Random	1.13553475701298	60
Sampled	0.472864303029966	60
Random	0.496437625659513	60
Sampled	0.479885309839286	60
Random	0.639564050382764	60
Sampled	0.515575324600803	60
Random	1.0731133727869	60
Sampled	0.489955212344008	60
Random	0.467261772341406	60
Sampled	0.473426486071936	60
Random	0.62823546724859	60
Sampled	0.501864368340576	60
Random	1.04431883055333	60
Sampled	0.498585217863931	60
Random	0.585355179782804	60
Sampled	0.547616754578019	60
Random	0.835669506179401	60
Sampled	0.552736717380909	60
Random	0.60667975907504	60
Sampled	0.513966651453487	60
Random	0.655407456086701	60
Sampled	0.589526777737187	60
Random	0.786343065696568	60
Sampled	0.584269349378375	60
Random	0.688212732763389	60
Sampled	0.614355796870492	60
Random	0.580852272084184	60
Sampled	0.57194807752197	60
Random	0.535449457536297	60
Sampled	0.574507568365925	60
Random	0.684712112674895	60
Sampled	0.544037512173944	60
Random	1.01446363254231	60
Sampled	0.511263633413914	60
Random	0.501613699152667	60
Sampled	0.586010915290701	60
Random	0.606982991548209	60
Sampled	0.52087590954191	60
Random	0.449477754807807	60
Sampled	0.539546784062571	60
Random	0.85246296630879	60
Sampled	0.51433132921613	60
Random	0.491619118039622	60
Sampled	0.51682078009717	60
Random	1.10723687045612	60
Sampled	0.466847587644992	60
Random	0.624574629481357	60
Sampled	0.396652323709088	60
Random	0.778163865309609	60
Sampled	0.43326692111307	60
Random	0.62852407739731	60
Sampled	0.501144012854876	60
Random	1.12163348904623	60
Sampled	0.546724834790099	60
Random	0.784412516978324	60
Sampled	0.48051870050259	60
Random	0.651600613273055	60
Sampled	0.477433246962013	60
Random	0.891440266963903	60
Sampled	0.505691443542612	60
Random	0.938879023372732	60
Sampled	0.511051405142728	60
Random	0.701452276140124	60
Sampled	0.477912890267859	60
Random	0.444871597406325	60
Sampled	0.500118276325102	60
Random	0.693433268567421	60
Sampled	0.586160113942217	60
Random	0.883696079273182	60
Sampled	0.448919904496603	60
Random	0.543381741163204	60
Sampled	0.580758613607243	60
Random	0.921357732963644	60
Sampled	0.53122153385058	60
Random	0.637568500659693	60
Sampled	0.680922197647205	60
Random	0.480268492564569	60
Sampled	0.511885574573149	60
Random	0.523559815336743	60
Sampled	0.441922085779484	60
Random	0.785039046913151	60
Sampled	0.517233777422984	60
Random	0.763914805197804	60
Sampled	0.616136913945899	60
Random	0.638519235507133	60
Sampled	0.571361815807543	60
Random	0.942300405546106	60
Sampled	0.510194656724933	60
Random	1.04438260067141	60
Sampled	0.565659306055597	60
Random	0.512742736444544	60
Sampled	0.471585932590857	60
Random	0.662956194719995	60
Sampled	0.524721686290429	60
Random	0.601819606222398	60
Sampled	0.470479379941045	60
Random	0.45281640478183	60
Sampled	0.474359634316911	60
Random	1.12222691111594	60
Sampled	0.481827926767678	60
Random	0.637390806661169	60
Sampled	0.518154657279752	60
Random	0.574573454413714	60
Sampled	0.545503044588668	60
Random	0.523981937760778	60
Sampled	0.548826511930842	60
Random	0.862398565359204	60
Sampled	0.482491501010324	60
Random	0.490242497334999	60
Sampled	0.514384513853568	60
Random	0.857087188938459	60
Sampled	0.483087577468403	60
Random	0.655476274960665	60
Sampled	0.52380590911909	60
Random	0.896468186568237	60
Sampled	0.526347657740805	60
Random	0.481312325394628	60
Sampled	0.474059898263059	60
Random	0.875806774979393	60
Sampled	0.477239901900419	60
Random	0.760577946272493	60
Sampled	0.515490237887922	60
Random	0.644559497597666	60
Sampled	0.59653897259085	60
Random	0.891073951896687	60
Sampled	0.491813571367602	60
Random	0.555404861454088	60
Sampled	0.537189325352299	60
Random	0.816351703983073	60
Sampled	0.517819096771377	60
Random	0.586192960298552	60
Sampled	0.535499730290477	60
Random	0.83025944633759	60
Sampled	0.51012950142357	60
Random	0.602327276954217	60
Sampled	0.54771352100191	60
Random	0.610550744497465	60
Sampled	0.604203559774697	60
Random	0.854998619174305	60
Sampled	0.425973758031747	60
Random	0.441746824058406	60
Sampled	0.54864343488286	60
Random	0.736736309522595	60
Sampled	0.510655694853628	60
Random	0.992832334443415	60
Sampled	0.526378068162362	60
Random	0.452880765348345	60
Sampled	0.541657968328689	60
Random	0.597340473434619	60
Sampled	0.442320023905593	60
Random	0.548926195874616	60
Sampled	0.398557642260227	60
Random	1.03939727872041	60
Sampled	0.543027142484586	60
Random	0.965869134646943	60
Sampled	0.553733012610878	60
Random	0.409709925211419	60
Sampled	0.510982361214665	60
Random	0.736317509485367	60
Sampled	0.550529158401405	60
Random	0.705770502570458	60
Sampled	0.557052283590998	60
Random	1.00702557065453	60
Sampled	0.505467536587434	60
Random	0.558448814587673	60
Sampled	0.518981039147011	60
Random	0.568368831147294	60
Sampled	0.430774572463617	60
Random	0.868076945268839	60
Sampled	0.608715340970308	60
Random	0.936896191752663	60
Sampled	0.471590726435532	60
Random	0.504273628213108	60
Sampled	0.451642454744599	60
Random	0.443239000836219	60
Sampled	0.484980166347083	60
Random	0.716548296032234	60
Sampled	0.509959982616536	60
Random	0.960994380529029	60
Sampled	0.523363100246586	60
Random	0.794482348292965	60
Sampled	0.435846969207943	60
Random	0.53907641933419	60
Sampled	0.503835158816789	60
Random	0.704175406727401	60
Sampled	0.474140114005521	60
Random	0.750420368804249	60
Sampled	0.485782443532996	60
Random	0.823372395703906	60
Sampled	0.568591674768423	60
Random	0.466627164897312	60
Sampled	0.534731978872924	60
Random	0.976320752658384	60
Sampled	0.423006275491673	60
Random	0.679220484520714	60
Sampled	0.470680647262727	60
Random	0.703741701418453	60
Sampled	0.571698587395463	60
Random	1.07495305183774	60
Sampled	0.512591772082109	60
Random	0.625164787904336	60
Sampled	0.467555502030133	60
Random	0.510626165336276	60
Sampled	0.46591703166437	60
Random	0.898230695386131	60
Sampled	0.385341629291201	60
Random	0.769099681390912	60
Sampled	0.492987820049965	60
Random	0.664979141639464	60
Sampled	0.573701480188645	60
Random	0.565894048178761	60
Sampled	0.554307816064476	60
Random	1.0137788586425	60
Sampled	0.498247472567945	60
Random	0.756851803559337	60
Sampled	0.449794634384982	60
Random	1.06969517794329	60
Sampled	0.488673776222472	60
Random	0.728182263705286	60
Sampled	0.487451285863081	60
Random	0.500356442581525	60
Sampled	0.488978705051765	60
Random	0.559651066033113	60
Sampled	0.532999762968494	60
Random	0.951385619875381	60
Sampled	0.574946643569948	60
Random	0.524789809194497	60
Sampled	0.45222677731579	60
Random	0.859998850627493	60
Sampled	0.526382688414254	60
Random	0.834094708510733	60
Sampled	0.505120468046959	60
Random	0.389287515826705	60
Sampled	0.548962159472152	60
Random	0.722855235980137	60
Sampled	0.523905014912259	60
Random	0.507304749032061	60
Sampled	0.627700961511482	60
Random	0.638725432481853	60
Sampled	0.496859641479593	60
Random	0.724789801836454	60
Sampled	0.543919184262134	60
Random	0.55708241341978	60
Sampled	0.456265061261642	60
Random	0.560894835650092	60
Sampled	0.485119928156162	60
Random	0.476967173954068	60
Sampled	0.513147304379055	60
Random	0.481010188882766	60
Sampled	0.443002164245289	60
Random	0.414221780760158	60
Sampled	0.542780519773065	60
Random	0.601986339048625	60
Sampled	0.475868012648656	60
Random	0.522914480162808	60
Sampled	0.459098572013933	60
Random	0.732503434260421	60
Sampled	0.513150463014333	60
Random	0.717417001013366	60
Sampled	0.526032186066639	60
Random	0.570333002781783	60
Sampled	0.490550454141774	60
Random	0.74310152236942	60
Sampled	0.483710567837214	60
Random	0.86674216393419	60
Sampled	0.496410171377013	60
Random	1.23521193482149	60
Sampled	0.600982507641719	60
Random	0.858765322897443	60
Sampled	0.486754511475833	60
Random	0.905689446722505	60
Sampled	0.51469804667301	60
Random	0.997805125719365	60
Sampled	0.433849123027604	60
Random	0.838693266985723	60
Sampled	0.439766765105104	60
Random	0.529956639223555	60
Sampled	0.499854813552067	60
Random	0.583534907862305	60
Sampled	0.492473328160893	60
Random	0.511410497223041	60
Sampled	0.576779844637206	60
Random	0.513511925687064	60
Sampled	0.466585098450745	60
Random	0.694605653787178	60
Sampled	0.514148576896035	60
Random	0.687840191762427	60
Sampled	0.432895926318254	60
Random	0.575664137788253	60
Sampled	0.509343125002236	60
Random	0.960062608801954	60
Sampled	0.594617618809448	60
Random	0.956784667254859	60
Sampled	0.561334365353981	60
Random	0.884439664003772	60
Sampled	0.535065119785612	60
Random	0.895277733430657	60
Sampled	0.493499049816178	60
Random	0.511315393384596	60
Sampled	0.503840174002272	60
Random	0.911479271405726	60
Sampled	0.496672402139848	60
Random	0.993922342354172	60
Sampled	0.522921209563692	60
Random	0.682647605666795	60
Sampled	0.43932279654145	60
Random	1.00917555572408	60
Sampled	0.514048067702417	60
Random	0.822335245853174	60
Sampled	0.625776528476741	60
Random	0.740807444494861	60
Sampled	0.466763477914661	60
Random	0.582146323175093	60
Sampled	0.495800748154256	60
Random	0.818234299696908	60
Sampled	0.563449092509518	60
Random	0.653015089266058	60
Sampled	0.478825537919099	60
Random	0.568670876643426	60
Sampled	0.574560389894744	60
Random	0.628013574136966	60
Sampled	0.423679341820509	60
Random	0.500856150425632	60
Sampled	0.518138259857358	60
Random	0.499682060885568	60
Sampled	0.521725300769617	60
Random	0.536902149128601	60
Sampled	0.440841899481608	60
Random	0.482019878385114	60
Sampled	0.480637208729636	60
Random	1.06608113649746	60
Sampled	0.573062870657527	60
Random	0.529709663888469	60
Sampled	0.532434377429136	60
Random	0.720471941691325	60
Sampled	0.595050114070552	60
Random	1.19588529539617	60
Sampled	0.439637542023753	60
Random	0.52207512222135	60
Sampled	0.484832759023415	60
Random	0.478934855365327	60
Sampled	0.548305872618993	60
Random	0.611912155579604	60
Sampled	0.488772821879666	60
Random	0.824322966939214	60
Sampled	0.495702189620528	60
Random	0.988607225646457	60
Sampled	0.49329250471167	60
Random	0.824435924164827	60
Sampled	0.488158018739921	60
Random	0.817722111624059	60
Sampled	0.537273722148223	60
Random	0.846655825212796	60
Sampled	0.472739941325174	60
Random	0.839139037730994	60
Sampled	0.495413061731179	60
Random	0.92875567185631	60
Sampled	0.520127279403275	60
Random	0.867822873714203	60
Sampled	0.477366125056958	60
Random	0.602962172815602	60
Sampled	0.572057440550452	60
Random	0.684737467088934	60
Sampled	0.538702642364856	60
Random	0.553460608722857	60
Sampled	0.530745474885571	60
Random	0.625980457582645	60
Sampled	0.44913326857259	60
Random	0.491801420596971	60
Sampled	0.660162837187659	60
Random	0.482490074059085	60
Sampled	0.482105800147451	60
Random	0.541108586216181	60
Sampled	0.476619069748677	60
Random	0.844915214988446	60
Sampled	0.496053316778443	60
Random	0.923751807367973	60
Sampled	0.513924275109117	60
Random	0.733939203375794	60
Sampled	0.515445539797549	60
Random	0.576482221996124	60
Sampled	0.512617782156236	60
Random	1.0414444087465	60
Sampled	0.407520324629575	60
Random	1.03343938967084	60
Sampled	0.556821602787405	60
Random	1.05820616811156	60
Sampled	0.446927867574444	60
Random	0.535689328473048	60
Sampled	0.565293959350853	60
Random	1.1509696391787	60
Sampled	0.466927139902964	60
Random	0.911875500181455	60
Sampled	0.505742354695136	60
Random	0.841414313245882	60
Sampled	0.542350698782971	60
Random	0.598186187779253	60
Sampled	0.451179875628522	60
Random	0.806837932552462	60
Sampled	0.480240665528051	60
Random	0.712969048129395	60
Sampled	0.59422514775928	60
Random	0.556587736092507	60
Sampled	0.423023828172564	60
Random	0.443046869418938	60
Sampled	0.462659559266954	60
Random	0.523186800052592	60
Sampled	0.543662626063036	60
Random	0.926325315052759	60
Sampled	0.52125288478848	60
Random	0.532261971549452	60
Sampled	0.572186390196027	60
Random	0.971699253815903	60
Sampled	0.481741407695948	60
Random	0.999612657939608	60
Sampled	0.547140542418899	60
Random	0.849859868841285	60
Sampled	0.59465166795429	60
Random	0.532173799896809	60
Sampled	0.568676286431131	60
Random	0.803429573094779	60
Sampled	0.429046570320991	60
Random	0.631782050523855	60
Sampled	0.504675213066036	60
Random	1.17070469068509	60
Sampled	0.434444964456811	60
Random	0.769542729106993	60
Sampled	0.501744927367416	60
Random	0.839776228194964	60
Sampled	0.520447114713968	60
Random	0.547821360748998	60
Sampled	0.611858047002047	60
Random	0.517507977977961	60
Sampled	0.547501382560859	60
Random	0.690143132339067	60
Sampled	0.460317128648037	60
Random	0.860370652785237	60
Sampled	0.52293445890059	60
Random	0.621652614866285	60
Sampled	0.526930726091603	60
Random	0.561179815747889	60
Sampled	0.498354637122156	60
Random	0.564641267509118	60
Sampled	0.561441361741685	60
Random	0.718401619748005	60
Sampled	0.540195606663309	60
Random	0.600207741992155	60
Sampled	0.600927754384972	60
Random	0.926493098509193	60
Sampled	0.403496467652398	60
Random	0.590384565028764	60
Sampled	0.450798502819797	60
Random	0.606736253758252	60
Sampled	0.479176351733762	60
Random	1.13751863299745	60
Sampled	0.454974621199387	60
Random	0.91710057766495	60
Sampled	0.432693502279097	60
Random	0.649389533967173	60
Sampled	0.579271104915606	60
Random	0.579754377327141	60
Sampled	0.4849811128673	60
Random	0.733151725380035	60
Sampled	0.577970302753998	60
Random	0.600166804112853	60
Sampled	0.54842971197806	60
Random	0.579334660697598	60
Sampled	0.587742883165596	60
Random	0.688735317172662	60
Sampled	0.416234816546296	60
Random	0.903996881005616	60
Sampled	0.566092807173163	60
Random	0.655296105004692	60
Sampled	0.479449698788053	60
Random	0.749234279463082	60
Sampled	0.556415298161115	60
Random	0.563741140779604	60
Sampled	0.478385507627911	60
Random	0.860003881836597	60
Sampled	0.55083549167825	60
Random	0.915927233732433	60
Sampled	0.495699887067479	60
Random	0.810216009781338	60
Sampled	0.502193871435174	60
Random	0.87139146756256	60
Sampled	0.628118982727873	60
Random	0.941792658074478	60
Sampled	0.562781878861619	60
Random	1.06418247998237	60
Sampled	0.658441683329277	60
Random	0.646721679844856	60
Sampled	0.492445731081355	60
Random	1.10525761780007	60
Sampled	0.473220889178851	60
Random	0.458143538538664	60
Sampled	0.575891432504232	60
Random	0.754708314155576	60
Sampled	0.454441162096729	60
Random	0.948602054539387	60
Sampled	0.434319102533141	60
Random	0.472934863299157	60
Sampled	0.543186814213773	60
Random	1.0287004485567	60
Sampled	0.507021986914649	60
Random	0.754581662828454	60
Sampled	0.525184990018423	60
Random	0.586367279433911	60
Sampled	0.524738156558181	60
Random	1.09100957081256	60
Sampled	0.550606589328183	60
Random	0.689507263969195	60
Sampled	0.48226734481837	60
Random	1.15736716224748	60
Sampled	0.468977327582916	60
Random	0.648315324209195	60
Sampled	0.54610642766535	60
Random	0.661810521196835	60
Sampled	0.537444126404782	60
Random	0.411805561291495	60
Sampled	0.440565832983127	60
Random	0.543478573194121	60
Sampled	0.564599863351679	60
Random	0.580810812693362	60
Sampled	0.487875161561517	60
Random	0.990990925603341	60
Sampled	0.504002436757389	60
Random	1.12874123028716	60
Sampled	0.492803809771369	60
Random	0.449978497750505	60
Sampled	0.511826997114749	60
Random	0.858013272971574	60
Sampled	0.60014861749939	60
Random	0.577739707417852	60
Sampled	0.522340984729571	60
Random	0.611174907470726	60
Sampled	0.471137565922634	60
Random	0.602092090988845	60
Sampled	0.558543652475439	60
Random	1.06958173556249	60
Sampled	0.416920011692739	60
Random	0.691069329375538	60
Sampled	0.50392219501278	60
Random	0.635079083318036	60
Sampled	0.508767074768493	60
Random	0.554788812665667	60
Sampled	0.586607422825285	60
Random	0.571106955848897	60
Sampled	0.477588389347288	60
Random	0.547620800650604	60
Sampled	0.5103173897906	60
Random	0.518228882084192	60
Sampled	0.505239931669906	60
Random	0.723300683897175	60
Sampled	0.459049584567235	60
Random	0.852189205597263	60
Sampled	0.587429801050479	60
Random	0.69240747803599	60
Sampled	0.63930390673897	60
Random	0.542773046125923	60
Sampled	0.59274700224828	60
Random	0.474081847449943	60
Sampled	0.58125929290691	60
Random	0.470065121959894	60
Sampled	0.530589734224629	60
Random	0.885792906269334	60
Sampled	0.611451074413735	60
Random	0.762502660363338	60
Sampled	0.511486988550443	60
Random	0.476512459512755	60
Sampled	0.416557695846156	60
Random	0.562194049976212	60
Sampled	0.612338801699438	60
Random	0.842397615368311	60
Sampled	0.576998573046265	60
Random	0.649783740508436	60
Sampled	0.506010969695408	60
Random	0.711212687312236	60
Sampled	0.506177744093332	60
Random	0.461019251850347	60
Sampled	0.474559387340257	60
Random	0.668205047842932	60
Sampled	0.478495150119419	60
Random	1.16431225168976	60
Sampled	0.464858228299977	60
Random	0.866007191275349	60
Sampled	0.474464273693545	60
Random	0.457646767259826	60
Sampled	0.46781007102648	60
Random	0.745665021041211	60
Sampled	0.532084613630744	60
Random	0.824337481119331	60
Sampled	0.544571990988231	60
Random	0.828209640499976	60
Sampled	0.555577512864803	60
Random	0.870356812334734	60
Sampled	0.450283528821791	60
Random	0.952618416715654	60
Sampled	0.632358594545755	60
Random	0.716045645758332	60
Sampled	0.476970515473457	60
Random	0.504281286919808	60
Sampled	0.500223606887345	60
Random	0.950855442372321	60
Sampled	0.48825468699382	60
Random	0.634406618335976	60
Sampled	0.45585706430404	60
Random	0.741026018912959	60
Sampled	0.450872045217703	60
Random	0.636355817761921	60
Sampled	0.593840785939626	60
Random	0.680980619943378	60
Sampled	0.569435957275552	60
Random	0.665650483673795	60
Sampled	0.507424321130113	60
Random	0.925384417513388	60
Sampled	0.485637131230224	60
Random	0.681388043772653	60
Sampled	0.500184648239987	60
Random	0.874719182479952	60
Sampled	0.468416033791772	60
Random	0.740350928019752	60
Sampled	0.552405150475269	60
Random	0.984636705206781	60
Sampled	0.406328791040858	60
Random	0.978244916059572	60
Sampled	0.518102012915163	60
Random	0.726214033895839	60
Sampled	0.562720647980202	60
Random	0.728763741334573	60
Sampled	0.558755625171951	60
Random	0.928612172227096	60
Sampled	0.522738952995361	60
Random	0.958889639499802	60
Sampled	0.511865349291353	60
Random	0.583263524938513	60
Sampled	0.490862398099405	60
Random	0.572540881217142	60
Sampled	0.536214336922881	60
Random	0.909457495302957	60
Sampled	0.431927214896774	60
Random	0.739306631126108	60
Sampled	0.467105442499392	60
Random	0.769848512724569	60
Sampled	0.438594633574644	60
Random	0.592356609616446	60
Sampled	0.514832787948212	60
Random	0.444605004229866	60
Sampled	0.525228558701785	60
Random	0.794603541448749	60
Sampled	0.509759040772389	60
Random	0.837694598384247	60
Sampled	0.468154452492547	60
Random	0.718646446060515	60
Sampled	0.453525306915611	60
Random	0.854293969016505	60
Sampled	0.463421920548381	60
Random	0.544413239313201	60
Sampled	0.435011187824573	60
Random	0.83323544658878	60
Sampled	0.596059105162525	60
Random	0.717889441583598	60
Sampled	0.541324298522676	60
Random	0.826948590229497	60
Sampled	0.481768160212263	60
Random	0.472686916015492	60
Sampled	0.630041148645981	60
Random	0.435214067049987	60
Sampled	0.543665595647393	60
Random	0.610552693563706	60
Sampled	0.45732560939777	60
Random	1.00743139323356	60
Sampled	0.545769539502574	60
Random	0.550813840290701	60
Sampled	0.513863044663713	60
Random	0.979652843440111	60
Sampled	0.54278649231918	60
Random	0.895497812418828	60
Sampled	0.527623205178512	60
Random	0.803014370252765	60
Sampled	0.496637324042712	60
Random	0.710860926674694	60
Sampled	0.441442771654831	60
Random	0.866225679717008	60
Sampled	0.559082802941036	60
Random	0.513575076360761	60
Sampled	0.588986982254891	60
Random	0.526482496853133	60
Sampled	0.436863687057916	60
Random	0.500254186012753	60
Sampled	0.536115505997873	60
Random	0.623340821215663	60
Sampled	0.578859737318965	60
Random	0.836911191458361	60
Sampled	0.533983384629101	60
Random	0.965645935647253	60
Sampled	0.494796018416011	60
Random	0.517317867645617	60
Sampled	0.510469620448717	60
Random	0.899846576731888	60
Sampled	0.612914440721996	60
Random	0.931554569582714	60
Sampled	0.541571384614214	60
Random	0.943461454344711	60
Sampled	0.55490904120737	60
Random	1.16135108917668	60
Sampled	0.504925475034014	60
Random	0.572647551603949	60
Sampled	0.572145373232516	60
Random	0.66009374528097	60
Sampled	0.641733537651916	60
Random	0.568698813325655	60
Sampled	0.608489612621939	60
Random	0.539409104506391	60
Sampled	0.486832307646973	60
Random	0.568262017617484	60
Sampled	0.457067007271521	60
Random	1.11020942611224	60
Sampled	0.565333655108472	60
Random	0.59224101896752	60
Sampled	0.492354148571364	60
Random	1.07975642946598	60
Sampled	0.469312574961644	60
Random	0.506113838865771	60
Sampled	0.484407423845718	60
Random	0.599177980656341	60
Sampled	0.555801123892685	60
Random	1.11620139259533	60
Sampled	0.591596627639563	60
Random	0.858669061013998	60
Sampled	0.402144345655418	60
Random	0.609923567541987	60
Sampled	0.540911583513246	60
Random	1.05312348765063	60
Sampled	0.541702555257337	60
Random	0.954362268641735	60
Sampled	0.480663265879185	60
Random	0.721323247625384	60
Sampled	0.471391511759385	60
Random	1.00297461569573	60
Sampled	0.616264874216594	60
Random	0.470298903064118	60
Sampled	0.545634369236161	60
Random	0.753307156038993	60
Sampled	0.476513488018309	60
Random	0.641669072645226	60
Sampled	0.469290375713209	60
Random	0.449759875690554	60
Sampled	0.532988251346085	60
Random	0.780594390867788	60
Sampled	0.460960570759092	60
Random	0.630423646554969	60
Sampled	0.567670091014308	60
Random	0.685470301035332	60
Sampled	0.574002669508041	60
Random	0.981657446425069	60
Sampled	0.493642196318852	60
Random	0.416012926565375	60
Sampled	0.449869215719808	60
Random	0.454963715196765	60
Sampled	0.430058290576894	60
Random	0.821675305573537	60
Sampled	0.509199902557046	60
Random	0.651619996185957	60
Sampled	0.459576440180507	60
Random	0.733994271311707	60
Sampled	0.564278262994164	60
Random	0.820457967946155	60
Sampled	0.429357322162457	60
Random	0.633297712607124	60
Sampled	0.60346146079536	60
Random	0.74613498042484	60
Sampled	0.484879989500671	60
Random	1.12598785499776	60
Sampled	0.524738356725503	60
Random	0.725323695653229	60
Sampled	0.534893353911416	60
Random	0.626413259822574	60
Sampled	0.532651175548524	60
Random	0.608052477940621	60
Sampled	0.532041001285753	60
Random	0.665045861907985	60
Sampled	0.556406975937303	60
Random	0.756312522919506	60
Sampled	0.488683878687903	60
Random	1.02491542529133	60
Sampled	0.413148405541893	60
Random	0.937119983260698	60
Sampled	0.525798254049073	60
Random	0.555216462250195	60
Sampled	0.463143533172314	60
Random	1.06979011472501	60
Sampled	0.46297952876613	60
Random	0.61010300275851	60
Sampled	0.449605665497951	60
Random	0.995518178613369	60
Sampled	0.551907976813152	60
Random	0.480453309820633	60
Sampled	0.520881088469271	60
Random	0.585855260860974	60
Sampled	0.451487130874668	60
Random	0.60636392203228	60
Sampled	0.423017754454068	60
Random	0.473587685882922	60
Sampled	0.462902435970208	60
Random	0.882960806890607	60
Sampled	0.544296964148477	60
Random	0.473879247019737	60
Sampled	0.399235898450404	60
Random	0.686065373889826	60
Sampled	0.423494358300675	60
Random	0.864933243769324	60
Sampled	0.463744529884379	60
Random	0.68173875112769	60
Sampled	0.502744198488515	60
Random	0.699935193547745	60
Sampled	0.538808249957471	60
Random	0.748089312340343	60
Sampled	0.468498067819901	60
Random	0.674132711535988	60
Sampled	0.594332942286498	60
Random	0.85963812895069	60
Sampled	0.513818123079079	60
Random	0.834101569048507	60
Sampled	0.465713410410567	60
Random	1.03520596592858	60
Sampled	0.539179649587657	60
Random	0.629793088633645	60
Sampled	0.513795681607223	60
Random	0.929773575385598	60
Sampled	0.460695970781096	60
Random	0.822264353415655	60
Sampled	0.505631831925922	60
Random	0.585329136337899	60
Sampled	0.460956806993908	60
Random	0.592113194101099	60
Sampled	0.53741370604528	60
Random	0.471688732501658	60
Sampled	0.468221827535305	60
Random	0.725011395814582	60
Sampled	0.584327158873955	60
Random	0.385644122783155	60
Sampled	0.541299013211655	60
Random	0.884569464776037	60
Sampled	0.439525544396559	60
Random	0.583982528675643	60
Sampled	0.49440723780372	60
Random	0.722635451904948	60
Sampled	0.497293300355443	60
Random	0.584295058718098	60
Sampled	0.496300221865478	60
Random	0.584942772184918	60
Sampled	0.527411539005066	60
Random	0.921606173397774	60
Sampled	0.465991432434201	60
Random	0.852733625540884	60
Sampled	0.529470141474097	60
Random	0.86650008758571	60
Sampled	0.663673600035332	60
Random	0.848297456905212	60
Sampled	0.577845345137921	60
Random	0.644558903542069	60
Sampled	0.505089052693977	60
Random	0.479670459906014	60
Sampled	0.506817454926162	60
Random	0.901519937233801	60
Sampled	0.5150811343121	60
Random	0.979679887053045	60
Sampled	0.588763177495433	60
Random	0.739815580988955	60
Sampled	0.616906674554418	60
Random	0.840693061230533	60
Sampled	0.518960375636069	60
Random	0.502484573464619	60
Sampled	0.582374111546335	60
Random	0.817842500352154	60
Sampled	0.535039443252769	60
Random	0.770795546166273	60
Sampled	0.506791262436519	60
Random	0.468299604264694	60
Sampled	0.49846655717228	60
Random	0.968947916810643	60
Sampled	0.48001888530259	60
Random	0.478615501401253	60
Sampled	0.467097081226163	60
Random	0.562787565865644	60
Sampled	0.57228456400552	60
Random	0.480616408590067	60
Sampled	0.580422377119178	60
Random	0.54796099769517	60
Sampled	0.589107578029038	60
Random	0.986655572773566	60
Sampled	0.518565785242245	60
Random	1.15524050783883	60
Sampled	0.529200446827396	60
Random	0.5451500712627	60
Sampled	0.522807934900195	60
Random	1.0297268440631	60
Sampled	0.44166190857155	60
Random	0.938345784698161	60
Sampled	0.610063811840314	60
Random	0.713029406813692	60
Sampled	0.523397369252151	60
Random	0.753797714722133	60
Sampled	0.502394002929589	60
Random	0.629216949463507	60
Sampled	0.421031232926518	60
Random	0.589376137715021	60
Sampled	0.590593637810563	60
Random	0.652130789706528	60
Sampled	0.423903117370139	60
Random	0.818936348273574	60
Sampled	0.485586861210061	60
Random	0.47847787639933	60
Sampled	0.488682732359988	60
Random	0.608560067066456	60
Sampled	0.492947542439382	60
Random	0.856758258896903	60
Sampled	0.428678598940953	60
Random	0.893392456054381	60
Sampled	0.559785517420628	60
Random	0.407199403623537	60
Sampled	0.561260271699203	60
Random	0.827794935126722	60
Sampled	0.543481953622246	60
Random	0.615006388225439	60
Sampled	0.453121071901129	60
Random	0.730751435425476	60
Sampled	0.63602195524539	60
Random	0.982398484805226	60
Sampled	0.456861402624488	60
Random	0.478177003529806	60
Sampled	0.419643899870239	60
Random	0.829760683631953	60
Sampled	0.527706287676675	60
Random	0.980475251386955	60
Sampled	0.447499440818637	60
Random	0.694108527074661	60
Sampled	0.593341708856291	60
Random	0.552961084089188	60
Sampled	0.55940838450738	60
Random	1.13128826249101	60
Sampled	0.495390912751753	60
Random	0.871813102694636	60
Sampled	0.726352740089666	60
Random	0.518062150766108	60
Sampled	0.5143268506339	60
Random	0.655548288383734	60
Sampled	0.523473195564897	60
Random	1.08671659110227	60
Sampled	0.515281624788764	60
Random	0.449266204124989	60
Sampled	0.483696450219075	60
Random	1.03451543002571	60
Sampled	0.484327166311968	60
Random	0.717395627021597	60
Sampled	0.568877446263266	60
Random	0.775023643876193	60
Sampled	0.553705040069393	60
Random	0.693112028334963	60
Sampled	0.535881831652449	60
Random	0.714092853895001	60
Sampled	0.438863495576232	60
Random	0.675222965156743	60
Sampled	0.438387298317902	60
Random	0.771132704616449	60
Sampled	0.560866804518059	60
Random	0.52415087639121	60
Sampled	0.492877313091312	60
Random	0.822122996798571	60
Sampled	0.492459961306456	60
Random	0.908200270496826	60
Sampled	0.592441322160353	60
Random	0.650440477006062	60
Sampled	0.529734804441505	60
Random	0.49084771250298	60
Sampled	0.53188086080314	60
Random	0.74935313398862	60
Sampled	0.488675392164681	60
Random	0.506628828590583	60
Sampled	0.616997317971463	60
Random	0.626175957872785	60
Sampled	0.565287003319254	60
Random	0.467132571236386	60
Sampled	0.380059836781335	60
Random	1.0029464288482	60
Sampled	0.491094021431842	60
Random	0.62960804163572	60
Sampled	0.483085175165838	60
Random	0.860948698245899	60
Sampled	0.478513786028241	60
Random	0.417184765172117	60
Sampled	0.50583539416202	60
Random	0.78619455786902	60
Sampled	0.536486866229268	60
Random	0.652315926580923	60
Sampled	0.477966599308016	60
Random	0.72640120864757	60
Sampled	0.474208751507681	60
Random	0.500798882018432	60
Sampled	0.531520688054955	60
Random	0.517487215680649	60
Sampled	0.475173728414197	60
Random	0.51651442981872	60
Sampled	0.468840689686579	60
Random	0.983458090582499	60
Sampled	0.478366704453375	60
Random	0.887974308086274	60
Sampled	0.52605736262852	60
Random	0.859666112192688	60
Sampled	0.449637754014609	60
Random	0.818546317024926	60
Sampled	0.553590411512725	60
Random	0.592358003558248	60
Sampled	0.444700557457151	60
Random	0.761223625555354	60
Sampled	0.449916088519516	60
Random	0.45707347950198	60
Sampled	0.487353801868116	60
Random	0.512183792377684	60
Sampled	0.472440621698659	60
Random	0.54807184715706	60
Sampled	0.48840522567886	60
Random	0.761252401642463	60
Sampled	0.525151171411498	60
Random	0.983297743863101	60
Sampled	0.487433438948596	60
Random	0.47498775836031	60
Sampled	0.484683349388314	60
Random	0.648132604976361	60
Sampled	0.540382414881469	60
Random	0.995065395842166	60
Sampled	0.560009535099492	60
Random	0.650090054788061	60
Sampled	0.515232825126641	60
Random	0.443161816112063	60
Sampled	0.454005271379647	60
Random	0.560750215170656	60
Sampled	0.561634446217076	60
Random	0.551586130814583	60
Sampled	0.551061825439382	60
Random	0.61183163399625	60
Sampled	0.560229673795794	60
Random	0.569425740514723	60
Sampled	0.452570685226571	60
Random	0.882681134429928	60
Sampled	0.468604544853938	60
Random	0.858702629055761	60
Sampled	0.536700502906947	60
Random	0.656664904887631	60
Sampled	0.443565463204197	60
Random	0.7800854416593	60
Sampled	0.528118597464796	60
Random	0.676323387186871	60
Sampled	0.555203605013967	60
Random	0.723879862393553	60
Sampled	0.557379444525952	60
Random	1.01028155126985	60
Sampled	0.56297772574639	60
Random	0.554481050640892	60
Sampled	0.433564289572802	60
Random	0.735946642408994	60
Sampled	0.546641567418426	60
Random	0.440117315333468	60
Sampled	0.531374179940699	60
Random	0.897959256256355	60
Sampled	0.493754092672192	60
Random	0.584728381709968	60
Sampled	0.540824195469317	60
Random	0.650905969276305	60
Sampled	0.567079970768644	60
Random	0.766969023302337	60
Sampled	0.618637937265283	60
Random	0.529276672420235	60
Sampled	0.50899442850629	60
Random	0.872855390307411	60
Sampled	0.538968229243752	60
Random	0.908685774588897	60
Sampled	0.426184034515542	60
Random	0.520915307723364	60
Sampled	0.485224658777861	60
Random	0.459890519454326	60
Sampled	0.480841310225807	60
Random	0.563528814012254	60
Sampled	0.554905752768996	60
Random	0.93325288133952	60
Sampled	0.565474378145175	60
Random	0.725612348194368	60
Sampled	0.533848733821855	60
Random	0.623435420494785	60
Sampled	0.483859688131775	60
Random	1.03505015589871	60
Sampled	0.496376702430492	60
Random	0.67209389759342	60
Sampled	0.512690765741252	60
Random	0.545926901376819	60
Sampled	0.638816681225439	60
Random	0.615640177932988	60
Sampled	0.500053037316773	60
Random	0.540969353892704	60
Sampled	0.5639981788721	60
Random	0.522544207654962	60
Sampled	0.473450602639035	60
Random	0.789896288168308	60
Sampled	0.526479229792187	60
Random	0.872998660839954	60
Sampled	0.492303033764281	60
Random	0.446701024380411	60
Sampled	0.502361922794744	60
Random	0.524499351391151	60
Sampled	0.467198520981456	60
Random	0.440448754245148	60
Sampled	0.527746905036261	60
Random	0.729408313796155	60
Sampled	0.462533922673551	60
Random	0.576511423105142	60
Sampled	0.544483198284769	60
Random	0.393807033200041	60
Sampled	0.555411040937422	60
Random	0.761386677515708	60
Sampled	0.488179618216001	60
Random	0.998305175241672	60
Sampled	0.66369869624539	60
Random	0.928211252757605	60
Sampled	0.514317894313971	60
Random	0.660104487477109	60
Sampled	0.514099985020264	60
Random	0.631861643930647	60
Sampled	0.545878515275148	60
Random	0.49943090439722	60
Sampled	0.535657899371515	60
Random	0.596054760776511	60
Sampled	0.423968580618293	60
Random	0.761058207728653	60
Sampled	0.519986753179005	60
Random	0.625787719133883	60
Sampled	0.496823573260218	60
Random	0.766216663171228	60
Sampled	0.436487522080776	60
Random	0.596322898625032	60
Sampled	0.468919920532609	60
Random	0.437769459793206	60
Sampled	0.55992937749697	60
Random	0.691811918222454	60
Sampled	0.444326426316202	60
[truncated: 16,001 more rows]
