# Supplementary material for: A branching model of lineage differentiation underpinning the neurogenic potential of enteric glia
Source: Nat Commun. 2023 Sep 22;14:5904. doi: 10.1038/s41467-023-41492-3 (PMC10516949; doi:10.1038/s41467-023-41492-3)
Supplement: Supplementary file 6 — Source Data [file 41467_2023_41492_MOESM6_ESM.zip › source_data/FigS2d_msd_neuronal_8_pcs.csv]

type	value	trajectoryStart
Sampled	0.45151639626349	60
Random	0.710606829275831	60
Sampled	0.507648232848642	60
Random	0.614956730142006	60
Sampled	0.434400140324118	60
Random	0.752835602396981	60
Sampled	0.514005391396392	60
Random	0.452584966704804	60
Sampled	0.48758817385819	60
Random	1.00663106647543	60
Sampled	0.525633638677992	60
Random	0.549173000234063	60
Sampled	0.594677050212424	60
Random	0.799022761362982	60
Sampled	0.564625812939765	60
Random	0.775971118248008	60
Sampled	0.482120437355877	60
Random	0.746259643533765	60
Sampled	0.486841420495847	60
Random	0.80964879059434	60
Sampled	0.54675856296524	60
Random	0.724481294780425	60
Sampled	0.550479152858184	60
Random	0.815703694972362	60
Sampled	0.478661234502059	60
Random	0.646240493484125	60
Sampled	0.442216740339074	60
Random	0.788641774264645	60
Sampled	0.511805447888414	60
Random	0.700203555541968	60
Sampled	0.554223530795783	60
Random	0.438025648495662	60
Sampled	0.476671822140594	60
Random	1.1192309950492	60
Sampled	0.452879113203857	60
Random	0.831874794608362	60
Sampled	0.457070775166082	60
Random	0.472592119845436	60
Sampled	0.544162801141912	60
Random	0.518721784133776	60
Sampled	0.457156049330121	60
Random	0.942547638563499	60
Sampled	0.466540331600719	60
Random	0.987062060665003	60
Sampled	0.488329613812485	60
Random	0.400075623822935	60
Sampled	0.554128464562306	60
Random	0.62058242957367	60
Sampled	0.511209554541907	60
Random	0.546789285799603	60
Sampled	0.506120470158539	60
Random	0.641917915582885	60
Sampled	0.590827699360179	60
Random	0.497714013265107	60
Sampled	0.469338126737265	60
Random	0.449325799307297	60
Sampled	0.527372046336078	60
Random	0.732504816470123	60
Sampled	0.538916739341683	60
Random	0.689686868532586	60
Sampled	0.538149974185272	60
Random	0.735571937603459	60
Sampled	0.476349146177786	60
Random	0.584892848659718	60
Sampled	0.549604432869736	60
Random	0.875955439213473	60
Sampled	0.591585001197039	60
Random	0.775596429043692	60
Sampled	0.432624263151916	60
Random	0.458694458590946	60
Sampled	0.516248567539218	60
Random	0.966334966350275	60
Sampled	0.547305215303785	60
Random	1.13693953093104	60
Sampled	0.530695824274746	60
Random	0.594030468671439	60
Sampled	0.406795773390994	60
Random	0.591716212583765	60
Sampled	0.476795381951653	60
Random	0.770331988385141	60
Sampled	0.517900046177031	60
Random	0.759157574217589	60
Sampled	0.540208906868252	60
Random	0.747616268643966	60
Sampled	0.523456969962759	60
Random	0.929873786341339	60
Sampled	0.405790792384834	60
Random	0.73998979328905	60
Sampled	0.496957351078967	60
Random	0.731567782523993	60
Sampled	0.444136122615946	60
Random	0.940611138391669	60
Sampled	0.494317429607985	60
Random	1.00496033217648	60
Sampled	0.483810597935107	60
Random	0.664574096920607	60
Sampled	0.463198057043975	60
Random	0.488274906827413	60
Sampled	0.458674943153474	60
Random	0.876363111612146	60
Sampled	0.455093108664688	60
Random	0.664950006308075	60
Sampled	0.526235813032274	60
Random	0.763715659492262	60
Sampled	0.537130206955674	60
Random	0.96717712934709	60
Sampled	0.575964754083892	60
Random	0.967169269821973	60
Sampled	0.508840692873737	60
Random	0.656728542226423	60
Sampled	0.494659992932919	60
Random	0.692531134661349	60
Sampled	0.486897632131282	60
Random	0.670809994695191	60
Sampled	0.488432044288928	60
Random	0.543943809728377	60
Sampled	0.510948909965797	60
Random	0.541078387465459	60
Sampled	0.490362780507857	60
Random	0.865815859275846	60
Sampled	0.602127978844937	60
Random	0.943701206248609	60
Sampled	0.564329885276302	60
Random	0.819119468693303	60
Sampled	0.533720183267709	60
Random	0.686602947825587	60
Sampled	0.5611406281942	60
Random	0.953415613298284	60
Sampled	0.498264498163013	60
Random	0.526411103604001	60
Sampled	0.498343366623045	60
Random	0.836979000325303	60
Sampled	0.437005377732756	60
Random	0.543768214925838	60
Sampled	0.492019272707306	60
Random	0.628992129472504	60
Sampled	0.473672390042489	60
Random	0.846385688057843	60
Sampled	0.494408523643864	60
Random	0.511815134414277	60
Sampled	0.519696672259298	60
Random	0.835835750273032	60
Sampled	0.453534383342524	60
Random	0.950101852447797	60
Sampled	0.543128757844025	60
Random	0.734123432946684	60
Sampled	0.52319638974674	60
Random	0.979442608146168	60
Sampled	0.542219944891509	60
Random	1.00698003699698	60
Sampled	0.643035329029388	60
Random	0.969693274293975	60
Sampled	0.468646787961305	60
Random	0.436588323643937	60
Sampled	0.419207607165612	60
Random	0.750232182572233	60
Sampled	0.536345826159096	60
Random	0.900032225739646	60
Sampled	0.465508114912189	60
Random	0.653896557859788	60
Sampled	0.528326749357135	60
Random	0.679700140859145	60
Sampled	0.495321585711549	60
Random	0.62788210025149	60
Sampled	0.571971302943893	60
Random	0.878441759283611	60
Sampled	0.532419723170277	60
Random	0.532121177460094	60
Sampled	0.515706749801904	60
Random	0.788450154838514	60
Sampled	0.472752305781542	60
Random	1.14645547596681	60
Sampled	0.545862249854449	60
Random	0.693565942717246	60
Sampled	0.474473170698209	60
Random	0.506800471700338	60
Sampled	0.544141502251199	60
Random	1.10169174789089	60
Sampled	0.558724998767136	60
Random	0.720912108580082	60
Sampled	0.534742700413552	60
Random	0.628778753989265	60
Sampled	0.531930401693512	60
Random	0.774588996057989	60
Sampled	0.46668140703949	60
Random	0.762802059430494	60
Sampled	0.563807472027028	60
Random	0.974506835923649	60
Sampled	0.549599042707494	60
Random	0.51740855303405	60
Sampled	0.48998737038238	60
Random	0.783031904223619	60
Sampled	0.55963759137792	60
Random	0.494706692344168	60
Sampled	0.530404067148407	60
Random	0.767566783772917	60
Sampled	0.554001884394503	60
Random	0.778791656060891	60
Sampled	0.584812153727627	60
Random	0.458430544258713	60
Sampled	0.565258148994252	60
Random	0.746355903099674	60
Sampled	0.623870414530314	60
Random	0.504288413626761	60
Sampled	0.535259796318378	60
Random	0.833868590452129	60
Sampled	0.478364343769078	60
Random	0.486434778678819	60
Sampled	0.44350560414459	60
Random	0.611833037140413	60
Sampled	0.530398896384359	60
Random	0.525488225416867	60
Sampled	0.452063639368215	60
Random	0.803244477952058	60
Sampled	0.523064452169329	60
Random	0.687322498229387	60
Sampled	0.420329192061608	60
Random	0.653466195787849	60
Sampled	0.526406659470388	60
Random	0.782593013669818	60
Sampled	0.542380784424254	60
Random	0.812494361457953	60
Sampled	0.557221308009636	60
Random	0.565746826957111	60
Sampled	0.473924424523574	60
Random	0.477388399971023	60
Sampled	0.533156960158311	60
Random	0.537334644529654	60
Sampled	0.519123177245325	60
Random	0.723903860244405	60
Sampled	0.443061282223497	60
Random	0.681373311579991	60
Sampled	0.447092374585908	60
Random	0.534456519970495	60
Sampled	0.51668625171629	60
Random	0.881139837977607	60
Sampled	0.490900091779182	60
Random	0.710273570311337	60
Sampled	0.535752752581438	60
Random	0.85254140499531	60
Sampled	0.563972309515539	60
Random	0.561330995794064	60
Sampled	0.518805043390266	60
Random	0.70326185839353	60
Sampled	0.547743254684189	60
Random	0.746450570630224	60
Sampled	0.458117390208679	60
Random	0.753412705701382	60
Sampled	0.592608647042112	60
Random	1.02413985204481	60
Sampled	0.661782271044404	60
Random	0.669881235837393	60
Sampled	0.436321777555579	60
Random	0.617131936024682	60
Sampled	0.535997571190438	60
Random	0.564223833607868	60
Sampled	0.559294271004083	60
Random	0.60846967877353	60
Sampled	0.537147179615322	60
Random	0.650376489807514	60
Sampled	0.569449761737109	60
Random	0.46020119448046	60
Sampled	0.540164970103843	60
Random	0.86282773378944	60
Sampled	0.512625707993339	60
Random	0.825170789952443	60
Sampled	0.524301322498328	60
Random	0.674607439635857	60
Sampled	0.472961404257685	60
Random	0.908453800895876	60
Sampled	0.580201919844914	60
Random	0.583591712269134	60
Sampled	0.501554995374133	60
Random	0.578621612230578	60
Sampled	0.500613957631366	60
Random	0.899559428342812	60
Sampled	0.494595862449093	60
Random	0.535305341471227	60
Sampled	0.557015760266929	60
Random	0.470068954014526	60
Sampled	0.522632746068011	60
Random	0.727948287662522	60
Sampled	0.554644858209083	60
Random	0.493040800489983	60
Sampled	0.532455900345045	60
Random	0.585727834379682	60
Sampled	0.459914014919929	60
Random	1.03672644158966	60
Sampled	0.526459953079898	60
Random	0.816547441868808	60
Sampled	0.540685296656453	60
Random	1.18684268755161	60
Sampled	0.587405976869767	60
Random	0.585279367125437	60
Sampled	0.499625885105132	60
Random	0.617106534222987	60
Sampled	0.516824650672789	60
Random	0.99772863376894	60
Sampled	0.533317214404699	60
Random	0.517026573173907	60
Sampled	0.521958488707513	60
Random	0.394001303814334	60
Sampled	0.480224824811712	60
Random	0.804461514231092	60
Sampled	0.494047939138078	60
Random	0.465315774688567	60
Sampled	0.536822676574804	60
Random	0.592008198251078	60
Sampled	0.471465921195718	60
Random	0.621125549572001	60
Sampled	0.611794388356595	60
Random	0.585875177333557	60
Sampled	0.480611337575795	60
Random	0.888031238627132	60
Sampled	0.567411762265198	60
Random	0.73674896328989	60
Sampled	0.529902279936155	60
Random	0.699193374704922	60
Sampled	0.563322678784508	60
Random	0.645330616634101	60
Sampled	0.556868924310991	60
Random	0.453436972475662	60
Sampled	0.572170874272373	60
Random	0.819766825820256	60
Sampled	0.624207167065415	60
Random	0.889209446554493	60
Sampled	0.410672976617433	60
Random	0.562035391786668	60
Sampled	0.574939862424232	60
Random	0.617646072669722	60
Sampled	0.472267948745881	60
Random	1.06275341214407	60
Sampled	0.478192707727837	60
Random	0.842973301508268	60
Sampled	0.475060784213983	60
Random	0.451679539416558	60
Sampled	0.52441614406167	60
Random	1.09243216081647	60
Sampled	0.609519482426064	60
Random	0.702404801714702	60
Sampled	0.510898516121494	60
Random	0.623464688846381	60
Sampled	0.598139712583643	60
Random	0.820199024694309	60
Sampled	0.616548162831837	60
Random	1.02204339560405	60
Sampled	0.479906046492253	60
Random	0.508572692810733	60
Sampled	0.6695386033263	60
Random	0.661315636903277	60
Sampled	0.588046516742777	60
Random	0.626853428974142	60
Sampled	0.513709173847846	60
Random	0.734808210326142	60
Sampled	0.490588609992924	60
Random	0.802964895268968	60
Sampled	0.488940302105152	60
Random	0.66357859847814	60
Sampled	0.548091217925742	60
Random	0.653427554042734	60
Sampled	0.55064537181104	60
Random	0.889281655521938	60
Sampled	0.455700798936014	60
Random	1.27763648673439	60
Sampled	0.57194548825517	60
Random	0.532765623806279	60
Sampled	0.478915358597701	60
Random	0.457277963448237	60
Sampled	0.448571729861471	60
Random	0.769323073718228	60
Sampled	0.523875068035426	60
Random	0.796175626487332	60
Sampled	0.603324139422204	60
Random	0.920416199957564	60
Sampled	0.512895333680691	60
Random	0.917133794379135	60
Sampled	0.505653888510599	60
Random	1.07148838144083	60
Sampled	0.557876483097222	60
Random	0.542726704157934	60
Sampled	0.44007733511091	60
Random	0.543900464715426	60
Sampled	0.573429301133902	60
Random	0.687223809429243	60
Sampled	0.496015992010409	60
Random	1.05184160986285	60
Sampled	0.459220658602399	60
Random	1.02264631292671	60
Sampled	0.554543252583543	60
Random	0.965635798608189	60
Sampled	0.461541461973181	60
Random	0.571766563908514	60
Sampled	0.571814763387169	60
Random	0.763219533983524	60
Sampled	0.441492996573139	60
Random	0.441543847816695	60
Sampled	0.53375127691737	60
Random	0.56310231775211	60
Sampled	0.560731848765435	60
Random	0.545585039993642	60
Sampled	0.526854548765187	60
Random	1.07427051960654	60
Sampled	0.596196473541958	60
Random	0.535972335246607	60
Sampled	0.439134435390136	60
Random	0.476252851203129	60
Sampled	0.480782427746438	60
Random	0.591499233359426	60
Sampled	0.480487046480753	60
Random	0.641744567560893	60
Sampled	0.560040888595162	60
Random	0.910612246876189	60
Sampled	0.458169756836679	60
Random	0.936919810324723	60
Sampled	0.553910229344197	60
Random	0.658625494813418	60
Sampled	0.520996271322273	60
Random	0.588041298800307	60
Sampled	0.560664036952456	60
Random	0.855183635783138	60
Sampled	0.445903119336723	60
Random	0.659121687956413	60
Sampled	0.539670002246544	60
Random	0.902849245751476	60
Sampled	0.535205370328548	60
Random	0.893153707363366	60
Sampled	0.565574527191483	60
Random	0.587722484884888	60
Sampled	0.479219881562093	60
Random	0.518485826969527	60
Sampled	0.501750544508045	60
Random	0.76898838050336	60
Sampled	0.568872103450783	60
Random	0.952254705290636	60
Sampled	0.521912345441638	60
Random	0.618588536690158	60
Sampled	0.58249079957313	60
Random	0.685940838078008	60
Sampled	0.661607994778186	60
Random	0.733985553232472	60
Sampled	0.522828913518971	60
Random	0.740046851626306	60
Sampled	0.471822158876023	60
Random	0.620766286077502	60
Sampled	0.574671745601583	60
Random	0.500665203290413	60
Sampled	0.476883948465131	60
Random	0.739641852802472	60
Sampled	0.528535737778514	60
Random	0.972543846264172	60
Sampled	0.526178226110099	60
Random	0.813210109093687	60
Sampled	0.399679127822033	60
Random	0.919518125275416	60
Sampled	0.52213120762321	60
Random	1.1820228307134	60
Sampled	0.519922075517591	60
Random	0.658863064323914	60
Sampled	0.520429013469659	60
Random	0.535587228824126	60
Sampled	0.535378742012105	60
Random	0.621731351528357	60
Sampled	0.428739521329106	60
Random	0.548489801135865	60
Sampled	0.486013551256616	60
Random	0.949287558780759	60
Sampled	0.669402999940798	60
Random	0.876901418220231	60
Sampled	0.464719320221728	60
Random	0.755430169846035	60
Sampled	0.550830219475751	60
Random	0.75544412578244	60
Sampled	0.605496481248742	60
Random	0.913134883011128	60
Sampled	0.473573570438751	60
Random	0.712070368985832	60
Sampled	0.472921999939826	60
Random	0.986253697881861	60
Sampled	0.458348040303895	60
Random	0.668946731636734	60
Sampled	0.597024072104985	60
Random	0.558272957232341	60
Sampled	0.535543299811219	60
Random	0.762484442184998	60
Sampled	0.586184974759478	60
Random	0.861154580906298	60
Sampled	0.516079117870533	60
Random	0.542255008008846	60
Sampled	0.530682760371994	60
Random	0.70088214396029	60
Sampled	0.500456967448949	60
Random	0.660253310657406	60
Sampled	0.511186783735705	60
Random	0.749905089147285	60
Sampled	0.503355639150431	60
Random	0.880630031280957	60
Sampled	0.443101056202496	60
Random	0.453670983482656	60
Sampled	0.560001519541806	60
Random	0.577809204374497	60
Sampled	0.700788611113131	60
Random	0.787363608534113	60
Sampled	0.555856335934558	60
Random	0.59327225267228	60
Sampled	0.431230476560706	60
Random	0.476265816761061	60
Sampled	0.590266188520261	60
Random	0.636661293881328	60
Sampled	0.524617159604451	60
Random	0.932634429122635	60
Sampled	0.629093253613623	60
Random	0.650491680936465	60
Sampled	0.616738128554619	60
Random	0.688267961570006	60
Sampled	0.573977416176842	60
Random	0.855872600495049	60
Sampled	0.494657023739997	60
Random	1.16434443097572	60
Sampled	0.547410413297397	60
Random	0.884799522694305	60
Sampled	0.605109227906458	60
Random	0.917579788974019	60
Sampled	0.505119335148854	60
Random	0.541749733441909	60
Sampled	0.491042209627236	60
Random	1.25446528381695	60
Sampled	0.547638835842289	60
Random	0.451438743427299	60
Sampled	0.575499936914257	60
Random	0.698944227543912	60
Sampled	0.496491845482114	60
Random	1.04753740377853	60
Sampled	0.575578948032925	60
Random	0.938084414630668	60
Sampled	0.523568997637196	60
Random	0.847554497129056	60
Sampled	0.54167108081161	60
Random	0.689640308870027	60
Sampled	0.502967938951273	60
Random	0.814942515265915	60
Sampled	0.528648417261181	60
Random	0.5697275292455	60
Sampled	0.480168997606474	60
Random	0.712221233433649	60
Sampled	0.567759601630727	60
Random	0.532962083737271	60
Sampled	0.51972326085879	60
Random	0.697231656797498	60
Sampled	0.563052427480449	60
Random	0.494347126127824	60
Sampled	0.509036383032694	60
Random	0.92612780541623	60
Sampled	0.556369076312895	60
Random	0.873115679482431	60
Sampled	0.455516823380508	60
Random	0.793835032768073	60
Sampled	0.478481562883432	60
Random	0.44406588292709	60
Sampled	0.51651178467555	60
Random	0.88883390407923	60
Sampled	0.505540067968605	60
Random	0.629775123034537	60
Sampled	0.49997041046192	60
Random	0.7044202502719	60
Sampled	0.436378702444934	60
Random	0.829760437964448	60
Sampled	0.539055554733202	60
Random	0.494902688626872	60
Sampled	0.569852867263283	60
Random	0.628543153793908	60
Sampled	0.53344182685566	60
Random	0.890759578958805	60
Sampled	0.57714446100279	60
Random	0.572674258102796	60
Sampled	0.557415250301745	60
Random	0.736004751910461	60
Sampled	0.595829452924451	60
Random	0.609184366180203	60
Sampled	0.439745381315745	60
Random	0.494853178941704	60
Sampled	0.501855446616975	60
Random	0.6301434157141	60
Sampled	0.492393356988328	60
Random	0.477422148121405	60
Sampled	0.500462378355697	60
Random	0.549520632388185	60
Sampled	0.474640160301291	60
Random	0.990877852718155	60
Sampled	0.414133632058298	60
Random	0.624015098783694	60
Sampled	0.597974812215451	60
Random	0.923515927548898	60
Sampled	0.492885167493357	60
Random	0.476464690922406	60
Sampled	0.598791160889564	60
Random	0.666809524118042	60
Sampled	0.534676503001843	60
Random	0.589994910562772	60
Sampled	0.549500261933079	60
Random	0.843641418493336	60
Sampled	0.645772398633913	60
Random	0.641973973915644	60
Sampled	0.545605538435522	60
Random	0.778891279514289	60
Sampled	0.53946342292514	60
Random	0.743987035802106	60
Sampled	0.538746037864611	60
Random	0.664824726556839	60
Sampled	0.482876355969226	60
Random	0.666754441562134	60
Sampled	0.517223189713087	60
Random	0.557365344227473	60
Sampled	0.568239372230411	60
Random	1.00954660405869	60
Sampled	0.62190216388137	60
Random	0.562691873052723	60
Sampled	0.475417324067385	60
Random	0.488793378159306	60
Sampled	0.481252784816296	60
Random	0.692254374655908	60
Sampled	0.557631079680668	60
Random	0.816406169568895	60
Sampled	0.659350492952476	60
Random	0.772715624121784	60
Sampled	0.481117728021705	60
Random	0.684438554830375	60
Sampled	0.52925982554247	60
Random	0.504723751049446	60
Sampled	0.46481124583207	60
Random	0.788052919233278	60
Sampled	0.545476043639838	60
Random	0.776548684362627	60
Sampled	0.659014727175491	60
Random	0.717590371208674	60
Sampled	0.517029090248635	60
Random	0.568965373121383	60
Sampled	0.431229801803214	60
Random	1.01703840454796	60
Sampled	0.519748100662344	60
Random	0.708017322022052	60
Sampled	0.501982989300601	60
Random	0.662801144916617	60
Sampled	0.557662056034359	60
Random	0.921115962545644	60
Sampled	0.423197857874794	60
Random	0.783951954045932	60
Sampled	0.552996548678996	60
Random	0.614923613262653	60
Sampled	0.530250262236743	60
Random	0.689493177158005	60
Sampled	0.509092878428878	60
Random	0.517324205823611	60
Sampled	0.485801108741731	60
Random	0.60853376283576	60
Sampled	0.446156242884092	60
Random	0.839561118156294	60
Sampled	0.493801286691593	60
Random	0.679877375687191	60
Sampled	0.48997478508762	60
Random	0.663800621091392	60
Sampled	0.47366574835379	60
Random	0.738631530485501	60
Sampled	0.443041018521384	60
Random	0.651433961219058	60
Sampled	0.510134529470888	60
Random	0.547589593545545	60
Sampled	0.567136109654097	60
Random	0.930202403082726	60
Sampled	0.49231438002036	60
Random	0.792187489492333	60
Sampled	0.488044880637883	60
Random	0.621089029566516	60
Sampled	0.536812510219448	60
Random	0.534429472926805	60
Sampled	0.503868392067737	60
Random	0.759881864758427	60
Sampled	0.582761182645524	60
Random	0.7652610176786	60
Sampled	0.514746207533702	60
Random	1.06342743336656	60
Sampled	0.523121583911431	60
Random	0.977700903007325	60
Sampled	0.483127283795029	60
Random	0.513093808957876	60
Sampled	0.558031283416208	60
Random	0.611171609823334	60
Sampled	0.551751973196443	60
Random	0.949464237907308	60
Sampled	0.454976161274127	60
Random	0.659235905114529	60
Sampled	0.517021233070766	60
Random	0.783058743495482	60
Sampled	0.485353755182118	60
Random	0.977289028717279	60
Sampled	0.498310265717279	60
Random	0.585533014467555	60
Sampled	0.520030543716878	60
Random	0.808935520715695	60
Sampled	0.410592933456426	60
Random	0.477115501964766	60
Sampled	0.475063616480086	60
Random	1.24689073618496	60
Sampled	0.464079959261565	60
Random	0.62064907726999	60
Sampled	0.59313280667036	60
Random	0.636309053060582	60
Sampled	0.448343271369884	60
Random	0.410387268649536	60
Sampled	0.561070944899696	60
Random	0.510986991710752	60
Sampled	0.542458129659344	60
Random	0.700936294815266	60
Sampled	0.556341779776385	60
Random	0.557968511591844	60
Sampled	0.506387417369222	60
Random	0.556794794028791	60
Sampled	0.586926939640766	60
Random	0.742334329326786	60
Sampled	0.516293382779043	60
Random	0.675945703518974	60
Sampled	0.487768969914808	60
Random	0.685258853790468	60
Sampled	0.566712247208277	60
Random	0.491893390924048	60
Sampled	0.486760605632849	60
Random	0.715752362855542	60
Sampled	0.580190999976065	60
Random	0.818125060394918	60
Sampled	0.487945772704832	60
Random	0.485201242798568	60
Sampled	0.560154252807875	60
Random	0.596423407592193	60
Sampled	0.512031481178357	60
Random	0.705965305213674	60
Sampled	0.599339217780079	60
Random	0.834022166087599	60
Sampled	0.656504573261791	60
Random	0.623176271786037	60
Sampled	0.602984496134977	60
Random	0.69678406110397	60
Sampled	0.532330419133835	60
Random	0.861713543626273	60
Sampled	0.551890331951411	60
Random	0.98185402399593	60
Sampled	0.574693533412165	60
Random	0.558063868940967	60
Sampled	0.579514761569962	60
Random	0.863883514288047	60
Sampled	0.46710469867869	60
Random	0.455367774890756	60
Sampled	0.547930585584209	60
Random	0.944897050016598	60
Sampled	0.487772314969743	60
Random	0.769217380959984	60
Sampled	0.503179820786805	60
Random	0.709667821407428	60
Sampled	0.53372328234136	60
Random	0.846468620847453	60
Sampled	0.499431355338142	60
Random	0.540881613022747	60
Sampled	0.500151788494528	60
Random	0.722648375849882	60
Sampled	0.44314748795372	60
Random	1.02269087221847	60
Sampled	0.574305575460336	60
Random	0.588935700633693	60
Sampled	0.490010838606046	60
Random	0.436113679020467	60
Sampled	0.526261770280976	60
Random	0.889932161539321	60
Sampled	0.411276210449674	60
Random	0.816613544589813	60
Sampled	0.52003453358169	60
Random	0.647330675553396	60
Sampled	0.533933966552111	60
Random	0.521015861771456	60
Sampled	0.463576253936362	60
Random	0.777172917717854	60
Sampled	0.509599639662459	60
Random	1.23709322734981	60
Sampled	0.462611260234126	60
Random	1.00151379707243	60
Sampled	0.548536798249191	60
Random	0.88909328089214	60
Sampled	0.462390191984907	60
Random	0.722369578005372	60
Sampled	0.479592881990051	60
Random	0.693865122072687	60
Sampled	0.492692344505866	60
Random	0.534242332037811	60
Sampled	0.545116141264518	60
Random	1.09097908607507	60
Sampled	0.430862085198333	60
Random	0.848697981233265	60
Sampled	0.608654686225465	60
Random	0.90404656713394	60
Sampled	0.493940532696668	60
Random	0.836928453581516	60
Sampled	0.463605802660624	60
Random	0.947638218157678	60
Sampled	0.592093899837867	60
Random	1.00375381609781	60
Sampled	0.490933719572165	60
Random	0.675880830198424	60
Sampled	0.504039060451924	60
Random	0.818503456978247	60
Sampled	0.504565321002217	60
Random	0.467283039567373	60
Sampled	0.535713489292801	60
Random	1.18675148082964	60
Sampled	0.562964292893756	60
Random	0.650600068956744	60
Sampled	0.481324072420583	60
Random	0.544719711161115	60
Sampled	0.469155733415382	60
Random	0.607810500305975	60
Sampled	0.458515818955019	60
Random	0.558915588113596	60
Sampled	0.539994268724922	60
Random	0.574876291522577	60
Sampled	0.435866195605307	60
Random	0.827749677769679	60
Sampled	0.473931309312485	60
Random	0.599815252061233	60
Sampled	0.626730665358706	60
Random	0.77925403830134	60
Sampled	0.610867929780625	60
Random	0.455323713794921	60
Sampled	0.458459726379486	60
Random	0.610294848547132	60
Sampled	0.564108222797569	60
Random	0.742395297457716	60
Sampled	0.445755225663667	60
Random	0.775977488191975	60
Sampled	0.593328928537679	60
Random	0.96519468829504	60
Sampled	0.552314771446703	60
Random	0.876657717730358	60
Sampled	0.579160472234665	60
Random	0.728052645700617	60
Sampled	0.517349704543544	60
Random	0.910246074822229	60
Sampled	0.482691073146207	60
Random	0.486446775350802	60
Sampled	0.522784518989445	60
Random	0.476346531699143	60
Sampled	0.550685040236324	60
Random	0.569861570051804	60
Sampled	0.494606093984341	60
Random	0.683845796631366	60
Sampled	0.493920744050673	60
Random	0.562112969479777	60
Sampled	0.481905044812835	60
Random	0.646539256087841	60
Sampled	0.44535945357378	60
Random	0.736581667260606	60
Sampled	0.530674373786972	60
Random	1.13672437236122	60
Sampled	0.483680378136723	60
Random	0.43881606548224	60
Sampled	0.46879501062825	60
Random	0.666266151814769	60
Sampled	0.483778741203722	60
Random	0.919445380854823	60
Sampled	0.489731094244512	60
Random	0.540059682758087	60
Sampled	0.448569592380471	60
Random	0.432201750289582	60
Sampled	0.488625365908674	60
Random	1.08589153479952	60
Sampled	0.439750045133463	60
Random	0.644666300262368	60
Sampled	0.626782903148121	60
Random	0.488876981069391	60
Sampled	0.498673758845659	60
Random	1.06191371024134	60
Sampled	0.538979414020085	60
Random	0.984600988740851	60
Sampled	0.567201288961788	60
Random	0.683677131300988	60
Sampled	0.46112707870621	60
Random	0.587088935466801	60
Sampled	0.469450270393041	60
Random	1.04717716326957	60
Sampled	0.441278094827902	60
Random	1.07702375425733	60
Sampled	0.586260874883299	60
Random	0.589647034794185	60
Sampled	0.536940359669864	60
Random	0.720152748362155	60
Sampled	0.453457573650423	60
Random	0.934969354941591	60
Sampled	0.592297067840668	60
Random	0.884696407369372	60
Sampled	0.519976873709749	60
Random	0.599945190039625	60
Sampled	0.429148724632539	60
Random	0.453167321615259	60
Sampled	0.470566722876505	60
Random	0.573693744905492	60
Sampled	0.578596441028981	60
Random	0.530281536603699	60
Sampled	0.471831816108802	60
Random	0.977842582078133	60
Sampled	0.553404705702511	60
Random	0.883723926142941	60
Sampled	0.56203658824483	60
Random	0.754223492014695	60
Sampled	0.623941109881488	60
Random	0.590162832915816	60
Sampled	0.604977509610298	60
Random	0.503123264226278	60
Sampled	0.528423430819413	60
Random	0.62653854420131	60
Sampled	0.575644182800162	60
Random	0.780043314820042	60
Sampled	0.508442632283114	60
Random	0.796419651253004	60
Sampled	0.547894465796738	60
Random	0.524936798724875	60
Sampled	0.455462350633232	60
Random	1.11901085097402	60
Sampled	0.511520598310912	60
Random	0.759576029964018	60
Sampled	0.49993137945707	60
Random	0.976089425564516	60
Sampled	0.52370096536703	60
Random	0.527226475167411	60
Sampled	0.551962969736129	60
Random	0.452205047281552	60
Sampled	0.478632704866041	60
Random	0.585229203913005	60
Sampled	0.564857380413614	60
Random	0.727762626262151	60
Sampled	0.459577742056342	60
Random	0.706840988532696	60
Sampled	0.469057377603939	60
Random	0.496656952997891	60
Sampled	0.510027082627936	60
Random	0.476963594619554	60
Sampled	0.483907493414707	60
Random	0.501601301360719	60
Sampled	0.439151068166809	60
Random	0.968108568934795	60
Sampled	0.434233752115989	60
Random	0.674163516613916	60
Sampled	0.4567630552997	60
Random	0.912035125739332	60
Sampled	0.474747290217293	60
Random	0.52314066813639	60
Sampled	0.581247382576143	60
Random	0.660217574570174	60
Sampled	0.557926639188645	60
Random	0.521256868798777	60
Sampled	0.459319108890534	60
Random	0.52584833851684	60
Sampled	0.485578837584502	60
Random	0.534549178065322	60
Sampled	0.514026287873794	60
Random	0.750557748990284	60
Sampled	0.504018160712203	60
Random	0.743049885443068	60
Sampled	0.499367242417381	60
Random	0.522393768524444	60
Sampled	0.532772201850791	60
Random	0.449745793273809	60
Sampled	0.540270693752796	60
Random	0.580470885099735	60
Sampled	0.474485152353375	60
Random	0.572646910950121	60
Sampled	0.599903922655749	60
Random	0.483781053735977	60
Sampled	0.445894663164492	60
Random	0.386408108871395	60
Sampled	0.48671295059798	60
Random	1.1730016226152	60
Sampled	0.603260697140606	60
Random	0.761306150056434	60
Sampled	0.478181225970367	60
Random	0.527865556785099	60
Sampled	0.473858076591285	60
Random	0.891351987114425	60
Sampled	0.633998496359525	60
Random	0.594773042673913	60
Sampled	0.548150075998906	60
Random	0.591396868636752	60
Sampled	0.653667293872317	60
Random	0.787621537132849	60
Sampled	0.533490344316806	60
Random	0.518546694036468	60
Sampled	0.522935405480657	60
Random	0.798999968131702	60
Sampled	0.550148461693423	60
Random	0.54006512213351	60
Sampled	0.519653014244826	60
Random	0.661359363513041	60
Sampled	0.462625600738891	60
Random	0.593092915836051	60
Sampled	0.454266673138478	60
Random	0.981908493365922	60
Sampled	0.53179322174705	60
Random	0.93492862714376	60
Sampled	0.490275355925901	60
Random	0.556097437990387	60
Sampled	0.579865390045745	60
Random	0.489381201172408	60
Sampled	0.485213626614474	60
Random	1.00933702676823	60
Sampled	0.461921700575732	60
Random	0.458984568398354	60
Sampled	0.653539711219328	60
Random	0.771497521202722	60
Sampled	0.547584339624125	60
Random	0.807546042836142	60
Sampled	0.608889261976447	60
Random	0.73913782971287	60
Sampled	0.574482874695552	60
Random	0.704584230413966	60
Sampled	0.498327785666443	60
Random	0.997853478237481	60
Sampled	0.554228556449835	60
Random	0.594499695931068	60
Sampled	0.535627003415191	60
Random	0.476488132292477	60
Sampled	0.525579025483024	60
Random	0.66384148363063	60
Sampled	0.538477482431097	60
Random	0.700206914973191	60
Sampled	0.530403690009234	60
Random	1.0120664373459	60
Sampled	0.530500861605425	60
Random	0.574525217010009	60
Sampled	0.476482982853971	60
Random	0.658316559132211	60
Sampled	0.525759475402406	60
Random	0.571141990041621	60
Sampled	0.536730321669206	60
Random	0.997985223880615	60
Sampled	0.464257439968709	60
Random	0.629564361219145	60
Sampled	0.511840367754773	60
Random	0.736785618498351	60
Sampled	0.545165715697741	60
Random	0.983853641588343	60
Sampled	0.530719204530655	60
Random	0.724446768738164	60
Sampled	0.556266424041471	60
Random	0.952841468325878	60
Sampled	0.431376747145183	60
Random	0.829746113331556	60
Sampled	0.563867725816545	60
Random	0.586342056297555	60
Sampled	0.573347014675071	60
Random	0.54797171451212	60
Sampled	0.561468457028202	60
Random	0.825931899237505	60
Sampled	0.53028457844723	60
Random	0.523860984602987	60
Sampled	0.442158491560472	60
Random	0.45142416292138	60
Sampled	0.521029124664854	60
Random	0.550852046751201	60
Sampled	0.540255155727124	60
Random	0.964478021954854	60
Sampled	0.53281963420815	60
Random	0.622439107956916	60
Sampled	0.515292910894341	60
Random	0.886840159772065	60
Sampled	0.557681167586447	60
Random	0.529545521192444	60
Sampled	0.50585759230089	60
Random	0.482078787900429	60
Sampled	0.599143495041829	60
Random	0.756252152056163	60
Sampled	0.508800165753044	60
Random	0.960980794578579	60
Sampled	0.483473558091511	60
Random	0.691497553442665	60
Sampled	0.522470802953261	60
Random	0.778606237257761	60
Sampled	0.533949539267302	60
Random	0.751579098779742	60
Sampled	0.553801016554562	60
Random	0.807375240301702	60
Sampled	0.440646577212836	60
Random	0.590728488116108	60
Sampled	0.54354281065365	60
Random	0.604490692100385	60
Sampled	0.450167362332586	60
Random	0.768264174690741	60
Sampled	0.493657492958695	60
Random	0.578409091005565	60
Sampled	0.472969069678361	60
Random	0.993334555235592	60
Sampled	0.540507834387115	60
Random	1.02112975481785	60
Sampled	0.566309806767568	60
Random	0.58904990789268	60
Sampled	0.500096201111124	60
Random	1.04807920584705	60
Sampled	0.685866544595097	60
Random	0.836095117277924	60
Sampled	0.540105600099619	60
Random	0.557480259423716	60
Sampled	0.547254764613117	60
Random	0.597937171771475	60
Sampled	0.507209450983248	60
Random	0.855501180169811	60
Sampled	0.546180818057772	60
Random	0.644590284320059	60
Sampled	0.507338957307775	60
Random	0.557492378092877	60
Sampled	0.510538041459812	60
Random	0.726047260126628	60
Sampled	0.504117832448648	60
Random	0.756543975320763	60
Sampled	0.424430150402742	60
Random	0.913025767921116	60
Sampled	0.554490135163055	60
Random	0.856819162266584	60
Sampled	0.504660478543279	60
Random	0.822545458825468	60
Sampled	0.50892425549709	60
Random	0.496565131509892	60
Sampled	0.599721498962868	60
Random	0.813438037753514	60
Sampled	0.544708362705708	60
Random	0.908733430651281	60
Sampled	0.537495110770075	60
Random	0.801941643297441	60
Sampled	0.503101202489962	60
Random	0.834924344572292	60
Sampled	0.511542664425696	60
Random	0.676605161951686	60
Sampled	0.583468684903145	60
Random	0.964297825154121	60
Sampled	0.48187821001625	60
Random	0.833496908148555	60
Sampled	0.554955629307411	60
Random	0.663725160006699	60
Sampled	0.500857181786562	60
Random	1.09627182115167	60
Sampled	0.560226167777152	60
Random	1.07248362364481	60
Sampled	0.486161701185232	60
Random	1.01352575765874	60
Sampled	0.524512740602745	60
Random	0.458851678484133	60
Sampled	0.507518383042221	60
Random	0.825249085787068	60
Sampled	0.528450009467686	60
Random	0.606861565146968	60
Sampled	0.512165318275342	60
Random	1.06515184237251	60
Sampled	0.539085530721727	60
Random	0.587749361625376	60
Sampled	0.62692817043461	60
Random	0.702275802516236	60
Sampled	0.544378890920864	60
Random	0.709610073966822	60
Sampled	0.549099758115851	60
Random	0.937587675400688	60
Sampled	0.474136078606489	60
Random	0.937079073417315	60
Sampled	0.530411854876083	60
Random	0.616431105043832	60
Sampled	0.527285885417874	60
Random	0.954396844804679	60
Sampled	0.548657114786572	60
Random	0.962310642914392	60
Sampled	0.446194968578467	60
Random	0.549023038923804	60
Sampled	0.513340518598516	60
Random	0.417292368067358	60
Sampled	0.487670410029255	60
Random	0.811865685293558	60
Sampled	0.543166227469251	60
Random	0.576760986233032	60
Sampled	0.472408955876454	60
Random	1.01585893875151	60
Sampled	0.548866409580221	60
Random	0.935427013739365	60
Sampled	0.499243053840265	60
Random	0.563558402126198	60
Sampled	0.511928336937799	60
Random	0.857939687776455	60
Sampled	0.4483783565216	60
Random	0.671026007943405	60
Sampled	0.7096948335622	60
Random	0.486943250658626	60
Sampled	0.594868990117971	60
Random	0.745488491263536	60
Sampled	0.536862315645198	60
Random	0.563155760429218	60
Sampled	0.475652055202998	60
Random	0.526365382213888	60
Sampled	0.553536241286571	60
Random	0.510971966780319	60
Sampled	0.504315154846852	60
Random	0.687663450176121	60
Sampled	0.580045277320402	60
Random	0.941993376200516	60
Sampled	0.498800140175827	60
Random	0.587997367591135	60
Sampled	0.566673226039659	60
Random	0.510326975451595	60
Sampled	0.568385904340233	60
Random	0.514376016740162	60
Sampled	0.524762167443416	60
Random	0.612187765784623	60
Sampled	0.450636562966455	60
Random	0.535317717955862	60
Sampled	0.522051611880018	60
Random	0.583205862931575	60
Sampled	0.484857182868196	60
Random	0.593652234189071	60
Sampled	0.464012322854911	60
Random	0.47323200685438	60
Sampled	0.446911965685826	60
Random	0.556664885287216	60
Sampled	0.48835705450818	60
Random	0.494886258160282	60
Sampled	0.490155956617562	60
Random	0.504485443320341	60
Sampled	0.494087512997705	60
Random	0.57478610651772	60
Sampled	0.570813776910324	60
Random	0.593124996505768	60
Sampled	0.507019620941821	60
Random	0.638496252370133	60
Sampled	0.498856577718782	60
Random	0.880431124506319	60
Sampled	0.449961993440105	60
Random	0.806961605660256	60
Sampled	0.551283310563278	60
Random	0.958074299163	60
Sampled	0.412219854383923	60
Random	1.09917586347458	60
Sampled	0.44672638661682	60
Random	0.514089325341452	60
Sampled	0.561144945779905	60
Random	0.587476405733524	60
Sampled	0.439963218214038	60
Random	0.673567917648728	60
Sampled	0.623876373755979	60
Random	0.8517192923096	60
Sampled	0.529794163236784	60
Random	0.630549875391782	60
Sampled	0.462599848582016	60
Random	1.11317027887746	60
Sampled	0.509101105643418	60
Random	0.551716298424401	60
Sampled	0.537391938317282	60
Random	0.571160088668109	60
Sampled	0.511801030634413	60
Random	0.670174867155939	60
Sampled	0.532589716954138	60
Random	0.508537029276492	60
Sampled	0.592146316538497	60
Random	0.522413042000196	60
Sampled	0.517154296819526	60
Random	0.638477580336961	60
Sampled	0.519706810331526	60
Random	0.699895155668871	60
Sampled	0.474441126422416	60
Random	1.05290172634437	60
Sampled	0.461288100952708	60
Random	0.446933265479827	60
Sampled	0.505644747219374	60
Random	0.637294418421476	60
Sampled	0.492405724862424	60
Random	0.576919913988187	60
Sampled	0.532170040444897	60
Random	0.568699715554515	60
Sampled	0.47154659505988	60
Random	1.0128693274022	60
Sampled	0.550160371354065	60
Random	0.524425289186733	60
Sampled	0.565188908127352	60
Random	0.609026178331682	60
Sampled	0.511613062203756	60
Random	0.725651163403286	60
Sampled	0.513782212308721	60
Random	0.666602854143486	60
Sampled	0.491398513806132	60
Random	0.929263542592204	60
Sampled	0.511554417022639	60
Random	0.633485737496015	60
Sampled	0.456216221228758	60
Random	0.53808533513678	60
Sampled	0.464465190566718	60
Random	0.979261935448554	60
Sampled	0.51548017807204	60
Random	0.871156299138195	60
Sampled	0.541090412915134	60
Random	0.973854509843862	60
Sampled	0.654206991364131	60
Random	0.703993143321522	60
Sampled	0.453586619516323	60
Random	0.68189467276687	60
Sampled	0.546441267408411	60
Random	0.646012468000372	60
Sampled	0.570927591774609	60
Random	0.679418151913814	60
Sampled	0.523835081301747	60
Random	0.652607015292019	60
Sampled	0.458606988352072	60
Random	0.795451467866627	60
Sampled	0.630583922166805	60
Random	0.377710502459584	60
Sampled	0.563987615953174	60
Random	0.864095962052396	60
Sampled	0.531007630853788	60
Random	0.806722418724263	60
Sampled	0.504644450947186	60
Random	0.614848022136267	60
Sampled	0.612461268795599	60
Random	0.814299807969138	60
Sampled	0.626338124575952	60
Random	0.776925560711414	60
Sampled	0.456072957087554	60
Random	0.857201003369789	60
Sampled	0.561765971570717	60
Random	0.87256874376036	60
Sampled	0.438206138862575	60
Random	0.839763422970529	60
Sampled	0.524531012336471	60
Random	0.739321652417349	60
Sampled	0.582383732251015	60
Random	0.641896875379245	60
Sampled	0.442566138806209	60
Random	0.863738950645171	60
Sampled	0.534730756146043	60
Random	0.767861910834352	60
Sampled	0.497871928176915	60
Random	0.810219342084908	60
Sampled	0.546635220915536	60
Random	0.574260852209306	60
Sampled	0.610888784658825	60
Random	0.828885497473596	60
Sampled	0.555737731356643	60
Random	0.559518596293291	60
Sampled	0.508668190990153	60
Random	0.98030852495605	60
Sampled	0.489631283508275	60
Random	0.685502441333591	60
Sampled	0.479626219727687	60
Random	0.977229561365432	60
Sampled	0.518615885364784	60
Random	0.911535228489308	60
Sampled	0.514785700517454	60
Random	0.586581879901369	60
Sampled	0.619929029555908	60
Random	0.738465609596107	60
Sampled	0.491707174887183	60
Random	0.712838561328603	60
Sampled	0.506634016159579	60
Random	0.939145794185176	60
Sampled	0.471517264211324	60
Random	0.554259562527219	60
Sampled	0.518556344921005	60
Random	0.531726701692075	60
Sampled	0.609545080297371	60
Random	1.03641273955577	60
Sampled	0.469012742399662	60
Random	0.520481700099203	60
Sampled	0.533001850790762	60
Random	0.910589576764587	60
Sampled	0.507509204404649	60
Random	0.60291365095205	60
Sampled	0.605481960919482	60
Random	0.850903950469876	60
Sampled	0.533734694301517	60
Random	0.745835095694668	60
Sampled	0.594302510539821	60
Random	0.910772697255952	60
Sampled	0.445414015355652	60
Random	0.416811466070725	60
Sampled	0.463375171195429	60
Random	0.908919950858541	60
Sampled	0.49653755357633	60
Random	0.651028036294501	60
Sampled	0.473586538043226	60
Random	0.870009476976349	60
Sampled	0.653105911593336	60
Random	0.7883831511932	60
Sampled	0.453936184842942	60
Random	0.93022315200834	60
Sampled	0.533778986104253	60
Random	0.519229836766071	60
Sampled	0.513669824412102	60
Random	0.502213875159308	60
Sampled	0.440924226460246	60
Random	1.00502853160804	60
Sampled	0.4493853407824	60
Random	0.734750097327263	60
Sampled	0.55379238171336	60
Random	0.722530458957026	60
Sampled	0.514409351635015	60
Random	0.576921477392365	60
Sampled	0.448801976649929	60
Random	0.682960599167744	60
Sampled	0.52795190950819	60
Random	0.462362210594112	60
Sampled	0.493321703534796	60
Random	0.660878933543239	60
Sampled	0.531734530898025	60
Random	0.591864306033163	60
Sampled	0.548159782075594	60
Random	0.634540351536193	60
Sampled	0.57839960354263	60
Random	1.08286972469464	60
Sampled	0.492666854023258	60
Random	0.499357340630198	60
Sampled	0.472069964616632	60
Random	0.522165386693288	60
Sampled	0.527999484666596	60
Random	0.450428049224858	60
Sampled	0.572224954649172	60
Random	0.602589192948207	60
Sampled	0.526552955761705	60
Random	0.979438050790322	60
Sampled	0.545262172917739	60
Random	0.685578017204725	60
Sampled	0.56842730287211	60
Random	0.948438727126154	60
Sampled	0.487061886477998	60
Random	0.748884768391583	60
Sampled	0.52565758311803	60
Random	0.492161375120304	60
Sampled	0.52590704230768	60
Random	0.611053092912533	60
Sampled	0.508790765420834	60
Random	0.903899532146077	60
Sampled	0.535448069968646	60
Random	0.864245482079564	60
Sampled	0.485104156829824	60
Random	0.567377157073365	60
Sampled	0.548859556876189	60
Random	0.885958869059529	60
Sampled	0.526709110855851	60
Random	0.838759257105505	60
Sampled	0.522608453043586	60
Random	0.522571087752629	60
Sampled	0.568040600580135	60
Random	0.817246392130898	60
Sampled	0.592311142404161	60
Random	0.850504436282564	60
Sampled	0.537369880106572	60
Random	0.644601225635629	60
Sampled	0.531448552681548	60
Random	0.72191472426695	60
Sampled	0.530178599013269	60
Random	1.08459683149109	60
Sampled	0.696933933786934	60
Random	0.715640644431301	60
Sampled	0.512786740509747	60
Random	0.802721537284001	60
Sampled	0.553200520437819	60
Random	0.959982093262712	60
Sampled	0.481259079112092	60
Random	0.926916349879617	60
Sampled	0.536191149796098	60
Random	0.576678292156599	60
Sampled	0.455687590442016	60
Random	1.07496552542106	60
Sampled	0.531411832163652	60
Random	0.640150397760199	60
Sampled	0.557535611142869	60
Random	0.702221578920941	60
Sampled	0.63922664484711	60
Random	0.640120961954504	60
Sampled	0.483625883575694	60
Random	0.521764144836184	60
Sampled	0.575175715875472	60
Random	0.844903329297772	60
Sampled	0.530788050255591	60
Random	0.878373017633542	60
Sampled	0.598838016822207	60
Random	0.873248931999458	60
Sampled	0.530368695505455	60
Random	0.661722310993742	60
Sampled	0.495093174138042	60
Random	0.692838228440827	60
Sampled	0.517411858128515	60
Random	0.480384357368655	60
Sampled	0.565213611938143	60
Random	0.546205043575864	60
Sampled	0.508431712222189	60
Random	0.647124891695004	60
Sampled	0.602626202702439	60
Random	0.455331766946356	60
Sampled	0.505564284753934	60
Random	0.525436424611161	60
Sampled	0.399630666503087	60
Random	0.522102654694497	60
Sampled	0.544000546954963	60
Random	1.28164438473906	60
Sampled	0.574684736137411	60
Random	0.907134146894597	60
Sampled	0.544199911573611	60
Random	0.494692476703843	60
Sampled	0.522402002599467	60
Random	0.558208029597873	60
Sampled	0.546176618859161	60
Random	0.982618467039352	60
Sampled	0.503691022696239	60
Random	0.81408473560905	60
Sampled	0.427015174190272	60
Random	0.478841116190766	60
Sampled	0.484037485885242	60
Random	0.619375453988967	60
Sampled	0.574355669891659	60
Random	0.657018927052367	60
Sampled	0.464577329656896	60
Random	0.784091253768038	60
Sampled	0.505619137023322	60
Random	0.744955169600212	60
Sampled	0.529605097884166	60
Random	0.651793538829424	60
Sampled	0.522385977764998	60
Random	0.536964715257865	60
Sampled	0.546853032678182	60
Random	1.06780600307973	60
Sampled	0.568498112011098	60
Random	0.935911679083846	60
Sampled	0.498292414355902	60
Random	0.527116219320484	60
Sampled	0.571545700961877	60
Random	0.410430792653153	60
Sampled	0.492098109458319	60
Random	0.637660797696149	60
Sampled	0.660761184404133	60
Random	0.950379552035514	60
Sampled	0.593432067929924	60
Random	0.828660774141248	60
Sampled	0.613446396316226	60
Random	0.958730026887197	60
Sampled	0.549334801403614	60
Random	0.645813747497802	60
Sampled	0.537111870148429	60
Random	1.00069710949829	60
Sampled	0.498917051330639	60
Random	0.565228754347562	60
Sampled	0.469820003994127	60
Random	1.01198946317586	60
Sampled	0.560199789876159	60
Random	0.755745254172263	60
Sampled	0.477938108843427	60
Random	0.60588117639381	60
Sampled	0.471935545969811	60
Random	1.06441794126241	60
Sampled	0.461149109137804	60
Random	0.784990585336959	60
Sampled	0.542061458225294	60
Random	0.686264374431927	60
Sampled	0.545684626595261	60
Random	0.894312760562943	60
Sampled	0.57663256928258	60
Random	0.642002802012455	60
Sampled	0.567872412174163	60
Random	0.896267057261075	60
Sampled	0.570255275901643	60
Random	0.747088932087413	60
Sampled	0.465020910702479	60
Random	0.81277434890071	60
Sampled	0.440557934694781	60
Random	0.453303781375726	60
Sampled	0.659241805494728	60
Random	0.504065959268706	60
Sampled	0.46415280734283	60
Random	0.63131716585374	60
Sampled	0.53457090049314	60
Random	0.541151922487654	60
Sampled	0.451839793269052	60
Random	0.706451771117351	60
Sampled	0.56470479708738	60
Random	0.701520130342001	60
Sampled	0.486316409043656	60
Random	0.408816425710979	60
Sampled	0.620529355710484	60
Random	0.792349695302377	60
Sampled	0.518719819579766	60
Random	0.659554330653077	60
Sampled	0.500544729873858	60
Random	0.831212405960615	60
Sampled	0.510731518417091	60
Random	0.538227289959982	60
Sampled	0.507178049649471	60
Random	0.56779152510254	60
Sampled	0.500055454100121	60
Random	0.474876086136997	60
Sampled	0.530810915258545	60
Random	0.848663722520969	60
Sampled	0.511749332845409	60
Random	0.735963613188807	60
Sampled	0.458184780563042	60
Random	0.48319757449226	60
Sampled	0.45295921283491	60
Random	0.736701178666078	60
Sampled	0.554530713746938	60
Random	0.591434220794262	60
Sampled	0.593346795977518	60
Random	0.752128767610057	60
Sampled	0.614408547547755	60
Random	0.559499779469796	60
Sampled	0.538072610241494	60
Random	0.674945859791158	60
Sampled	0.504387550498652	60
Random	0.670680371873638	60
Sampled	0.519418808859914	60
Random	1.14974126091393	60
Sampled	0.481766534199984	60
Random	0.774003791616173	60
Sampled	0.499514058878232	60
Random	0.455793791080133	60
Sampled	0.506098352476619	60
Random	0.921909084618253	60
Sampled	0.474583174902238	60
Random	0.898162211478642	60
Sampled	0.497972823798813	60
Random	0.861465015845036	60
Sampled	0.546251494850303	60
Random	0.998476411717532	60
Sampled	0.533945977139938	60
Random	0.797740890524327	60
Sampled	0.593998273534041	60
Random	0.696838856099282	60
Sampled	0.520246108610355	60
Random	0.708056550716237	60
Sampled	0.501012728083138	60
Random	0.581290664362175	60
Sampled	0.524645462361806	60
Random	0.691703622229374	60
Sampled	0.518842235031359	60
Random	0.825048914126535	60
Sampled	0.512179129010189	60
Random	0.805714329479744	60
Sampled	0.553511555512797	60
Random	0.43652231439297	60
Sampled	0.681295074274119	60
Random	1.04057280399954	60
Sampled	0.462193883596505	60
Random	0.786368527297286	60
Sampled	0.489297314476795	60
Random	0.72969586023729	60
Sampled	0.640320830675666	60
Random	0.555664986223252	60
Sampled	0.547463934355538	60
Random	0.469627603641049	60
Sampled	0.474813487679762	60
Random	0.761290890263387	60
Sampled	0.509285327666211	60
Random	0.830695752976083	60
Sampled	0.510813061546639	60
Random	1.01011463403485	60
Sampled	0.550959813579874	60
Random	0.734110046195168	60
Sampled	0.510256013493314	60
Random	0.961936920803218	60
Sampled	0.493369104985119	60
Random	0.518530618950197	60
Sampled	0.518961839153099	60
Random	0.765462001216534	60
Sampled	0.615458336208233	60
Random	0.62559895214249	60
Sampled	0.58953503080811	60
Random	0.552266795016418	60
Sampled	0.460626470923443	60
Random	0.637530121722339	60
Sampled	0.438248898000685	60
Random	0.465214627123558	60
Sampled	0.572726753414378	60
Random	0.521655661644748	60
Sampled	0.468009035410669	60
Random	0.597250413789581	60
Sampled	0.556937441621254	60
Random	0.708819946911757	60
Sampled	0.682728294689422	60
Random	0.513116766727668	60
Sampled	0.50891323015733	60
Random	0.64407085129947	60
Sampled	0.55228499505232	60
Random	0.998180564202342	60
Sampled	0.597707190563177	60
Random	0.708212792650017	60
Sampled	0.502281557851144	60
Random	1.150368236105	60
Sampled	0.509889124834638	60
Random	0.582778913534838	60
Sampled	0.443984178629633	60
Random	0.776361722839596	60
Sampled	0.422367450635638	60
Random	0.494262801359176	60
Sampled	0.561214878465879	60
Random	0.806064693498487	60
Sampled	0.591794184536808	60
Random	0.778036332872671	60
Sampled	0.444283777908784	60
Random	0.914115123610483	60
Sampled	0.519071012472882	60
Random	0.439015281767945	60
Sampled	0.580081105845272	60
Random	0.648426591657545	60
Sampled	0.505414122103286	60
Random	0.450409451219618	60
Sampled	0.595953171589018	60
Random	1.05066206008464	60
Sampled	0.502635433478325	60
Random	0.594794108362509	60
Sampled	0.485832146103957	60
Random	0.824847981521906	60
Sampled	0.549458062451705	60
Random	0.847346582491624	60
Sampled	0.642453656835739	60
Random	0.657823460993011	60
Sampled	0.51163083107804	60
Random	0.585267693331992	60
Sampled	0.548016325990052	60
Random	0.722838174088004	60
Sampled	0.469817508873378	60
Random	0.804196434354761	60
Sampled	0.526908790253549	60
Random	0.527640103845177	60
Sampled	0.516331483364119	60
Random	0.718624567781055	60
Sampled	0.468970021969395	60
Random	0.827606412194343	60
Sampled	0.613578080347963	60
Random	0.889530752901415	60
Sampled	0.50957667630374	60
Random	0.848134960565579	60
Sampled	0.528394521364168	60
Random	0.697178998268022	60
Sampled	0.47335006360555	60
Random	0.930359177597514	60
Sampled	0.489564052126168	60
Random	0.566245415134717	60
Sampled	0.460675096725053	60
Random	0.997560052687932	60
Sampled	0.493077204380032	60
Random	0.658002445109949	60
Sampled	0.574529970139302	60
Random	0.639018356556825	60
Sampled	0.531702421853558	60
Random	0.717616268400392	60
Sampled	0.458638999847346	60
Random	0.836249699289658	60
Sampled	0.469766377555288	60
Random	0.857391383354015	60
Sampled	0.532430057484633	60
Random	0.700407448527302	60
Sampled	0.605562463384471	60
Random	0.791637061444091	60
Sampled	0.497754389606463	60
Random	0.668783659359231	60
Sampled	0.527365276340971	60
Random	0.524590970560285	60
Sampled	0.569677545197118	60
Random	0.74520567452922	60
Sampled	0.509910786313444	60
Random	0.520582158643199	60
Sampled	0.525927787813528	60
Random	0.894480809209823	60
Sampled	0.507256182472475	60
Random	0.516702819786795	60
Sampled	0.516676073437865	60
Random	0.750739115352536	60
Sampled	0.518204079819854	60
Random	0.57506052851863	60
Sampled	0.570228903219247	60
Random	0.494143884368621	60
Sampled	0.477418522543365	60
Random	0.726195134383103	60
Sampled	0.480693169821965	60
Random	0.390237286646579	60
Sampled	0.483322360911471	60
Random	0.614920075155354	60
Sampled	0.511621168037921	60
Random	0.847133261929355	60
Sampled	0.557174843396366	60
Random	1.17283238411121	60
Sampled	0.557959347976754	60
Random	0.97156344863159	60
Sampled	0.526191293045647	60
Random	0.7903962905535	60
Sampled	0.581625974790472	60
Random	0.711624685490404	60
Sampled	0.548612897094051	60
Random	0.504771878223421	60
Sampled	0.467882242485074	60
Random	0.690530380963393	60
Sampled	0.458583391988552	60
Random	0.846011335316671	60
Sampled	0.553577200466558	60
Random	1.02850199216868	60
Sampled	0.464470350425402	60
Random	0.50923159022426	60
Sampled	0.620140892046655	60
Random	0.573718004674584	60
Sampled	0.494353793937759	60
Random	1.06930064196874	60
Sampled	0.500100458308923	60
Random	0.522051206045861	60
Sampled	0.478607113536909	60
Random	0.536450304637927	60
Sampled	0.67478138971668	60
Random	0.809256240406975	60
Sampled	0.557888703661937	60
Random	0.762268778219975	60
Sampled	0.511699111426339	60
Random	0.509878306863666	60
Sampled	0.465972129135478	60
Random	0.509372393366759	60
Sampled	0.513487600342701	60
Random	0.768400721485132	60
Sampled	0.561192309217675	60
Random	0.60117338157247	60
Sampled	0.541762432682406	60
Random	0.696143840852886	60
Sampled	0.525226581882606	60
Random	0.41674228321871	60
Sampled	0.491130893894013	60
Random	0.66535268056998	60
Sampled	0.548566450728369	60
Random	0.709942735105006	60
Sampled	0.520685437651297	60
Random	0.628784637294554	60
Sampled	0.648211800990276	60
Random	0.902820322041987	60
Sampled	0.542904809857441	60
Random	0.701775633374714	60
Sampled	0.463243528325708	60
Random	0.865678848940055	60
Sampled	0.522325494009176	60
Random	0.973494857150209	60
Sampled	0.424092817610649	60
Random	0.821547443884206	60
Sampled	0.514765422821608	60
Random	1.04955998281799	60
Sampled	0.526577244879249	60
Random	0.936913804118865	60
Sampled	0.5415409399563	60
Random	0.658786118460255	60
Sampled	0.507793377005103	60
Random	0.557760935337438	60
Sampled	0.585745023831698	60
Random	0.854343659201067	60
Sampled	0.534618415636361	60
Random	0.66990787522821	60
Sampled	0.584073346041328	60
Random	0.652957455941084	60
Sampled	0.558368867280365	60
Random	0.485771340806139	60
Sampled	0.515012919340245	60
Random	0.562220518876775	60
Sampled	0.457680796854403	60
Random	0.944143048259445	60
Sampled	0.629328029948309	60
Random	0.839030531231575	60
Sampled	0.618293613890297	60
Random	0.917668117395671	60
Sampled	0.581592296992674	60
Random	0.684234308319096	60
Sampled	0.539172113159621	60
Random	0.552964468259317	60
Sampled	0.475663097200089	60
Random	0.95660283447858	60
Sampled	0.536063269400946	60
Random	0.469113785334372	60
Sampled	0.607730060505741	60
Random	0.472652556607703	60
Sampled	0.603531024924668	60
Random	0.865679016651576	60
Sampled	0.49741837776089	60
Random	1.11329568286455	60
Sampled	0.556007069966411	60
Random	0.533452955709118	60
Sampled	0.502583823828068	60
Random	0.505824952402171	60
Sampled	0.644719687305787	60
Random	0.809197078617256	60
Sampled	0.526698174083889	60
Random	0.714975251213958	60
Sampled	0.651079596839	60
Random	0.802088703501236	60
Sampled	0.526219135187387	60
Random	0.607041677732737	60
Sampled	0.589952010595488	60
Random	0.652828134739128	60
Sampled	0.534235870610251	60
Random	0.633756788672716	60
Sampled	0.457963314403535	60
Random	0.629171932705359	60
Sampled	0.5510713006956	60
Random	0.796024345850137	60
Sampled	0.527649037136282	60
Random	0.697008581223736	60
Sampled	0.527885466920392	60
Random	0.911441209057804	60
Sampled	0.448245779248761	60
Random	0.829006881177384	60
Sampled	0.619606588076555	60
Random	0.513910052152761	60
Sampled	0.528164476703129	60
Random	0.851633723822585	60
Sampled	0.493483498996974	60
Random	0.879129286863644	60
Sampled	0.561515758578722	60
Random	0.570124705309043	60
Sampled	0.507201868019736	60
Random	0.492143319612943	60
Sampled	0.472313683474016	60
Random	0.479127418398651	60
Sampled	0.443167467051584	60
Random	0.429208965628137	60
Sampled	0.511339811865128	60
Random	0.530550037514339	60
Sampled	0.486526613819876	60
Random	0.656516139163594	60
Sampled	0.534892596136443	60
Random	0.81812907443995	60
Sampled	0.558506569729078	60
Random	0.667507179890226	60
Sampled	0.503047961597025	60
Random	0.875913523664789	60
Sampled	0.536516898749254	60
Random	0.604631687248333	60
Sampled	0.491487622044954	60
Random	0.59354348051027	60
Sampled	0.488415209387313	60
Random	0.463613170615475	60
Sampled	0.580237681188288	60
Random	0.731047355908648	60
Sampled	0.601993512313534	60
Random	0.563485721898609	60
Sampled	0.525729026995723	60
Random	0.481931818276114	60
Sampled	0.577776752935492	60
Random	0.544629406744927	60
Sampled	0.481620978532696	60
Random	0.758550751385933	60
Sampled	0.495127472439134	60
Random	0.79886131178538	60
Sampled	0.50287711256427	60
Random	0.921884585383398	60
Sampled	0.631479306040713	60
Random	0.714671761632604	60
Sampled	0.492554376904959	60
Random	0.922707592460527	60
Sampled	0.672840852604435	60
Random	0.459071436868278	60
Sampled	0.615895290705941	60
Random	0.741185988959386	60
Sampled	0.463436627787155	60
Random	0.787296093099967	60
Sampled	0.51491867032885	60
Random	0.598799570399016	60
Sampled	0.456684807194598	60
Random	0.540248614570819	60
Sampled	0.475289211806828	60
Random	0.589396358078562	60
Sampled	0.594513785921101	60
Random	0.913432661308748	60
Sampled	0.545600092710734	60
Random	0.565975916940367	60
Sampled	0.523319644434893	60
Random	0.488683428549076	60
Sampled	0.581739967349681	60
Random	0.670429474963162	60
Sampled	0.547925146224119	60
Random	0.957166162034803	60
Sampled	0.545648664386576	60
Random	1.02963013156165	60
Sampled	0.477538227433018	60
Random	0.687402481213863	60
Sampled	0.472340645741778	60
Random	1.00654049174782	60
Sampled	0.545684070868566	60
Random	0.68523049800274	60
Sampled	0.515965355491709	60
Random	0.898280033376118	60
Sampled	0.464964929572934	60
Random	0.643004484698041	60
Sampled	0.549279557028943	60
Random	0.469485563815691	60
Sampled	0.509289040272703	60
Random	0.802063853072205	60
Sampled	0.521316290187694	60
Random	0.513791818871828	60
Sampled	0.531300468285134	60
Random	0.601982545011481	60
Sampled	0.534631846707468	60
Random	0.899530455984798	60
Sampled	0.566279368875488	60
Random	0.570494931481702	60
Sampled	0.562924153854121	60
Random	0.363923204090394	60
Sampled	0.563813261578283	60
[truncated: 16,001 more rows]
