# Supplementary material for: A branching model of lineage differentiation underpinning the neurogenic potential of enteric glia
Source: Nat Commun. 2023 Sep 22;14:5904. doi: 10.1038/s41467-023-41492-3 (PMC10516949; doi:10.1038/s41467-023-41492-3)
Supplement: Supplementary file 6 — Source Data [file 41467_2023_41492_MOESM6_ESM.zip › source_data/FigS2d_msd_neuronal_9_pcs.csv]

type	value	trajectoryStart
Sampled	0.492152314981734	60
Random	0.556916579921137	60
Sampled	0.497368012624005	60
Random	0.942680738879653	60
Sampled	0.581350599813433	60
Random	0.539265027609763	60
Sampled	0.489385676382461	60
Random	1.03315506680713	60
Sampled	0.464806419064071	60
Random	0.418020186500372	60
Sampled	0.539744634106384	60
Random	0.556701794578406	60
Sampled	0.534133067640613	60
Random	0.476910892402781	60
Sampled	0.562612415687559	60
Random	0.775893485446757	60
Sampled	0.531940602039632	60
Random	0.523232215112	60
Sampled	0.595864447649213	60
Random	0.639658200407663	60
Sampled	0.524884944470986	60
Random	0.734913016616886	60
Sampled	0.532166938591308	60
Random	1.10320388098275	60
Sampled	0.543095619536523	60
Random	0.729929580120269	60
Sampled	0.598568784150794	60
Random	0.577935734854604	60
Sampled	0.549077950574425	60
Random	0.740690866462776	60
Sampled	0.54386068882693	60
Random	0.617760524988451	60
Sampled	0.567435150993231	60
Random	0.850016735676044	60
Sampled	0.534670326487688	60
Random	0.607031362765582	60
Sampled	0.534334955592032	60
Random	1.01019623520863	60
Sampled	0.486978033240932	60
Random	0.583584675299177	60
Sampled	0.518347874347858	60
Random	0.962018907546186	60
Sampled	0.493685591118979	60
Random	0.480532997926235	60
Sampled	0.518177586325374	60
Random	0.901984193147934	60
Sampled	0.552549674396978	60
Random	0.520992628519284	60
Sampled	0.586628263712238	60
Random	0.932671690494017	60
Sampled	0.576340374936838	60
Random	0.727771775971698	60
Sampled	0.559905104015487	60
Random	0.660503147469098	60
Sampled	0.454675879210165	60
Random	1.03949708278168	60
Sampled	0.558712862214216	60
Random	0.965612324183888	60
Sampled	0.625194144798516	60
Random	0.880808431920162	60
Sampled	0.483843887543894	60
Random	0.529259814532508	60
Sampled	0.538205055457235	60
Random	0.600916921778771	60
Sampled	0.515670941532931	60
Random	0.602508326998583	60
Sampled	0.550293284101974	60
Random	0.868300904021326	60
Sampled	0.452745952253404	60
Random	0.529358657859901	60
Sampled	0.557347274156083	60
Random	0.551461412132124	60
Sampled	0.546581940826564	60
Random	0.613137576208776	60
Sampled	0.519310223769556	60
Random	0.425419758476212	60
Sampled	0.483628899360946	60
Random	0.766986853852565	60
Sampled	0.585061907805633	60
Random	0.510904388203587	60
Sampled	0.517049606097418	60
Random	0.816194611367949	60
Sampled	0.552099013227133	60
Random	0.825684245730233	60
Sampled	0.514929218466991	60
Random	0.534463615295975	60
Sampled	0.521939620651179	60
Random	1.00975449624131	60
Sampled	0.528974256288752	60
Random	0.775488720654974	60
Sampled	0.460591799469026	60
Random	0.921046911335053	60
Sampled	0.601546436314975	60
Random	0.482762477776192	60
Sampled	0.52300120365204	60
Random	0.629259190363555	60
Sampled	0.504299552510715	60
Random	0.565957396999838	60
Sampled	0.475724543101194	60
Random	0.5182246647135	60
Sampled	0.538566366893044	60
Random	0.615712648012399	60
Sampled	0.567855968433815	60
Random	0.937681651528433	60
Sampled	0.469322496661259	60
Random	0.716929237987894	60
Sampled	0.56002374021357	60
Random	0.999298212814273	60
Sampled	0.599198712017991	60
Random	0.447392929617724	60
Sampled	0.562341457847186	60
Random	1.07529006687626	60
Sampled	0.57105565641244	60
Random	0.486813708438844	60
Sampled	0.485550995407296	60
Random	0.597026249656953	60
Sampled	0.549015627182716	60
Random	0.481757764490831	60
Sampled	0.592913561240146	60
Random	0.554084883120317	60
Sampled	0.568066244855752	60
Random	0.576353969402451	60
Sampled	0.500125452607281	60
Random	0.595554202372065	60
Sampled	0.483600712790331	60
Random	0.659876129389592	60
Sampled	0.56195610554462	60
Random	0.889105253653339	60
Sampled	0.500033473559976	60
Random	0.705563468588454	60
Sampled	0.579880553771225	60
Random	0.954009809397459	60
Sampled	0.598835464399285	60
Random	0.453079693242313	60
Sampled	0.570399162654939	60
Random	0.529611831564066	60
Sampled	0.614145605467778	60
Random	0.600150079384594	60
Sampled	0.579590005789028	60
Random	0.519130671841777	60
Sampled	0.514673385576745	60
Random	0.544813856349279	60
Sampled	0.59032482979805	60
Random	0.763885801512985	60
Sampled	0.534336146156894	60
Random	0.789021532972117	60
Sampled	0.557885460031711	60
Random	0.746943671111627	60
Sampled	0.496013302116536	60
Random	0.738605903254279	60
Sampled	0.561650384497427	60
Random	0.57597066575263	60
Sampled	0.577154779489262	60
Random	0.612869258140389	60
Sampled	0.501932573668104	60
Random	0.874066927701375	60
Sampled	0.554266348703791	60
Random	0.954568307868903	60
Sampled	0.478189070102812	60
Random	0.53522478735566	60
Sampled	0.55352397742329	60
Random	0.46464556352574	60
Sampled	0.582118202877211	60
Random	0.78974948271287	60
Sampled	0.579594589049129	60
Random	0.503461276780212	60
Sampled	0.539277022761516	60
Random	0.674144178142978	60
Sampled	0.540002415674692	60
Random	0.877984949891696	60
Sampled	0.470415532622331	60
Random	0.47877841937507	60
Sampled	0.551683775280405	60
Random	1.11790258222329	60
Sampled	0.563729421464713	60
Random	0.55033108568034	60
Sampled	0.502904676748815	60
Random	0.602044739058177	60
Sampled	0.624474947596932	60
Random	0.508600360403181	60
Sampled	0.459578907104201	60
Random	0.685840768030353	60
Sampled	0.614693987953077	60
Random	0.928738578777337	60
Sampled	0.56057127592555	60
Random	0.522105073169979	60
Sampled	0.557055611292539	60
Random	0.691499914175759	60
Sampled	0.584452861828421	60
Random	0.628251659431692	60
Sampled	0.568590039796074	60
Random	0.898338413859366	60
Sampled	0.572248763456954	60
Random	0.565456619977822	60
Sampled	0.511235401336065	60
Random	0.540167947799207	60
Sampled	0.458133214131164	60
Random	0.914950034958018	60
Sampled	0.595570609540134	60
Random	0.740894895574305	60
Sampled	0.529644417755467	60
Random	0.580375871223423	60
Sampled	0.485312337966158	60
Random	1.08205400137038	60
Sampled	0.531223501897811	60
Random	0.745684400383891	60
Sampled	0.516623520455606	60
Random	0.840018046841592	60
Sampled	0.528740788786439	60
Random	0.776710841669679	60
Sampled	0.627260168302676	60
Random	0.869864360292529	60
Sampled	0.523320030280802	60
Random	0.731189001408123	60
Sampled	0.574323685985376	60
Random	0.540263410076993	60
Sampled	0.484961364409284	60
Random	0.976376138405912	60
Sampled	0.544895410971838	60
Random	1.07414193949858	60
Sampled	0.549386405684454	60
Random	0.511672761544525	60
Sampled	0.490526811384294	60
Random	0.818252399702248	60
Sampled	0.566767613645644	60
Random	0.506506800377165	60
Sampled	0.554559749755852	60
Random	0.621307546546408	60
Sampled	0.561229039876345	60
Random	0.590141219850241	60
Sampled	0.549988391018178	60
Random	0.625847173035191	60
Sampled	0.535952612818978	60
Random	0.848402216055404	60
Sampled	0.458026113783002	60
Random	0.822774777715817	60
Sampled	0.558386415196853	60
Random	1.05041012476435	60
Sampled	0.516663183845515	60
Random	0.638489847935314	60
Sampled	0.476824921703482	60
Random	0.762821534645953	60
Sampled	0.567903078912393	60
Random	0.717302762132665	60
Sampled	0.525493373336628	60
Random	0.810729787778751	60
Sampled	0.570200882375412	60
Random	0.66069550604255	60
Sampled	0.567005555644231	60
Random	0.587599976124557	60
Sampled	0.543762576220461	60
Random	1.01895423464282	60
Sampled	0.605483592055147	60
Random	0.571615827846369	60
Sampled	0.561716440073252	60
Random	0.584043146996455	60
Sampled	0.579430396876315	60
Random	0.748321561832984	60
Sampled	0.613939175109578	60
Random	0.805704576271292	60
Sampled	0.528154867960324	60
Random	0.551094654601124	60
Sampled	0.595496729602105	60
Random	0.479940624793996	60
Sampled	0.579588488806929	60
Random	0.807939514591989	60
Sampled	0.639840386457555	60
Random	0.520332687481635	60
Sampled	0.54857014089067	60
Random	1.05585344289308	60
Sampled	0.548015609849811	60
Random	0.848766902661284	60
Sampled	0.57024274992674	60
Random	1.0663224584892	60
Sampled	0.587245909127196	60
Random	0.610910102370536	60
Sampled	0.507645008089919	60
Random	0.713314636353046	60
Sampled	0.539919974475305	60
Random	1.01776292243684	60
Sampled	0.540376938791813	60
Random	0.572702982058557	60
Sampled	0.468900452827566	60
Random	0.606322990429667	60
Sampled	0.534671980896924	60
Random	0.597428129623555	60
Sampled	0.549893271178613	60
Random	0.770647673369861	60
Sampled	0.570479809026519	60
Random	0.540753341992937	60
Sampled	0.608917330089297	60
Random	0.854273929210273	60
Sampled	0.597189286934281	60
Random	0.927497267964595	60
Sampled	0.575760160880163	60
Random	0.778450660780305	60
Sampled	0.54177256497625	60
Random	0.754769580398923	60
Sampled	0.536056472123584	60
Random	0.530569564201215	60
Sampled	0.56921686704155	60
Random	0.501126644399508	60
Sampled	0.579123798059525	60
Random	0.731653817240264	60
Sampled	0.538850610655033	60
Random	0.793650548078759	60
Sampled	0.50025215998293	60
Random	0.82705479704696	60
Sampled	0.527432260992949	60
Random	0.61365505619828	60
Sampled	0.661933774620669	60
Random	0.646263825969404	60
Sampled	0.614814501531974	60
Random	0.797695249619451	60
Sampled	0.550262631402393	60
Random	0.832883568784652	60
Sampled	0.494813982466748	60
Random	0.531511173517817	60
Sampled	0.528367317046504	60
Random	0.550938938367284	60
Sampled	0.639445411955922	60
Random	1.06892538532066	60
Sampled	0.527974229613395	60
Random	0.594217713364637	60
Sampled	0.563689228845061	60
Random	0.57677670305362	60
Sampled	0.501881514426259	60
Random	0.80635466694805	60
Sampled	0.518710078404069	60
Random	0.695797052127925	60
Sampled	0.540692178625474	60
Random	0.993128673665146	60
Sampled	0.553607800790829	60
Random	0.817243506122057	60
Sampled	0.538264612014036	60
Random	0.550115948089404	60
Sampled	0.50392354920549	60
Random	0.922416473416555	60
Sampled	0.526343637227293	60
Random	0.706213642236651	60
Sampled	0.526742824677108	60
Random	0.591981982612485	60
Sampled	0.556204732613156	60
Random	1.01498302000204	60
Sampled	0.558192598003798	60
Random	0.591744068174479	60
Sampled	0.543344563455134	60
Random	0.797067252880472	60
Sampled	0.495442996911111	60
Random	0.656112477202575	60
Sampled	0.445379864923443	60
Random	0.66170898469041	60
Sampled	0.448514001598096	60
Random	0.663827844798511	60
Sampled	0.613928240063861	60
Random	0.752447612034176	60
Sampled	0.587518324328722	60
Random	0.507769976075132	60
Sampled	0.564862405843598	60
Random	0.700930103689933	60
Sampled	0.528267914064466	60
Random	0.67279319714445	60
Sampled	0.575663479236763	60
Random	0.611227289981257	60
Sampled	0.491890357894933	60
Random	0.851000149287076	60
Sampled	0.559018991294849	60
Random	0.783342313489873	60
Sampled	0.45626246587854	60
Random	0.55166108406989	60
Sampled	0.588290441281258	60
Random	0.793699725419897	60
Sampled	0.606567068524711	60
Random	0.562552950783179	60
Sampled	0.586612766849959	60
Random	0.861717717317196	60
Sampled	0.55607678349727	60
Random	0.664895890865394	60
Sampled	0.635627967037447	60
Random	0.618369878305042	60
Sampled	0.491890365608988	60
Random	0.734905755436612	60
Sampled	0.615680193428489	60
Random	0.696666475416913	60
Sampled	0.498150200579277	60
Random	0.625438015644666	60
Sampled	0.486490613943677	60
Random	0.854570612358407	60
Sampled	0.647229482222486	60
Random	0.601861146839708	60
Sampled	0.642898279206578	60
Random	0.727377076272775	60
Sampled	0.573634428472167	60
Random	0.832921576831906	60
Sampled	0.544031447229096	60
Random	0.524061638291261	60
Sampled	0.567443678652455	60
Random	0.716491533319329	60
Sampled	0.542147052032382	60
Random	0.574617265750033	60
Sampled	0.505641775415952	60
Random	1.01291930572296	60
Sampled	0.550475626997412	60
Random	0.652399753616893	60
Sampled	0.495326617503088	60
Random	0.863748694866392	60
Sampled	0.472194432155193	60
Random	0.757276128047202	60
Sampled	0.498339842767911	60
Random	0.597331912199948	60
Sampled	0.571547523557127	60
Random	0.702238170277942	60
Sampled	0.517597426514719	60
Random	0.867635929826939	60
Sampled	0.606900757330227	60
Random	0.466109719187151	60
Sampled	0.544971846399517	60
Random	0.457633354175254	60
Sampled	0.555887601303869	60
Random	0.778890230095118	60
Sampled	0.62434942984507	60
Random	0.462005376463865	60
Sampled	0.529106672451629	60
Random	0.847822705713923	60
Sampled	0.527008939256332	60
Random	0.609912317509162	60
Sampled	0.505078247312873	60
Random	0.880385979339077	60
Sampled	0.532974587237473	60
Random	0.949738066792396	60
Sampled	0.580795037427332	60
Random	0.78151863754863	60
Sampled	0.630104838809686	60
Random	0.732291975693885	60
Sampled	0.484292147972439	60
Random	0.512749220461961	60
Sampled	0.524469851455829	60
Random	1.01957096285661	60
Sampled	0.537773762238081	60
Random	0.438515831857819	60
Sampled	0.51410210331417	60
Random	0.702072964201696	60
Sampled	0.514443566641801	60
Random	0.79983494670058	60
Sampled	0.519325364280098	60
Random	0.732918468318854	60
Sampled	0.537125775366972	60
Random	0.520771936923448	60
Sampled	0.577089811515812	60
Random	0.714997448763461	60
Sampled	0.501153860081388	60
Random	1.0714215981189	60
Sampled	0.460608527204806	60
Random	1.03541664727273	60
Sampled	0.601880493017319	60
Random	0.822251053962439	60
Sampled	0.558623022191149	60
Random	0.466589419282977	60
Sampled	0.523186931034824	60
Random	1.11580872375679	60
Sampled	0.524452287084647	60
Random	0.789776539842133	60
Sampled	0.605703007077245	60
Random	0.78472559020573	60
Sampled	0.518382439670077	60
Random	0.895060252983319	60
Sampled	0.525820752991419	60
Random	0.683259710220383	60
Sampled	0.518610485370234	60
Random	0.753724780562821	60
Sampled	0.505951421500466	60
Random	0.768234392844221	60
Sampled	0.458345461026981	60
Random	0.907357603468217	60
Sampled	0.648161137235669	60
Random	0.630290948439245	60
Sampled	0.632258974290527	60
Random	0.79248595663457	60
Sampled	0.543610274093054	60
Random	0.823708669866567	60
Sampled	0.564657519413369	60
Random	1.0662918198514	60
Sampled	0.531726957865105	60
Random	1.07357456897592	60
Sampled	0.468503734838027	60
Random	0.938235279232632	60
Sampled	0.513115787663231	60
Random	0.754580391622106	60
Sampled	0.5114807438345	60
Random	0.848745876010013	60
Sampled	0.590319622380638	60
Random	0.662286743722225	60
Sampled	0.534508486903109	60
Random	0.626449933308089	60
Sampled	0.607412628674931	60
Random	0.752899166580163	60
Sampled	0.575411329228834	60
Random	0.816614268859524	60
Sampled	0.60621914897887	60
Random	0.924232600860011	60
Sampled	0.486787968850603	60
Random	0.535700870590745	60
Sampled	0.457456062709072	60
Random	0.853668780600347	60
Sampled	0.5677393525648	60
Random	0.692338750539864	60
Sampled	0.527898382309335	60
Random	0.925448247678604	60
Sampled	0.567856438848064	60
Random	0.965865006622943	60
Sampled	0.55486804281701	60
Random	0.600267473626809	60
Sampled	0.612243328335224	60
Random	0.881702598015839	60
Sampled	0.471661940361346	60
Random	0.713066700884968	60
Sampled	0.538462871513034	60
Random	0.512260522883286	60
Sampled	0.564739044123679	60
Random	0.606636227359089	60
Sampled	0.60801037426038	60
Random	0.660576503046638	60
Sampled	0.57223834013879	60
Random	0.812638953153055	60
Sampled	0.550698718416145	60
Random	0.514697112857202	60
Sampled	0.562112832998344	60
Random	1.00768650027864	60
Sampled	0.456031956707769	60
Random	0.902750828641212	60
Sampled	0.485643640344672	60
Random	0.587193034718672	60
Sampled	0.586501356379857	60
Random	0.754443673625146	60
Sampled	0.594453056669126	60
Random	0.492484812846072	60
Sampled	0.51063951189215	60
Random	1.08284228316044	60
Sampled	0.538200900875773	60
Random	0.500848462931069	60
Sampled	0.516136023931401	60
Random	0.665595992139484	60
Sampled	0.521305986152119	60
Random	0.551380567339039	60
Sampled	0.513122169381189	60
Random	0.714159453476684	60
Sampled	0.585657742265039	60
Random	0.89287290620596	60
Sampled	0.550739983822311	60
Random	0.782418630934759	60
Sampled	0.630721412209036	60
Random	0.698329433901109	60
Sampled	0.551859814889752	60
Random	0.624309029472466	60
Sampled	0.564197236286961	60
Random	0.610324250444319	60
Sampled	0.497526545478366	60
Random	0.701311935423342	60
Sampled	0.47748490089441	60
Random	0.524890852073926	60
Sampled	0.520143636916954	60
Random	0.634870897066771	60
Sampled	0.569205403481244	60
Random	0.78282771633792	60
Sampled	0.580100203970341	60
Random	0.767998017040018	60
Sampled	0.562293024264936	60
Random	0.503990709447522	60
Sampled	0.553134430203277	60
Random	0.919001004429806	60
Sampled	0.521037429569704	60
Random	0.908038732206246	60
Sampled	0.563481456475579	60
Random	0.49453566128871	60
Sampled	0.48615189435512	60
Random	0.629278485314976	60
Sampled	0.525706169267963	60
Random	0.840114312968189	60
Sampled	0.479045708652732	60
Random	0.595297427321983	60
Sampled	0.521255502235921	60
Random	0.810724632077443	60
Sampled	0.51177699952553	60
Random	0.724262384367245	60
Sampled	0.657692597411727	60
Random	0.508311925695713	60
Sampled	0.52595937993534	60
Random	0.892236685828035	60
Sampled	0.487737562853425	60
Random	0.963602321817723	60
Sampled	0.614637625256724	60
Random	0.63503285872304	60
Sampled	0.523260274199354	60
Random	0.83440231377772	60
Sampled	0.483199703425845	60
Random	0.523467071627096	60
Sampled	0.484119610441571	60
Random	0.579071860629721	60
Sampled	0.57651603593101	60
Random	0.511408187497468	60
Sampled	0.572343893305192	60
Random	0.754095698413121	60
Sampled	0.584365959831749	60
Random	0.687123072499051	60
Sampled	0.547575080912557	60
Random	0.7995098214334	60
Sampled	0.626414175107879	60
Random	0.953000986732961	60
Sampled	0.537526853337885	60
Random	0.675626963692169	60
Sampled	0.578895364519795	60
Random	0.554248948171983	60
Sampled	0.652701690228337	60
Random	1.11109445801328	60
Sampled	0.52185636579496	60
Random	0.553620200232753	60
Sampled	0.562472202417313	60
Random	0.766023889025972	60
Sampled	0.529637127022166	60
Random	0.544643137041462	60
Sampled	0.528856581839942	60
Random	0.763708736961804	60
Sampled	0.528681967312337	60
Random	0.602304099575512	60
Sampled	0.665523404521141	60
Random	0.998965267658006	60
Sampled	0.564608680065951	60
Random	0.569458230065245	60
Sampled	0.476163146164532	60
Random	0.691782722195656	60
Sampled	0.595901888785171	60
Random	0.890806198484705	60
Sampled	0.549370276614429	60
Random	1.03901410931522	60
Sampled	0.61004646507289	60
Random	0.578457533334253	60
Sampled	0.52402663399658	60
Random	0.602577052163876	60
Sampled	0.549937858163505	60
Random	0.653529146210901	60
Sampled	0.47751733521693	60
Random	0.583136755948183	60
Sampled	0.467733462045106	60
Random	0.612778160778962	60
Sampled	0.572982210294325	60
Random	0.601955083671654	60
Sampled	0.521909802054545	60
Random	0.588066158483523	60
Sampled	0.529279742874334	60
Random	0.88926790160473	60
Sampled	0.514979282917203	60
Random	0.68368075118093	60
Sampled	0.524442277852448	60
Random	0.652300604398295	60
Sampled	0.525349772505841	60
Random	0.519317312878073	60
Sampled	0.474991018100932	60
Random	0.677955551078752	60
Sampled	0.621302844546119	60
Random	0.978377853799695	60
Sampled	0.527996067474264	60
Random	0.722315688607782	60
Sampled	0.543008869772803	60
Random	0.478656407168146	60
Sampled	0.645966040213244	60
Random	0.743846755807175	60
Sampled	0.534801802000917	60
Random	0.664314038832899	60
Sampled	0.523770826648888	60
Random	0.882935692722687	60
Sampled	0.468332738781146	60
Random	0.91366218920214	60
Sampled	0.488788215179386	60
Random	0.585105956552003	60
Sampled	0.544323418404463	60
Random	0.575976398751334	60
Sampled	0.521821597006919	60
Random	0.801061451927646	60
Sampled	0.566571979934284	60
Random	1.02328926004866	60
Sampled	0.501720539432755	60
Random	0.853025593765621	60
Sampled	0.531448352565742	60
Random	0.800706492775156	60
Sampled	0.555178999246655	60
Random	0.813301528444759	60
Sampled	0.494916775652324	60
Random	1.03966428910757	60
Sampled	0.608350937752151	60
Random	0.633655877789081	60
Sampled	0.537923629001979	60
Random	0.868693796592012	60
Sampled	0.486087955368258	60
Random	0.561566382454046	60
Sampled	0.556509278767614	60
Random	0.543760108636156	60
Sampled	0.565288777554129	60
Random	0.97712218503565	60
Sampled	0.533420072477657	60
Random	0.851392496837375	60
Sampled	0.542348418947	60
Random	0.554090695409999	60
Sampled	0.573716723463743	60
Random	0.894925007451599	60
Sampled	0.501392196994248	60
Random	0.711034687633274	60
Sampled	0.537878644915235	60
Random	0.892871571061677	60
Sampled	0.611814230871543	60
Random	0.539841463915521	60
Sampled	0.57655039558645	60
Random	0.756696992775636	60
Sampled	0.53273708395238	60
Random	0.495669000761974	60
Sampled	0.554885569419301	60
Random	0.77226943449284	60
Sampled	0.662669075361046	60
Random	0.471606784290134	60
Sampled	0.575101598005466	60
Random	0.814263003279193	60
Sampled	0.583737503724158	60
Random	0.715503506954369	60
Sampled	0.520654650196338	60
Random	1.01883463127538	60
Sampled	0.450865776458897	60
Random	0.477356025654161	60
Sampled	0.514731984219829	60
Random	0.466136481818705	60
Sampled	0.527585034278428	60
Random	0.576931184255359	60
Sampled	0.536235175631133	60
Random	0.649512889783434	60
Sampled	0.49350205145975	60
Random	0.705946936116601	60
Sampled	0.644405774651137	60
Random	1.02104374847263	60
Sampled	0.572729708742279	60
Random	0.867440254457108	60
Sampled	0.615072201582016	60
Random	0.862692525880191	60
Sampled	0.679436640221285	60
Random	0.568027947341697	60
Sampled	0.479134730480824	60
Random	0.704295665582105	60
Sampled	0.622353121103215	60
Random	0.531745153809371	60
Sampled	0.544775759980768	60
Random	0.586009244793921	60
Sampled	0.547108157538711	60
Random	0.491894396092054	60
Sampled	0.508548289213654	60
Random	1.11400210182193	60
Sampled	0.480254291253203	60
Random	0.877221401629517	60
Sampled	0.5834620538123	60
Random	0.779024763922808	60
Sampled	0.553649737136172	60
Random	0.507172486364959	60
Sampled	0.482135872570173	60
Random	0.48617597495588	60
Sampled	0.571532893284314	60
Random	0.50211450346599	60
Sampled	0.498333813168591	60
Random	0.732274852719311	60
Sampled	0.563554305797969	60
Random	0.476065680469354	60
Sampled	0.626692911480721	60
Random	0.722928303307813	60
Sampled	0.507773598126431	60
Random	0.712721323130959	60
Sampled	0.557622523498912	60
Random	0.887418832756149	60
Sampled	0.524623327112189	60
Random	0.949242413230697	60
Sampled	0.574949860423759	60
Random	0.780063298335357	60
Sampled	0.575132446009993	60
Random	0.520453951782694	60
Sampled	0.487394408321997	60
Random	0.80505865945215	60
Sampled	0.665236993383053	60
Random	0.690844535569764	60
Sampled	0.498556357799242	60
Random	0.538313905481263	60
Sampled	0.557647015746401	60
Random	0.686485775655933	60
Sampled	0.630738668415263	60
Random	0.657935222666843	60
Sampled	0.47998792892185	60
Random	1.02905811734062	60
Sampled	0.567665639907923	60
Random	0.519313805443628	60
Sampled	0.490132202516369	60
Random	0.647992019422331	60
Sampled	0.516730905182678	60
Random	0.53678729665932	60
Sampled	0.540839720843241	60
Random	0.887325474788518	60
Sampled	0.573183071077868	60
Random	0.524217224270681	60
Sampled	0.478303661162385	60
Random	0.962425395591409	60
Sampled	0.532666421499469	60
Random	0.668020229731649	60
Sampled	0.542110983823148	60
Random	0.620766636366695	60
Sampled	0.574141184623197	60
Random	0.726735421347349	60
Sampled	0.49013742437871	60
Random	0.509888320268287	60
Sampled	0.527861773758117	60
Random	0.883516683387187	60
Sampled	0.532907010132292	60
Random	0.637287046697712	60
Sampled	0.454124871265038	60
Random	0.79081371626904	60
Sampled	0.429532953496884	60
Random	0.657656307708791	60
Sampled	0.579765448658217	60
Random	0.822123969937399	60
Sampled	0.521358349169448	60
Random	0.890712868501629	60
Sampled	0.540318705264046	60
Random	0.735842391580094	60
Sampled	0.525086876678708	60
Random	0.754547381884947	60
Sampled	0.584233919316266	60
Random	0.702682803094673	60
Sampled	0.508114643161391	60
Random	0.675900491746666	60
Sampled	0.563332703201649	60
Random	0.599783124755502	60
Sampled	0.552835279680006	60
Random	0.603863778497345	60
Sampled	0.590746200030934	60
Random	0.761099160435113	60
Sampled	0.483338823721493	60
Random	0.750972857184303	60
Sampled	0.477023636627749	60
Random	0.952758681375633	60
Sampled	0.519143377431006	60
Random	0.871566743985754	60
Sampled	0.572362677562259	60
Random	0.551902763618304	60
Sampled	0.510417187154666	60
Random	0.650298793573309	60
Sampled	0.52001039140829	60
Random	0.85258505962963	60
Sampled	0.554328592193872	60
Random	0.812187218959574	60
Sampled	0.505104290292018	60
Random	0.588956744658175	60
Sampled	0.522528390022382	60
Random	0.59127853237593	60
Sampled	0.546480085854189	60
Random	0.638006756812989	60
Sampled	0.54263072280764	60
Random	0.809046594953775	60
Sampled	0.584879238433219	60
Random	0.899537538072368	60
Sampled	0.602763025784916	60
Random	0.772234842417233	60
Sampled	0.485159422818627	60
Random	0.78572495806522	60
Sampled	0.565143302165431	60
Random	0.553858070586851	60
Sampled	0.551407197488908	60
Random	0.577577680572772	60
Sampled	0.518315746918126	60
Random	0.591830049001114	60
Sampled	0.513368008034004	60
Random	0.828655257294145	60
Sampled	0.664209895183268	60
Random	0.782519616968645	60
Sampled	0.557493445482279	60
Random	0.731872850140592	60
Sampled	0.636759318112025	60
Random	0.569771819766727	60
Sampled	0.513502991836275	60
Random	0.513391616670835	60
Sampled	0.528095425122394	60
Random	0.593726464754896	60
Sampled	0.587951327974148	60
Random	0.721546804357133	60
Sampled	0.537225650183351	60
Random	0.589860255476303	60
Sampled	0.559336877627414	60
Random	0.501662170018857	60
Sampled	0.516700181765125	60
Random	0.822070718981104	60
Sampled	0.44323552985827	60
Random	0.842184674524791	60
Sampled	0.664009268131206	60
Random	0.623059318961078	60
Sampled	0.494976543249268	60
Random	0.999186527437781	60
Sampled	0.521260376055058	60
Random	0.725841951740903	60
Sampled	0.468970170245581	60
Random	0.512228702792356	60
Sampled	0.639296209321016	60
Random	0.935338201330281	60
Sampled	0.510024570723135	60
Random	0.772592412646653	60
Sampled	0.576840728618706	60
Random	0.516286536788551	60
Sampled	0.519297499307123	60
Random	0.51896758488958	60
Sampled	0.563201268412502	60
Random	0.701442530330331	60
Sampled	0.618569701641202	60
Random	1.08290374951495	60
Sampled	0.528547779166838	60
Random	0.478270726319516	60
Sampled	0.491841931691125	60
Random	0.834862797151034	60
Sampled	0.57562486401895	60
Random	0.762553453332208	60
Sampled	0.597288901206235	60
Random	1.07348687760927	60
Sampled	0.584736596138145	60
Random	0.545641856800102	60
Sampled	0.586191246109766	60
Random	0.415321497994167	60
Sampled	0.531194100635257	60
Random	0.654531752981572	60
Sampled	0.500168958245881	60
Random	0.506947967969298	60
Sampled	0.610352679864007	60
Random	0.603392769460824	60
Sampled	0.550228069446969	60
Random	0.494756530768403	60
Sampled	0.479702230910538	60
Random	0.855390877558797	60
Sampled	0.575014689280223	60
Random	0.565980056565486	60
Sampled	0.543895291161084	60
Random	0.802247477924468	60
Sampled	0.497395557290008	60
Random	0.536238198557803	60
Sampled	0.532511264861503	60
Random	0.888992177632431	60
Sampled	0.517244929882636	60
Random	0.591072832268434	60
Sampled	0.572677573427793	60
Random	0.785008029189368	60
Sampled	0.517479681903108	60
Random	0.863489969441863	60
Sampled	0.50018323598811	60
Random	0.635445971022396	60
Sampled	0.629391965581461	60
Random	0.553129907424546	60
Sampled	0.506096504087631	60
Random	1.1402741416354	60
Sampled	0.615852110914143	60
Random	0.562535372341265	60
Sampled	0.547511524622217	60
Random	0.680891818310075	60
Sampled	0.442872833286114	60
Random	0.514519459483078	60
Sampled	0.518886049882037	60
Random	0.940423371180908	60
Sampled	0.679806852182838	60
Random	0.695927645677715	60
Sampled	0.481182752579651	60
Random	0.539471528700684	60
Sampled	0.553711886829352	60
Random	0.566134931690853	60
Sampled	0.533848982205339	60
Random	0.630289473975542	60
Sampled	0.538894571994612	60
Random	0.591636871480656	60
Sampled	0.473474166238625	60
Random	0.679456411780062	60
Sampled	0.484045844246838	60
Random	0.627061668442073	60
Sampled	0.570020284975617	60
Random	0.568296237416463	60
Sampled	0.605286282540001	60
Random	0.598544761908321	60
Sampled	0.631068329956868	60
Random	1.09569758737685	60
Sampled	0.542241280704194	60
Random	0.520514513851801	60
Sampled	0.601683182163905	60
Random	0.57728263924622	60
Sampled	0.475462167940469	60
Random	0.622216574093005	60
Sampled	0.683990126549114	60
Random	0.827456252173485	60
Sampled	0.517634527127293	60
Random	0.60547103765398	60
Sampled	0.53985388797659	60
Random	0.855238714580732	60
Sampled	0.577878243803169	60
Random	0.96207303665769	60
Sampled	0.645691334829577	60
Random	0.550414139410593	60
Sampled	0.587365364949313	60
Random	0.80840405730802	60
Sampled	0.638856009209162	60
Random	0.618682985064777	60
Sampled	0.565562872621938	60
Random	0.836221946626475	60
Sampled	0.569938063941716	60
Random	0.626879338904435	60
Sampled	0.643768833177366	60
Random	0.98161247631794	60
Sampled	0.469103297877639	60
Random	0.9363916934629	60
Sampled	0.517682532976409	60
Random	0.686932951223289	60
Sampled	0.530761542057436	60
Random	0.577767447366123	60
Sampled	0.591745570391373	60
Random	0.98501854128603	60
Sampled	0.524009614755216	60
Random	1.00512995727953	60
Sampled	0.484414497470446	60
Random	0.495506972469513	60
Sampled	0.607340198585897	60
Random	0.784266746691528	60
Sampled	0.490180237445365	60
Random	0.605281793674132	60
Sampled	0.543806115763463	60
Random	0.791465853703114	60
Sampled	0.54258171123529	60
Random	0.62920645242916	60
Sampled	0.471363659075856	60
Random	0.986672472560276	60
Sampled	0.467925411643259	60
Random	0.959462217401562	60
Sampled	0.614902798303488	60
Random	0.448969860243491	60
Sampled	0.52463388595008	60
Random	0.674146857708328	60
Sampled	0.477017885265718	60
Random	0.562024800539175	60
Sampled	0.489555246215474	60
Random	0.857445439675024	60
Sampled	0.528271044781432	60
Random	0.742951870779256	60
Sampled	0.4899769593264	60
Random	0.747908306060435	60
Sampled	0.531552977594908	60
Random	0.627306148329649	60
Sampled	0.60400280440951	60
Random	0.955567212939704	60
Sampled	0.554207818908986	60
Random	0.482991433522178	60
Sampled	0.497140711315064	60
Random	0.753087890373864	60
Sampled	0.495420726168351	60
Random	0.947343096304171	60
Sampled	0.532361861491243	60
Random	0.924037707698153	60
Sampled	0.591649150660005	60
Random	0.795419656779608	60
Sampled	0.517467863135953	60
Random	0.716420456530868	60
Sampled	0.547879345253951	60
Random	0.761391446131755	60
Sampled	0.56907941442599	60
Random	1.0225596132117	60
Sampled	0.558161642567996	60
Random	0.606244974534096	60
Sampled	0.608590071153472	60
Random	0.811831739216561	60
Sampled	0.543983929210161	60
Random	0.945695719763695	60
Sampled	0.671753200252326	60
Random	0.50092629957816	60
Sampled	0.522464781977767	60
Random	0.793177373288198	60
Sampled	0.496303002568395	60
Random	0.649750989699932	60
Sampled	0.549531563010857	60
Random	0.499280660099397	60
Sampled	0.509822973016977	60
Random	0.606378819025113	60
Sampled	0.611169363150888	60
Random	0.660105753043655	60
Sampled	0.556893201010702	60
Random	0.768190719946317	60
Sampled	0.66512362404686	60
Random	0.750448939964475	60
Sampled	0.535225542167904	60
Random	0.686660395466188	60
Sampled	0.460383789489558	60
Random	0.658257761160845	60
Sampled	0.533753848281635	60
Random	0.589774742019853	60
Sampled	0.568849141968179	60
Random	0.689784536911856	60
Sampled	0.522096361019856	60
Random	0.737478223794683	60
Sampled	0.526077067906536	60
Random	0.899980568476486	60
Sampled	0.610673425419699	60
Random	0.704048492690594	60
Sampled	0.526294063800425	60
Random	0.505385556942478	60
Sampled	0.51852112522412	60
Random	0.973846782558527	60
Sampled	0.554356469485059	60
Random	0.946072721319229	60
Sampled	0.57932431533239	60
Random	0.816835561219896	60
Sampled	0.512161361407957	60
Random	0.442379261975729	60
Sampled	0.509914607433367	60
Random	0.961337708563806	60
Sampled	0.506352300320402	60
Random	0.444984801691723	60
Sampled	0.513477245123259	60
Random	1.05670671393951	60
Sampled	0.487457240145401	60
Random	0.645111546298953	60
Sampled	0.543340515939096	60
Random	0.621552483565814	60
Sampled	0.487963888400184	60
Random	0.510808535610731	60
Sampled	0.445844524652147	60
Random	0.849624317117209	60
Sampled	0.495557238352527	60
Random	0.56816655869942	60
Sampled	0.578449320889598	60
Random	0.701583494282707	60
Sampled	0.540893065612572	60
Random	1.06147838750771	60
Sampled	0.600667996529328	60
Random	0.866694311205843	60
Sampled	0.603135229014257	60
Random	0.657631862740859	60
Sampled	0.565694883813134	60
Random	1.05238031290413	60
Sampled	0.493922824422855	60
Random	0.823651682377999	60
Sampled	0.526925019143497	60
Random	0.641045355192511	60
Sampled	0.601800676110866	60
Random	1.00657981312018	60
Sampled	0.54544264865406	60
Random	0.785951051806632	60
Sampled	0.495398591536988	60
Random	0.768940898674506	60
Sampled	0.522783088175959	60
Random	0.754931279999012	60
Sampled	0.526331693401253	60
Random	0.86606539855096	60
Sampled	0.537293222176062	60
Random	0.625452064994534	60
Sampled	0.552192471467114	60
Random	0.556584307688272	60
Sampled	0.454946415548128	60
Random	0.779050485481791	60
Sampled	0.529183823828493	60
Random	1.06510056818915	60
Sampled	0.511406907593861	60
Random	0.928994608584065	60
Sampled	0.509411661407877	60
Random	0.731623447956507	60
Sampled	0.486681561867759	60
Random	0.495334135525702	60
Sampled	0.618266374070624	60
Random	0.847705828941731	60
Sampled	0.515460094151378	60
Random	0.589073762490834	60
Sampled	0.599580343910731	60
Random	0.604966880553752	60
Sampled	0.510670845117275	60
Random	0.681400575074755	60
Sampled	0.556853139771278	60
Random	0.764607366207063	60
Sampled	0.517637825936461	60
Random	0.829382541561375	60
Sampled	0.483891309689472	60
Random	0.82703131785536	60
Sampled	0.550947315656846	60
Random	0.820919701169213	60
Sampled	0.511970405753293	60
Random	1.00490694368582	60
Sampled	0.574172761753924	60
Random	0.82822274752433	60
Sampled	0.573507518113991	60
Random	0.727832203529261	60
Sampled	0.50147515065817	60
Random	0.538186669124508	60
Sampled	0.565959678334508	60
Random	0.791173511811939	60
Sampled	0.594287161517878	60
Random	0.638012839407164	60
Sampled	0.646719811018881	60
Random	0.615747935252358	60
Sampled	0.525995982701494	60
Random	0.842976224626578	60
Sampled	0.553632661180128	60
Random	0.746270985767652	60
Sampled	0.550438808784003	60
Random	0.986734219328045	60
Sampled	0.61966887527889	60
Random	1.0281008425064	60
Sampled	0.686993170980989	60
Random	0.952127426340172	60
Sampled	0.632272748394999	60
Random	0.779948556793684	60
Sampled	0.491284523919463	60
Random	0.713825769561334	60
Sampled	0.595325607754521	60
Random	0.534721925446438	60
Sampled	0.479721241750945	60
Random	0.704373502252218	60
Sampled	0.544584393730635	60
Random	0.686418555568869	60
Sampled	0.606012469754563	60
Random	0.718292639345223	60
Sampled	0.620551653857746	60
Random	0.88093779715922	60
Sampled	0.512776207937694	60
Random	0.771707728286309	60
Sampled	0.561234270280989	60
Random	0.704928518642416	60
Sampled	0.506502628246335	60
Random	0.883793430542357	60
Sampled	0.572140437349449	60
Random	0.665162706131736	60
Sampled	0.451693405347484	60
Random	1.03902987237598	60
Sampled	0.533755610962892	60
Random	0.450118367548982	60
Sampled	0.613081930392416	60
Random	0.698352426268751	60
Sampled	0.562135016920432	60
Random	0.620904730274769	60
Sampled	0.483105245610422	60
Random	0.798817012020825	60
Sampled	0.510820310103803	60
Random	0.954895258026317	60
Sampled	0.562154924505801	60
Random	0.512749047863756	60
Sampled	0.529569741103446	60
Random	0.855774279856245	60
Sampled	0.495101777310713	60
Random	1.02512150636766	60
Sampled	0.561622000929947	60
Random	0.8919272900605	60
Sampled	0.578062427786969	60
Random	0.845529138261282	60
Sampled	0.560553066396651	60
Random	0.522414536957049	60
Sampled	0.520751909940794	60
Random	0.427195266308962	60
Sampled	0.561735394372822	60
Random	0.576307927714311	60
Sampled	0.571725788626103	60
Random	0.791990458312171	60
Sampled	0.502662707443847	60
Random	0.552309555446229	60
Sampled	0.597531361348563	60
Random	0.814447071017939	60
Sampled	0.544200224642508	60
Random	0.653855473056591	60
Sampled	0.475525171577817	60
Random	0.462328274616291	60
Sampled	0.562429805291094	60
Random	0.558627487560286	60
Sampled	0.501422711709025	60
Random	0.674727572012981	60
Sampled	0.609621289969132	60
Random	0.519381571640238	60
Sampled	0.470867767800823	60
Random	0.570803857207754	60
Sampled	0.496426345580002	60
Random	0.48957068308937	60
Sampled	0.630414528287336	60
Random	0.454391767944937	60
Sampled	0.547988271819498	60
Random	0.613421319509984	60
Sampled	0.558869657970117	60
Random	0.803923123831685	60
Sampled	0.64209875940994	60
Random	0.804136609331622	60
Sampled	0.613608640714622	60
Random	0.722200726799649	60
Sampled	0.663932678016947	60
Random	0.59014925775971	60
Sampled	0.608921682700788	60
Random	0.832267032869844	60
Sampled	0.557369573257786	60
Random	0.820070227615056	60
Sampled	0.612132190262113	60
Random	0.925143373328996	60
Sampled	0.578781184407445	60
Random	0.734383384350998	60
Sampled	0.618549329604201	60
Random	0.804649292050189	60
Sampled	0.536969086112423	60
Random	1.04320428633494	60
Sampled	0.602492108330509	60
Random	0.517890035482636	60
Sampled	0.578274658490962	60
Random	0.770706727769618	60
Sampled	0.582082824196828	60
Random	0.469792534645214	60
Sampled	0.515049554791685	60
Random	0.733315548314633	60
Sampled	0.576971838661104	60
Random	0.832439826536703	60
Sampled	0.593000882489769	60
Random	1.11220200558112	60
Sampled	0.519762471333991	60
Random	0.623742457322831	60
Sampled	0.580234693241151	60
Random	0.508698742017891	60
Sampled	0.664938120152363	60
Random	0.413225917393822	60
Sampled	0.50663967473612	60
Random	0.872254472034408	60
Sampled	0.570721085550794	60
Random	0.910510204341609	60
Sampled	0.547839577196048	60
Random	1.10087040489765	60
Sampled	0.536489080413015	60
Random	0.604836470346651	60
Sampled	0.585005033009377	60
Random	0.475167176139829	60
Sampled	0.537007354287118	60
Random	0.667737389858693	60
Sampled	0.568347377117453	60
Random	0.616439179487873	60
Sampled	0.461299920852672	60
Random	0.710376394326784	60
Sampled	0.545585633148036	60
Random	0.600164774762556	60
Sampled	0.529000255375586	60
Random	0.559445550159446	60
Sampled	0.571250532692679	60
Random	0.804843301100256	60
Sampled	0.471327443151944	60
Random	0.864138054953554	60
Sampled	0.492750520399033	60
Random	0.724021619591171	60
Sampled	0.570360864306016	60
Random	0.870586546162167	60
Sampled	0.551903287556705	60
Random	0.67650655180321	60
Sampled	0.503708665707819	60
Random	0.690173441557262	60
Sampled	0.555523994613874	60
Random	0.703119530650395	60
Sampled	0.544280738290282	60
Random	0.491761375278206	60
Sampled	0.435672980724764	60
Random	0.645798404954158	60
Sampled	0.557843202414927	60
Random	0.493253238237531	60
Sampled	0.465327376625814	60
Random	0.654359664396367	60
Sampled	0.491031701597884	60
Random	0.651304809806193	60
Sampled	0.513268856251456	60
Random	0.606985365198258	60
Sampled	0.551620383277084	60
Random	0.788058041164265	60
Sampled	0.588623601268478	60
Random	0.711813235342997	60
Sampled	0.635008169123405	60
Random	0.538057404970004	60
Sampled	0.52896340976106	60
Random	0.786454605727905	60
Sampled	0.522401205750318	60
Random	0.624760134551622	60
Sampled	0.455983951549455	60
Random	0.771349086892868	60
Sampled	0.609938256051311	60
Random	0.772153813992665	60
Sampled	0.572357043955726	60
Random	0.784662822915108	60
Sampled	0.591048190309433	60
Random	0.692689890148752	60
Sampled	0.449156178402016	60
Random	0.489273163867908	60
Sampled	0.55118226401289	60
Random	0.426604793289206	60
Sampled	0.504272449984734	60
Random	1.07784788854432	60
Sampled	0.586428398781938	60
Random	0.767495248549486	60
Sampled	0.534051909063765	60
Random	0.68671759546593	60
Sampled	0.582035012020783	60
Random	0.673812750131731	60
Sampled	0.621320889583638	60
Random	1.06336967438895	60
Sampled	0.596177365480346	60
Random	0.856825882694146	60
Sampled	0.561167987605554	60
Random	0.847337602570123	60
Sampled	0.515399312407802	60
Random	0.921308776910433	60
Sampled	0.508888927920713	60
Random	0.52291881405216	60
Sampled	0.583508535388012	60
Random	0.880971726720818	60
Sampled	0.606420672405541	60
Random	0.54512153131049	60
Sampled	0.540689177862876	60
Random	0.576155954067964	60
Sampled	0.522062370754284	60
Random	0.66410984249279	60
Sampled	0.524779776718375	60
Random	0.694166691791493	60
Sampled	0.501220791630109	60
Random	0.641634350998947	60
Sampled	0.52998795405198	60
Random	0.485305272288008	60
Sampled	0.597891705778934	60
Random	0.828642294436426	60
Sampled	0.49872244879597	60
Random	0.669888433640245	60
Sampled	0.586456017737192	60
Random	0.898420468421578	60
Sampled	0.586400458211131	60
Random	0.723246338872091	60
Sampled	0.558089205488921	60
Random	0.643564985520881	60
Sampled	0.476379133912162	60
Random	0.62817722083728	60
Sampled	0.573680262016667	60
Random	0.662091548847811	60
Sampled	0.536731451912162	60
Random	0.860929197937541	60
Sampled	0.587954589498719	60
Random	0.559602161569251	60
Sampled	0.547501082156302	60
Random	0.68382650489106	60
Sampled	0.593902192505006	60
Random	0.417444021944208	60
Sampled	0.497988390384832	60
Random	0.834589270967956	60
Sampled	0.471798500831089	60
Random	0.542405619148961	60
Sampled	0.464545398192936	60
Random	0.680526438455829	60
Sampled	0.501536258101415	60
Random	0.486940543110644	60
Sampled	0.568393066099895	60
Random	0.708256073887575	60
Sampled	0.529774283027876	60
Random	0.904783997767311	60
Sampled	0.55447338026142	60
Random	0.974146428346876	60
Sampled	0.527926243476675	60
Random	0.588386341444208	60
Sampled	0.488230948775664	60
Random	0.480891589693995	60
Sampled	0.464422643437472	60
Random	0.874601348372709	60
Sampled	0.513311557615677	60
Random	0.656960947743014	60
Sampled	0.511680697167927	60
Random	0.699961685658141	60
Sampled	0.583656724949698	60
Random	0.56614608152046	60
Sampled	0.437016457375972	60
Random	1.08285057458083	60
Sampled	0.42863633703517	60
Random	0.782005414247019	60
Sampled	0.526471277657998	60
Random	0.645975448864544	60
Sampled	0.608982495068758	60
Random	0.707094905675783	60
Sampled	0.534567906871902	60
Random	0.548662730059634	60
Sampled	0.510176343339275	60
Random	0.621368450377376	60
Sampled	0.522062272907941	60
Random	0.681883669631533	60
Sampled	0.609489056230188	60
Random	0.95452052915592	60
Sampled	0.622983323530661	60
Random	0.512287689476803	60
Sampled	0.54684836068752	60
Random	0.5610454740994	60
Sampled	0.62351465325088	60
Random	0.60355053644505	60
Sampled	0.574290364384833	60
Random	0.62584037453605	60
Sampled	0.498129400418285	60
Random	0.561999218692965	60
Sampled	0.582412872097984	60
Random	0.967642443692958	60
Sampled	0.529725955200794	60
Random	0.878720432669446	60
Sampled	0.476945753756954	60
Random	0.829749349130673	60
Sampled	0.502390502591656	60
Random	0.689390658373564	60
Sampled	0.578018257509386	60
Random	0.818795810428741	60
Sampled	0.614034292612468	60
Random	0.903268424838196	60
Sampled	0.592102789653816	60
Random	0.869336143160561	60
Sampled	0.536526231944256	60
Random	0.681822964629155	60
Sampled	0.533910376940326	60
Random	0.638646919159013	60
Sampled	0.533569141163078	60
Random	0.49967520985933	60
Sampled	0.590278627394726	60
Random	0.524492137639873	60
Sampled	0.568368597037498	60
Random	0.852148030496955	60
Sampled	0.606359798968849	60
Random	0.76868412970984	60
Sampled	0.490425679139851	60
Random	0.975128610076232	60
Sampled	0.486734528281145	60
Random	0.844101798403197	60
Sampled	0.500644457110717	60
Random	0.821254764128988	60
Sampled	0.508975654001615	60
Random	0.572871394378059	60
Sampled	0.558628683852623	60
Random	0.823431495349829	60
Sampled	0.546604187452832	60
Random	0.852324474903188	60
Sampled	0.494543583532398	60
Random	1.01019560757355	60
Sampled	0.587779303638842	60
Random	0.80880593422644	60
Sampled	0.545725550512766	60
Random	0.81547985621631	60
Sampled	0.592898445911296	60
Random	0.676266255472511	60
Sampled	0.602141649392066	60
Random	0.850714637434207	60
Sampled	0.539587210462697	60
Random	0.46365919481866	60
Sampled	0.459331292793185	60
Random	1.14147140053923	60
Sampled	0.528373142136788	60
Random	0.966157972765416	60
Sampled	0.520197459403411	60
Random	0.722018900016552	60
Sampled	0.492679470647066	60
Random	0.644854344100094	60
Sampled	0.459464556203615	60
Random	0.999143723989178	60
Sampled	0.542586737707691	60
Random	0.543379735772901	60
Sampled	0.417948143568892	60
Random	0.793060612436854	60
Sampled	0.524604967298851	60
Random	0.719835005792787	60
Sampled	0.595294472399547	60
Random	0.905385584744182	60
Sampled	0.498801288883282	60
Random	0.886849927988509	60
Sampled	0.48987996664596	60
Random	0.655742890410059	60
Sampled	0.535375233251112	60
Random	0.570243481683043	60
Sampled	0.496281130712851	60
Random	0.645140193534992	60
Sampled	0.500599743046493	60
Random	1.11241583265127	60
Sampled	0.555289244218786	60
Random	0.959108032944923	60
Sampled	0.542006514198809	60
Random	0.556627310212117	60
Sampled	0.547675102157361	60
Random	0.769622344900456	60
Sampled	0.622054083310942	60
Random	0.774088163868572	60
Sampled	0.482154059253328	60
Random	0.68769677506175	60
Sampled	0.569681634846162	60
Random	0.747394034581851	60
Sampled	0.598594679007349	60
Random	0.782263197342516	60
Sampled	0.530871312019839	60
Random	0.528648610271964	60
Sampled	0.592842859239766	60
Random	0.633876070569203	60
Sampled	0.594770236407739	60
Random	0.768172197414085	60
Sampled	0.55981035752554	60
Random	0.580711587446912	60
Sampled	0.506302452438045	60
Random	0.506187690569992	60
Sampled	0.471768512860854	60
Random	0.816948683469287	60
Sampled	0.510815894258113	60
Random	0.605945132593584	60
Sampled	0.533093278271859	60
Random	0.83393037761704	60
Sampled	0.512593049471713	60
Random	0.736960944674962	60
Sampled	0.508359830921235	60
Random	0.902116467243148	60
Sampled	0.513173568578945	60
Random	0.60986646911191	60
Sampled	0.517819167257005	60
Random	0.570363382273504	60
Sampled	0.470798039263388	60
Random	0.813222933828171	60
Sampled	0.534007048659983	60
Random	0.992761631938202	60
Sampled	0.528487382798259	60
Random	0.949249956678788	60
Sampled	0.551708277674193	60
Random	0.526821796506513	60
Sampled	0.443627512734925	60
Random	0.800161495445195	60
Sampled	0.559120805069527	60
Random	0.603764420508363	60
Sampled	0.527113980878464	60
Random	1.05462188858399	60
Sampled	0.507445299312653	60
Random	0.598512079773603	60
Sampled	0.541268379125293	60
Random	0.749297656022848	60
Sampled	0.593540039927384	60
Random	0.806497431020282	60
Sampled	0.551679510013569	60
Random	0.514625927437713	60
Sampled	0.667986231999604	60
Random	0.522447045702921	60
Sampled	0.540972795617161	60
Random	0.594496356919948	60
Sampled	0.551350892685504	60
Random	0.864097717460793	60
Sampled	0.513076704475146	60
Random	0.689965167240943	60
Sampled	0.489017079818491	60
Random	0.575493341077799	60
Sampled	0.484998580476886	60
Random	0.884289573719202	60
Sampled	0.52242997177218	60
Random	0.556244118683192	60
Sampled	0.585133333592304	60
Random	0.699547364946029	60
Sampled	0.49522111938214	60
Random	0.815105358715515	60
Sampled	0.487528952849255	60
Random	0.717431205305907	60
Sampled	0.610747751121167	60
Random	0.564620756807454	60
Sampled	0.590969631548348	60
Random	0.659868372538353	60
Sampled	0.716635732141386	60
Random	0.816218959899844	60
Sampled	0.505369415301055	60
Random	1.07091985572561	60
Sampled	0.585275351459129	60
Random	0.620106291606009	60
Sampled	0.521993130439142	60
Random	0.736109404028465	60
Sampled	0.505409800119205	60
Random	0.605517438813056	60
Sampled	0.485363803629238	60
Random	0.489160979720725	60
Sampled	0.486677801520865	60
Random	0.830086883906405	60
Sampled	0.500485019657626	60
Random	0.832493681793043	60
Sampled	0.498615167450359	60
Random	0.540310044614878	60
Sampled	0.475328393324114	60
Random	0.495276634705913	60
Sampled	0.522123218219426	60
Random	0.633002026996049	60
Sampled	0.560437489428428	60
Random	0.942296298143598	60
Sampled	0.529255941452009	60
Random	0.734460472125545	60
Sampled	0.501674280954601	60
Random	0.565874364097139	60
Sampled	0.553486013803448	60
Random	0.549383888832953	60
Sampled	0.5155570480893	60
Random	0.634581105984613	60
Sampled	0.574490062165716	60
Random	0.985230716405301	60
Sampled	0.512441765983475	60
Random	0.591730222423154	60
Sampled	0.508827745437761	60
Random	0.870422532159251	60
Sampled	0.564830382045689	60
Random	0.671406240308369	60
Sampled	0.577003994542892	60
Random	0.765990909572555	60
Sampled	0.598492259768349	60
Random	0.829592129173451	60
Sampled	0.514906389451258	60
Random	0.576308676320997	60
Sampled	0.608987705441531	60
Random	0.594740635695192	60
Sampled	0.533128710342794	60
Random	0.609871387005279	60
Sampled	0.563869521313977	60
Random	0.90458398218626	60
Sampled	0.62713149652147	60
Random	0.953853368442808	60
Sampled	0.543182031910727	60
Random	0.690787705646671	60
Sampled	0.597506644443383	60
Random	0.558786022713328	60
Sampled	0.66507105293618	60
Random	1.03387298750937	60
Sampled	0.595407032348229	60
Random	0.478951764747383	60
Sampled	0.480927916736013	60
Random	0.541579185127843	60
Sampled	0.560235921578357	60
Random	0.589034248341597	60
Sampled	0.452825155505316	60
Random	0.721698196031294	60
Sampled	0.50784137497471	60
Random	0.577952922469912	60
Sampled	0.618107440962064	60
Random	0.98784574532901	60
Sampled	0.527671356195366	60
Random	0.823171560501028	60
Sampled	0.542844510923437	60
Random	0.515500346153828	60
Sampled	0.600018328759294	60
Random	0.754823057056287	60
Sampled	0.534040594390273	60
Random	0.640798879551576	60
Sampled	0.497914962125709	60
Random	0.944954552051322	60
Sampled	0.553424678199977	60
Random	0.658640200330429	60
Sampled	0.590244552292958	60
Random	0.987112834829031	60
Sampled	0.525882044867129	60
Random	0.622616182773395	60
Sampled	0.525909872344974	60
Random	0.744248900982329	60
Sampled	0.534333827299283	60
Random	0.560755103058612	60
Sampled	0.508155379248422	60
Random	1.06660167196882	60
Sampled	0.584862911151009	60
Random	0.901710355911313	60
Sampled	0.616144760700303	60
Random	0.866182568989994	60
Sampled	0.676939970152494	60
Random	0.658631093101617	60
Sampled	0.510481650390015	60
Random	0.587729043638818	60
Sampled	0.533944985794504	60
Random	1.05333281769911	60
Sampled	0.597750028936577	60
Random	0.815151606973349	60
Sampled	0.502093859367581	60
Random	1.06959426087962	60
Sampled	0.507611612141649	60
Random	0.905523855597016	60
Sampled	0.5700396713593	60
Random	0.69865969051236	60
Sampled	0.587837906359929	60
Random	0.698756146023339	60
Sampled	0.56126677788377	60
Random	0.601925315214616	60
Sampled	0.67592756455773	60
Random	1.03227343402058	60
Sampled	0.484600234903038	60
Random	0.75189730444978	60
Sampled	0.52778242772593	60
Random	0.777613576565665	60
Sampled	0.54464306729081	60
Random	0.577157392252275	60
Sampled	0.606270362473743	60
Random	1.08050713063274	60
Sampled	0.495084121652847	60
Random	0.559567506506375	60
Sampled	0.590429463783905	60
Random	0.669652102285884	60
Sampled	0.501560743512001	60
Random	0.550911716548715	60
Sampled	0.50556075208196	60
Random	0.600600966338528	60
Sampled	0.583871605760597	60
Random	0.682944174813362	60
Sampled	0.565874933814639	60
Random	0.589229379464803	60
Sampled	0.521371783536322	60
Random	1.11901027948958	60
Sampled	0.587330458657032	60
Random	0.910589435203563	60
Sampled	0.600725969566556	60
Random	0.612960336555217	60
Sampled	0.602522596818042	60
Random	0.621468120680875	60
Sampled	0.505879011993411	60
Random	0.489959586546137	60
Sampled	0.541799012122526	60
Random	0.462336311763544	60
Sampled	0.582670269001407	60
Random	0.783672678072352	60
Sampled	0.603007705096008	60
Random	0.625381500865079	60
Sampled	0.579364906819571	60
Random	0.608877426771509	60
Sampled	0.566228938348197	60
Random	0.651753006026954	60
Sampled	0.536922645957842	60
Random	0.772861770745478	60
Sampled	0.497776362952639	60
Random	0.716225633926709	60
Sampled	0.500764835667236	60
Random	0.462313493659565	60
Sampled	0.574650731105937	60
Random	0.901650535331103	60
Sampled	0.560726635280889	60
Random	0.616631805339141	60
Sampled	0.572573498794012	60
Random	0.682806591676532	60
Sampled	0.590413400766139	60
Random	0.759262314522023	60
Sampled	0.528556466046679	60
Random	0.541830623530124	60
Sampled	0.557378851387286	60
Random	0.670393479307641	60
Sampled	0.568799818353766	60
Random	0.533023656610757	60
Sampled	0.567690372849574	60
Random	0.513104737165049	60
Sampled	0.459490213395953	60
Random	0.598645273113095	60
Sampled	0.627512571854293	60
Random	0.628144438766985	60
Sampled	0.546803071014863	60
Random	0.760892600209982	60
Sampled	0.558868604208501	60
Random	0.531786117546826	60
Sampled	0.553769420716958	60
Random	0.621046561447397	60
Sampled	0.546504294883342	60
Random	0.438150622364737	60
Sampled	0.630612052756332	60
Random	0.562928331221798	60
Sampled	0.57778071161881	60
Random	0.717517540112116	60
Sampled	0.476402146652584	60
Random	0.493995390113128	60
Sampled	0.643120848425614	60
Random	0.924165168902638	60
Sampled	0.530826056724488	60
Random	0.981619478262189	60
Sampled	0.607500093821822	60
Random	0.649166998430371	60
Sampled	0.511659565714344	60
Random	1.142517136377	60
Sampled	0.520163491582689	60
Random	0.64176893979646	60
Sampled	0.532869192640751	60
Random	1.11927149828887	60
Sampled	0.480189545236411	60
Random	0.542430652946846	60
Sampled	0.520801513071788	60
Random	0.816817887558557	60
Sampled	0.611160378529712	60
Random	0.980780601661454	60
Sampled	0.418906329768845	60
Random	0.611743222237196	60
Sampled	0.512387356423121	60
Random	0.574623435845056	60
Sampled	0.456583475972347	60
Random	1.09000426475412	60
Sampled	0.556234038927367	60
Random	0.986084119595958	60
Sampled	0.479094550059058	60
Random	0.685520199801149	60
Sampled	0.476709008417674	60
Random	1.2255372521606	60
Sampled	0.507764975435285	60
Random	0.742557767726441	60
Sampled	0.544370964744357	60
Random	1.09495971166186	60
Sampled	0.510164303560562	60
Random	0.833592297731437	60
Sampled	0.472858515301653	60
Random	0.723024533528986	60
Sampled	0.590451433425203	60
Random	0.642600086778323	60
Sampled	0.515162384497754	60
Random	0.470898273617531	60
Sampled	0.611752759194299	60
Random	0.781359017850461	60
Sampled	0.566146217619364	60
Random	1.00293097999894	60
Sampled	0.608140421614387	60
Random	0.86528385178996	60
Sampled	0.615335052161851	60
Random	0.653732104102264	60
Sampled	0.47130283509567	60
Random	0.514352912234693	60
Sampled	0.523066495163181	60
Random	0.783480941176657	60
Sampled	0.513658591629899	60
Random	0.576485640188036	60
Sampled	0.552243117765034	60
Random	1.00278426421938	60
Sampled	0.534126414351191	60
Random	0.634826069875395	60
Sampled	0.553712631669302	60
Random	0.76078720824844	60
Sampled	0.561959436150874	60
Random	0.43968682878485	60
Sampled	0.52654180502045	60
Random	0.885423662471325	60
Sampled	0.533763285040911	60
Random	0.557579584450739	60
Sampled	0.567199086154261	60
Random	0.542412467849576	60
Sampled	0.511989117617945	60
Random	0.690228558833196	60
Sampled	0.50454184266768	60
Random	0.895458823842243	60
Sampled	0.586002301939588	60
Random	0.641287885093699	60
Sampled	0.518841770358957	60
Random	0.526147354653773	60
Sampled	0.488178521513252	60
Random	0.69401565676236	60
Sampled	0.551478839421656	60
Random	0.553113039929404	60
Sampled	0.532084478276639	60
Random	0.693493077273426	60
Sampled	0.573266955842409	60
Random	0.565956230976559	60
Sampled	0.556822764696761	60
Random	0.528414090655975	60
Sampled	0.526140744081176	60
Random	0.520757613431549	60
Sampled	0.521460541481345	60
Random	0.569624824733221	60
Sampled	0.457571672505363	60
Random	1.11308909161682	60
Sampled	0.511398570046905	60
Random	0.576877482874625	60
Sampled	0.574919235248983	60
Random	0.716017646506646	60
Sampled	0.473266045910515	60
Random	0.738182197019133	60
Sampled	0.491323724131024	60
Random	0.57342517222632	60
Sampled	0.541735317512692	60
Random	0.570887264811017	60
Sampled	0.544435735158366	60
Random	0.699367758871715	60
Sampled	0.527024475248522	60
Random	0.448266899092429	60
Sampled	0.521004157201074	60
Random	0.720739852512654	60
Sampled	0.498255941295405	60
Random	0.584735932653534	60
Sampled	0.546629633670027	60
Random	0.592845644713955	60
Sampled	0.600023210835916	60
Random	0.722977198859458	60
Sampled	0.519039873984763	60
Random	0.657058137656137	60
Sampled	0.597530007321356	60
Random	0.941093241462442	60
Sampled	0.505400166762996	60
Random	0.552875090601008	60
Sampled	0.571109114692499	60
Random	0.544628451771741	60
Sampled	0.460893010811988	60
Random	0.67171847206243	60
Sampled	0.589223264646276	60
Random	0.600620923739448	60
Sampled	0.572935887324895	60
Random	0.760372868714098	60
Sampled	0.571626678597668	60
Random	0.883681049648758	60
Sampled	0.564578388717614	60
Random	0.507439230711167	60
Sampled	0.563326370949338	60
Random	0.812434426539215	60
Sampled	0.507131296720785	60
Random	0.548284848420556	60
Sampled	0.546923643026533	60
Random	0.603069821280454	60
Sampled	0.493840388019527	60
Random	0.710651046250738	60
Sampled	0.549319547463053	60
Random	0.792920152797758	60
Sampled	0.58631603038243	60
Random	0.871314563105352	60
Sampled	0.529395985516083	60
Random	0.885461377790157	60
Sampled	0.566581998714529	60
[truncated: 16,001 more rows]
