# Supplementary material for: A branching model of lineage differentiation underpinning the neurogenic potential of enteric glia
Source: Nat Commun. 2023 Sep 22;14:5904. doi: 10.1038/s41467-023-41492-3 (PMC10516949; doi:10.1038/s41467-023-41492-3)
Supplement: Supplementary file 6 — Source Data [file 41467_2023_41492_MOESM6_ESM.zip › source_data/FigS2d_msd_neuronal_10_pcs.csv]

type	value	trajectoryStart
Sampled	0.573000876965237	60
Random	0.90985399388339	60
Sampled	0.630855510447666	60
Random	0.804686460110663	60
Sampled	0.598320489711827	60
Random	0.914728309482663	60
Sampled	0.626811214959186	60
Random	0.513918101718288	60
Sampled	0.537905968586826	60
Random	0.751550168319425	60
Sampled	0.553903607285141	60
Random	0.636354427471122	60
Sampled	0.551583471267892	60
Random	0.524688755649096	60
Sampled	0.541825254225162	60
Random	1.03746881482231	60
Sampled	0.585556653441561	60
Random	0.630827096558825	60
Sampled	0.566091079739725	60
Random	0.488006393393033	60
Sampled	0.450972229408596	60
Random	0.477930211359447	60
Sampled	0.522293314831409	60
Random	0.928001064010803	60
Sampled	0.572430772438586	60
Random	0.653589432057854	60
Sampled	0.49217542423517	60
Random	0.650570216679635	60
Sampled	0.645058742510747	60
Random	0.717491320088778	60
Sampled	0.656931839220136	60
Random	0.663248381496883	60
Sampled	0.58027008925112	60
Random	0.747916998644934	60
Sampled	0.523042583843239	60
Random	1.08010562121446	60
Sampled	0.585307436524816	60
Random	0.996706052178528	60
Sampled	0.593819236500128	60
Random	0.824755586629794	60
Sampled	0.620114486195898	60
Random	0.91249991239883	60
Sampled	0.579272791923236	60
Random	0.647515442861143	60
Sampled	0.604933464137181	60
Random	0.710153969284782	60
Sampled	0.546207573626459	60
Random	0.883573391694322	60
Sampled	0.551786904837812	60
Random	0.53743507869642	60
Sampled	0.561011952571003	60
Random	0.522204643869989	60
Sampled	0.465350681023758	60
Random	0.805853182369738	60
Sampled	0.538617649670419	60
Random	0.559950931379836	60
Sampled	0.470942130306174	60
Random	0.686411835667377	60
Sampled	0.483133194824332	60
Random	0.820954949213013	60
Sampled	0.521713760511709	60
Random	0.560389856457415	60
Sampled	0.56581384323953	60
Random	0.841454408081716	60
Sampled	0.555407212569496	60
Random	0.838394328888846	60
Sampled	0.565145512208382	60
Random	0.559183150356823	60
Sampled	0.670604713592883	60
Random	0.791513399968669	60
Sampled	0.631998582299716	60
Random	0.676763303813299	60
Sampled	0.5408799834688	60
Random	0.638355610717378	60
Sampled	0.584391881466503	60
Random	0.628473847394442	60
Sampled	0.601077034185761	60
Random	0.849994495299368	60
Sampled	0.530847887232785	60
Random	1.12500108863224	60
Sampled	0.589472118997964	60
Random	0.607010908843253	60
Sampled	0.540514456496785	60
Random	0.655287879318599	60
Sampled	0.516469020463024	60
Random	0.833861757420082	60
Sampled	0.586614732121121	60
Random	1.00536604396605	60
Sampled	0.63276850094221	60
Random	0.514406190223324	60
Sampled	0.518666316562257	60
Random	0.911146812254758	60
Sampled	0.606524318422565	60
Random	0.948281916218984	60
Sampled	0.468352007439587	60
Random	0.801631084447658	60
Sampled	0.537572678948997	60
Random	0.465666866803036	60
Sampled	0.541382678770484	60
Random	0.865807511708222	60
Sampled	0.514948379085612	60
Random	0.880069710322601	60
Sampled	0.591198386142429	60
Random	0.776661524566039	60
Sampled	0.5932755901274	60
Random	0.850304071372111	60
Sampled	0.52787058196284	60
Random	0.932038358374607	60
Sampled	0.576878925082876	60
Random	0.565753410456482	60
Sampled	0.639421311407487	60
Random	0.46937058078407	60
Sampled	0.576884928244203	60
Random	0.6112478711386	60
Sampled	0.578409650651723	60
Random	0.711973361378926	60
Sampled	0.611301924063943	60
Random	0.65723520210465	60
Sampled	0.51066218281017	60
Random	0.972658710011981	60
Sampled	0.569686917027214	60
Random	0.838069973605979	60
Sampled	0.518794419901846	60
Random	0.57407061007269	60
Sampled	0.520572212967893	60
Random	0.915904255716684	60
Sampled	0.605469873861961	60
Random	0.749014337613756	60
Sampled	0.501994028112889	60
Random	0.71139330196634	60
Sampled	0.534071650824483	60
Random	0.919900351822436	60
Sampled	0.646943977765549	60
Random	0.59015171996687	60
Sampled	0.578676813029751	60
Random	0.996630911535301	60
Sampled	0.553570178637218	60
Random	0.543368854760756	60
Sampled	0.562710589242723	60
Random	0.564584157521804	60
Sampled	0.523773052347803	60
Random	0.643853274875492	60
Sampled	0.635784613654389	60
Random	0.679940142898981	60
Sampled	0.504231900134992	60
Random	1.00394321682592	60
Sampled	0.570345884130828	60
Random	0.53311512674945	60
Sampled	0.535378583964096	60
Random	0.56918003742399	60
Sampled	0.553191732810641	60
Random	1.12306128543603	60
Sampled	0.557530362636059	60
Random	0.579790281744397	60
Sampled	0.572616312474931	60
Random	0.632312623581274	60
Sampled	0.523576653486751	60
Random	0.657222433765639	60
Sampled	0.556869959932827	60
Random	0.948382361517855	60
Sampled	0.549336253722174	60
Random	0.650427350264006	60
Sampled	0.647264587858688	60
Random	0.56791188436541	60
Sampled	0.443897933287238	60
Random	0.587279382565709	60
Sampled	0.515474010234855	60
Random	0.538509472640087	60
Sampled	0.571259729192438	60
Random	0.467001180989305	60
Sampled	0.518561001694538	60
Random	0.531497553882691	60
Sampled	0.601415465153741	60
Random	0.584873552373862	60
Sampled	0.549718508678188	60
Random	0.952748751045609	60
Sampled	0.506101724781741	60
Random	0.629275492900056	60
Sampled	0.522704464484236	60
Random	0.894652269996037	60
Sampled	0.487772880351143	60
Random	0.607306178794156	60
Sampled	0.64101180740217	60
Random	0.606064741213041	60
Sampled	0.595223355015702	60
Random	0.818141817584931	60
Sampled	0.569041272104464	60
Random	0.753036487968298	60
Sampled	0.464977029673225	60
Random	0.740304064477656	60
Sampled	0.557421470314047	60
Random	0.647930016981444	60
Sampled	0.506075679967346	60
Random	0.552949602743399	60
Sampled	0.473914671549781	60
Random	0.664805894632349	60
Sampled	0.514029404757455	60
Random	0.846192326520176	60
Sampled	0.533587398896754	60
Random	0.588147022785034	60
Sampled	0.45456302204152	60
Random	0.980932424486581	60
Sampled	0.511012778637462	60
Random	0.888335283557738	60
Sampled	0.592077974507171	60
Random	0.580622061554248	60
Sampled	0.54795293705249	60
Random	0.763451027574385	60
Sampled	0.623963910095211	60
Random	0.661165270798227	60
Sampled	0.595831390894147	60
Random	0.58087480603519	60
Sampled	0.569549540485612	60
Random	0.673566670761464	60
Sampled	0.608391820907357	60
Random	0.541077224766208	60
Sampled	0.548322591992442	60
Random	0.530162606333875	60
Sampled	0.497800486288225	60
Random	0.719131186765995	60
Sampled	0.556281411659666	60
Random	1.0035374994057	60
Sampled	0.525833265320079	60
Random	0.491956288949171	60
Sampled	0.516823233885311	60
Random	0.99046730784518	60
Sampled	0.564363710054903	60
Random	0.849569233001896	60
Sampled	0.531952252635188	60
Random	0.670585473790267	60
Sampled	0.533731856664009	60
Random	0.73768768523745	60
Sampled	0.48025621728025	60
Random	1.04978012937255	60
Sampled	0.576081353308777	60
Random	0.689804168869237	60
Sampled	0.487114651225165	60
Random	1.01856873124144	60
Sampled	0.497588292608233	60
Random	0.886299048472986	60
Sampled	0.509979735775402	60
Random	0.694233463342802	60
Sampled	0.590908985544745	60
Random	0.58593758082013	60
Sampled	0.558478081420444	60
Random	0.833525370676814	60
Sampled	0.517912023725203	60
Random	0.774032471218111	60
Sampled	0.535620002816868	60
Random	0.850770827653075	60
Sampled	0.532835047656436	60
Random	0.661869151683879	60
Sampled	0.519121617756692	60
Random	0.520980624358217	60
Sampled	0.575454350865733	60
Random	0.585394661876753	60
Sampled	0.518324988296813	60
Random	0.798978874271927	60
Sampled	0.600159845477909	60
Random	0.703478293512826	60
Sampled	0.533560579908912	60
Random	0.699148590990035	60
Sampled	0.601769367526282	60
Random	1.09754331866953	60
Sampled	0.587621337641334	60
Random	0.714326715145396	60
Sampled	0.560868233679798	60
Random	0.875522298568749	60
Sampled	0.517360965195079	60
Random	0.604557984743972	60
Sampled	0.59564826301623	60
Random	0.63567330993444	60
Sampled	0.532922257989665	60
Random	0.664456490813025	60
Sampled	0.566416875074535	60
Random	0.691080913562536	60
Sampled	0.595486316343987	60
Random	0.786705710183205	60
Sampled	0.512070231678428	60
Random	0.511058737560434	60
Sampled	0.573215464021071	60
Random	0.559543616997576	60
Sampled	0.552212201323256	60
Random	0.76894574402556	60
Sampled	0.597527826740631	60
Random	0.686381627371444	60
Sampled	0.623741013735063	60
Random	0.947403657508229	60
Sampled	0.547008528277459	60
Random	0.767051439935443	60
Sampled	0.563349029481068	60
Random	0.738295543996757	60
Sampled	0.588375929838617	60
Random	0.669219086347729	60
Sampled	0.515113768050649	60
Random	0.745283900019502	60
Sampled	0.595875188104872	60
Random	0.657743274130798	60
Sampled	0.567145525872635	60
Random	0.756061380476925	60
Sampled	0.562809614417838	60
Random	0.702446602698344	60
Sampled	0.555959280570923	60
Random	0.527451516378241	60
Sampled	0.628373196045585	60
Random	0.65576994490035	60
Sampled	0.626259346441403	60
Random	0.912007810152562	60
Sampled	0.57665619459253	60
Random	0.972417621365507	60
Sampled	0.555567690995628	60
Random	0.717002158483212	60
Sampled	0.558278104529402	60
Random	0.735380266579947	60
Sampled	0.619332509260341	60
Random	0.932572985488845	60
Sampled	0.568528749606322	60
Random	0.617945950295335	60
Sampled	0.495334324953893	60
Random	0.666256008525614	60
Sampled	0.567582976690077	60
Random	0.7683822855294	60
Sampled	0.489640503826713	60
Random	0.51768674488213	60
Sampled	0.565107070693453	60
Random	0.563087208791229	60
Sampled	0.550617647587822	60
Random	0.753734901992485	60
Sampled	0.460562020332474	60
Random	0.681875623589515	60
Sampled	0.553402669622183	60
Random	0.813552663137876	60
Sampled	0.478070016147027	60
Random	0.547227964389496	60
Sampled	0.581207064655238	60
Random	0.907133938935467	60
Sampled	0.573599573585324	60
Random	0.644143297185372	60
Sampled	0.472506425519706	60
Random	0.573933914074363	60
Sampled	0.570760424551858	60
Random	0.617798781202744	60
Sampled	0.548462453550097	60
Random	0.517419490073055	60
Sampled	0.53428564763662	60
Random	0.527242424034294	60
Sampled	0.527833369643552	60
Random	0.659948613135589	60
Sampled	0.55606901157461	60
Random	0.786576200968545	60
Sampled	0.562711847053162	60
Random	0.922118172675804	60
Sampled	0.492630948665589	60
Random	0.858155554214421	60
Sampled	0.588109987420348	60
Random	0.908847361198314	60
Sampled	0.533332756037075	60
Random	0.879589627163036	60
Sampled	0.592327386175013	60
Random	0.635403936017155	60
Sampled	0.580122558028287	60
Random	0.758434665693935	60
Sampled	0.578900096562167	60
Random	0.758631128892157	60
Sampled	0.532562364200694	60
Random	0.762062634790255	60
Sampled	0.46374288995535	60
Random	0.895523062038338	60
Sampled	0.599004171596859	60
Random	0.637031087356227	60
Sampled	0.577765866980309	60
Random	0.770526757816537	60
Sampled	0.548284721099928	60
Random	0.545559467597136	60
Sampled	0.620176139769212	60
Random	0.818503851502498	60
Sampled	0.567084061212725	60
Random	0.916140055813234	60
Sampled	0.56547084187371	60
Random	0.599003075115425	60
Sampled	0.495039712910523	60
Random	0.609406182636681	60
Sampled	0.543831174642263	60
Random	0.686764685198889	60
Sampled	0.575847052814199	60
Random	0.877725213449496	60
Sampled	0.593588244393029	60
Random	0.507545855873225	60
Sampled	0.518991271659024	60
Random	0.638073426097557	60
Sampled	0.53530011803092	60
Random	0.738570629601808	60
Sampled	0.492853561729262	60
Random	0.50519380924913	60
Sampled	0.580547100293013	60
Random	0.611880511926256	60
Sampled	0.587764328599848	60
Random	0.908743178777928	60
Sampled	0.592542896890747	60
Random	0.554506002860966	60
Sampled	0.506201344629708	60
Random	0.610543772784708	60
Sampled	0.652774007233147	60
Random	0.566088764108274	60
Sampled	0.591211939489522	60
Random	0.463954082458318	60
Sampled	0.523555144003299	60
Random	0.554130204596803	60
Sampled	0.479831103979973	60
Random	0.770474464424991	60
Sampled	0.584839881062325	60
Random	0.483186921356734	60
Sampled	0.607351721769583	60
Random	1.03865845261676	60
Sampled	0.652743588816051	60
Random	0.80988639872311	60
Sampled	0.562189466460249	60
Random	0.672219179730046	60
Sampled	0.602514302598824	60
Random	0.661415485128819	60
Sampled	0.679154760590135	60
Random	0.711022733085021	60
Sampled	0.568458956710324	60
Random	1.03354882392919	60
Sampled	0.588385782613201	60
Random	0.644913556228748	60
Sampled	0.510116363816932	60
Random	0.604432582293294	60
Sampled	0.58974563528023	60
Random	0.74403027731295	60
Sampled	0.564039767050972	60
Random	0.880324938008926	60
Sampled	0.49693534930079	60
Random	0.987953606537036	60
Sampled	0.613889835374044	60
Random	0.811461679364132	60
Sampled	0.544592633232662	60
Random	0.78677242830876	60
Sampled	0.56742670792431	60
Random	0.630918985905816	60
Sampled	0.527218846839037	60
Random	0.600019356875326	60
Sampled	0.562559354728687	60
Random	0.611459536769494	60
Sampled	0.553608721642317	60
Random	0.609654308317277	60
Sampled	0.63413975370617	60
Random	0.621686266519191	60
Sampled	0.593281456686402	60
Random	0.906839944799364	60
Sampled	0.568127174583086	60
Random	0.855583755741004	60
Sampled	0.568586426623231	60
Random	0.586924919888173	60
Sampled	0.579945388597553	60
Random	0.553527814551487	60
Sampled	0.503835507289595	60
Random	0.77557642836942	60
Sampled	0.488107109579124	60
Random	0.829316641983298	60
Sampled	0.571421527511411	60
Random	0.680207063414281	60
Sampled	0.523421266062946	60
Random	0.499840414163558	60
Sampled	0.610845284398814	60
Random	0.49832579359703	60
Sampled	0.599693382525684	60
Random	0.6067456830742	60
Sampled	0.540852110650188	60
Random	0.551675060946033	60
Sampled	0.52310526022094	60
Random	0.986214051643212	60
Sampled	0.563872857167069	60
Random	0.717782684820168	60
Sampled	0.517042590644901	60
Random	0.518343793098423	60
Sampled	0.497116543514467	60
Random	0.747316333240858	60
Sampled	0.548788361351886	60
Random	0.845737905488192	60
Sampled	0.568136165892703	60
Random	0.631924645959789	60
Sampled	0.545029347464248	60
Random	0.839128286900494	60
Sampled	0.54929806521235	60
Random	0.92070463400783	60
Sampled	0.547324198776895	60
Random	0.604408006911358	60
Sampled	0.595208893301259	60
Random	0.604223087896529	60
Sampled	0.562404123900205	60
Random	0.516196696334564	60
Sampled	0.585705516399373	60
Random	0.606823998828902	60
Sampled	0.548271835765746	60
Random	0.555689619309458	60
Sampled	0.482425535736721	60
Random	0.577148731514753	60
Sampled	0.582979340724555	60
Random	0.545071965439929	60
Sampled	0.477260230679999	60
Random	0.976796686862169	60
Sampled	0.521362119991501	60
Random	0.73449274058953	60
Sampled	0.563898496952107	60
Random	0.549741851367519	60
Sampled	0.521950806929602	60
Random	0.631186199529523	60
Sampled	0.534700356608942	60
Random	0.502070156572796	60
Sampled	0.57594983384989	60
Random	0.589310771039024	60
Sampled	0.509845764623443	60
Random	0.983234144870731	60
Sampled	0.541263408120181	60
Random	0.815677499608055	60
Sampled	0.468074022069708	60
Random	0.603375552221239	60
Sampled	0.539722859900613	60
Random	0.540978596469728	60
Sampled	0.515888148931798	60
Random	0.69993128386736	60
Sampled	0.580433932941308	60
Random	0.696868607168502	60
Sampled	0.558248610672013	60
Random	0.882476897141372	60
Sampled	0.521936200820131	60
Random	0.864886099599867	60
Sampled	0.627997274124123	60
Random	0.88440693596061	60
Sampled	0.591684492753062	60
Random	1.12828122126465	60
Sampled	0.569635911369845	60
Random	0.767165216858835	60
Sampled	0.671571901313222	60
Random	0.784834727026225	60
Sampled	0.578206497178383	60
Random	0.814800435864965	60
Sampled	0.497495781556733	60
Random	0.573840366538016	60
Sampled	0.574048002604587	60
Random	0.634474944970369	60
Sampled	0.473631432307058	60
Random	0.4291995525014	60
Sampled	0.591564529591308	60
Random	0.878338148200024	60
Sampled	0.51143952307214	60
Random	0.469234680525855	60
Sampled	0.605909745220079	60
Random	0.750394901957512	60
Sampled	0.556201019426626	60
Random	0.723859834820489	60
Sampled	0.543167634050644	60
Random	1.02234069002228	60
Sampled	0.486449969615998	60
Random	0.685156383123371	60
Sampled	0.574967196194574	60
Random	0.500881159518774	60
Sampled	0.523055075738531	60
Random	0.558223798037934	60
Sampled	0.646530054248627	60
Random	0.972753484128021	60
Sampled	0.589713639517728	60
Random	0.50925375944016	60
Sampled	0.553950475482465	60
Random	1.11523404931976	60
Sampled	0.525117335621175	60
Random	0.98778016145756	60
Sampled	0.651017946986716	60
Random	0.739889422998991	60
Sampled	0.568641616157796	60
Random	0.682840298379856	60
Sampled	0.670490252002423	60
Random	0.542530750097782	60
Sampled	0.520349803898634	60
Random	0.538325016727427	60
Sampled	0.557109351724985	60
Random	0.745288768114915	60
Sampled	0.482886593548085	60
Random	1.08651807309555	60
Sampled	0.622692760862111	60
Random	0.659077873839532	60
Sampled	0.568320865394912	60
Random	0.804688515805445	60
Sampled	0.598678314357862	60
Random	0.628499378481518	60
Sampled	0.542439371508025	60
Random	0.590541446384464	60
Sampled	0.537839415247909	60
Random	0.564198912451839	60
Sampled	0.588782520255012	60
Random	0.839048098690677	60
Sampled	0.516463837435076	60
Random	0.523169145177564	60
Sampled	0.581182749885672	60
Random	0.877211680541394	60
Sampled	0.529985090495041	60
Random	0.473602305790743	60
Sampled	0.517381837567616	60
Random	0.596521695504602	60
Sampled	0.487425125017187	60
Random	0.736495050649806	60
Sampled	0.528307304058478	60
Random	0.798483656643463	60
Sampled	0.57544383091472	60
Random	0.806131260471693	60
Sampled	0.600947195183233	60
Random	0.888679634615356	60
Sampled	0.608106086653996	60
Random	0.772936801232372	60
Sampled	0.52383919566995	60
Random	0.525525030970516	60
Sampled	0.51591699746659	60
Random	0.419302631152206	60
Sampled	0.483871619035274	60
Random	0.817886522141367	60
Sampled	0.528469447332314	60
Random	0.497917703888108	60
Sampled	0.484305224123841	60
Random	0.645173343271359	60
Sampled	0.673125928182171	60
Random	0.546480063685702	60
Sampled	0.507604924851113	60
Random	0.590183184941427	60
Sampled	0.578828909497765	60
Random	0.536380511837656	60
Sampled	0.510711153982067	60
Random	0.519191190768298	60
Sampled	0.499097834656407	60
Random	0.485848051309876	60
Sampled	0.588096323520294	60
Random	0.877320376204248	60
Sampled	0.546127524231008	60
Random	0.829365406873588	60
Sampled	0.635540539721737	60
Random	0.551097180460449	60
Sampled	0.617282479146196	60
Random	0.688035125020612	60
Sampled	0.595379722322273	60
Random	0.677764787792754	60
Sampled	0.521581926424202	60
Random	0.778210860267672	60
Sampled	0.580595433592426	60
Random	0.660290564474166	60
Sampled	0.551971484472541	60
Random	0.735066205052079	60
Sampled	0.55418567386235	60
Random	0.496337696444581	60
Sampled	0.565397849443109	60
Random	0.703042023689132	60
Sampled	0.548351781914217	60
Random	0.622651222970535	60
Sampled	0.531994341139606	60
Random	0.552045056974232	60
Sampled	0.511453076231633	60
Random	0.600652522320363	60
Sampled	0.472714871901069	60
Random	0.740370725324629	60
Sampled	0.551137170811805	60
Random	0.732871849960519	60
Sampled	0.50842350188166	60
Random	0.819454672762716	60
Sampled	0.478439721458731	60
Random	0.92992558190928	60
Sampled	0.581496310781053	60
Random	0.854462812570325	60
Sampled	0.480684783751614	60
Random	0.634656933074793	60
Sampled	0.530147111361388	60
Random	0.92929112691876	60
Sampled	0.502095476921008	60
Random	0.651842674242918	60
Sampled	0.610696786579132	60
Random	0.542047162451221	60
Sampled	0.515364749804007	60
Random	0.911059856138532	60
Sampled	0.534251017351662	60
Random	0.51788506963833	60
Sampled	0.587967845079082	60
Random	0.813088228916681	60
Sampled	0.590619585761898	60
Random	0.665404928974499	60
Sampled	0.595560138063743	60
Random	0.631467271996603	60
Sampled	0.593263522202263	60
Random	0.595391614988084	60
Sampled	0.497147772192875	60
Random	1.01654805912033	60
Sampled	0.468674154213188	60
Random	0.559888139212009	60
Sampled	0.551730382310305	60
Random	0.543227471787601	60
Sampled	0.566932310422839	60
Random	0.728325312667275	60
Sampled	0.537990312671329	60
Random	0.887365072604645	60
Sampled	0.639780579075203	60
Random	0.774919015324002	60
Sampled	0.584341695953844	60
Random	0.582878465655747	60
Sampled	0.603113608383452	60
Random	0.760593417081745	60
Sampled	0.570822195015684	60
Random	0.85135358344182	60
Sampled	0.503110159972812	60
Random	0.627058473498886	60
Sampled	0.597830055237911	60
Random	1.00054590182362	60
Sampled	0.491993951821019	60
Random	0.486438118926255	60
Sampled	0.589737370910916	60
Random	0.908056401125037	60
Sampled	0.554916287481716	60
Random	0.737638426771068	60
Sampled	0.499924293698492	60
Random	0.77114136421967	60
Sampled	0.575493405349721	60
Random	1.00423513776632	60
Sampled	0.563426321588015	60
Random	0.466673235822433	60
Sampled	0.621071978884701	60
Random	0.754725103485375	60
Sampled	0.562250113328192	60
Random	0.544885182274432	60
Sampled	0.567146212106561	60
Random	0.491023521689611	60
Sampled	0.604533274993654	60
Random	0.599951223993397	60
Sampled	0.58719431812128	60
Random	0.991828015869206	60
Sampled	0.543188876804136	60
Random	0.887436916694781	60
Sampled	0.579703184373508	60
Random	0.695512445064846	60
Sampled	0.560305742006859	60
Random	0.797031646131091	60
Sampled	0.554270317852551	60
Random	0.73323378971402	60
Sampled	0.591798297455246	60
Random	0.95513479236691	60
Sampled	0.592837932797913	60
Random	0.665224296675857	60
Sampled	0.496929929745916	60
Random	0.778756419975843	60
Sampled	0.546883883259672	60
Random	0.521262314755477	60
Sampled	0.481334822535011	60
Random	0.651698984144588	60
Sampled	0.539943799040503	60
Random	0.843958127843195	60
Sampled	0.626563242566011	60
Random	0.578750430797051	60
Sampled	0.571404934997264	60
Random	0.808731657460611	60
Sampled	0.564663434165574	60
Random	0.800165399285928	60
Sampled	0.510157001843217	60
Random	0.489245970309897	60
Sampled	0.508294539008918	60
Random	0.59360733948954	60
Sampled	0.509125894319723	60
Random	0.709897184517812	60
Sampled	0.628119417371319	60
Random	0.578498896133953	60
Sampled	0.635658957489908	60
Random	0.856080453555693	60
Sampled	0.559924966684762	60
Random	1.02773681783091	60
Sampled	0.451625083543662	60
Random	0.573177777989546	60
Sampled	0.499512856434867	60
Random	0.85915843462353	60
Sampled	0.503078720519539	60
Random	0.809254429403052	60
Sampled	0.54792952614471	60
Random	0.461300915621871	60
Sampled	0.639854607792667	60
Random	0.713024795254093	60
Sampled	0.548789084354893	60
Random	1.06553834216362	60
Sampled	0.509227309450485	60
Random	0.822743576651198	60
Sampled	0.560222004960982	60
Random	0.676504724771341	60
Sampled	0.516188119702488	60
Random	0.532935464181751	60
Sampled	0.536640131381056	60
Random	0.868174403708327	60
Sampled	0.601612157431139	60
Random	1.01385636010627	60
Sampled	0.586685853677505	60
Random	0.607793847011511	60
Sampled	0.475816124036163	60
Random	0.748412992429967	60
Sampled	0.477489509183302	60
Random	0.8455160931425	60
Sampled	0.590906200230742	60
Random	0.911320327711563	60
Sampled	0.493493810312822	60
Random	0.596410279655884	60
Sampled	0.497181578088356	60
Random	0.762007524038274	60
Sampled	0.514874342632143	60
Random	0.680922115456804	60
Sampled	0.621694910502443	60
Random	0.723713437144254	60
Sampled	0.534432311537368	60
Random	0.594941400333827	60
Sampled	0.593467376567883	60
Random	0.95780340717758	60
Sampled	0.567266053607708	60
Random	0.641722796997377	60
Sampled	0.510417577902682	60
Random	1.06964110489413	60
Sampled	0.488499752506444	60
Random	0.65950455383121	60
Sampled	0.539999760856449	60
Random	0.590650684404594	60
Sampled	0.619600918832607	60
Random	0.578373712946781	60
Sampled	0.495273189207386	60
Random	0.51639378277038	60
Sampled	0.563264184237665	60
Random	0.493926961066331	60
Sampled	0.514741676867302	60
Random	0.538847886834093	60
Sampled	0.53327031666746	60
Random	0.517308460168146	60
Sampled	0.534524950512562	60
Random	0.937779502644418	60
Sampled	0.551846318969144	60
Random	0.490470810775158	60
Sampled	0.548738564428591	60
Random	0.874309132983616	60
Sampled	0.583214539778357	60
Random	0.405658543765811	60
Sampled	0.528371432067494	60
Random	0.618111653360443	60
Sampled	0.658384444454062	60
Random	0.628250615973035	60
Sampled	0.609466690665249	60
Random	0.863556962531882	60
Sampled	0.509424780551705	60
Random	0.615021751395716	60
Sampled	0.482109115996002	60
Random	0.993599817167832	60
Sampled	0.515940317173882	60
Random	0.858371414201788	60
Sampled	0.517713396950822	60
Random	0.800422938672311	60
Sampled	0.574532671926896	60
Random	0.983603265147911	60
Sampled	0.611978800199995	60
Random	0.88112710590754	60
Sampled	0.501334155590985	60
Random	0.82169777266723	60
Sampled	0.520156372190282	60
Random	0.596596816130897	60
Sampled	0.583751865481571	60
Random	0.70784409570409	60
Sampled	0.598932074433743	60
Random	0.946961916320743	60
Sampled	0.594142663608427	60
Random	0.887456901174712	60
Sampled	0.54995515513725	60
Random	0.975669492704077	60
Sampled	0.565780515496619	60
Random	0.536414893481459	60
Sampled	0.559350972283169	60
Random	0.972679411348392	60
Sampled	0.487954083236358	60
Random	0.715383654559343	60
Sampled	0.631003876400607	60
Random	0.675810692780559	60
Sampled	0.495188480579959	60
Random	0.625201109411514	60
Sampled	0.517993914241301	60
Random	0.709949458027431	60
Sampled	0.558662269018514	60
Random	0.688820291818837	60
Sampled	0.573397152576469	60
Random	0.674970976164561	60
Sampled	0.533038584028762	60
Random	0.753612156401729	60
Sampled	0.524998723505273	60
Random	0.630609268688509	60
Sampled	0.556008697499125	60
Random	0.889542273447666	60
Sampled	0.536396749651422	60
Random	1.10171520222832	60
Sampled	0.56821934472977	60
Random	0.589895530953941	60
Sampled	0.492636424294313	60
Random	0.744757775477075	60
Sampled	0.464698216107133	60
Random	0.583459514753091	60
Sampled	0.605532573309747	60
Random	0.874386298919386	60
Sampled	0.427806319458604	60
Random	0.988603444750486	60
Sampled	0.553787885823898	60
Random	0.545840282663967	60
Sampled	0.597457943674594	60
Random	0.686569105773881	60
Sampled	0.505569070812976	60
Random	0.40181649940656	60
Sampled	0.549529834693333	60
Random	1.01299377170147	60
Sampled	0.540691307820784	60
Random	0.8621548299619	60
Sampled	0.598465522179405	60
Random	0.801242758383924	60
Sampled	0.530268129713391	60
Random	0.794803940313262	60
Sampled	0.585315508048686	60
Random	0.741778768140422	60
Sampled	0.556953406391525	60
Random	0.781678488365705	60
Sampled	0.572737685028709	60
Random	0.595204870949205	60
Sampled	0.55288034652661	60
Random	0.644327227510924	60
Sampled	0.521775447336865	60
Random	0.706133820082072	60
Sampled	0.477399920576797	60
Random	0.512686065391842	60
Sampled	0.557475987806527	60
Random	0.570012390434521	60
Sampled	0.665024714933379	60
Random	0.672149686601094	60
Sampled	0.575320077024806	60
Random	0.820976977318282	60
Sampled	0.615242199691512	60
Random	0.683671114571739	60
Sampled	0.519728422932394	60
Random	0.976155451108608	60
Sampled	0.564658784555747	60
Random	0.605287404913337	60
Sampled	0.538182758839115	60
Random	0.603117560684524	60
Sampled	0.545978459416967	60
Random	0.706670811583083	60
Sampled	0.560956210703856	60
Random	0.767516562837468	60
Sampled	0.518483779045927	60
Random	0.783276908767819	60
Sampled	0.492713936005782	60
Random	0.569294373915352	60
Sampled	0.459412404117749	60
Random	0.564923072748353	60
Sampled	0.506551560847419	60
Random	0.928218480562569	60
Sampled	0.483138708461313	60
Random	0.565992940796823	60
Sampled	0.50223796841253	60
Random	0.758138626784926	60
Sampled	0.511846185090143	60
Random	0.825993233566331	60
Sampled	0.578169394401888	60
Random	0.538383235855704	60
Sampled	0.56853623326836	60
Random	0.440886443253873	60
Sampled	0.492639754060247	60
Random	0.813047966399967	60
Sampled	0.625666785572598	60
Random	0.708497172908889	60
Sampled	0.609753980519649	60
Random	0.590768379210782	60
Sampled	0.494866120432488	60
Random	0.53432296012129	60
Sampled	0.595492277738383	60
Random	0.505109238369193	60
Sampled	0.50518788006572	60
Random	0.883915880823279	60
Sampled	0.496628307030529	60
Random	0.897654302146687	60
Sampled	0.515640306369865	60
Random	0.55617201559514	60
Sampled	0.518096342415932	60
Random	0.749375810244402	60
Sampled	0.534415286687962	60
Random	0.708056639146035	60
Sampled	0.592502395533092	60
Random	0.821719670859231	60
Sampled	0.464015840298865	60
Random	0.47523753706121	60
Sampled	0.557194498394859	60
Random	0.817527971363928	60
Sampled	0.522901187274635	60
Random	0.889236483307259	60
Sampled	0.543710652147212	60
Random	0.927236915348967	60
Sampled	0.588552932819545	60
Random	0.988918672073578	60
Sampled	0.56449957393519	60
Random	0.507001035477634	60
Sampled	0.557061515278626	60
Random	1.04436835872437	60
Sampled	0.581617226602829	60
Random	0.657935970548056	60
Sampled	0.578547258401607	60
Random	0.760136792733641	60
Sampled	0.535418087949511	60
Random	0.725790369666348	60
Sampled	0.496003666817546	60
Random	0.814127101458064	60
Sampled	0.59912380147788	60
Random	1.11352468637366	60
Sampled	0.588416001540654	60
Random	0.957912705637956	60
Sampled	0.592350115639912	60
Random	0.929217461026014	60
Sampled	0.592031367035976	60
Random	0.793545165016674	60
Sampled	0.607914811148062	60
Random	0.800218113564999	60
Sampled	0.533237496236197	60
Random	0.637613990575909	60
Sampled	0.586452098928607	60
Random	0.90026996777075	60
Sampled	0.557288089474604	60
Random	0.684158027421487	60
Sampled	0.582215661742198	60
Random	0.863667240718641	60
Sampled	0.546010870235569	60
Random	0.562600827182103	60
Sampled	0.543663806799071	60
Random	0.530309866560885	60
Sampled	0.498388102457361	60
Random	0.786158057951817	60
Sampled	0.501022860963934	60
Random	0.622417682460417	60
Sampled	0.525424496891954	60
Random	0.975473654979312	60
Sampled	0.56921430636608	60
Random	0.907633478535786	60
Sampled	0.600221106940886	60
Random	0.727495534631123	60
Sampled	0.6077505583544	60
Random	0.582437884537764	60
Sampled	0.551743581524437	60
Random	0.509509451882073	60
Sampled	0.590083117825071	60
Random	0.940415712851014	60
Sampled	0.467651510344806	60
Random	0.57727335450368	60
Sampled	0.497355854719238	60
Random	0.580349480073238	60
Sampled	0.657142452292025	60
Random	0.722062075026108	60
Sampled	0.575541342197005	60
Random	0.693001037393631	60
Sampled	0.498678453805819	60
Random	0.502353420782313	60
Sampled	0.605533477250135	60
Random	0.562439844315131	60
Sampled	0.552554407770058	60
Random	0.713613864550153	60
Sampled	0.573904197120185	60
Random	0.687938295302346	60
Sampled	0.490799325694882	60
Random	1.04004602859155	60
Sampled	0.504898262127495	60
Random	0.603275680718517	60
Sampled	0.518650454473103	60
Random	0.740101970570684	60
Sampled	0.541882280549389	60
Random	0.742981322974181	60
Sampled	0.594757399614781	60
Random	0.732374917389536	60
Sampled	0.590634277305296	60
Random	1.07527224068371	60
Sampled	0.524386616234113	60
Random	0.479712880134159	60
Sampled	0.611404575200259	60
Random	0.781565713880893	60
Sampled	0.572932159440884	60
Random	0.488680302830386	60
Sampled	0.534464961623859	60
Random	0.640371745292467	60
Sampled	0.515236181999547	60
Random	0.719085121647363	60
Sampled	0.579779365665825	60
Random	0.895183989632494	60
Sampled	0.47644693392574	60
Random	0.772230114705	60
Sampled	0.564389492627005	60
Random	0.649431932025868	60
Sampled	0.532589843530501	60
Random	0.898713852448705	60
Sampled	0.498115000879524	60
Random	0.526543694910481	60
Sampled	0.540652567607403	60
Random	0.743218506158098	60
Sampled	0.51449347065834	60
Random	0.662652351077781	60
Sampled	0.564642726994568	60
Random	0.584734847028633	60
Sampled	0.54719015496872	60
Random	0.547007517822132	60
Sampled	0.575859885454326	60
Random	0.493542039950507	60
Sampled	0.674772989409435	60
Random	0.936984484275141	60
Sampled	0.551104361557581	60
Random	0.600473309123749	60
Sampled	0.544428738307988	60
Random	0.950713228888147	60
Sampled	0.581568581349428	60
Random	0.610541515110098	60
Sampled	0.533955667955449	60
Random	0.584581549016267	60
Sampled	0.508356706974413	60
Random	0.777784540389766	60
Sampled	0.641433484115898	60
Random	0.777192493870262	60
Sampled	0.526271778236104	60
Random	0.830249419546195	60
Sampled	0.54947458075446	60
Random	0.670776689261294	60
Sampled	0.524945523784045	60
Random	0.657990216089865	60
Sampled	0.601985553724759	60
Random	1.19370538109606	60
Sampled	0.619014398054564	60
Random	0.841398934563426	60
Sampled	0.584961226651481	60
Random	0.619597343514062	60
Sampled	0.530158639664949	60
Random	0.481580975057742	60
Sampled	0.521905279989452	60
Random	0.529377400659728	60
Sampled	0.609200068537073	60
Random	0.771236326374313	60
Sampled	0.540233155269529	60
Random	0.808815004709201	60
Sampled	0.503860564577442	60
Random	0.881933100441543	60
Sampled	0.595891433771822	60
Random	0.530841901090346	60
Sampled	0.543259183566808	60
Random	0.525761131863531	60
Sampled	0.594875235347205	60
Random	0.546841727367766	60
Sampled	0.463410852379259	60
Random	0.881572781940416	60
Sampled	0.623540201819814	60
Random	0.941792869017731	60
Sampled	0.533730585801427	60
Random	0.869893553974421	60
Sampled	0.571969021417331	60
Random	0.627357111597005	60
Sampled	0.509753040313819	60
Random	0.485123560184416	60
Sampled	0.590615986008302	60
Random	0.786553002817183	60
Sampled	0.653387325317373	60
Random	0.684360856583846	60
Sampled	0.541609809259328	60
Random	0.53379858815821	60
Sampled	0.477406686790707	60
Random	0.582278990287196	60
Sampled	0.522503993035233	60
Random	0.895996591687446	60
Sampled	0.563683061474722	60
Random	0.541870741606821	60
Sampled	0.495321848898941	60
Random	0.555715175628748	60
Sampled	0.538444587790057	60
Random	0.55059317549587	60
Sampled	0.565595285118256	60
Random	0.649872714575	60
Sampled	0.587457797893163	60
Random	0.716491812569445	60
Sampled	0.548933048031607	60
Random	0.650211927813347	60
Sampled	0.496748385881942	60
Random	0.51003776149846	60
Sampled	0.601953454619765	60
Random	0.654854073407763	60
Sampled	0.607364607780932	60
Random	0.715654497808802	60
Sampled	0.636938725366168	60
Random	0.582592081910687	60
Sampled	0.632393008638913	60
Random	0.93110316549683	60
Sampled	0.609678468278581	60
Random	0.773387082694591	60
Sampled	0.577376977994242	60
Random	0.532881337230103	60
Sampled	0.480324003382963	60
Random	1.0445829322741	60
Sampled	0.505506244872978	60
Random	0.707129667973168	60
Sampled	0.477621714723629	60
Random	0.77208089571925	60
Sampled	0.546974343464714	60
Random	0.896584483524466	60
Sampled	0.534415002856615	60
Random	0.927319426727362	60
Sampled	0.563637788154003	60
Random	0.780375919423469	60
Sampled	0.483005387066955	60
Random	0.49400198523719	60
Sampled	0.601731629319105	60
Random	0.861669690669516	60
Sampled	0.575376508761039	60
Random	0.420312932829809	60
Sampled	0.618106667407654	60
Random	0.571971186943723	60
Sampled	0.507870560221996	60
Random	0.560613951584998	60
Sampled	0.576003969952018	60
Random	0.660296573230533	60
Sampled	0.604806851243273	60
Random	0.488745370852766	60
Sampled	0.457688030532509	60
Random	0.933913141730791	60
Sampled	0.53979375790923	60
Random	0.871626829519228	60
Sampled	0.620100414584316	60
Random	0.721974248360159	60
Sampled	0.582124274593759	60
Random	0.753955063254198	60
Sampled	0.533466290286283	60
Random	0.638719579786966	60
Sampled	0.61951099047282	60
Random	0.847707170789456	60
Sampled	0.569684372315315	60
Random	0.619205568262128	60
Sampled	0.555783885486985	60
Random	0.566145013927182	60
Sampled	0.614373961885772	60
Random	0.815515988004145	60
Sampled	0.557276408780479	60
Random	0.687453380431259	60
Sampled	0.560960598749431	60
Random	0.883650959889626	60
Sampled	0.561724060654559	60
Random	0.531383092907493	60
Sampled	0.554100977332197	60
Random	0.746940256271278	60
Sampled	0.542641882815556	60
Random	0.663506280182958	60
Sampled	0.58124359983177	60
Random	0.714420541278754	60
Sampled	0.634885704149091	60
Random	0.636240232524162	60
Sampled	0.541613793121772	60
Random	0.678517392436169	60
Sampled	0.556849295233061	60
Random	0.597355481102366	60
Sampled	0.474638150238392	60
Random	0.868063968670093	60
Sampled	0.563673429254428	60
Random	0.525015053678803	60
Sampled	0.542654788779471	60
Random	1.03121656795726	60
Sampled	0.563296887737154	60
Random	0.83191655896196	60
Sampled	0.609579112502487	60
Random	0.692286177466534	60
Sampled	0.529233070539796	60
Random	0.447275839833039	60
Sampled	0.534500010726014	60
Random	0.894408130597955	60
Sampled	0.496917405913745	60
Random	0.880952344367101	60
Sampled	0.499539324797243	60
Random	0.945217650261372	60
Sampled	0.646063171044959	60
Random	0.633872495258426	60
Sampled	0.576057573891386	60
Random	0.534142825731386	60
Sampled	0.532818292716127	60
Random	0.924711751366718	60
Sampled	0.528578944305632	60
Random	0.541594044166104	60
Sampled	0.629615331104815	60
Random	0.934734169493793	60
Sampled	0.585821516935187	60
Random	0.592458888989874	60
Sampled	0.56162612285763	60
Random	0.69348094868042	60
Sampled	0.558459819108512	60
Random	0.566798034716196	60
Sampled	0.549678348536991	60
Random	0.518035007272976	60
Sampled	0.524568707148019	60
Random	0.474368650503191	60
Sampled	0.605065139050876	60
Random	0.585924061803444	60
Sampled	0.563580843418667	60
Random	0.876974622321289	60
Sampled	0.608086926391629	60
Random	0.7403094387782	60
Sampled	0.595122764544899	60
Random	0.555101829006719	60
Sampled	0.621452056214804	60
Random	0.694205775033551	60
Sampled	0.527116881842893	60
Random	0.560976938121175	60
Sampled	0.557454866004847	60
Random	0.803019189450624	60
Sampled	0.565563781741454	60
Random	0.998222501007265	60
Sampled	0.608454274746775	60
Random	0.676431594423688	60
Sampled	0.505759151727948	60
Random	0.77182552619784	60
Sampled	0.566113398674873	60
Random	0.514733955901687	60
Sampled	0.573131174402708	60
Random	0.845865116335708	60
Sampled	0.588812598223437	60
Random	0.625675849213371	60
Sampled	0.57246422904124	60
Random	0.754466368747673	60
Sampled	0.490816401550272	60
Random	0.904060965973487	60
Sampled	0.564649926381087	60
Random	1.0815939662309	60
Sampled	0.571991272014598	60
Random	0.792956747440487	60
Sampled	0.543388885823155	60
Random	0.776204785014352	60
Sampled	0.540695931914666	60
Random	0.651532035222073	60
Sampled	0.455420172685971	60
Random	0.659229252418138	60
Sampled	0.543811326811454	60
Random	0.525487615076882	60
Sampled	0.539250128707462	60
Random	0.787267003333489	60
Sampled	0.526646364135092	60
Random	0.800076959619406	60
Sampled	0.475403448977146	60
Random	0.583754687160114	60
Sampled	0.544497174277331	60
Random	0.629411510691457	60
Sampled	0.500538792144986	60
Random	0.719119185408277	60
Sampled	0.512131380513487	60
Random	0.610877613418147	60
Sampled	0.522514433452104	60
Random	0.500624869703278	60
Sampled	0.584952429361452	60
Random	0.870013803371331	60
Sampled	0.587743376301485	60
Random	0.630562841623198	60
Sampled	0.573891081713375	60
Random	0.721296866298425	60
Sampled	0.59023900193395	60
Random	0.683483968311124	60
Sampled	0.418142705340495	60
Random	0.842246326588681	60
Sampled	0.549121419097561	60
Random	0.941935497631543	60
Sampled	0.540219081556881	60
Random	0.49737083635786	60
Sampled	0.570751892642572	60
Random	0.596461094861259	60
Sampled	0.498820837489208	60
Random	0.769043770699708	60
Sampled	0.583683257945338	60
Random	0.760111063454173	60
Sampled	0.563668667755968	60
Random	0.426798049441245	60
Sampled	0.560510326504543	60
Random	0.703318542552205	60
Sampled	0.625607698618932	60
Random	0.917813402194897	60
Sampled	0.427416075158453	60
Random	1.05417514660174	60
Sampled	0.61434693438236	60
Random	0.533141451939467	60
Sampled	0.54603002098976	60
Random	0.704501663715344	60
Sampled	0.496448002619367	60
Random	0.644298189009399	60
Sampled	0.516877441800571	60
Random	0.623308788232158	60
Sampled	0.57838510739824	60
Random	0.833049770133804	60
Sampled	0.599499247186772	60
Random	0.610485698448824	60
Sampled	0.598368506153271	60
Random	0.591125435448252	60
Sampled	0.550713511341126	60
Random	0.881444373747307	60
Sampled	0.595732223921167	60
Random	0.756408443482574	60
Sampled	0.599302750778233	60
Random	0.730905795619459	60
Sampled	0.567812889306752	60
Random	0.902805912378438	60
Sampled	0.526658438309322	60
Random	0.760504499732077	60
Sampled	0.447153066778225	60
Random	0.622727619134682	60
Sampled	0.634127654632381	60
Random	0.529442629698685	60
Sampled	0.558648863444445	60
Random	0.910568047312602	60
Sampled	0.5502186313947	60
Random	1.0694539107879	60
Sampled	0.606766684944749	60
Random	0.632357914240497	60
Sampled	0.620358160915441	60
Random	1.1344260365626	60
Sampled	0.535277459004925	60
Random	0.58753168948041	60
Sampled	0.602276640011401	60
Random	0.794173336274967	60
Sampled	0.481400260916217	60
Random	0.971152929389082	60
Sampled	0.509902319018836	60
Random	0.759809698294376	60
Sampled	0.599967981332195	60
Random	0.623479185004556	60
Sampled	0.475266012498995	60
Random	0.650448907892152	60
Sampled	0.554071033657181	60
Random	0.533268537077875	60
Sampled	0.494115911121804	60
Random	0.688604577002966	60
Sampled	0.537319603729802	60
Random	0.509805333139679	60
Sampled	0.608832558809368	60
Random	0.646030458718437	60
Sampled	0.540786612334653	60
Random	0.541239964690583	60
Sampled	0.501061533442751	60
Random	0.853034764791376	60
Sampled	0.626885739748244	60
Random	0.583438028740247	60
Sampled	0.562881479625878	60
Random	0.671951181629117	60
Sampled	0.508577477132453	60
Random	0.817416650528933	60
Sampled	0.552259545053796	60
Random	0.750775787608828	60
Sampled	0.493759194551145	60
Random	0.50481949738976	60
Sampled	0.539622132890508	60
Random	0.487345433858545	60
Sampled	0.569549499421538	60
Random	0.536752780416074	60
Sampled	0.598638664996375	60
Random	0.653372307852296	60
Sampled	0.500724936083095	60
Random	0.858254175965808	60
Sampled	0.590015137384324	60
Random	0.663811661789453	60
Sampled	0.608268212211785	60
Random	0.536503560877553	60
Sampled	0.53962073902161	60
Random	0.792449016624795	60
Sampled	0.482199104132409	60
Random	0.484883485622154	60
Sampled	0.521282349652681	60
Random	0.464754281613471	60
Sampled	0.564465339099615	60
Random	0.726053314916699	60
Sampled	0.568834958340026	60
Random	0.500459044918655	60
Sampled	0.536513985937262	60
Random	0.726906611411903	60
Sampled	0.618064973772198	60
Random	0.511435631584369	60
Sampled	0.583712867696382	60
Random	0.537984250547603	60
Sampled	0.50381051423327	60
Random	0.544288149935068	60
Sampled	0.575049800495355	60
Random	0.543119736828819	60
Sampled	0.481669969210372	60
Random	0.758393406205169	60
Sampled	0.507174297808265	60
Random	0.561338615819423	60
Sampled	0.500761166140681	60
Random	0.507049673956372	60
Sampled	0.66633262281982	60
Random	0.637947981841174	60
Sampled	0.462906519001282	60
Random	0.729749682442342	60
Sampled	0.550891620043966	60
Random	0.725834351442961	60
Sampled	0.578255529033922	60
Random	0.595748631424867	60
Sampled	0.505271449204308	60
Random	0.650380814212491	60
Sampled	0.575286104203112	60
Random	0.732658848036885	60
Sampled	0.483464537958802	60
Random	0.493370777627039	60
Sampled	0.507908306560877	60
Random	0.52713422074723	60
Sampled	0.612608011106493	60
Random	0.891998584254542	60
Sampled	0.547760734601227	60
Random	0.505581507134182	60
Sampled	0.531996744299988	60
Random	0.664352546802155	60
Sampled	0.574872856517765	60
Random	0.970200262463378	60
Sampled	0.618333059563981	60
Random	0.604661635329372	60
Sampled	0.61804234302749	60
Random	0.51734169238174	60
Sampled	0.509057420845589	60
Random	0.512327627281771	60
Sampled	0.593927216634412	60
Random	1.0063244949971	60
Sampled	0.550190775105628	60
Random	0.559059043352362	60
Sampled	0.51612184286024	60
Random	0.866881451486903	60
Sampled	0.670493755247278	60
Random	0.526434257224323	60
Sampled	0.554226746613948	60
Random	0.591262707621197	60
Sampled	0.567344918295707	60
Random	0.497416528235402	60
Sampled	0.511151539251398	60
Random	0.822391373294044	60
Sampled	0.576675090851292	60
Random	0.690265339389583	60
Sampled	0.503603581357957	60
Random	0.706397070554895	60
Sampled	0.512897981044433	60
Random	1.08507188562242	60
Sampled	0.619312496958025	60
Random	0.921816635864756	60
Sampled	0.536095355407945	60
Random	0.794798119909234	60
Sampled	0.559843398132909	60
Random	0.705594099948419	60
Sampled	0.624365131652878	60
Random	0.591360097012984	60
Sampled	0.588502662980854	60
Random	0.905070637790269	60
Sampled	0.502939930962831	60
Random	0.659033221588835	60
Sampled	0.506110208961078	60
Random	0.56792584268154	60
Sampled	0.587945532111175	60
Random	0.789412714670595	60
Sampled	0.516231826890518	60
Random	0.571037745335736	60
Sampled	0.574014426803055	60
Random	0.60689809085865	60
Sampled	0.554171492978391	60
Random	0.822374402701798	60
Sampled	0.531954645669483	60
Random	0.617238137814131	60
Sampled	0.601724484142645	60
Random	0.602266943243958	60
Sampled	0.55435310457031	60
Random	0.705242723186342	60
Sampled	0.596510462456949	60
Random	0.585876035784497	60
Sampled	0.594207796907138	60
Random	0.511732058334186	60
Sampled	0.607885498694059	60
Random	0.655437672149352	60
Sampled	0.612732903883495	60
Random	0.82878497813424	60
Sampled	0.495814448996471	60
Random	0.811287067615608	60
Sampled	0.614071843164616	60
Random	0.533496330724461	60
Sampled	0.590247568952723	60
Random	0.843363059468429	60
Sampled	0.538918793117263	60
Random	0.825044289587848	60
Sampled	0.580715669972604	60
Random	0.470708776521339	60
Sampled	0.593131969360868	60
Random	0.601295893771805	60
Sampled	0.537774580061848	60
Random	0.52775469701139	60
Sampled	0.519349326588141	60
Random	0.907152026586208	60
Sampled	0.499637156689734	60
Random	0.598555797935654	60
Sampled	0.529754397233956	60
Random	0.557232764405459	60
Sampled	0.516022445055569	60
Random	0.847765231803697	60
Sampled	0.611700687433725	60
Random	0.75213770331357	60
Sampled	0.48931238945969	60
Random	0.49797066817219	60
Sampled	0.510060461540699	60
Random	0.898448351760359	60
Sampled	0.597683099409674	60
Random	0.672777045048006	60
Sampled	0.6625650850279	60
Random	0.560558881488775	60
Sampled	0.650323788081044	60
Random	0.489978614188346	60
Sampled	0.561057948262111	60
Random	1.02018241656837	60
Sampled	0.540191896656381	60
Random	0.853666003052475	60
Sampled	0.562170393347365	60
Random	0.652750250275566	60
Sampled	0.566574292955946	60
Random	0.825909472911357	60
Sampled	0.579464940086815	60
Random	0.742407590393803	60
Sampled	0.546964263288785	60
Random	0.838459549962131	60
Sampled	0.509812340389358	60
Random	0.765936048192292	60
Sampled	0.638059684135966	60
Random	0.550574234560006	60
Sampled	0.501406820660792	60
Random	0.608147013921077	60
Sampled	0.57078587755415	60
Random	0.622682199889325	60
Sampled	0.457293550184937	60
Random	0.531876001792801	60
Sampled	0.601463219142933	60
Random	0.777111999164893	60
Sampled	0.551502605304634	60
Random	0.6913302203295	60
Sampled	0.472857319026957	60
Random	0.715293007086684	60
Sampled	0.583032514267526	60
Random	0.904985425500291	60
Sampled	0.580853034274586	60
Random	0.929742115889726	60
Sampled	0.494594148235131	60
Random	0.843017990970101	60
Sampled	0.529353432507366	60
Random	0.574104879897124	60
Sampled	0.550311948992155	60
Random	0.580713666313481	60
Sampled	0.60605978400416	60
Random	0.930682369886418	60
Sampled	0.554665519485553	60
Random	0.715595062585763	60
Sampled	0.540812348271125	60
Random	0.790813135419349	60
Sampled	0.60554220275932	60
Random	0.975477762685244	60
Sampled	0.557764026281785	60
Random	0.602074914912632	60
Sampled	0.555825990543455	60
Random	0.543332550879873	60
Sampled	0.605164402993414	60
Random	0.638732654219717	60
Sampled	0.530014048445986	60
Random	0.880567284126262	60
Sampled	0.553625363669201	60
Random	0.971757277399021	60
Sampled	0.546635892174821	60
Random	0.593807454513385	60
Sampled	0.569487753537667	60
Random	0.850234970398214	60
Sampled	0.458515856508716	60
Random	0.558590471943582	60
Sampled	0.459994230512234	60
Random	0.930738725873381	60
Sampled	0.589052268093227	60
Random	0.769223109600688	60
Sampled	0.524441886131026	60
Random	0.67041896006976	60
Sampled	0.53214439556117	60
Random	0.962067179457918	60
Sampled	0.526770179603054	60
Random	1.06631730635592	60
Sampled	0.489025598330889	60
Random	0.673114253279229	60
Sampled	0.578041681762088	60
Random	0.750417985035732	60
Sampled	0.482931135802069	60
Random	0.7019230137961	60
Sampled	0.578973044669439	60
Random	0.510341669011277	60
Sampled	0.538716501073459	60
Random	0.666553132014326	60
Sampled	0.594003958789805	60
Random	0.55285055777746	60
Sampled	0.471601679064212	60
Random	0.500961454593776	60
Sampled	0.59381756868714	60
Random	0.814480901988189	60
Sampled	0.622938408531456	60
Random	0.56751145189011	60
Sampled	0.590876085574923	60
Random	0.503668327381431	60
Sampled	0.564487483542678	60
Random	0.829067337953682	60
Sampled	0.437524387101519	60
Random	0.983420973475937	60
Sampled	0.510286731619755	60
Random	1.01494954916935	60
Sampled	0.571355507756721	60
Random	0.489673576818556	60
Sampled	0.67263738673408	60
Random	0.889884035024612	60
Sampled	0.660356089164505	60
Random	0.553501157024559	60
Sampled	0.531575263659459	60
Random	0.954852558520123	60
Sampled	0.55899529231983	60
Random	0.572484627231447	60
Sampled	0.658439644376315	60
Random	0.663053518442409	60
Sampled	0.653470374278707	60
Random	0.494186780531654	60
Sampled	0.587487203719228	60
Random	0.724184292212477	60
Sampled	0.560316122083546	60
Random	0.663089078180365	60
Sampled	0.639334580747269	60
Random	1.07420103504932	60
Sampled	0.608717067063542	60
Random	0.484931757970666	60
Sampled	0.49737046933362	60
Random	0.91174711129888	60
Sampled	0.506177915879414	60
Random	0.639904980609537	60
Sampled	0.557136402623127	60
Random	1.01443341540003	60
Sampled	0.63888367898935	60
Random	0.836936618565747	60
Sampled	0.571516901509424	60
Random	0.868414240049932	60
Sampled	0.561645687572621	60
Random	0.562368482002005	60
Sampled	0.629169441916258	60
Random	0.720783439436525	60
Sampled	0.5332074659585	60
Random	0.91256700571219	60
Sampled	0.558274672066561	60
Random	0.529257808380563	60
Sampled	0.562620870952646	60
Random	0.95844022934993	60
Sampled	0.582652213297173	60
Random	0.919891110066782	60
Sampled	0.540739935623597	60
Random	0.718347808457038	60
Sampled	0.612273809045464	60
Random	0.669872022946124	60
Sampled	0.545433775278179	60
Random	0.613396969129499	60
Sampled	0.595346779754232	60
Random	0.626848274986267	60
Sampled	0.57527392885963	60
Random	1.00701808196797	60
Sampled	0.616166598611026	60
Random	0.603335951231331	60
Sampled	0.585581519025355	60
Random	0.49570533099204	60
Sampled	0.514439140440706	60
Random	0.839573423221596	60
Sampled	0.525491246309487	60
Random	0.594616703744855	60
Sampled	0.554215959359916	60
Random	0.612119261659261	60
Sampled	0.559877441837676	60
Random	0.925659544782885	60
Sampled	0.613584901246204	60
Random	0.646924853377222	60
Sampled	0.520168128412093	60
Random	0.472565695874374	60
Sampled	0.482443222872915	60
Random	0.512795396274494	60
Sampled	0.542192854247837	60
Random	0.518174143857135	60
Sampled	0.495192629771514	60
Random	0.736551972597387	60
Sampled	0.566642371558487	60
Random	0.595448537740458	60
Sampled	0.59094566526115	60
Random	0.622075913244498	60
Sampled	0.599664248411101	60
Random	0.869082028964311	60
Sampled	0.617684393496088	60
Random	0.830400978232073	60
Sampled	0.564441581622374	60
Random	0.943028734939489	60
Sampled	0.528417794061731	60
Random	0.56249847634618	60
Sampled	0.505591591188875	60
Random	0.65281296256443	60
Sampled	0.589885157132968	60
Random	0.962423983645604	60
Sampled	0.532872896773697	60
Random	0.560119889389168	60
Sampled	0.626735448711592	60
Random	0.627780348460932	60
Sampled	0.520694969282064	60
Random	0.724282237222889	60
Sampled	0.571249572733904	60
Random	0.481195801224515	60
Sampled	0.636144668022329	60
Random	0.748451933157887	60
Sampled	0.529132425151511	60
Random	0.560830278951265	60
Sampled	0.567860071780747	60
Random	0.753885848392703	60
Sampled	0.526408460074503	60
Random	0.597047217355106	60
Sampled	0.4978780736402	60
Random	0.641632007121743	60
Sampled	0.527597053387858	60
Random	0.810349709254042	60
Sampled	0.529568561366241	60
Random	0.745015939614305	60
Sampled	0.570524812520149	60
Random	0.753367000770784	60
Sampled	0.645608705631778	60
Random	0.781900915099864	60
Sampled	0.533840739339076	60
Random	0.934648597643441	60
Sampled	0.507675891361283	60
Random	0.943299691328499	60
Sampled	0.551498372535868	60
Random	0.872547959129431	60
Sampled	0.54679962262415	60
Random	0.51619345946506	60
Sampled	0.596361723266965	60
Random	0.511347297792988	60
Sampled	0.517894498202454	60
Random	0.672732114002229	60
Sampled	0.5214024789987	60
Random	0.767933219170306	60
Sampled	0.56527060638518	60
Random	1.07772654833669	60
Sampled	0.566256605027865	60
Random	0.759864467422437	60
Sampled	0.58217334728166	60
Random	0.580116650533908	60
Sampled	0.576348309635201	60
Random	0.896162795942105	60
Sampled	0.607709243707443	60
Random	0.524030341629403	60
Sampled	0.497532486692919	60
Random	0.9171674721663	60
Sampled	0.524210280374032	60
Random	0.657853398088536	60
Sampled	0.651424689944954	60
Random	0.76623436023435	60
Sampled	0.532374410540193	60
Random	0.609840250535967	60
Sampled	0.530405587931521	60
Random	0.753475082711526	60
Sampled	0.52989678571701	60
Random	0.589726955573413	60
Sampled	0.552229008699058	60
Random	0.629437334209864	60
Sampled	0.588689819357129	60
Random	0.561993253138765	60
Sampled	0.5865788822199	60
Random	0.544344119160185	60
Sampled	0.548420602397315	60
Random	0.505499997105578	60
Sampled	0.595971961507969	60
Random	0.641066111467556	60
Sampled	0.569879209577721	60
Random	0.701145189896908	60
Sampled	0.530849867604878	60
Random	0.728562801428703	60
Sampled	0.513719242424446	60
Random	0.756505386014797	60
Sampled	0.536461498053198	60
Random	0.53562854853608	60
Sampled	0.562067772650985	60
Random	0.914567932729747	60
Sampled	0.477356650996174	60
Random	0.798364328712472	60
Sampled	0.528269440395953	60
Random	0.601510200169915	60
Sampled	0.538302475935838	60
Random	0.585560549121492	60
Sampled	0.483140239156167	60
Random	0.630107079805543	60
Sampled	0.476131331300746	60
Random	0.529515311063615	60
Sampled	0.488506911366874	60
Random	0.78040775011045	60
Sampled	0.511216694579873	60
Random	0.979888716826202	60
Sampled	0.518575395874827	60
Random	0.732650131050311	60
Sampled	0.690044436912001	60
Random	0.76260625958077	60
Sampled	0.627529649330046	60
Random	0.635055580021021	60
Sampled	0.476272170715606	60
Random	0.721566027558922	60
Sampled	0.515819424828799	60
Random	0.633337661985574	60
Sampled	0.560551683552326	60
Random	0.815284799867607	60
Sampled	0.576400420089487	60
Random	0.647028525833978	60
Sampled	0.538159717681556	60
Random	0.741875615109796	60
Sampled	0.599132233887474	60
Random	0.862300042728039	60
Sampled	0.555833149267294	60
Random	0.813849210504875	60
Sampled	0.452635602530802	60
Random	1.17658311211141	60
Sampled	0.566947928621088	60
Random	0.713398426673707	60
Sampled	0.40424150721592	60
Random	0.829175461873707	60
Sampled	0.480659907389087	60
Random	0.426502631092708	60
Sampled	0.543038532240392	60
Random	0.638682282809781	60
Sampled	0.470026115702125	60
Random	0.555416584499432	60
Sampled	0.520691823373973	60
Random	0.987242368094428	60
Sampled	0.528133353521191	60
Random	0.841987236063794	60
Sampled	0.500685607112581	60
Random	0.867623822757286	60
Sampled	0.535480662137831	60
Random	0.544592150335619	60
Sampled	0.538360153516313	60
Random	1.05412035163252	60
Sampled	0.519557938511005	60
Random	0.50425602498748	60
Sampled	0.549394317806671	60
Random	0.619605051309035	60
Sampled	0.57953399336653	60
Random	0.64714464519061	60
Sampled	0.549180866355135	60
Random	0.969775296874782	60
Sampled	0.587486305485131	60
Random	0.528079122119725	60
Sampled	0.648353775845625	60
Random	0.803421544194644	60
Sampled	0.484340175939265	60
Random	0.816411829526111	60
Sampled	0.529535774486651	60
Random	0.878237938665144	60
Sampled	0.563183679022534	60
Random	0.501417081215285	60
Sampled	0.558940838975992	60
Random	0.425231017916553	60
Sampled	0.562437790008182	60
Random	0.633404049960278	60
Sampled	0.607875253835036	60
Random	0.64723602278982	60
Sampled	0.628065973289322	60
Random	0.728877301083351	60
Sampled	0.615809325168922	60
Random	0.518026383297484	60
Sampled	0.629503202126666	60
Random	0.610993683217131	60
Sampled	0.575089126692593	60
Random	0.966459937036617	60
Sampled	0.534588107400148	60
Random	0.548481957068694	60
Sampled	0.590405023617205	60
Random	0.871741894127413	60
Sampled	0.554415351899558	60
Random	0.886333978142897	60
Sampled	0.537981182623331	60
Random	0.751345323554	60
Sampled	0.521813072081983	60
Random	0.570517795158817	60
Sampled	0.672206117113543	60
Random	0.934354140021412	60
Sampled	0.507741314361662	60
Random	0.877311563127915	60
Sampled	0.585042061991284	60
Random	0.69683546178705	60
Sampled	0.571564404125719	60
Random	0.717723061624272	60
Sampled	0.667343889768753	60
Random	0.852038289501445	60
Sampled	0.626007348222926	60
Random	0.683783203559586	60
Sampled	0.593487440794284	60
Random	0.507667136892711	60
Sampled	0.491612862750181	60
Random	0.649278895498191	60
Sampled	0.547590732193371	60
Random	0.569232303857542	60
Sampled	0.606047202632658	60
Random	0.823045310388587	60
Sampled	0.608387240695235	60
Random	0.547656041342851	60
Sampled	0.520146658244869	60
Random	0.753400556824863	60
Sampled	0.525035476471237	60
Random	0.692409735910404	60
Sampled	0.55890790408329	60
[truncated: 16,001 more rows]
