# Supplementary material for: A branching model of lineage differentiation underpinning the neurogenic potential of enteric glia
Source: Nat Commun. 2023 Sep 22;14:5904. doi: 10.1038/s41467-023-41492-3 (PMC10516949; doi:10.1038/s41467-023-41492-3)
Supplement: Supplementary file 6 — Source Data [file 41467_2023_41492_MOESM6_ESM.zip › source_data/FigS2d_msd_neuronal_11_pcs.csv]

type	value	trajectoryStart
Sampled	0.500920958834196	60
Random	0.441204292156251	60
Sampled	0.555251333758018	60
Random	0.604601083995118	60
Sampled	0.486057982473992	60
Random	0.710704223855323	60
Sampled	0.546746347626526	60
Random	0.72897211061699	60
Sampled	0.521107885238116	60
Random	0.805296542362738	60
Sampled	0.604431605453877	60
Random	0.65210430283635	60
Sampled	0.584345580582761	60
Random	0.777366846933101	60
Sampled	0.519329590398385	60
Random	0.817432923926206	60
Sampled	0.555890745390861	60
Random	1.00025224887446	60
Sampled	0.500977978110478	60
Random	0.584015555283169	60
Sampled	0.612257597686248	60
Random	0.895796771137076	60
Sampled	0.522224644788101	60
Random	0.563208894107455	60
Sampled	0.628254368203232	60
Random	0.556805494302497	60
Sampled	0.523049681974983	60
Random	0.826914235949267	60
Sampled	0.560683378906574	60
Random	0.616943618295599	60
Sampled	0.575610513883682	60
Random	0.683834761746288	60
Sampled	0.548704180083281	60
Random	0.809728819897713	60
Sampled	0.547629257501806	60
Random	0.857469511706697	60
Sampled	0.529988901610106	60
Random	0.556321623457032	60
Sampled	0.527269069830045	60
Random	0.623548446865753	60
Sampled	0.627447483125734	60
Random	0.482012399027348	60
Sampled	0.520328097676365	60
Random	0.95941412787966	60
Sampled	0.588827944447041	60
Random	0.947261717894653	60
Sampled	0.51960509448	60
Random	0.578980676616399	60
Sampled	0.573547846157491	60
Random	0.707476910587138	60
Sampled	0.51933237848833	60
Random	0.872564487700482	60
Sampled	0.586680931747257	60
Random	1.01677328058673	60
Sampled	0.559956729447831	60
Random	0.678148489309471	60
Sampled	0.523269620113863	60
Random	0.571635050980905	60
Sampled	0.622653064042317	60
Random	0.619460213805284	60
Sampled	0.505915587795667	60
Random	0.75822427452317	60
Sampled	0.680318110085962	60
Random	0.599836266110608	60
Sampled	0.598647119456509	60
Random	0.614775534109631	60
Sampled	0.548191583168446	60
Random	0.553568703030403	60
Sampled	0.570980251496797	60
Random	0.680705544420899	60
Sampled	0.480048523339616	60
Random	0.61040793044065	60
Sampled	0.618540315990807	60
Random	1.07317769221166	60
Sampled	0.668365806703604	60
Random	0.701523156557677	60
Sampled	0.5307084912343	60
Random	0.653814831622928	60
Sampled	0.559971428309447	60
Random	0.818863849432366	60
Sampled	0.595352060592645	60
Random	0.773871769462984	60
Sampled	0.660267886188676	60
Random	0.570241486711456	60
Sampled	0.474042914714515	60
Random	0.495333004934729	60
Sampled	0.498487044532096	60
Random	0.646301468467739	60
Sampled	0.549638381714112	60
Random	0.851319650455925	60
Sampled	0.580687588563133	60
Random	1.1613402797669	60
Sampled	0.58811261904623	60
Random	0.524365654104111	60
Sampled	0.563364039156348	60
Random	0.656319352220733	60
Sampled	0.505051880733477	60
Random	0.764853460471631	60
Sampled	0.595629061368741	60
Random	0.586910521571293	60
Sampled	0.610399298999557	60
Random	0.589621817862697	60
Sampled	0.518479638631441	60
Random	0.966721852555142	60
Sampled	0.558863796283382	60
Random	0.882014469185441	60
Sampled	0.599653907871235	60
Random	1.09877543127535	60
Sampled	0.487867264386795	60
Random	0.488399260908384	60
Sampled	0.588525266729924	60
Random	0.837118693849582	60
Sampled	0.499484109347136	60
Random	0.637686078484934	60
Sampled	0.627253748821785	60
Random	0.645074781034473	60
Sampled	0.52247688143633	60
Random	0.878804808849716	60
Sampled	0.57802585443256	60
Random	0.59385463733738	60
Sampled	0.528169201288657	60
Random	0.652886396625475	60
Sampled	0.594924386046434	60
Random	0.855456621428166	60
Sampled	0.584523459088148	60
Random	0.99422164319583	60
Sampled	0.558872916623406	60
Random	0.502908887525861	60
Sampled	0.559232000652166	60
Random	1.2059743104824	60
Sampled	0.669358973138821	60
Random	0.970964257921917	60
Sampled	0.585079263541824	60
Random	0.57526263256906	60
Sampled	0.544206917339922	60
Random	0.699948402533831	60
Sampled	0.522210655607135	60
Random	0.61784006370469	60
Sampled	0.595070779360653	60
Random	0.655995409572016	60
Sampled	0.564420239004023	60
Random	0.702575821982194	60
Sampled	0.530922565354103	60
Random	0.878083396536866	60
Sampled	0.526179812202755	60
Random	0.55732662470058	60
Sampled	0.58794372359259	60
Random	0.558635118818679	60
Sampled	0.577067476626307	60
Random	0.669922563496731	60
Sampled	0.489449848417351	60
Random	0.812144744303458	60
Sampled	0.538351518748378	60
Random	0.827797980132737	60
Sampled	0.627341394924563	60
Random	0.708673023519096	60
Sampled	0.46955774155776	60
Random	0.823129299542338	60
Sampled	0.555569838368105	60
Random	0.559489828970124	60
Sampled	0.669321665611244	60
Random	0.578519405377545	60
Sampled	0.536774910045205	60
Random	0.816832944081501	60
Sampled	0.648855015482565	60
Random	0.776183993729091	60
Sampled	0.600569722725801	60
Random	0.646044954885885	60
Sampled	0.547297074756505	60
Random	0.893898060836846	60
Sampled	0.518159712560309	60
Random	0.5586240358429	60
Sampled	0.661592215180423	60
Random	0.734647339464403	60
Sampled	0.576696592736249	60
Random	0.743568499741104	60
Sampled	0.553267399511254	60
Random	0.642540267420678	60
Sampled	0.655467204455007	60
Random	0.606834855894395	60
Sampled	0.529446087720528	60
Random	0.828711602174528	60
Sampled	0.511736045973796	60
Random	0.914248008732207	60
Sampled	0.569754546449265	60
Random	0.895940186351477	60
Sampled	0.670704351860091	60
Random	0.762617955632677	60
Sampled	0.55019654267043	60
Random	0.728797781540032	60
Sampled	0.529202736338213	60
Random	0.568907389748855	60
Sampled	0.74164003076175	60
Random	0.53534922784362	60
Sampled	0.526622474556799	60
Random	0.702936579597203	60
Sampled	0.517190438253706	60
Random	0.579044985261677	60
Sampled	0.651579691133646	60
Random	0.492685757540569	60
Sampled	0.542420016616702	60
Random	0.802116702988767	60
Sampled	0.585305368191509	60
Random	0.719430742048735	60
Sampled	0.53306268089074	60
Random	0.994826246324723	60
Sampled	0.569939620760642	60
Random	0.844818136157473	60
Sampled	0.587004497192751	60
Random	0.62680642537713	60
Sampled	0.476277578061134	60
Random	0.49920473666892	60
Sampled	0.58163136700306	60
Random	0.951018394772676	60
Sampled	0.651199065749079	60
Random	0.78517246667104	60
Sampled	0.657190509755593	60
Random	0.561201456406751	60
Sampled	0.535954899053163	60
Random	0.766071229503263	60
Sampled	0.529604790194686	60
Random	0.477689137787295	60
Sampled	0.662728746672641	60
Random	0.936147483631358	60
Sampled	0.554661793965886	60
Random	0.70648437789045	60
Sampled	0.536302458795584	60
Random	0.4728067141788	60
Sampled	0.60250275847943	60
Random	0.548748155295522	60
Sampled	0.504691347679311	60
Random	0.900517150457955	60
Sampled	0.559219226658767	60
Random	0.856144199160809	60
Sampled	0.621915932267343	60
Random	0.782280289594186	60
Sampled	0.598706803030197	60
Random	0.740483944363258	60
Sampled	0.531868074458897	60
Random	0.826145351083348	60
Sampled	0.599293207996999	60
Random	0.569315276462951	60
Sampled	0.547862540662323	60
Random	0.842384863789213	60
Sampled	0.56556519424449	60
Random	1.06288619898865	60
Sampled	0.587730364968083	60
Random	0.713364548761682	60
Sampled	0.600621458296928	60
Random	0.70519663548285	60
Sampled	0.621342856886848	60
Random	1.04588804801212	60
Sampled	0.596043445177497	60
Random	0.595352045889743	60
Sampled	0.560829670211205	60
Random	0.559203457445573	60
Sampled	0.550415185244455	60
Random	1.05883891008686	60
Sampled	0.600477282712108	60
Random	0.672060563426778	60
Sampled	0.626111719537349	60
Random	0.733717266151835	60
Sampled	0.557413130334917	60
Random	0.794746584266883	60
Sampled	0.587687689346543	60
Random	0.997432134246931	60
Sampled	0.533839124682625	60
Random	0.866538018566876	60
Sampled	0.515366296090616	60
Random	0.565127141825323	60
Sampled	0.574900784271226	60
Random	0.687218826973791	60
Sampled	0.60248882839649	60
Random	0.963492332011019	60
Sampled	0.523584740422052	60
Random	0.821187046375992	60
Sampled	0.555351271488874	60
Random	0.62503501469853	60
Sampled	0.617628202079172	60
Random	0.726773620842079	60
Sampled	0.545859688422396	60
Random	0.637153806792383	60
Sampled	0.544315990634671	60
Random	0.595954696721575	60
Sampled	0.619240011715183	60
Random	0.792084317249245	60
Sampled	0.529908400383932	60
Random	0.828608768519103	60
Sampled	0.567346200738746	60
Random	0.590485160782993	60
Sampled	0.490817398789405	60
Random	0.748736403391505	60
Sampled	0.602017277835679	60
Random	0.658775026937261	60
Sampled	0.576748503987692	60
Random	0.60280683515813	60
Sampled	0.585912769849098	60
Random	0.65324793731695	60
Sampled	0.508426422171184	60
Random	0.689504979574189	60
Sampled	0.4773810222905	60
Random	0.764044423834992	60
Sampled	0.572003068346224	60
Random	0.556715026757753	60
Sampled	0.556194674715243	60
Random	0.785743239176724	60
Sampled	0.495843444775603	60
Random	0.769640907359577	60
Sampled	0.562379727157513	60
Random	0.678781444399479	60
Sampled	0.568022582265532	60
Random	0.587658674237695	60
Sampled	0.59400652335711	60
Random	0.544443716594831	60
Sampled	0.6079619900713	60
Random	0.619889193116591	60
Sampled	0.532595757504781	60
Random	0.639161247561436	60
Sampled	0.503548657625361	60
Random	0.493359205867171	60
Sampled	0.657948672407726	60
Random	0.583753767401448	60
Sampled	0.6400573754606	60
Random	0.597721581700684	60
Sampled	0.473856279048995	60
Random	0.547986750345	60
Sampled	0.527335727867593	60
Random	0.662891976263814	60
Sampled	0.615943654923711	60
Random	0.505094003509211	60
Sampled	0.612003901751683	60
Random	0.831017916502998	60
Sampled	0.564450614048038	60
Random	0.828433398380766	60
Sampled	0.595247774020489	60
Random	0.753358928902023	60
Sampled	0.509059372473612	60
Random	0.707092234654814	60
Sampled	0.545990106294675	60
Random	0.565082990159396	60
Sampled	0.610075676339397	60
Random	0.687658059215835	60
Sampled	0.523536419750872	60
Random	0.404729661808182	60
Sampled	0.643121217369694	60
Random	0.844156193592368	60
Sampled	0.574834421548229	60
Random	0.550235496574193	60
Sampled	0.571841199373416	60
Random	0.794766395892791	60
Sampled	0.519638458822795	60
Random	0.85303048562234	60
Sampled	0.539237284448939	60
Random	0.799601409953166	60
Sampled	0.550630414164333	60
Random	0.843002294261419	60
Sampled	0.566107680837334	60
Random	0.872270711025551	60
Sampled	0.530343860793168	60
Random	1.1089566211472	60
Sampled	0.60728407368024	60
Random	0.798914140231319	60
Sampled	0.522767980024437	60
Random	0.575461409578066	60
Sampled	0.573787266440156	60
Random	0.772038845205011	60
Sampled	0.599879715776104	60
Random	0.53197831087642	60
Sampled	0.494920701467139	60
Random	0.570023372156959	60
Sampled	0.525518543138095	60
Random	0.614404627487562	60
Sampled	0.50264409720086	60
Random	0.545344930409617	60
Sampled	0.599368088347995	60
Random	0.678239865751568	60
Sampled	0.551103925682172	60
Random	0.714729978376005	60
Sampled	0.478970043095363	60
Random	0.810616008468114	60
Sampled	0.621449842383857	60
Random	0.712314166911532	60
Sampled	0.563410702364145	60
Random	0.538704185663856	60
Sampled	0.629719119851447	60
Random	0.674278628619363	60
Sampled	0.579268991731599	60
Random	0.620338996222647	60
Sampled	0.460422012407789	60
Random	0.808271456636001	60
Sampled	0.620652717523887	60
Random	0.536792329836856	60
Sampled	0.507729978816469	60
Random	0.686374320616329	60
Sampled	0.569739470775385	60
Random	0.98998256950655	60
Sampled	0.5644544708792	60
Random	0.557848570549244	60
Sampled	0.605094029760324	60
Random	0.621862292211747	60
Sampled	0.647537471444282	60
Random	0.832580081722656	60
Sampled	0.612651245485405	60
Random	0.549401959029695	60
Sampled	0.598129475444942	60
Random	0.726225048236158	60
Sampled	0.531164635865694	60
Random	0.582879773672641	60
Sampled	0.554353524679387	60
Random	0.52459430748708	60
Sampled	0.545873989499645	60
Random	0.448763806754704	60
Sampled	0.628433277736701	60
Random	0.637290357275756	60
Sampled	0.583616981940642	60
Random	0.589631948076665	60
Sampled	0.588806812576724	60
Random	0.83810633432726	60
Sampled	0.597461030654188	60
Random	0.580446848650799	60
Sampled	0.585057395326897	60
Random	0.85593108514411	60
Sampled	0.512127150346641	60
Random	0.611108924103658	60
Sampled	0.621057595546804	60
Random	0.678661791674372	60
Sampled	0.581226377653056	60
Random	0.830538452288887	60
Sampled	0.605936836985164	60
Random	0.696777262419204	60
Sampled	0.578226501599629	60
Random	0.837268931751619	60
Sampled	0.602159217210731	60
Random	0.848406118414994	60
Sampled	0.516036477260737	60
Random	0.746616901365159	60
Sampled	0.565144842822723	60
Random	0.751579801315919	60
Sampled	0.542670124138187	60
Random	0.519085800227103	60
Sampled	0.574573092487294	60
Random	0.861638284941541	60
Sampled	0.602605369255748	60
Random	0.690950953213525	60
Sampled	0.512780355261229	60
Random	0.697038755044383	60
Sampled	0.486289262249416	60
Random	0.822020335517783	60
Sampled	0.665486359006007	60
Random	0.559076194647694	60
Sampled	0.627286271012913	60
Random	0.725367912152924	60
Sampled	0.46517697851994	60
Random	0.979286057384717	60
Sampled	0.649378133195967	60
Random	0.556858718348008	60
Sampled	0.500203242658294	60
Random	0.602389030574486	60
Sampled	0.562631947905585	60
Random	0.734774670983135	60
Sampled	0.500001087536171	60
Random	1.0266823252343	60
Sampled	0.574441367901089	60
Random	0.750738830613568	60
Sampled	0.561076593852425	60
Random	0.890879639838757	60
Sampled	0.596148848351672	60
Random	0.572912286508701	60
Sampled	0.477789071000751	60
Random	0.833736868232972	60
Sampled	0.561746165505399	60
Random	0.565149550194979	60
Sampled	0.659445938266077	60
Random	0.587554294839859	60
Sampled	0.611149537801025	60
Random	0.99043078313374	60
Sampled	0.614993355119551	60
Random	0.715644715597709	60
Sampled	0.487029275737793	60
Random	0.816329780002725	60
Sampled	0.753049296243268	60
Random	0.771968026202955	60
Sampled	0.527955121629147	60
Random	0.592609425519166	60
Sampled	0.593544657697886	60
Random	0.466054819200936	60
Sampled	0.539406574618074	60
Random	0.626279218908262	60
Sampled	0.561257648973422	60
Random	0.887989466458175	60
Sampled	0.565998079413284	60
Random	0.734249685284732	60
Sampled	0.534808383547457	60
Random	0.595393887669717	60
Sampled	0.579780599062541	60
Random	0.983570139198088	60
Sampled	0.537092967042234	60
Random	0.842282189989139	60
Sampled	0.51065939049186	60
Random	0.954857453269562	60
Sampled	0.479998454449036	60
Random	0.659953391102523	60
Sampled	0.536795304029857	60
Random	0.495114183557345	60
Sampled	0.631343331050726	60
Random	0.70237946044518	60
Sampled	0.612040855512273	60
Random	0.863873326329264	60
Sampled	0.581875907095565	60
Random	0.703827111010466	60
Sampled	0.596381930614167	60
Random	0.675276489335434	60
Sampled	0.628128076666078	60
Random	0.601998124325785	60
Sampled	0.56073910018736	60
Random	0.902292820757459	60
Sampled	0.59267268991554	60
Random	0.554146308084728	60
Sampled	0.507676351454597	60
Random	0.79100638604056	60
Sampled	0.580079647710829	60
Random	0.632922251471825	60
Sampled	0.536662479144587	60
Random	0.747050305892329	60
Sampled	0.506253207728877	60
Random	0.662930593067289	60
Sampled	0.568547030198019	60
Random	0.705298350389794	60
Sampled	0.535180517986813	60
Random	0.771725991771328	60
Sampled	0.634251998186453	60
Random	0.751368433448195	60
Sampled	0.568290793400129	60
Random	0.555891262552188	60
Sampled	0.521517498410086	60
Random	0.49166125753272	60
Sampled	0.517151218116167	60
Random	0.688791583587062	60
Sampled	0.584429708184638	60
Random	0.959183288298956	60
Sampled	0.560357060707789	60
Random	0.817989015679904	60
Sampled	0.523144572286548	60
Random	0.841796735948638	60
Sampled	0.53749527945621	60
Random	0.53126623909791	60
Sampled	0.562797703630665	60
Random	0.675590589876707	60
Sampled	0.651351151807711	60
Random	0.776800643201739	60
Sampled	0.532593408322066	60
Random	0.47999645423828	60
Sampled	0.626684919658338	60
Random	0.548226497180573	60
Sampled	0.532214389527277	60
Random	0.625704512231029	60
Sampled	0.544890446872287	60
Random	0.715722678982541	60
Sampled	0.59283721417841	60
Random	0.671994160353479	60
Sampled	0.557503135014598	60
Random	0.688324994542323	60
Sampled	0.539194116543256	60
Random	0.691900584813187	60
Sampled	0.417344187228351	60
Random	0.952435423348225	60
Sampled	0.554847701379357	60
Random	1.03249665238037	60
Sampled	0.554071005268474	60
Random	0.579986964193544	60
Sampled	0.575670184104343	60
Random	0.586555476478779	60
Sampled	0.615821673178698	60
Random	0.535937132520726	60
Sampled	0.580385762800429	60
Random	0.957128695863866	60
Sampled	0.591827944356465	60
Random	0.762074949659741	60
Sampled	0.597608911624069	60
Random	0.776672132661453	60
Sampled	0.584251644004274	60
Random	0.572154287734233	60
Sampled	0.57921868479579	60
Random	0.646391036643843	60
Sampled	0.544223120647753	60
Random	0.90628310867801	60
Sampled	0.557988599193391	60
Random	0.576347607201185	60
Sampled	0.565249974207751	60
Random	0.586563123364974	60
Sampled	0.524371782646581	60
Random	0.834798839965174	60
Sampled	0.53687775047858	60
Random	0.57784071614678	60
Sampled	0.571933075090109	60
Random	0.549588510189214	60
Sampled	0.52300779204227	60
Random	0.701338481987379	60
Sampled	0.610027612380859	60
Random	0.711448137851032	60
Sampled	0.53311726899119	60
Random	0.842199542058855	60
Sampled	0.519163704298645	60
Random	0.861858868582567	60
Sampled	0.472488683713667	60
Random	0.893243592081175	60
Sampled	0.609412011009339	60
Random	0.518038288075168	60
Sampled	0.648779582202442	60
Random	0.678929454309251	60
Sampled	0.500973930375012	60
Random	0.652624714618309	60
Sampled	0.535224279377015	60
Random	0.528741473419638	60
Sampled	0.50943316101096	60
Random	0.697716162756453	60
Sampled	0.540014992716431	60
Random	0.585182006703393	60
Sampled	0.538099774946944	60
Random	0.627618020754602	60
Sampled	0.52292964415615	60
Random	0.650832392637993	60
Sampled	0.550888287119809	60
Random	0.61613072875627	60
Sampled	0.540298252712868	60
Random	0.741564823640841	60
Sampled	0.573779421975511	60
Random	0.958363370595782	60
Sampled	0.478587033291158	60
Random	0.899161725084656	60
Sampled	0.549895684052033	60
Random	0.843372656000588	60
Sampled	0.61586768117176	60
Random	0.66616497925743	60
Sampled	0.536059751527431	60
Random	0.593570503430836	60
Sampled	0.60870545935784	60
Random	0.546729657797289	60
Sampled	0.565056747775598	60
Random	0.892394841623405	60
Sampled	0.546287890139444	60
Random	0.784405535133971	60
Sampled	0.589920639956952	60
Random	0.780513401746709	60
Sampled	0.655622431595866	60
Random	0.656449456125995	60
Sampled	0.577303147917508	60
Random	0.611550628592493	60
Sampled	0.591222555983775	60
Random	1.05848264588655	60
Sampled	0.499234185919418	60
Random	0.686936336058389	60
Sampled	0.477560072809977	60
Random	0.512205020163907	60
Sampled	0.523870825632936	60
Random	0.79679886922103	60
Sampled	0.622634667699759	60
Random	0.598371384800589	60
Sampled	0.552667638521395	60
Random	0.84439613442943	60
Sampled	0.529539522927255	60
Random	0.762369590003469	60
Sampled	0.578669094155166	60
Random	0.54813688236262	60
Sampled	0.603041877139406	60
Random	0.887426428360233	60
Sampled	0.615648957743191	60
Random	0.55868567510707	60
Sampled	0.551872596451006	60
Random	0.790092607890676	60
Sampled	0.623747202287818	60
Random	0.647972981594521	60
Sampled	0.581828237503338	60
Random	1.03220337439526	60
Sampled	0.537700434866969	60
Random	0.756243901972529	60
Sampled	0.557338884586587	60
Random	0.760783782023187	60
Sampled	0.561603525717107	60
Random	0.533123844527775	60
Sampled	0.510072080947825	60
Random	0.56450456838116	60
Sampled	0.523972696991854	60
Random	0.649783220353781	60
Sampled	0.601392460746055	60
Random	0.986706561341344	60
Sampled	0.621940275422325	60
Random	0.929295422163916	60
Sampled	0.532680298816253	60
Random	0.893918701892571	60
Sampled	0.589367511482586	60
Random	0.505174171277398	60
Sampled	0.606077449573442	60
Random	0.835835664255037	60
Sampled	0.61854711707442	60
Random	0.953538563287101	60
Sampled	0.524687417918797	60
Random	0.709762501880659	60
Sampled	0.513329903066606	60
Random	0.806523492051933	60
Sampled	0.58322079950952	60
Random	0.619733476777604	60
Sampled	0.551862589531965	60
Random	0.989244993853256	60
Sampled	0.590705726661824	60
Random	0.52055291061443	60
Sampled	0.54501100777062	60
Random	0.799377838497983	60
Sampled	0.570214563792287	60
Random	0.744412538228937	60
Sampled	0.504623309198152	60
Random	0.85088541078603	60
Sampled	0.658387633995483	60
Random	0.520145916625024	60
Sampled	0.530553548865283	60
Random	0.79301831702139	60
Sampled	0.5822551578362	60
Random	0.555222056681829	60
Sampled	0.569308790638814	60
Random	0.640510261947618	60
Sampled	0.495153646093936	60
Random	0.894620450231166	60
Sampled	0.60362572867173	60
Random	0.811738267365327	60
Sampled	0.623231662918874	60
Random	0.859623825169558	60
Sampled	0.686774071671763	60
Random	0.66555026779052	60
Sampled	0.643529477819661	60
Random	0.684131119790789	60
Sampled	0.553072870571993	60
Random	0.961463390452405	60
Sampled	0.601715178520388	60
Random	0.582995218113103	60
Sampled	0.577294684842275	60
Random	0.762912386972411	60
Sampled	0.545456025372094	60
Random	0.997972211877406	60
Sampled	0.533952107370097	60
Random	0.924194632252898	60
Sampled	0.637699936861864	60
Random	0.579626107156685	60
Sampled	0.593034451735349	60
Random	0.622268507238825	60
Sampled	0.497017558441273	60
Random	0.929602602270156	60
Sampled	0.560524063929813	60
Random	1.0030175447531	60
Sampled	0.595586475148131	60
Random	0.855865617998509	60
Sampled	0.527725006131993	60
Random	0.728445923291641	60
Sampled	0.526389526506464	60
Random	0.721128440066771	60
Sampled	0.555642892291795	60
Random	0.777220114218715	60
Sampled	0.480053733879054	60
Random	0.534523342327792	60
Sampled	0.592664590993425	60
Random	0.597932967636277	60
Sampled	0.565881960428503	60
Random	0.682417425756946	60
Sampled	0.51306030894206	60
Random	0.649262481646151	60
Sampled	0.584678863498691	60
Random	0.572227271893107	60
Sampled	0.570044086095779	60
Random	0.832794067254388	60
Sampled	0.583058720257634	60
Random	0.689188719927311	60
Sampled	0.596919620160967	60
Random	0.591964463951578	60
Sampled	0.629444299014856	60
Random	0.548016791144018	60
Sampled	0.523308968177814	60
Random	0.579921435237566	60
Sampled	0.656157061239788	60
Random	0.450775002874509	60
Sampled	0.570987992072305	60
Random	0.798275368928511	60
Sampled	0.533334945676748	60
Random	0.58639548552873	60
Sampled	0.656893610027114	60
Random	0.893281602345463	60
Sampled	0.585802116243583	60
Random	0.830081309896059	60
Sampled	0.617489300136502	60
Random	0.744346063625737	60
Sampled	0.612515384807089	60
Random	0.678605300976624	60
Sampled	0.575193676897629	60
Random	0.60543950784764	60
Sampled	0.544287196337381	60
Random	0.615971914434334	60
Sampled	0.563481878167403	60
Random	1.07293198081924	60
Sampled	0.555892615137623	60
Random	0.667354246100142	60
Sampled	0.590597855735018	60
Random	0.673950183454463	60
Sampled	0.504818372658061	60
Random	0.588119833690526	60
Sampled	0.625536119266729	60
Random	0.686247595144266	60
Sampled	0.510402531126935	60
Random	0.54971917025582	60
Sampled	0.557115720722284	60
Random	0.85905236899061	60
Sampled	0.589501265877158	60
Random	0.779476455551246	60
Sampled	0.45055813114316	60
Random	0.661933760296641	60
Sampled	0.481836397282595	60
Random	0.484653861705312	60
Sampled	0.577021575942253	60
Random	0.848270437153546	60
Sampled	0.549099784510874	60
Random	0.80435080630706	60
Sampled	0.570929955255912	60
Random	0.570917650577227	60
Sampled	0.506869897068358	60
Random	0.539361916555791	60
Sampled	0.477880274165458	60
Random	0.742277875306367	60
Sampled	0.533380867195486	60
Random	0.939645749159314	60
Sampled	0.530612104093046	60
Random	0.758398875844291	60
Sampled	0.723518353246213	60
Random	0.639158607476974	60
Sampled	0.569646084374362	60
Random	0.474809956386129	60
Sampled	0.500973619827191	60
Random	0.620887651455978	60
Sampled	0.573001370925013	60
Random	0.880341124775921	60
Sampled	0.566431245294597	60
Random	0.78390496025702	60
Sampled	0.528946897765612	60
Random	0.814859025955148	60
Sampled	0.621003632805962	60
Random	0.686836791029181	60
Sampled	0.540139648788282	60
Random	0.913631876007227	60
Sampled	0.506696494116597	60
Random	0.710270485186482	60
Sampled	0.546573560003563	60
Random	1.07214810016552	60
Sampled	0.619476018430656	60
Random	0.632534591670579	60
Sampled	0.518617499596711	60
Random	0.506375757815712	60
Sampled	0.527195556454934	60
Random	0.767358296372621	60
Sampled	0.581303616432374	60
Random	0.840655473099462	60
Sampled	0.568160501799019	60
Random	0.648063737840322	60
Sampled	0.501625389599872	60
Random	0.651821232645583	60
Sampled	0.574047928761131	60
Random	0.908568244188609	60
Sampled	0.535523525548044	60
Random	0.926870149731959	60
Sampled	0.60529266599647	60
Random	0.803214053288383	60
Sampled	0.530636985362757	60
Random	0.721846523167941	60
Sampled	0.510496655965285	60
Random	0.449238675679366	60
Sampled	0.538842284218607	60
Random	0.594689355140911	60
Sampled	0.659836206771119	60
Random	0.549591742611835	60
Sampled	0.527697097820515	60
Random	0.48714125955078	60
Sampled	0.591104368262886	60
Random	0.699932062350328	60
Sampled	0.649661105294993	60
Random	0.516794498972674	60
Sampled	0.572720541788493	60
Random	0.667614547961781	60
Sampled	0.514058747327998	60
Random	0.563679739031026	60
Sampled	0.547465615647236	60
Random	0.791682734933508	60
Sampled	0.601420118547674	60
Random	0.712586812188508	60
Sampled	0.583092264652285	60
Random	0.693482913389599	60
Sampled	0.552977343694197	60
Random	1.0165022433434	60
Sampled	0.660816811605515	60
Random	0.877719139134859	60
Sampled	0.555570739276847	60
Random	0.531863530465972	60
Sampled	0.594397257715447	60
Random	0.711260577993778	60
Sampled	0.540562720450016	60
Random	1.05078470777715	60
Sampled	0.540386728082987	60
Random	0.60232596381289	60
Sampled	0.54930182258747	60
Random	0.65996666908744	60
Sampled	0.648833945440697	60
Random	0.645641533767025	60
Sampled	0.495190639050351	60
Random	0.650340809167133	60
Sampled	0.551838740942764	60
Random	0.6993894051053	60
Sampled	0.566181029635893	60
Random	0.930809047004937	60
Sampled	0.648193776411542	60
Random	0.79560368369722	60
Sampled	0.697335589290729	60
Random	0.588595232793157	60
Sampled	0.524370467825494	60
Random	0.929567984854116	60
Sampled	0.523657824648308	60
Random	0.693715556946017	60
Sampled	0.517663802317723	60
Random	0.700982019360345	60
Sampled	0.546673071793503	60
Random	0.786129029770854	60
Sampled	0.630905004268605	60
Random	0.905405752065492	60
Sampled	0.578281600674095	60
Random	0.538303313336873	60
Sampled	0.587972946169046	60
Random	0.745166843581454	60
Sampled	0.567969774904778	60
Random	0.916979827774939	60
Sampled	0.649273143831444	60
Random	0.458850915699262	60
Sampled	0.601939235985588	60
Random	0.804431722526394	60
Sampled	0.605407465658584	60
Random	0.556269374033323	60
Sampled	0.589457311856487	60
Random	0.532943922736787	60
Sampled	0.588728310615681	60
Random	1.03094023834646	60
Sampled	0.532552893545708	60
Random	0.569685195589181	60
Sampled	0.567571441371224	60
Random	1.01672847499221	60
Sampled	0.650382067332616	60
Random	0.780773500898783	60
Sampled	0.548504713224596	60
Random	0.60512280768933	60
Sampled	0.577598032086805	60
Random	0.684247170341047	60
Sampled	0.497082415598766	60
Random	0.818273817092722	60
Sampled	0.594927253184849	60
Random	0.859578780564423	60
Sampled	0.551639989970791	60
Random	0.562856136692773	60
Sampled	0.513494692649451	60
Random	0.646430603789919	60
Sampled	0.685483891324737	60
Random	0.650742244194939	60
Sampled	0.566717210475987	60
Random	0.608360572761799	60
Sampled	0.601490989994943	60
Random	0.709880865687921	60
Sampled	0.556392129909563	60
Random	0.538787718230338	60
Sampled	0.560771050721372	60
Random	0.49131326414463	60
Sampled	0.600294330326198	60
Random	0.604485741672587	60
Sampled	0.482798516993447	60
Random	0.781443720521337	60
Sampled	0.595772613527529	60
Random	0.544582230855284	60
Sampled	0.548702251328758	60
Random	0.607102862886127	60
Sampled	0.562686390898853	60
Random	0.970493224231474	60
Sampled	0.639636879318269	60
Random	0.616690729540209	60
Sampled	0.576439584557578	60
Random	0.705402434832289	60
Sampled	0.672216444661459	60
Random	0.623184260893029	60
Sampled	0.532681441928892	60
Random	0.561388844845726	60
Sampled	0.526830157221169	60
Random	0.560764735530119	60
Sampled	0.559476744397491	60
Random	1.1983649532343	60
Sampled	0.593135564836892	60
Random	0.485511346319352	60
Sampled	0.514794683979792	60
Random	0.801098832807584	60
Sampled	0.519619254259348	60
Random	0.538543151470694	60
Sampled	0.633535948305443	60
Random	0.931099320216949	60
Sampled	0.555473101848279	60
Random	0.640265303393145	60
Sampled	0.547034306346342	60
Random	0.540873548098925	60
Sampled	0.505870460998322	60
Random	0.953141712193971	60
Sampled	0.514394424965946	60
Random	0.55211594605966	60
Sampled	0.558443212510827	60
Random	0.678031089281921	60
Sampled	0.544765232466132	60
Random	0.761520671856413	60
Sampled	0.500006511118992	60
Random	0.536525458297758	60
Sampled	0.555208481701075	60
Random	0.929326686503307	60
Sampled	0.607969773822995	60
Random	0.636873810495044	60
Sampled	0.534366413377949	60
Random	0.819928377775377	60
Sampled	0.594702444035767	60
Random	0.661423586590387	60
Sampled	0.646536773117368	60
Random	0.561689834086455	60
Sampled	0.590746175442323	60
Random	0.950869523410623	60
Sampled	0.564675337662971	60
Random	0.570449553924703	60
Sampled	0.538480495551294	60
Random	0.635089656735731	60
Sampled	0.528971810457275	60
Random	0.859549217137445	60
Sampled	0.584601172441329	60
Random	0.550785461636257	60
Sampled	0.576581310804934	60
Random	0.578940139264042	60
Sampled	0.563050696899033	60
Random	0.568941468781954	60
Sampled	0.567121033602292	60
Random	1.0248297306163	60
Sampled	0.561518478581172	60
Random	0.747171438950824	60
Sampled	0.675230659830774	60
Random	0.563553055129044	60
Sampled	0.552270337993549	60
Random	0.630275736893069	60
Sampled	0.578871754264375	60
Random	0.93372516814784	60
Sampled	0.556898192169106	60
Random	0.721347682174698	60
Sampled	0.504232028777567	60
Random	0.608880816501716	60
Sampled	0.647527179223879	60
Random	0.58496017204893	60
Sampled	0.514448019294115	60
Random	0.574297063147993	60
Sampled	0.51383713785458	60
Random	0.54376525255408	60
Sampled	0.549845374171892	60
Random	0.985536855995981	60
Sampled	0.603534384497462	60
Random	0.692649892843885	60
Sampled	0.601916800406646	60
Random	0.744548351483468	60
Sampled	0.510603820981946	60
Random	0.646272014021553	60
Sampled	0.562402617752612	60
Random	0.492230470663995	60
Sampled	0.659747643698511	60
Random	0.536711282997907	60
Sampled	0.547740754309049	60
Random	0.618631384907472	60
Sampled	0.608330583918964	60
Random	0.614581409645388	60
Sampled	0.521902767357186	60
Random	0.700112674821703	60
Sampled	0.556258156137531	60
Random	0.648935304416236	60
Sampled	0.52241368721041	60
Random	0.584087614723715	60
Sampled	0.590266449097978	60
Random	0.51420818264335	60
Sampled	0.518231353444077	60
Random	0.888368068768959	60
Sampled	0.540064894108591	60
Random	0.981176990351368	60
Sampled	0.616262388611019	60
Random	0.696158420791239	60
Sampled	0.567233063933558	60
Random	0.761693567178485	60
Sampled	0.526059520259219	60
Random	0.497028709911068	60
Sampled	0.580974879565568	60
Random	0.696447006105678	60
Sampled	0.633677133010686	60
Random	1.16200658001945	60
Sampled	0.57618838132991	60
Random	0.712088977024108	60
Sampled	0.561260547386942	60
Random	0.556837101399987	60
Sampled	0.510308614738764	60
Random	1.040835653747	60
Sampled	0.595422656368121	60
Random	0.713937390184673	60
Sampled	0.631474898759044	60
Random	0.583478275252548	60
Sampled	0.489723219453761	60
Random	0.489242067689624	60
Sampled	0.589564797481683	60
Random	0.775686743807887	60
Sampled	0.553612596529102	60
Random	0.815602409540944	60
Sampled	0.549776207816819	60
Random	0.608486350308701	60
Sampled	0.559067232129492	60
Random	0.657760319120148	60
Sampled	0.556282447702263	60
Random	0.704205964097021	60
Sampled	0.61055330241857	60
Random	0.56494551310873	60
Sampled	0.567880402379114	60
Random	0.772878079023072	60
Sampled	0.573197291237314	60
Random	0.579050907090232	60
Sampled	0.567062785270396	60
Random	0.696561879530164	60
Sampled	0.558463097738395	60
Random	0.649971418985487	60
Sampled	0.508533003887665	60
Random	0.812820792645347	60
Sampled	0.564297755170013	60
Random	0.703784417501362	60
Sampled	0.574851865233884	60
Random	0.525947762859028	60
Sampled	0.541167951607993	60
Random	0.543176637490868	60
Sampled	0.533246447819789	60
Random	0.56926287081519	60
Sampled	0.589209370014895	60
Random	0.877671501720971	60
Sampled	0.550600306822149	60
Random	0.837013895815322	60
Sampled	0.588608125431807	60
Random	0.735989033489975	60
Sampled	0.559089774006441	60
Random	0.524996886394594	60
Sampled	0.638937172990696	60
Random	0.733755425641417	60
Sampled	0.602505947824388	60
Random	0.90595942551307	60
Sampled	0.4891372909221	60
Random	0.719577576718717	60
Sampled	0.57943142924487	60
Random	0.971421469198734	60
Sampled	0.565002393201766	60
Random	0.947766591413458	60
Sampled	0.526282164547254	60
Random	0.695516487830627	60
Sampled	0.51739339465903	60
Random	0.642201705269246	60
Sampled	0.524416855922558	60
Random	0.806586394775835	60
Sampled	0.591843723900833	60
Random	0.559352857342967	60
Sampled	0.59567879799388	60
Random	0.877019505138746	60
Sampled	0.625828859048043	60
Random	0.838303939946607	60
Sampled	0.483063146911198	60
Random	0.61562638076999	60
Sampled	0.579033940860137	60
Random	0.612598537487133	60
Sampled	0.608748144113766	60
Random	0.993075187584651	60
Sampled	0.564823271788664	60
Random	0.548018013777071	60
Sampled	0.585022513588699	60
Random	0.875465133778554	60
Sampled	0.591604669349487	60
Random	0.543450749158276	60
Sampled	0.535793939264567	60
Random	0.654600483581978	60
Sampled	0.573101813011452	60
Random	0.630159798159219	60
Sampled	0.522763685229788	60
Random	0.508178146714941	60
Sampled	0.485037338087451	60
Random	0.633921737445585	60
Sampled	0.562790144956715	60
Random	0.704133594457069	60
Sampled	0.511893691200324	60
Random	0.600395666620513	60
Sampled	0.504100462175913	60
Random	0.741836549942043	60
Sampled	0.559497291048992	60
Random	0.877877550796351	60
Sampled	0.579305576327746	60
Random	0.772804871737938	60
Sampled	0.527732820522557	60
Random	0.663453916731094	60
Sampled	0.627019366274588	60
Random	0.558992608576043	60
Sampled	0.594972370804939	60
Random	0.73876706475893	60
Sampled	0.571839022739016	60
Random	0.73515287099249	60
Sampled	0.579116886477514	60
Random	1.06506268193439	60
Sampled	0.58896186844368	60
Random	0.668779720990589	60
Sampled	0.567306524730058	60
Random	0.621724294250577	60
Sampled	0.569764741552013	60
Random	0.539394770247573	60
Sampled	0.565890698864833	60
Random	0.634969811649643	60
Sampled	0.655702650312065	60
Random	0.568654175307412	60
Sampled	0.53449424472168	60
Random	0.464766374536556	60
Sampled	0.584652355667896	60
Random	1.05731537990584	60
Sampled	0.644556013282383	60
Random	0.499998670693221	60
Sampled	0.600871246433316	60
Random	0.923754835474954	60
Sampled	0.570984400540013	60
Random	0.894290289066224	60
Sampled	0.576093339472529	60
Random	0.912494913097754	60
Sampled	0.671122810560645	60
Random	0.63621218055305	60
Sampled	0.515090019937935	60
Random	0.552346643554379	60
Sampled	0.51440651877467	60
Random	0.517267160619474	60
Sampled	0.601138124326262	60
Random	0.556489392398651	60
Sampled	0.683309628332907	60
Random	1.01939713834916	60
Sampled	0.550426545095493	60
Random	0.690255159501865	60
Sampled	0.631892192147533	60
Random	0.981777274379905	60
Sampled	0.604360157181853	60
Random	0.73075514737125	60
Sampled	0.504624440165511	60
Random	0.642428627735941	60
Sampled	0.562202732211164	60
Random	0.683182815511116	60
Sampled	0.63500364688653	60
Random	0.488396081451547	60
Sampled	0.515693230645354	60
Random	0.611207783941821	60
Sampled	0.668116705540057	60
Random	0.788911710682679	60
Sampled	0.493923330108931	60
Random	0.491017594906206	60
Sampled	0.528767484171825	60
Random	0.642830834383595	60
Sampled	0.551950099431266	60
Random	0.51890169098097	60
Sampled	0.63560355632253	60
Random	0.755813172911409	60
Sampled	0.592758458519421	60
Random	0.738454383783202	60
Sampled	0.51371290767451	60
Random	0.572158520282758	60
Sampled	0.635769356259371	60
Random	0.962410015469712	60
Sampled	0.532602870081209	60
Random	0.841680383868549	60
Sampled	0.594562632455781	60
Random	0.708487945310088	60
Sampled	0.599672491556044	60
Random	0.833857375860678	60
Sampled	0.530050097832825	60
Random	0.847592964832707	60
Sampled	0.55887127615977	60
Random	0.697106102304584	60
Sampled	0.584695732872836	60
Random	0.69706908446821	60
Sampled	0.507097826323244	60
Random	0.711749763476436	60
Sampled	0.621180310699147	60
Random	0.802857432577146	60
Sampled	0.536384458472542	60
Random	0.727192784547219	60
Sampled	0.590744913320518	60
Random	0.787359393449942	60
Sampled	0.499568299489595	60
Random	1.13155532145627	60
Sampled	0.517780267816479	60
Random	0.74688069637995	60
Sampled	0.561474664949645	60
Random	0.492471118380934	60
Sampled	0.562779731080245	60
Random	0.800747706014357	60
Sampled	0.491549406303714	60
Random	1.07809423761635	60
Sampled	0.515009537233536	60
Random	0.461677737209434	60
Sampled	0.627997867925584	60
Random	0.513561991263014	60
Sampled	0.492287204489899	60
Random	0.60338645979322	60
Sampled	0.558892559516102	60
Random	0.588340236273003	60
Sampled	0.555215834074129	60
Random	0.55754414534527	60
Sampled	0.599691170505454	60
Random	0.840176323487955	60
Sampled	0.58608392131178	60
Random	0.770129140589897	60
Sampled	0.652896279561977	60
Random	0.594757577585821	60
Sampled	0.50461149707389	60
Random	0.756848429067926	60
Sampled	0.624920582626384	60
Random	0.56713529769072	60
Sampled	0.475859195195457	60
Random	0.691136505246747	60
Sampled	0.488275820368838	60
Random	0.593472270751635	60
Sampled	0.598648089132502	60
Random	0.520586511463462	60
Sampled	0.543503988279258	60
Random	0.74561641074653	60
Sampled	0.511719986701635	60
Random	1.01385469334497	60
Sampled	0.56556034717681	60
Random	0.962939859733205	60
Sampled	0.555394320136801	60
Random	0.561305194788592	60
Sampled	0.510646534132418	60
Random	0.947483642878031	60
Sampled	0.57515041121718	60
Random	0.768475414285205	60
Sampled	0.557887941612554	60
Random	0.695428656528171	60
Sampled	0.499266657310176	60
Random	0.724364536005989	60
Sampled	0.701110711394267	60
Random	0.514888541504221	60
Sampled	0.662558062679662	60
Random	0.644005861914096	60
Sampled	0.595871272007954	60
Random	0.520098205233342	60
Sampled	0.563917734654023	60
Random	0.627647334032462	60
Sampled	0.542025199427909	60
Random	0.701358866222664	60
Sampled	0.518653743175523	60
Random	0.538150185426949	60
Sampled	0.51938615086724	60
Random	0.879336244737266	60
Sampled	0.488783940116778	60
Random	0.576384818487622	60
Sampled	0.493835683873904	60
Random	0.751767556844107	60
Sampled	0.630704305531981	60
Random	0.931780640347637	60
Sampled	0.556843560493771	60
Random	0.971717219016033	60
Sampled	0.552763834145191	60
Random	0.786451112012036	60
Sampled	0.642864913549816	60
Random	0.511906369275973	60
Sampled	0.61608826299227	60
Random	0.667426044337329	60
Sampled	0.5532361933291	60
Random	0.74491865514629	60
Sampled	0.591997365316678	60
Random	0.794124420345621	60
Sampled	0.558354456500486	60
Random	0.618461144386395	60
Sampled	0.605163732886038	60
Random	0.974009827925464	60
Sampled	0.621029904667068	60
Random	0.566478445210755	60
Sampled	0.63210492254184	60
Random	0.571144884256474	60
Sampled	0.529337997669163	60
Random	0.899989361999027	60
Sampled	0.517170092611111	60
Random	0.831843313048936	60
Sampled	0.497985144171803	60
Random	0.829884378611476	60
Sampled	0.551754489743551	60
Random	0.887752890358204	60
Sampled	0.601557171738453	60
Random	0.820766571325226	60
Sampled	0.564160390957917	60
Random	0.586793237126094	60
Sampled	0.649440080116617	60
Random	0.612302870711608	60
Sampled	0.506958477013508	60
Random	0.76725466997721	60
Sampled	0.480270809374301	60
Random	0.442362520386702	60
Sampled	0.538407256732554	60
Random	0.61070490830557	60
Sampled	0.646850069842978	60
Random	0.574645927388729	60
Sampled	0.588214899276285	60
Random	0.549881874513853	60
Sampled	0.535388195275645	60
Random	0.56490009273682	60
Sampled	0.507741077844617	60
Random	0.768694269432472	60
Sampled	0.538888969418038	60
Random	0.691544486761808	60
Sampled	0.553531518024483	60
Random	0.68452685762692	60
Sampled	0.624801390806797	60
Random	0.703698430716948	60
Sampled	0.519829127224047	60
Random	0.894089208524262	60
Sampled	0.54866994584124	60
Random	0.676699315648132	60
Sampled	0.501829154603879	60
Random	0.724512243699614	60
Sampled	0.584999890646076	60
Random	0.658383392866695	60
Sampled	0.52730422427708	60
Random	0.781489593143879	60
Sampled	0.574164276669614	60
Random	0.781445232625504	60
Sampled	0.548639739148704	60
Random	0.953140460940434	60
Sampled	0.509689207154638	60
Random	0.633996295052674	60
Sampled	0.559051065999289	60
Random	0.797701230276355	60
Sampled	0.538185369859432	60
Random	0.612637806449704	60
Sampled	0.51476962599864	60
Random	0.849071677270581	60
Sampled	0.572618238063509	60
Random	0.571471573918496	60
Sampled	0.458069907958133	60
Random	0.661903137616405	60
Sampled	0.557874967107881	60
Random	0.56731527475082	60
Sampled	0.569193676501411	60
Random	0.904987724729819	60
Sampled	0.53728946364051	60
Random	0.758939127427499	60
Sampled	0.543885647927102	60
Random	0.764378385269972	60
Sampled	0.580336498271622	60
Random	0.579884121011464	60
Sampled	0.468216766926982	60
Random	0.487838030150408	60
Sampled	0.498152333983306	60
Random	0.53910654786049	60
Sampled	0.619380894288476	60
Random	0.708309667677851	60
Sampled	0.51647735323194	60
Random	0.452775007653937	60
Sampled	0.594336596947384	60
Random	0.886485165877836	60
Sampled	0.613589528751116	60
Random	0.661796456407253	60
Sampled	0.649280114855857	60
Random	0.615449719746185	60
Sampled	0.515629804475009	60
Random	0.757472740281578	60
Sampled	0.474404089048667	60
Random	0.753238956256769	60
Sampled	0.531883700567091	60
Random	0.544647848851442	60
Sampled	0.643542930148942	60
Random	0.874266541822465	60
Sampled	0.477633511553969	60
Random	0.673232988577765	60
Sampled	0.523343864814381	60
Random	0.519390810433781	60
Sampled	0.595358038573764	60
Random	0.405742147374878	60
Sampled	0.532646344148779	60
Random	0.607144487921792	60
Sampled	0.590685822596302	60
Random	0.595585403249269	60
Sampled	0.61851815478777	60
Random	1.05425839135925	60
Sampled	0.549184031811599	60
Random	0.789042899860195	60
Sampled	0.525703640987651	60
Random	0.53647773259429	60
Sampled	0.599637752788851	60
Random	0.806527894046212	60
Sampled	0.523689876626428	60
Random	1.05246613914758	60
Sampled	0.627538233955084	60
Random	0.588688050342374	60
Sampled	0.574855783300107	60
Random	0.511720163766859	60
Sampled	0.529534928214296	60
Random	0.658195913800979	60
Sampled	0.552580874633252	60
Random	0.558588999112061	60
Sampled	0.55912276462691	60
Random	0.906466684721392	60
Sampled	0.514597967318569	60
Random	0.860890598186662	60
Sampled	0.562294938176804	60
Random	0.775877602296521	60
Sampled	0.63574413935058	60
Random	0.854375813991159	60
Sampled	0.560171234380897	60
Random	0.896296732894052	60
Sampled	0.516603923527537	60
Random	1.03649248227809	60
Sampled	0.655661691744387	60
Random	0.569782710467292	60
Sampled	0.586520037788855	60
Random	0.682364665611487	60
Sampled	0.498986753668351	60
Random	0.64034525713558	60
Sampled	0.596385075984299	60
Random	0.698573555069393	60
Sampled	0.491740507574473	60
Random	0.586180549444033	60
Sampled	0.554716666839383	60
Random	0.733330988647506	60
Sampled	0.554285420984362	60
Random	0.669921672309644	60
Sampled	0.544409605048834	60
Random	0.606053715378521	60
Sampled	0.605067444619783	60
Random	0.570203319816925	60
Sampled	0.62395831735726	60
Random	0.772020862298041	60
Sampled	0.556547881023864	60
Random	0.484835544115884	60
Sampled	0.546010833366148	60
Random	0.39819272968749	60
Sampled	0.626016284727344	60
Random	1.31146351284202	60
Sampled	0.533067752384229	60
Random	0.596729946254403	60
Sampled	0.592413393862725	60
Random	0.61801695819557	60
Sampled	0.553834149561354	60
Random	1.0374993742167	60
Sampled	0.659071425019627	60
Random	1.0059702170453	60
Sampled	0.637925883178212	60
Random	0.546049169495854	60
Sampled	0.615958341872974	60
Random	0.551024922135297	60
Sampled	0.558119013129895	60
Random	0.640510476418451	60
Sampled	0.601066398892315	60
Random	0.595099180752681	60
Sampled	0.482379404785562	60
Random	0.906550204167723	60
Sampled	0.65160257126887	60
Random	0.907286970684688	60
Sampled	0.558806140938294	60
Random	0.764519174117832	60
Sampled	0.549429583044173	60
Random	0.685761315846476	60
Sampled	0.624173065362266	60
Random	0.813640365209705	60
Sampled	0.608498253366664	60
Random	0.473562476808871	60
Sampled	0.609141922866893	60
Random	0.861617431669057	60
Sampled	0.605105791573394	60
Random	0.744822524999043	60
Sampled	0.552023832876754	60
Random	0.604116250698346	60
Sampled	0.606623159599558	60
Random	0.608988377967037	60
Sampled	0.603393685336301	60
Random	0.433400589568457	60
Sampled	0.576670305840125	60
Random	0.597674435116007	60
Sampled	0.575633395657279	60
Random	0.578696972685687	60
Sampled	0.578064044619617	60
Random	0.534024349299421	60
Sampled	0.637070792313646	60
Random	0.617903560130332	60
Sampled	0.597315843978396	60
Random	1.04675245213546	60
Sampled	0.49331427847207	60
Random	0.924553569052811	60
Sampled	0.528202223168693	60
Random	0.635037029022622	60
Sampled	0.494079767166709	60
Random	0.790618493032323	60
Sampled	0.604687793549807	60
Random	0.539016312245855	60
Sampled	0.561048723864139	60
Random	0.951064724307076	60
Sampled	0.561698303658742	60
Random	0.723274621343045	60
Sampled	0.525517825248868	60
Random	0.734893418315709	60
Sampled	0.507231525431035	60
Random	0.797942114643263	60
Sampled	0.573889930993757	60
Random	0.687096247071599	60
Sampled	0.51249599218424	60
Random	0.751687511914658	60
Sampled	0.541677679479843	60
Random	0.565384037632771	60
Sampled	0.576556267579428	60
Random	0.558431040560335	60
Sampled	0.633171285642582	60
Random	0.511831440864308	60
Sampled	0.565054318340832	60
Random	0.804303839307075	60
Sampled	0.577870486501423	60
Random	1.11099349931619	60
Sampled	0.585176833104642	60
Random	1.02356961941315	60
Sampled	0.603542413110652	60
Random	0.815881904473317	60
Sampled	0.529082126164156	60
Random	0.62156722631294	60
Sampled	0.588407287546933	60
Random	0.639743766459066	60
Sampled	0.531616130308424	60
Random	0.963583178150248	60
Sampled	0.552393149838776	60
Random	0.66690660646772	60
Sampled	0.647885156166553	60
Random	0.703459624166357	60
Sampled	0.542139130234393	60
Random	0.953991313766178	60
Sampled	0.529730030010828	60
Random	0.690468257843571	60
Sampled	0.558594419037578	60
Random	0.754067541536096	60
Sampled	0.569414977481797	60
Random	0.487134494248117	60
Sampled	0.477990574743817	60
Random	1.06955025448943	60
Sampled	0.593396829368391	60
Random	0.992950356066027	60
Sampled	0.549612876305008	60
Random	0.688019291841361	60
Sampled	0.648775615867276	60
Random	1.01452510681497	60
Sampled	0.541110578009138	60
Random	0.679851100622831	60
Sampled	0.640005687610983	60
Random	0.618727371269778	60
Sampled	0.50375637784753	60
Random	0.918417877677037	60
Sampled	0.581702511839655	60
Random	0.819509958613618	60
Sampled	0.498097739766867	60
Random	0.52952169928632	60
Sampled	0.599631077190202	60
Random	0.619657656131905	60
Sampled	0.508414918608746	60
Random	0.855299613935694	60
Sampled	0.554154324080717	60
Random	0.859755328872182	60
Sampled	0.610180503994917	60
Random	0.979143120074532	60
Sampled	0.614066920832521	60
Random	0.602143940816285	60
Sampled	0.497778817705193	60
Random	0.596443516045195	60
Sampled	0.54326287324533	60
Random	0.621335517273564	60
Sampled	0.666345197062459	60
Random	1.05325083085799	60
Sampled	0.578738667649028	60
Random	1.18056906859294	60
Sampled	0.627017403752788	60
Random	0.685998154384006	60
Sampled	0.577710148804615	60
Random	0.552299888638492	60
Sampled	0.603537636566766	60
Random	0.728898588216611	60
Sampled	0.573918999533167	60
Random	0.776198882352908	60
Sampled	0.515905051480388	60
Random	0.69866565148342	60
Sampled	0.565170617448114	60
Random	0.904492732054561	60
Sampled	0.57855183598071	60
Random	0.582345792616091	60
Sampled	0.53629845538366	60
Random	0.599886260149163	60
Sampled	0.525940042033832	60
Random	0.634236336241445	60
Sampled	0.557901436024526	60
Random	0.949887831563909	60
Sampled	0.641389116301226	60
Random	0.613322127676169	60
Sampled	0.545768342990722	60
Random	0.540162920571703	60
Sampled	0.540592611608169	60
Random	0.584169200804459	60
Sampled	0.600354776998257	60
Random	0.705648522042471	60
Sampled	0.588136168978125	60
Random	0.541799863981422	60
Sampled	0.60636986624706	60
Random	0.51539253522693	60
Sampled	0.536771704628392	60
Random	0.938937394968062	60
Sampled	0.585236516341604	60
Random	0.828114469972145	60
Sampled	0.485470979214411	60
Random	0.512266801982138	60
Sampled	0.511169942068068	60
Random	0.711526078271571	60
Sampled	0.548347849685004	60
Random	0.712355752443519	60
Sampled	0.627747765624171	60
Random	0.743229042897832	60
Sampled	0.585309012306444	60
Random	0.586558301482725	60
Sampled	0.551357868947896	60
Random	0.859935711479883	60
Sampled	0.498532610972564	60
Random	0.651324743082953	60
Sampled	0.565392107086185	60
Random	0.827632649355292	60
Sampled	0.598877388260449	60
Random	0.822302693720726	60
Sampled	0.505974818840034	60
Random	0.780958172614798	60
Sampled	0.531173576076756	60
Random	0.614801664821982	60
Sampled	0.610921629550491	60
Random	0.877168536596462	60
Sampled	0.512788301254368	60
Random	0.711772444581342	60
Sampled	0.624134173943165	60
Random	1.05814511051956	60
Sampled	0.528922674479645	60
Random	1.01508325858326	60
Sampled	0.543392217046413	60
Random	0.604205376539686	60
Sampled	0.544469831709288	60
Random	0.542646589703788	60
Sampled	0.59285601808241	60
Random	0.665276336359424	60
Sampled	0.623955032738077	60
Random	0.69594812085399	60
Sampled	0.528413551137995	60
Random	0.640006091283339	60
Sampled	0.602922499153856	60
Random	0.790732658969616	60
Sampled	0.613549988901005	60
Random	0.550728149694149	60
Sampled	0.557450792296525	60
Random	0.860350104133392	60
Sampled	0.540150799677218	60
Random	0.731380224667341	60
Sampled	0.538449797388645	60
Random	0.668408157944699	60
Sampled	0.545580895217174	60
Random	0.687144385864874	60
Sampled	0.564520224516165	60
Random	1.12112035382142	60
Sampled	0.544075755567972	60
Random	0.878071977900323	60
Sampled	0.559785530863326	60
Random	0.73158877439257	60
Sampled	0.627076857154043	60
Random	0.603187986171477	60
Sampled	0.568301603870955	60
Random	0.596695221585231	60
Sampled	0.537562842108032	60
Random	1.27114831235317	60
Sampled	0.524778804584901	60
Random	0.64560300197218	60
Sampled	0.551759072670943	60
Random	0.588374246887306	60
Sampled	0.646446787814097	60
Random	0.981467499389511	60
Sampled	0.566367500517597	60
Random	0.614385091585738	60
Sampled	0.552848677849155	60
Random	0.935113817430986	60
Sampled	0.511492659731512	60
Random	0.484156019618866	60
Sampled	0.565145790092033	60
Random	0.700163318066208	60
Sampled	0.530144162398524	60
Random	0.947945831050838	60
Sampled	0.526777533742528	60
Random	0.648058539506329	60
Sampled	0.632387887068707	60
Random	0.668633980358831	60
Sampled	0.448153539104057	60
Random	0.760472721067898	60
Sampled	0.612199346104064	60
Random	0.784571183592168	60
Sampled	0.558321008534197	60
Random	0.775113105014793	60
Sampled	0.564343564729909	60
Random	0.511390241620597	60
Sampled	0.501449409658896	60
Random	0.553608125359966	60
Sampled	0.481851907150844	60
Random	0.603503721349563	60
Sampled	0.622877303709229	60
Random	0.644464872317722	60
Sampled	0.604315151241439	60
Random	0.988433560006453	60
Sampled	0.575818820826018	60
Random	0.611423454576415	60
Sampled	0.57664584952308	60
Random	0.426318417214805	60
Sampled	0.566345744624258	60
Random	0.98601878597187	60
Sampled	0.65059880767398	60
Random	0.816261691236025	60
Sampled	0.515607827435966	60
Random	0.68160317864335	60
Sampled	0.600967224511428	60
Random	0.876583510624628	60
Sampled	0.639950186780209	60
Random	0.672891209679178	60
Sampled	0.665645714241621	60
Random	0.860098639255199	60
Sampled	0.548017401845362	60
Random	0.899538781740347	60
Sampled	0.631638750343577	60
Random	0.804257364418342	60
Sampled	0.519512965880517	60
Random	0.644445651526464	60
Sampled	0.537168729915874	60
Random	0.718767911685561	60
Sampled	0.46936510121805	60
Random	0.677587624621518	60
Sampled	0.555245358458183	60
Random	1.03036925263384	60
Sampled	0.497996841478301	60
Random	0.528182318090358	60
Sampled	0.502769106148078	60
Random	0.985336689567902	60
Sampled	0.510520110419696	60
Random	0.71984777048286	60
Sampled	0.590670987658833	60
Random	0.543348853973987	60
Sampled	0.522009734421221	60
Random	1.03880233904543	60
Sampled	0.551475419685151	60
Random	0.503749601958094	60
Sampled	0.573834484091297	60
Random	0.857146706500446	60
Sampled	0.508011786868482	60
Random	0.56068324334096	60
Sampled	0.576167299928424	60
Random	0.823683312953083	60
Sampled	0.556242959731314	60
Random	1.00266565206268	60
Sampled	0.508664363300269	60
Random	0.652924092198744	60
Sampled	0.576138007815939	60
Random	0.796390756904263	60
Sampled	0.528592198060276	60
Random	0.893633754674968	60
Sampled	0.563993130142264	60
Random	0.613563346950541	60
Sampled	0.521588315400052	60
Random	0.480948652410366	60
Sampled	0.551101236075693	60
Random	1.04789875875465	60
Sampled	0.52874151609969	60
Random	0.608414501254739	60
Sampled	0.570643459124339	60
Random	0.679286845359567	60
Sampled	0.623579437887393	60
Random	0.638308196963432	60
Sampled	0.516932509296979	60
Random	0.602871242552602	60
Sampled	0.58939725708911	60
Random	0.921934112518875	60
Sampled	0.577868765084647	60
Random	0.728161085658365	60
Sampled	0.571173491351341	60
Random	0.546430687129573	60
Sampled	0.553296963520452	60
Random	0.58397144010644	60
Sampled	0.524331154504586	60
Random	0.758330021573647	60
Sampled	0.60829674341878	60
Random	0.675744938007862	60
Sampled	0.563603315723586	60
Random	0.756381285163545	60
Sampled	0.498958734173649	60
Random	0.667739179195385	60
Sampled	0.54123123744304	60
Random	0.711719298492849	60
Sampled	0.495910035200886	60
Random	0.651699133506735	60
Sampled	0.571425862755242	60
Random	0.61635809627202	60
Sampled	0.503703888186218	60
Random	0.650432440788016	60
Sampled	0.496845497760089	60
Random	0.560538239109485	60
Sampled	0.598076195104136	60
Random	0.661830493429748	60
Sampled	0.450791343253548	60
Random	0.616015726456647	60
Sampled	0.647411978380597	60
Random	1.04998342019822	60
Sampled	0.649730661323297	60
Random	0.582376881554341	60
Sampled	0.567576681844811	60
Random	0.997563089870307	60
Sampled	0.573912889710299	60
Random	0.75873278285251	60
Sampled	0.544900707920878	60
Random	1.04976898545124	60
Sampled	0.550172359458739	60
Random	0.801823812304564	60
Sampled	0.541236454902025	60
Random	0.818979768062214	60
Sampled	0.512703425729211	60
Random	0.879175618494736	60
Sampled	0.54608590504431	60
Random	0.862474570083576	60
Sampled	0.615628128186393	60
Random	0.677211884016758	60
Sampled	0.502066251171182	60
Random	0.53136913693383	60
Sampled	0.537562532023512	60
Random	0.950111392236736	60
Sampled	0.569294149561204	60
Random	0.608578301556488	60
Sampled	0.591059856541878	60
Random	0.609617113510602	60
Sampled	0.567056013767337	60
Random	0.626745311256624	60
Sampled	0.562523243855665	60
Random	0.708238111036968	60
Sampled	0.560021453178457	60
Random	0.767315161705638	60
Sampled	0.512677888961937	60
Random	0.863547964310134	60
Sampled	0.486037506148274	60
Random	0.833976634867491	60
Sampled	0.565616002405329	60
Random	0.608959159548046	60
Sampled	0.589662812186966	60
Random	0.914835584687332	60
Sampled	0.608901330929467	60
Random	0.637217714166912	60
Sampled	0.524391378074002	60
Random	0.741395557814379	60
Sampled	0.519816645754355	60
Random	0.519336016986719	60
Sampled	0.500357896863616	60
Random	0.982129609832241	60
Sampled	0.550412316612739	60
Random	0.616222362340835	60
Sampled	0.543577154297048	60
Random	0.467995640021389	60
Sampled	0.571491636998115	60
Random	0.935332750175953	60
Sampled	0.513435222593077	60
Random	0.507382573131916	60
Sampled	0.527817418900961	60
Random	0.785707416890362	60
Sampled	0.745565180921126	60
Random	0.643863077398372	60
Sampled	0.563538202019053	60
Random	0.486506790269466	60
Sampled	0.5528241024837	60
Random	0.99393338298575	60
Sampled	0.488492401444143	60
Random	1.02232225435412	60
Sampled	0.558031033446254	60
Random	0.58544725809704	60
Sampled	0.650027135319543	60
Random	0.478369917469818	60
Sampled	0.52227424808807	60
Random	0.676647611383731	60
Sampled	0.564638562221434	60
Random	0.723290658006179	60
Sampled	0.548682637572904	60
Random	0.73135218049815	60
Sampled	0.525133582465264	60
Random	0.758104945317582	60
Sampled	0.428150157027054	60
Random	0.916542508171764	60
Sampled	0.637153598074932	60
Random	0.732333524489108	60
Sampled	0.630423369682765	60
Random	0.829624343576079	60
Sampled	0.543029927789488	60
Random	0.524129613835399	60
Sampled	0.555273308337469	60
[truncated: 16,001 more rows]
