# Supplementary material for: A branching model of lineage differentiation underpinning the neurogenic potential of enteric glia
Source: Nat Commun. 2023 Sep 22;14:5904. doi: 10.1038/s41467-023-41492-3 (PMC10516949; doi:10.1038/s41467-023-41492-3)
Supplement: Supplementary file 6 — Source Data [file 41467_2023_41492_MOESM6_ESM.zip › source_data/FigS2d_msd_neuronal_12_pcs.csv]

type	value	trajectoryStart
Sampled	0.524899535340273	60
Random	0.533963126113763	60
Sampled	0.615104005526764	60
Random	0.807515262552167	60
Sampled	0.525484312154589	60
Random	0.654113854548466	60
Sampled	0.5958994838601	60
Random	0.667134513202472	60
Sampled	0.618400800024364	60
Random	0.539871810857286	60
Sampled	0.622871711369105	60
Random	0.828403390903602	60
Sampled	0.564815591730035	60
Random	0.884284839306703	60
Sampled	0.530554416025737	60
Random	0.674186085690864	60
Sampled	0.626240538926215	60
Random	0.592958077938694	60
Sampled	0.602426214685112	60
Random	0.688948313120913	60
Sampled	0.511869949348714	60
Random	0.80338803055587	60
Sampled	0.535261266916486	60
Random	0.549523069990025	60
Sampled	0.583738368964695	60
Random	0.647613890691729	60
Sampled	0.60469160978565	60
Random	0.786806856071541	60
Sampled	0.560444222705143	60
Random	0.643765454846361	60
Sampled	0.586972327369044	60
Random	0.673499184886588	60
Sampled	0.547921008426824	60
Random	0.895136451397257	60
Sampled	0.604503774611401	60
Random	0.581002196183352	60
Sampled	0.560074388396766	60
Random	0.662652819816526	60
Sampled	0.498152898805865	60
Random	0.792413398954611	60
Sampled	0.577587280868113	60
Random	0.607444665933688	60
Sampled	0.513086669601128	60
Random	0.941840442727544	60
Sampled	0.585754085145094	60
Random	0.730417397534171	60
Sampled	0.547552241481529	60
Random	0.819214704889461	60
Sampled	0.549870699675358	60
Random	0.941124643656172	60
Sampled	0.618312632402554	60
Random	0.904818540230543	60
Sampled	0.508770453282755	60
Random	0.825590732762993	60
Sampled	0.587818795269166	60
Random	0.819270244572046	60
Sampled	0.691333482066847	60
Random	0.733982666752813	60
Sampled	0.653698574275618	60
Random	0.917001802886777	60
Sampled	0.658157498988391	60
Random	0.939032520152694	60
Sampled	0.513589971677841	60
Random	0.575521356109784	60
Sampled	0.547268543321466	60
Random	1.08906979766372	60
Sampled	0.583039622904134	60
Random	0.659076875055064	60
Sampled	0.485742585734709	60
Random	0.567484942425362	60
Sampled	0.545343546951429	60
Random	0.472780549383462	60
Sampled	0.62041617376532	60
Random	0.72796587662491	60
Sampled	0.54855233969993	60
Random	0.663182543768519	60
Sampled	0.6284334659895	60
Random	0.536088322817177	60
Sampled	0.644750584793985	60
Random	0.882064603167482	60
Sampled	0.539879646842201	60
Random	1.03337590836271	60
Sampled	0.528098306197307	60
Random	0.653597340947223	60
Sampled	0.585033792756633	60
Random	0.588889763325218	60
Sampled	0.531120445822101	60
Random	0.438872754373594	60
Sampled	0.620031993367586	60
Random	0.575503631065966	60
Sampled	0.535895443434867	60
Random	0.918049603275346	60
Sampled	0.556559223723626	60
Random	1.12781066033946	60
Sampled	0.608035374294583	60
Random	0.894878615209156	60
Sampled	0.551982142805501	60
Random	0.816794585891788	60
Sampled	0.531969556890663	60
Random	0.751244329959046	60
Sampled	0.517490003414888	60
Random	1.12345713630004	60
Sampled	0.550000880159181	60
Random	0.905895627088657	60
Sampled	0.518698221304655	60
Random	0.881940439842645	60
Sampled	0.642629775963104	60
Random	0.908627062950436	60
Sampled	0.574274765315023	60
Random	0.908855385032147	60
Sampled	0.568265876228581	60
Random	0.701922333043144	60
Sampled	0.658158558849726	60
Random	0.910446026975636	60
Sampled	0.572438909218852	60
Random	0.874618352713617	60
Sampled	0.591003841205959	60
Random	0.759024816653763	60
Sampled	0.588676276456809	60
Random	0.72099480302129	60
Sampled	0.667858824842369	60
Random	0.459247965185747	60
Sampled	0.535886985695864	60
Random	0.844160976615269	60
Sampled	0.575111601034069	60
Random	0.673197704437104	60
Sampled	0.5207968715523	60
Random	0.949450177818756	60
Sampled	0.606809763636668	60
Random	0.855982933950902	60
Sampled	0.574380997446319	60
Random	0.749899152107228	60
Sampled	0.533130961481427	60
Random	0.587286075102628	60
Sampled	0.59615449392894	60
Random	0.722382265712571	60
Sampled	0.542644173847238	60
Random	0.540702383150266	60
Sampled	0.590608736151027	60
Random	0.691285477377072	60
Sampled	0.586589584595605	60
Random	1.03507536313806	60
Sampled	0.552375529881638	60
Random	0.541199883148568	60
Sampled	0.548154577178258	60
Random	0.720987070390756	60
Sampled	0.478881814955936	60
Random	0.775609780478596	60
Sampled	0.619618770240976	60
Random	0.851298881865518	60
Sampled	0.559254307566815	60
Random	0.712190888542852	60
Sampled	0.563701862478879	60
Random	0.616074845062135	60
Sampled	0.496468042085052	60
Random	0.996478673428023	60
Sampled	0.627879657090395	60
Random	0.659522003780203	60
Sampled	0.609188501027369	60
Random	0.46103404605397	60
Sampled	0.568646992922179	60
Random	0.790275150890652	60
Sampled	0.560478582466945	60
Random	0.843696223621936	60
Sampled	0.515316828841756	60
Random	0.514249670035036	60
Sampled	0.488484852907544	60
Random	0.599249747982027	60
Sampled	0.560143789400246	60
Random	0.584677950071826	60
Sampled	0.530858325718825	60
Random	0.776433619407536	60
Sampled	0.647111885471698	60
Random	0.909665576684983	60
Sampled	0.50610737280416	60
Random	0.874386212153447	60
Sampled	0.523575503247533	60
Random	0.558427368309321	60
Sampled	0.555131804873849	60
Random	0.683382482946913	60
Sampled	0.683199565843806	60
Random	0.632381964909219	60
Sampled	0.539357701322249	60
Random	0.650638723721672	60
Sampled	0.612290000483127	60
Random	0.596477777729199	60
Sampled	0.567868961111271	60
Random	0.695397460329813	60
Sampled	0.599580059258786	60
Random	0.93927341428081	60
Sampled	0.595464466522772	60
Random	0.815808805288957	60
Sampled	0.626210102932775	60
Random	0.714282854805491	60
Sampled	0.580003386164342	60
Random	0.561732425703993	60
Sampled	0.572123493223487	60
Random	0.592361851497819	60
Sampled	0.58328084123343	60
Random	0.777986709620778	60
Sampled	0.51284999801245	60
Random	0.574529470907699	60
Sampled	0.551021490129689	60
Random	0.663881092193469	60
Sampled	0.589433617577208	60
Random	0.826627373354919	60
Sampled	0.609557554407981	60
Random	0.655776537649397	60
Sampled	0.498834487063427	60
Random	0.822089492002365	60
Sampled	0.6687559295353	60
Random	0.828560734428549	60
Sampled	0.523806207151668	60
Random	0.636449701939734	60
Sampled	0.600711499666195	60
Random	0.508744252569449	60
Sampled	0.635670733989057	60
Random	0.610238960925122	60
Sampled	0.531037478362498	60
Random	0.848940462432784	60
Sampled	0.594135376749321	60
Random	0.789294659836395	60
Sampled	0.524110114467782	60
Random	0.665294276848613	60
Sampled	0.560217531183415	60
Random	0.747017098440254	60
Sampled	0.564091083235867	60
Random	0.772247027416583	60
Sampled	0.50801540072648	60
Random	0.921340236370348	60
Sampled	0.566776399626091	60
Random	0.868831791085362	60
Sampled	0.54599384294274	60
Random	0.484891159115391	60
Sampled	0.610142893060685	60
Random	0.730509144129026	60
Sampled	0.614368344454943	60
Random	0.586416315912174	60
Sampled	0.575427991596945	60
Random	0.887322894078698	60
Sampled	0.597395728419718	60
Random	0.614098349545517	60
Sampled	0.534967583931564	60
Random	0.741206133527624	60
Sampled	0.571163921594378	60
Random	0.545381501165822	60
Sampled	0.530995009827691	60
Random	0.547830585222488	60
Sampled	0.624494557350151	60
Random	0.845931707717562	60
Sampled	0.55257845475763	60
Random	0.744336939691276	60
Sampled	0.556952479162132	60
Random	0.822554734538379	60
Sampled	0.585195095326321	60
Random	0.6330655820297	60
Sampled	0.525164017694059	60
Random	0.746776373445167	60
Sampled	0.56633994668334	60
Random	0.701922454185978	60
Sampled	0.520375040255819	60
Random	0.493912721625763	60
Sampled	0.586422182741057	60
Random	0.599834437894069	60
Sampled	0.588860024137306	60
Random	0.784028526865064	60
Sampled	0.651549084879698	60
Random	0.846854496879239	60
Sampled	0.598348343262404	60
Random	0.957540854307243	60
Sampled	0.46427629124061	60
Random	0.80148689567633	60
Sampled	0.656364844595102	60
Random	0.55775133989902	60
Sampled	0.537076660349003	60
Random	0.703235577376465	60
Sampled	0.464359056623342	60
Random	0.954068353471351	60
Sampled	0.597963790438178	60
Random	0.772779698321406	60
Sampled	0.514068760941919	60
Random	0.786936957892236	60
Sampled	0.623599943428086	60
Random	1.06315709055066	60
Sampled	0.492636572759027	60
Random	0.854072993799437	60
Sampled	0.48456335091694	60
Random	1.01814613693398	60
Sampled	0.583373462375405	60
Random	0.853159665788481	60
Sampled	0.531822750520367	60
Random	0.805491234030213	60
Sampled	0.513729003746179	60
Random	0.673294302694564	60
Sampled	0.578049296224048	60
Random	0.990826235755107	60
Sampled	0.610981106876978	60
Random	0.90115176217208	60
Sampled	0.547693686641932	60
Random	0.892735505514101	60
Sampled	0.595591888225736	60
Random	0.836727021038684	60
Sampled	0.535393091698731	60
Random	0.685410796731743	60
Sampled	0.592534018915256	60
Random	0.763036507848762	60
Sampled	0.615107283718682	60
Random	0.795045724555792	60
Sampled	0.653038224358502	60
Random	0.804885335157512	60
Sampled	0.599999236351697	60
Random	0.73325615866252	60
Sampled	0.525851979618962	60
Random	0.639392654551532	60
Sampled	0.563111918611811	60
Random	0.750004468707414	60
Sampled	0.557422164544815	60
Random	0.781587962455832	60
Sampled	0.550091020986142	60
Random	0.609884265304204	60
Sampled	0.55485479763723	60
Random	0.8504183095045	60
Sampled	0.621259465261351	60
Random	0.721606858320244	60
Sampled	0.555702549013349	60
Random	0.6036846995415	60
Sampled	0.642349644259983	60
Random	0.963898205746159	60
Sampled	0.599920809755329	60
Random	0.798590944400802	60
Sampled	0.603841076642892	60
Random	0.6188691519233	60
Sampled	0.575821929440807	60
Random	0.463041090233198	60
Sampled	0.499114308691474	60
Random	1.07544486652921	60
Sampled	0.526764116057033	60
Random	0.912139440736949	60
Sampled	0.557747763124382	60
Random	0.837413447012584	60
Sampled	0.636695367721268	60
Random	0.542028728363984	60
Sampled	0.528955102230331	60
Random	0.770492222575024	60
Sampled	0.571452914977393	60
Random	1.03233952600279	60
Sampled	0.587869474727319	60
Random	0.758342883528897	60
Sampled	0.467879514212833	60
Random	0.614679166018888	60
Sampled	0.495852922300063	60
Random	0.67425356958007	60
Sampled	0.554757303852743	60
Random	0.729555781517287	60
Sampled	0.59236733674447	60
Random	0.593608562300802	60
Sampled	0.554264311164822	60
Random	0.52118415338354	60
Sampled	0.568142720241073	60
Random	0.576573550615957	60
Sampled	0.625891031560693	60
Random	0.912252237109952	60
Sampled	0.559649039123152	60
Random	0.854182733342394	60
Sampled	0.568882216972571	60
Random	0.713179915527439	60
Sampled	0.573228213580071	60
Random	0.535264258385451	60
Sampled	0.56945681162925	60
Random	0.559357296106642	60
Sampled	0.52763805884267	60
Random	0.642509636215285	60
Sampled	0.544497630608295	60
Random	0.495221974121805	60
Sampled	0.490909881766155	60
Random	0.986990251672584	60
Sampled	0.573251488731777	60
Random	0.680357245288995	60
Sampled	0.636846630389719	60
Random	1.02735385279007	60
Sampled	0.567001838743425	60
Random	0.520982640128341	60
Sampled	0.560415304723342	60
Random	0.629083515741828	60
Sampled	0.598122347833252	60
Random	0.750790851899295	60
Sampled	0.573431767960569	60
Random	0.686478143660631	60
Sampled	0.508294400410604	60
Random	0.571644082821028	60
Sampled	0.62338012560877	60
Random	0.533115864319837	60
Sampled	0.501044113821135	60
Random	0.921451422941598	60
Sampled	0.623666570431996	60
Random	0.777131742501404	60
Sampled	0.569638040888671	60
Random	0.662922073172978	60
Sampled	0.582018170929562	60
Random	0.858596827474187	60
Sampled	0.505669076182777	60
Random	0.555886878830705	60
Sampled	0.506441243062219	60
Random	0.826309844096275	60
Sampled	0.543328078138377	60
Random	0.591742577141714	60
Sampled	0.602447445034516	60
Random	0.73030086681478	60
Sampled	0.513180199108639	60
Random	0.517804090175222	60
Sampled	0.547707330054868	60
Random	0.986638629916701	60
Sampled	0.529517394949033	60
Random	0.810205921267875	60
Sampled	0.576209867194285	60
Random	1.12928307213961	60
Sampled	0.667276207152127	60
Random	0.823469593014925	60
Sampled	0.498223180126605	60
Random	0.913113813146399	60
Sampled	0.55784336693053	60
Random	0.663146902187225	60
Sampled	0.565378696309948	60
Random	0.704166735017479	60
Sampled	0.550394070832272	60
Random	0.730657777579558	60
Sampled	0.582201717083655	60
Random	0.709011767566138	60
Sampled	0.574759225094394	60
Random	0.6080405325051	60
Sampled	0.553402951370937	60
Random	0.702522927389158	60
Sampled	0.569188495045996	60
Random	0.640602174901845	60
Sampled	0.552466859267114	60
Random	0.688244500908962	60
Sampled	0.539893849869248	60
Random	0.803904617572811	60
Sampled	0.567255730458525	60
Random	0.718256715109209	60
Sampled	0.652744878990074	60
Random	0.526293449078713	60
Sampled	0.581907707517749	60
Random	0.671940008299165	60
Sampled	0.663661074834656	60
Random	0.626654995827209	60
Sampled	0.567328229835513	60
Random	0.966177111506409	60
Sampled	0.668878425956874	60
Random	0.715955268632943	60
Sampled	0.592447810567968	60
Random	0.776578242331821	60
Sampled	0.616599823579932	60
Random	0.715510910306562	60
Sampled	0.563734788177767	60
Random	0.643039032644031	60
Sampled	0.50637369030758	60
Random	0.536867823015971	60
Sampled	0.560275925760587	60
Random	0.591981174351233	60
Sampled	0.514406054341427	60
Random	0.647167629877978	60
Sampled	0.597870478998539	60
Random	0.584147005293817	60
Sampled	0.574619975032905	60
Random	1.00011423922719	60
Sampled	0.537668978386913	60
Random	0.77421961584856	60
Sampled	0.543448021280244	60
Random	0.89190583232797	60
Sampled	0.537550768065322	60
Random	0.688857340826803	60
Sampled	0.60776751909373	60
Random	0.492179445077428	60
Sampled	0.584050631954581	60
Random	1.09393401221037	60
Sampled	0.527106945901525	60
Random	0.602299207222543	60
Sampled	0.614980591810506	60
Random	0.8884231877866	60
Sampled	0.554953159823189	60
Random	0.690727759778399	60
Sampled	0.572178902263916	60
Random	0.647875596362745	60
Sampled	0.572583920886221	60
Random	0.579133943137274	60
Sampled	0.4798427119313	60
Random	0.869778243891486	60
Sampled	0.587004156306743	60
Random	0.784854239616597	60
Sampled	0.550586145960673	60
Random	0.513826480353326	60
Sampled	0.531933536118275	60
Random	0.845516256479117	60
Sampled	0.609778842853852	60
Random	0.55458448639408	60
Sampled	0.514632520194405	60
Random	0.495403205885118	60
Sampled	0.627478289929688	60
Random	0.518384975613224	60
Sampled	0.547413723023193	60
Random	0.906844628443687	60
Sampled	0.655129506809241	60
Random	0.643325454077564	60
Sampled	0.554031236290607	60
Random	0.478332278794376	60
Sampled	0.599035295670191	60
Random	0.722464749146068	60
Sampled	0.495002609136583	60
Random	0.850055137659594	60
Sampled	0.594255877839867	60
Random	0.958453472210892	60
Sampled	0.617271824756691	60
Random	0.902605334968315	60
Sampled	0.576199953423674	60
Random	0.494744022894518	60
Sampled	0.50111052484235	60
Random	1.00809398925754	60
Sampled	0.602346712263905	60
Random	0.516499439802624	60
Sampled	0.51524504335599	60
Random	0.620323319983685	60
Sampled	0.496364795807387	60
Random	0.58565435687949	60
Sampled	0.597322028962442	60
Random	1.1233779716083	60
Sampled	0.529567451305666	60
Random	0.763788780032567	60
Sampled	0.598348051675087	60
Random	0.928899927369719	60
Sampled	0.576092844403509	60
Random	0.562034592853565	60
Sampled	0.675314167577477	60
Random	0.626893766555732	60
Sampled	0.529333580123803	60
Random	0.551755250996549	60
Sampled	0.571631716339668	60
Random	0.554572101064348	60
Sampled	0.626507981905109	60
Random	0.959546594944169	60
Sampled	0.65918256333494	60
Random	0.539027342345937	60
Sampled	0.52494124142383	60
Random	0.549368997570009	60
Sampled	0.586686099396636	60
Random	0.761350906136729	60
Sampled	0.570739798779594	60
Random	0.865846807753577	60
Sampled	0.560646208554631	60
Random	0.645832439844899	60
Sampled	0.67112430129787	60
Random	0.889474111576024	60
Sampled	0.622012355437414	60
Random	0.904908588329288	60
Sampled	0.656516650971678	60
Random	0.733797637442086	60
Sampled	0.481591044658439	60
Random	0.874684755499656	60
Sampled	0.584980806112418	60
Random	0.961731364055698	60
Sampled	0.575470810497584	60
Random	0.72284175299992	60
Sampled	0.599075118126979	60
Random	0.504350044473384	60
Sampled	0.589818164821597	60
Random	0.695339396129135	60
Sampled	0.545828797746569	60
Random	0.755663078134884	60
Sampled	0.571315884526085	60
Random	0.826288453506022	60
Sampled	0.558057880378425	60
Random	0.896645076868575	60
Sampled	0.589979871428576	60
Random	0.581546795226101	60
Sampled	0.527382022694177	60
Random	0.890520332446415	60
Sampled	0.648809185311769	60
Random	0.587604432200481	60
Sampled	0.538302613577236	60
Random	0.602589530689151	60
Sampled	0.576199362173269	60
Random	0.794096252468537	60
Sampled	0.494984658595537	60
Random	0.946292941443947	60
Sampled	0.503256719325226	60
Random	0.65350166585122	60
Sampled	0.516133920908567	60
Random	0.781072856911823	60
Sampled	0.636718654343914	60
Random	0.592065540354725	60
Sampled	0.589406995602475	60
Random	0.583410393433437	60
Sampled	0.646905144991703	60
Random	0.729987210428572	60
Sampled	0.558457387942782	60
Random	0.716694430724015	60
Sampled	0.601741426565017	60
Random	0.816177378111777	60
Sampled	0.462960696727312	60
Random	0.715164040906549	60
Sampled	0.522281309342369	60
Random	0.594575784180741	60
Sampled	0.527536196217596	60
Random	0.704746346917823	60
Sampled	0.56054732874803	60
Random	0.490811775555316	60
Sampled	0.557551714102287	60
Random	0.712062323475495	60
Sampled	0.553562104090281	60
Random	0.862528999419721	60
Sampled	0.51237941829971	60
Random	0.609876821220027	60
Sampled	0.531321840764504	60
Random	0.627096020296104	60
Sampled	0.579793435376036	60
Random	0.652320702084749	60
Sampled	0.60564026133449	60
Random	0.703296785276379	60
Sampled	0.58090646732704	60
Random	0.783835710919253	60
Sampled	0.567625043309517	60
Random	0.701061091718011	60
Sampled	0.54331185343022	60
Random	0.624457699360748	60
Sampled	0.517057581905139	60
Random	0.517234431213733	60
Sampled	0.589508083455481	60
Random	0.777842574595705	60
Sampled	0.565459215987311	60
Random	0.711020770433049	60
Sampled	0.610806517987767	60
Random	0.571257662202897	60
Sampled	0.566089500016375	60
Random	0.580354858067548	60
Sampled	0.610344579810992	60
Random	0.496116459119123	60
Sampled	0.644442237892856	60
Random	0.605107807201074	60
Sampled	0.560029523977993	60
Random	0.500867554564244	60
Sampled	0.586798143425698	60
Random	1.03525285637311	60
Sampled	0.605482459409795	60
Random	0.513091613599489	60
Sampled	0.55943305629316	60
Random	0.788951368468207	60
Sampled	0.647711290651795	60
Random	0.560767296111335	60
Sampled	0.525759303755213	60
Random	0.6967040013471	60
Sampled	0.621196020201181	60
Random	0.643964860428913	60
Sampled	0.624615060468844	60
Random	0.665376577699639	60
Sampled	0.709874820308639	60
Random	0.685981946867475	60
Sampled	0.68690811723262	60
Random	0.75571324162257	60
Sampled	0.636818463483978	60
Random	0.913961868921177	60
Sampled	0.562434241748713	60
Random	0.826837791908152	60
Sampled	0.512194419948693	60
Random	0.699123891711758	60
Sampled	0.542955864847661	60
Random	0.692155173324381	60
Sampled	0.623485304584028	60
Random	0.771762380789794	60
Sampled	0.523652274250987	60
Random	0.744424773136648	60
Sampled	0.594914890786046	60
Random	0.497264243044611	60
Sampled	0.560862480329014	60
Random	0.739105090925649	60
Sampled	0.507702977841352	60
Random	1.05310703604473	60
Sampled	0.519012434148211	60
Random	0.55988289634923	60
Sampled	0.590013060518832	60
Random	0.577162278509724	60
Sampled	0.530515160858675	60
Random	0.880986717204843	60
Sampled	0.585512574331845	60
Random	0.97717181608678	60
Sampled	0.683310249484715	60
Random	0.544476844200112	60
Sampled	0.582697247819972	60
Random	0.612018084273466	60
Sampled	0.592579250305221	60
Random	0.595836928146399	60
Sampled	0.509723013736368	60
Random	0.72127322990294	60
Sampled	0.558767660451755	60
Random	0.517667356015772	60
Sampled	0.525372933119169	60
Random	0.850451763447224	60
Sampled	0.577774573791857	60
Random	0.69244971904248	60
Sampled	0.55915921292379	60
Random	0.739451052054488	60
Sampled	0.530669527891185	60
Random	0.818993243461452	60
Sampled	0.501538249929963	60
Random	0.796689765406953	60
Sampled	0.657183752302342	60
Random	0.799789376494241	60
Sampled	0.551149851163118	60
Random	0.779124143324091	60
Sampled	0.531194533912018	60
Random	0.724106683157633	60
Sampled	0.559989468423553	60
Random	0.549672103451621	60
Sampled	0.553426824555544	60
Random	0.555301329498114	60
Sampled	0.617761705701293	60
Random	0.845794518487444	60
Sampled	0.529910603292267	60
Random	0.930480899001833	60
Sampled	0.557861647832348	60
Random	0.795782612071146	60
Sampled	0.550148589931118	60
Random	0.828728813846566	60
Sampled	0.664225880265037	60
Random	0.526904196734194	60
Sampled	0.570469367665768	60
Random	1.15259726570192	60
Sampled	0.542455210382678	60
Random	0.645857414059093	60
Sampled	0.582128926998806	60
Random	0.469991992592304	60
Sampled	0.546686258786311	60
Random	0.807794126441719	60
Sampled	0.508048459513114	60
Random	0.512769151626392	60
Sampled	0.486943332471223	60
Random	0.496961655132355	60
Sampled	0.471955860507899	60
Random	0.551818174387767	60
Sampled	0.558756798475749	60
Random	0.505498945706553	60
Sampled	0.546846340519117	60
Random	0.887250566939631	60
Sampled	0.611849653987475	60
Random	0.527849604606179	60
Sampled	0.629002856503962	60
Random	0.662257013748359	60
Sampled	0.487318965253954	60
Random	0.814771115052041	60
Sampled	0.526611260109022	60
Random	0.573858831333859	60
Sampled	0.590787879228838	60
Random	0.717720412190723	60
Sampled	0.55645083758708	60
Random	0.907257275955127	60
Sampled	0.618484246224728	60
Random	0.609354963505094	60
Sampled	0.56859776188902	60
Random	0.616825432726422	60
Sampled	0.553619798682634	60
Random	0.99372018634039	60
Sampled	0.624290390872374	60
Random	0.540771940560273	60
Sampled	0.54355433167222	60
Random	0.584897882232269	60
Sampled	0.538233177541608	60
Random	0.619544367620048	60
Sampled	0.50339956891667	60
Random	0.580058304450633	60
Sampled	0.611960240388076	60
Random	0.765587078656859	60
Sampled	0.655960321036878	60
Random	0.688613309559534	60
Sampled	0.617020102179363	60
Random	0.545195583808089	60
Sampled	0.528269712299807	60
Random	0.535941508158646	60
Sampled	0.608660116764255	60
Random	0.763981304757698	60
Sampled	0.703971126612739	60
Random	0.67588655082542	60
Sampled	0.640582364269236	60
Random	0.625982441097925	60
Sampled	0.425727406011625	60
Random	1.03731425194183	60
Sampled	0.543261205490888	60
Random	0.511724040514343	60
Sampled	0.547836301231536	60
Random	0.983827273619868	60
Sampled	0.515145104008074	60
Random	1.00208277171423	60
Sampled	0.613766334381625	60
Random	0.836794275175157	60
Sampled	0.529704953381428	60
Random	0.921698973958666	60
Sampled	0.549879399957493	60
Random	0.854198640774989	60
Sampled	0.608515150907631	60
Random	0.98736349403154	60
Sampled	0.586695151325942	60
Random	0.8975271054369	60
Sampled	0.480848468848842	60
Random	1.20369010045984	60
Sampled	0.645827976050423	60
Random	0.841124403004241	60
Sampled	0.576919215562406	60
Random	0.552300698689071	60
Sampled	0.538806742954677	60
Random	0.882423391419983	60
Sampled	0.487221728857417	60
Random	0.962339947871351	60
Sampled	0.562237016570773	60
Random	0.822400429114843	60
Sampled	0.536121943352755	60
Random	0.973988940446643	60
Sampled	0.547886693847129	60
Random	0.923821965720606	60
Sampled	0.525290431970315	60
Random	0.91836662328014	60
Sampled	0.58521424481193	60
Random	1.09055274294598	60
Sampled	0.558333053023964	60
Random	1.01382246888297	60
Sampled	0.529058978161053	60
Random	0.865074912161372	60
Sampled	0.614198262285028	60
Random	0.686132905154124	60
Sampled	0.539804886577512	60
Random	0.496195612407252	60
Sampled	0.653658500391332	60
Random	0.580924896030539	60
Sampled	0.513177813908728	60
Random	0.711766440792709	60
Sampled	0.514445858684032	60
Random	0.772211301020514	60
Sampled	0.539844075870256	60
Random	0.838280664140088	60
Sampled	0.631264285744047	60
Random	0.634834531044229	60
Sampled	0.709337728064274	60
Random	0.608838025249116	60
Sampled	0.564691637222849	60
Random	0.544085720495117	60
Sampled	0.505977299326178	60
Random	0.848850952681476	60
Sampled	0.555960712182791	60
Random	0.559241406780599	60
Sampled	0.599687002824421	60
Random	1.02225266014996	60
Sampled	0.601810463786294	60
Random	0.920362272552524	60
Sampled	0.629380306149821	60
Random	0.647208639658083	60
Sampled	0.567490038465522	60
Random	0.692434363712703	60
Sampled	0.557811557764964	60
Random	0.742184945513349	60
Sampled	0.68498510395224	60
Random	0.688245278866909	60
Sampled	0.615435066609029	60
Random	0.92372905261252	60
Sampled	0.560706696398143	60
Random	0.621524810864722	60
Sampled	0.510125552246472	60
Random	0.725698006006887	60
Sampled	0.563996500613773	60
Random	0.879260357595586	60
Sampled	0.581322770191205	60
Random	0.81038617262746	60
Sampled	0.642492317844815	60
Random	0.885340780835407	60
Sampled	0.65260264940108	60
Random	0.612119704265969	60
Sampled	0.602965592337967	60
Random	0.50789312973311	60
Sampled	0.613079699006525	60
Random	0.780506884762626	60
Sampled	0.628250508553742	60
Random	0.663755123951873	60
Sampled	0.543049236548662	60
Random	0.731219816628001	60
Sampled	0.54615795194375	60
Random	0.459387358362446	60
Sampled	0.58001723751325	60
Random	0.842586395319736	60
Sampled	0.472621426262298	60
Random	0.648731224114806	60
Sampled	0.617772042111326	60
Random	0.512772883345845	60
Sampled	0.507924627377967	60
Random	0.850722031631938	60
Sampled	0.497561429146882	60
Random	0.652287801165921	60
Sampled	0.696118567638253	60
Random	0.632933867746323	60
Sampled	0.557924173700944	60
Random	1.05001721825131	60
Sampled	0.51828010183328	60
Random	0.640568055645708	60
Sampled	0.639840709990424	60
Random	0.742858924418381	60
Sampled	0.533934931896479	60
Random	0.713370407757894	60
Sampled	0.623864000780416	60
Random	0.601860891307653	60
Sampled	0.58902845698633	60
Random	0.572409304339611	60
Sampled	0.520054264134203	60
Random	0.538788306509128	60
Sampled	0.583887637520505	60
Random	0.663249311714975	60
Sampled	0.546775337030278	60
Random	0.549985311527085	60
Sampled	0.53287292698694	60
Random	0.566882716637785	60
Sampled	0.513928503308379	60
Random	0.830339303856336	60
Sampled	0.501876281569419	60
Random	0.585901260891493	60
Sampled	0.597244193223808	60
Random	0.994605216920115	60
Sampled	0.666056760268739	60
Random	0.898683306819113	60
Sampled	0.56023590860821	60
Random	1.02030096972369	60
Sampled	0.540725446666706	60
Random	0.706091953780341	60
Sampled	0.502870669309608	60
Random	0.877774156682289	60
Sampled	0.51538983713363	60
Random	0.893006772269013	60
Sampled	0.661469404286633	60
Random	0.859117682466251	60
Sampled	0.523961599535198	60
Random	0.683403790236145	60
Sampled	0.579388837167252	60
Random	0.498080499449866	60
Sampled	0.539037266988249	60
Random	0.462728117862061	60
Sampled	0.583173944407742	60
Random	0.825466054488873	60
Sampled	0.580576729864465	60
Random	0.715139684954029	60
Sampled	0.495394891821636	60
Random	0.89187068653476	60
Sampled	0.543553629424943	60
Random	0.722567160335703	60
Sampled	0.526551690138059	60
Random	0.83593261448527	60
Sampled	0.651115681118086	60
Random	0.952300550786884	60
Sampled	0.626929704222416	60
Random	0.655877926000583	60
Sampled	0.590232650059562	60
Random	0.649927684164161	60
Sampled	0.498127840846665	60
Random	0.830093827539952	60
Sampled	0.591855904549485	60
Random	0.671350638341605	60
Sampled	0.499548246057301	60
Random	0.935906330827858	60
Sampled	0.5628227977002	60
Random	0.640743672574829	60
Sampled	0.597957864858547	60
Random	0.686571969475707	60
Sampled	0.571879319387269	60
Random	0.613608260839973	60
Sampled	0.590791801030376	60
Random	0.893369896322453	60
Sampled	0.538482772752322	60
Random	0.4400817873137	60
Sampled	0.684337513773405	60
Random	0.845756319768448	60
Sampled	0.524640832706505	60
Random	1.00574153097812	60
Sampled	0.582799635456109	60
Random	0.671935608605968	60
Sampled	0.4907295223632	60
Random	0.643292994172628	60
Sampled	0.566871802613053	60
Random	0.465811255151593	60
Sampled	0.687256840541256	60
Random	0.853435025961174	60
Sampled	0.603426613237122	60
Random	0.643063505824186	60
Sampled	0.533461800838499	60
Random	0.52162248762111	60
Sampled	0.58649652316027	60
Random	0.590217743524077	60
Sampled	0.610638271246417	60
Random	0.836196519269551	60
Sampled	0.554540818905002	60
Random	0.743507354164437	60
Sampled	0.540453249494919	60
Random	0.892838837794727	60
Sampled	0.710585376831694	60
Random	0.574755875057489	60
Sampled	0.59489417699175	60
Random	0.938322929809994	60
Sampled	0.569175921233363	60
Random	0.525822691006941	60
Sampled	0.565656199448976	60
Random	0.607416928966873	60
Sampled	0.500123913387989	60
Random	0.641432169846152	60
Sampled	0.638193282559516	60
Random	0.509185453595624	60
Sampled	0.557161293041211	60
Random	0.534697339828127	60
Sampled	0.548692041257001	60
Random	0.692261827733081	60
Sampled	0.539911071922965	60
Random	0.822077988473752	60
Sampled	0.592507856175171	60
Random	0.645038873127219	60
Sampled	0.638062804040023	60
Random	0.582530793213244	60
Sampled	0.56002660548454	60
Random	0.584556784857426	60
Sampled	0.664585834244416	60
Random	0.953916246117332	60
Sampled	0.58947354971122	60
Random	0.596948703243414	60
Sampled	0.580031686316385	60
Random	0.550308862674066	60
Sampled	0.486008654870314	60
Random	0.861672068660784	60
Sampled	0.48193644934063	60
Random	0.702920678315079	60
Sampled	0.460266569450516	60
Random	0.541750213486063	60
Sampled	0.564802916690199	60
Random	0.835426775754643	60
Sampled	0.644190044946045	60
Random	0.893110627222704	60
Sampled	0.612274042162288	60
Random	0.668517391851951	60
Sampled	0.546333765550827	60
Random	0.806188118601756	60
Sampled	0.520892020503405	60
Random	0.741059112860608	60
Sampled	0.570176810956459	60
Random	0.502259677604379	60
Sampled	0.539224155978356	60
Random	0.976986010928489	60
Sampled	0.529097752925192	60
Random	0.618394426675017	60
Sampled	0.451974794247932	60
Random	0.654406806281596	60
Sampled	0.496631309005688	60
Random	1.00695098608029	60
Sampled	0.520328892266076	60
Random	0.548534390087162	60
Sampled	0.562583429808564	60
Random	0.598755661924428	60
Sampled	0.548588217708349	60
Random	0.831921964854358	60
Sampled	0.533994686738445	60
Random	1.15069423796136	60
Sampled	0.616356642210295	60
Random	0.653174580072531	60
Sampled	0.535436978456975	60
Random	0.703102494067736	60
Sampled	0.611157696923449	60
Random	0.616624293314999	60
Sampled	0.6795562422558	60
Random	0.685393666872026	60
Sampled	0.522307169344182	60
Random	0.888645883724406	60
Sampled	0.495511938355277	60
Random	0.745766333301774	60
Sampled	0.57532623887289	60
Random	0.598761792363612	60
Sampled	0.609072080702036	60
Random	0.986420581043699	60
Sampled	0.507657754447547	60
Random	0.819404905041175	60
Sampled	0.552420728561768	60
Random	0.894122268661091	60
Sampled	0.581838529316823	60
Random	0.974886489126376	60
Sampled	0.587127185082313	60
Random	0.999243840769949	60
Sampled	0.564099820844925	60
Random	0.81543752993077	60
Sampled	0.615068501782039	60
Random	0.815742292345687	60
Sampled	0.594673561117745	60
Random	1.01727712794117	60
Sampled	0.522564419635072	60
Random	0.795185050229895	60
Sampled	0.722277316158357	60
Random	0.639364255807477	60
Sampled	0.644971159219581	60
Random	0.903480047393456	60
Sampled	0.577035120261189	60
Random	0.57426644521756	60
Sampled	0.614959159593789	60
Random	0.552858361291902	60
Sampled	0.556868086000897	60
Random	1.133243838142	60
Sampled	0.655070490084878	60
Random	0.744428661021177	60
Sampled	0.51083563331761	60
Random	0.900994468291397	60
Sampled	0.602588257555843	60
Random	0.506562122529458	60
Sampled	0.64964455816469	60
Random	0.717743460675128	60
Sampled	0.579134235831329	60
Random	0.581560524500983	60
Sampled	0.489357661532385	60
Random	0.78083725171903	60
Sampled	0.499270266798751	60
Random	0.645341637999057	60
Sampled	0.537273853414454	60
Random	0.81587945560843	60
Sampled	0.605867215383655	60
Random	0.720387860221077	60
Sampled	0.619689693575086	60
Random	0.588723024905514	60
Sampled	0.605731093396064	60
Random	0.519031644228116	60
Sampled	0.558666108158899	60
Random	0.573754698476917	60
Sampled	0.599173889770145	60
Random	0.557038397417484	60
Sampled	0.550777321607698	60
Random	0.873956625771907	60
Sampled	0.588397705086289	60
Random	0.697899869081381	60
Sampled	0.55353541328582	60
Random	0.781073587944352	60
Sampled	0.558036125482945	60
Random	0.908705752058908	60
Sampled	0.56570403303971	60
Random	0.723403446561385	60
Sampled	0.557159530351135	60
Random	0.644102242371416	60
Sampled	0.518988032347705	60
Random	0.69686704345232	60
Sampled	0.532633459978739	60
Random	0.810722258102354	60
Sampled	0.511275456723426	60
Random	0.680702578611412	60
Sampled	0.571037633322302	60
Random	0.609742078260797	60
Sampled	0.56191541330841	60
Random	0.539620862870309	60
Sampled	0.520588688291067	60
Random	0.815785341975875	60
Sampled	0.485725707215828	60
Random	0.940304432914915	60
Sampled	0.650757904822408	60
Random	0.587497571566347	60
Sampled	0.53276408395214	60
Random	0.556080781241808	60
Sampled	0.5543366402983	60
Random	0.948505601038005	60
Sampled	0.562139413389254	60
Random	0.583338880167559	60
Sampled	0.682262376825274	60
Random	1.00847351593128	60
Sampled	0.647343673805362	60
Random	0.922346878610488	60
Sampled	0.648582440775246	60
Random	1.05958974903036	60
Sampled	0.587150729818283	60
Random	0.612168593747699	60
Sampled	0.588822202647415	60
Random	0.59760329772544	60
Sampled	0.612303435669422	60
Random	0.759126570261189	60
Sampled	0.500749128322482	60
Random	0.684440289459793	60
Sampled	0.559701312059674	60
Random	0.891904005364625	60
Sampled	0.602717308188545	60
Random	0.83139234800751	60
Sampled	0.583093371063719	60
Random	0.70107819866127	60
Sampled	0.586724397701311	60
Random	0.842093302864418	60
Sampled	0.543287102382407	60
Random	0.672670188991436	60
Sampled	0.54692626961155	60
Random	0.836296687620496	60
Sampled	0.573265384923406	60
Random	0.838105637629263	60
Sampled	0.503275070030069	60
Random	0.740434878861935	60
Sampled	0.569972958034718	60
Random	0.57639587704901	60
Sampled	0.610463228819095	60
Random	0.999227106196801	60
Sampled	0.640321975247013	60
Random	0.849004600907508	60
Sampled	0.608449896071447	60
Random	0.558706844600944	60
Sampled	0.526768307700283	60
Random	0.641585032828432	60
Sampled	0.522545186618209	60
Random	0.801787764306737	60
Sampled	0.545079691636164	60
Random	0.674830595726109	60
Sampled	0.648174902011584	60
Random	0.73709766758472	60
Sampled	0.575961281893548	60
Random	0.690712427410294	60
Sampled	0.559761318245833	60
Random	0.61856247069513	60
Sampled	0.475366745158716	60
Random	0.620185967732972	60
Sampled	0.543733829215144	60
Random	0.539630386946744	60
Sampled	0.575354960508493	60
Random	0.90182941680129	60
Sampled	0.598930497688048	60
Random	0.614528842086139	60
Sampled	0.546955524050385	60
Random	0.983269399746065	60
Sampled	0.477232807757727	60
Random	0.785356939490179	60
Sampled	0.508916305376397	60
Random	0.721629490823387	60
Sampled	0.525575519086005	60
Random	0.64333920895903	60
Sampled	0.615643001085569	60
Random	0.642256177369448	60
Sampled	0.597631062862059	60
Random	0.461650450367038	60
Sampled	0.497311618024664	60
Random	0.670206075182347	60
Sampled	0.615356278726049	60
Random	0.677189625340281	60
Sampled	0.597109281570944	60
Random	0.676043669391008	60
Sampled	0.540237153664647	60
Random	1.03107462745842	60
Sampled	0.635410988676029	60
Random	0.68733231908776	60
Sampled	0.605792061961735	60
Random	0.719937426721776	60
Sampled	0.63912894077668	60
Random	0.661925944069278	60
Sampled	0.547558444859047	60
Random	0.973969649422936	60
Sampled	0.542090047291002	60
Random	0.703070283997686	60
Sampled	0.590227746941372	60
Random	0.96368067836893	60
Sampled	0.462852130382653	60
Random	0.486262345509186	60
Sampled	0.585631344506659	60
Random	0.595321373249555	60
Sampled	0.515509366024123	60
Random	0.658258477862201	60
Sampled	0.603841000667286	60
Random	0.581887230672991	60
Sampled	0.617479956932814	60
Random	0.906077747059884	60
Sampled	0.576407912349139	60
Random	0.719825099412063	60
Sampled	0.641819953244609	60
Random	0.582764080070514	60
Sampled	0.598713107218348	60
Random	0.861286892088702	60
Sampled	0.543649892558602	60
Random	0.636223131329078	60
Sampled	0.51242639696474	60
Random	0.623796931855531	60
Sampled	0.545911648640624	60
Random	0.572525228951743	60
Sampled	0.514824317876531	60
Random	0.848091170849899	60
Sampled	0.505386674354261	60
Random	0.904450463513818	60
Sampled	0.533381437969842	60
Random	0.66595658785675	60
Sampled	0.563487642605152	60
Random	0.701519050720426	60
Sampled	0.533106303879367	60
Random	0.81905146439932	60
Sampled	0.538108053816456	60
Random	0.915258008767521	60
Sampled	0.582435635130709	60
Random	0.656965784146165	60
Sampled	0.543733545754839	60
Random	0.742011262396179	60
Sampled	0.505287577683229	60
Random	0.788066414917584	60
Sampled	0.646350367081051	60
Random	0.858771713559081	60
Sampled	0.603495134859054	60
Random	0.569767339800416	60
Sampled	0.613727972333624	60
Random	0.90500561316618	60
Sampled	0.564156809522555	60
Random	0.893016651247447	60
Sampled	0.519072982392507	60
Random	0.517244357661257	60
Sampled	0.532728184850992	60
Random	0.543830316868921	60
Sampled	0.504985790393016	60
Random	0.843449167377529	60
Sampled	0.493696825398476	60
Random	0.761313181418048	60
Sampled	0.560500273982549	60
Random	0.659677430108024	60
Sampled	0.568204506315568	60
Random	0.603444282743677	60
Sampled	0.609727328313786	60
Random	0.723905730163698	60
Sampled	0.48546168304999	60
Random	0.792701175033521	60
Sampled	0.61334388104984	60
Random	0.736814542384857	60
Sampled	0.634402609330635	60
Random	0.521900174405688	60
Sampled	0.550609090134746	60
Random	0.684148184131669	60
Sampled	0.569102131334236	60
Random	0.737356240797998	60
Sampled	0.58394815923044	60
Random	0.77278403105592	60
Sampled	0.565320039285519	60
Random	0.627356933951566	60
Sampled	0.597618920473552	60
Random	0.509744285006386	60
Sampled	0.570169989813035	60
Random	0.917563209035511	60
Sampled	0.534750172666922	60
Random	0.835255032293368	60
Sampled	0.733011676805746	60
Random	0.932859131464081	60
Sampled	0.536583861347874	60
Random	0.640278906089791	60
Sampled	0.57476364861468	60
Random	1.00719371970782	60
Sampled	0.515467561483577	60
Random	0.801185226894969	60
Sampled	0.553613257380511	60
Random	0.584190867254667	60
Sampled	0.517018052554804	60
Random	0.946856701499022	60
Sampled	0.479384447436615	60
Random	0.634079566088274	60
Sampled	0.610989881457032	60
Random	0.602870503471731	60
Sampled	0.640810945466016	60
Random	0.985094480083056	60
Sampled	0.574589163832428	60
Random	0.479607953647692	60
Sampled	0.437855475144839	60
Random	0.741221379226118	60
Sampled	0.582317759276	60
Random	0.830332249283905	60
Sampled	0.62528320333621	60
Random	0.800269409368984	60
Sampled	0.586810478707894	60
Random	0.606946021610102	60
Sampled	0.700462547887835	60
Random	1.05248048901577	60
Sampled	0.553367661406091	60
Random	0.677502871148576	60
Sampled	0.524834189613443	60
Random	0.522946006911947	60
Sampled	0.645008304767703	60
Random	0.677049082739237	60
Sampled	0.556777673784457	60
Random	0.670623467838762	60
Sampled	0.531225214349937	60
Random	0.581284126550946	60
Sampled	0.627821946655804	60
Random	0.868087793882457	60
Sampled	0.497273022741647	60
Random	0.610924833654113	60
Sampled	0.57856199013085	60
Random	0.588461246513435	60
Sampled	0.579277090168654	60
Random	0.64666546465542	60
Sampled	0.475309559661531	60
Random	0.536729436053128	60
Sampled	0.564687491837077	60
Random	0.902753755884252	60
Sampled	0.652069788925313	60
Random	0.969920760154772	60
Sampled	0.499626705405127	60
Random	0.82537409303845	60
Sampled	0.545779540016117	60
Random	0.653454192932612	60
Sampled	0.59844278253471	60
Random	0.733276577093977	60
Sampled	0.471641685065488	60
Random	0.641098988819697	60
Sampled	0.569153173567072	60
Random	0.747072868927045	60
Sampled	0.548239958567597	60
Random	0.819671960103774	60
Sampled	0.591039617044196	60
Random	0.705754192080647	60
Sampled	0.593892788595437	60
Random	0.781590607260212	60
Sampled	0.563882614561191	60
Random	0.675919034417439	60
Sampled	0.572422945481479	60
Random	0.681256282220766	60
Sampled	0.568247187076432	60
Random	0.920862759090097	60
Sampled	0.571697736574	60
Random	0.819360296618331	60
Sampled	0.618657399679948	60
Random	0.703562080821034	60
Sampled	0.588093162321627	60
Random	0.602557208345075	60
Sampled	0.567178489334016	60
Random	0.588492871457231	60
Sampled	0.604983700561882	60
Random	0.497203680491946	60
Sampled	0.570735051725754	60
Random	0.929646861906814	60
Sampled	0.514554403591683	60
Random	0.433195110783395	60
Sampled	0.53606320984666	60
Random	0.889235998357486	60
Sampled	0.665083292967747	60
Random	0.936941197594653	60
Sampled	0.529990933665519	60
Random	0.829581879752622	60
Sampled	0.570862563603004	60
Random	0.846964075281236	60
Sampled	0.5356843307714	60
Random	0.59127750135201	60
Sampled	0.507669965797845	60
Random	0.80926970679338	60
Sampled	0.562157434119186	60
Random	0.764661752330324	60
Sampled	0.668270668911972	60
Random	0.72251842894716	60
Sampled	0.58548701440898	60
Random	0.671690004065304	60
Sampled	0.575126103874832	60
Random	0.884518428257534	60
Sampled	0.633224122663747	60
Random	0.708280174796401	60
Sampled	0.573096226412157	60
Random	0.999443221297915	60
Sampled	0.545449641414333	60
Random	0.816611554692123	60
Sampled	0.559590842759885	60
Random	0.457652551706585	60
Sampled	0.639520544610331	60
Random	0.507503592239292	60
Sampled	0.566571342624593	60
Random	0.642379249628444	60
Sampled	0.511073753441554	60
Random	0.727912887749556	60
Sampled	0.555055491990024	60
Random	0.630512374685886	60
Sampled	0.518463578690197	60
Random	0.557227507584224	60
Sampled	0.531549442344627	60
Random	0.662057321331556	60
Sampled	0.59463930172565	60
Random	0.955884607358888	60
Sampled	0.583728991732954	60
Random	0.67468470134844	60
Sampled	0.577170649947987	60
Random	0.957373412967451	60
Sampled	0.551791731890865	60
Random	0.606438258506441	60
Sampled	0.519237706050454	60
Random	0.576402518500205	60
Sampled	0.505132231137369	60
Random	0.540077394681219	60
Sampled	0.523322473912971	60
Random	0.858578054008516	60
Sampled	0.496890416567281	60
Random	0.705222604962207	60
Sampled	0.628682988404296	60
Random	0.705302401024393	60
Sampled	0.662445202974542	60
Random	0.722440648077429	60
Sampled	0.487628091413279	60
Random	0.729299377675505	60
Sampled	0.54406853024025	60
Random	0.93818407178273	60
Sampled	0.582890044800452	60
Random	0.905535465452225	60
Sampled	0.61833706083531	60
Random	0.908408164918695	60
Sampled	0.699778978035344	60
Random	0.961791325753605	60
Sampled	0.540917027116383	60
Random	0.542068598832685	60
Sampled	0.608337594102449	60
Random	0.946980637448362	60
Sampled	0.527403031504846	60
Random	0.887395835511929	60
Sampled	0.612611282665981	60
Random	0.47684063970043	60
Sampled	0.55489550950231	60
Random	0.557484764530337	60
Sampled	0.512392813687635	60
Random	0.90300510691293	60
Sampled	0.599269279532188	60
Random	0.550896000342901	60
Sampled	0.572344978436511	60
Random	0.778447615770454	60
Sampled	0.580610684800648	60
Random	1.01326105676603	60
Sampled	0.568550486324977	60
Random	0.992165977710454	60
Sampled	0.473464857090013	60
Random	0.816600250742909	60
Sampled	0.574486363887644	60
Random	0.81736836968552	60
Sampled	0.528042312534968	60
Random	0.85044647640809	60
Sampled	0.594850682127241	60
Random	0.765519916002708	60
Sampled	0.608043766731056	60
Random	0.663713834318937	60
Sampled	0.577947029447983	60
Random	0.656781566881054	60
Sampled	0.606552371163272	60
Random	0.5333635020923	60
Sampled	0.656534297058628	60
Random	0.764984217816398	60
Sampled	0.545819514925308	60
Random	0.743547138242709	60
Sampled	0.640671422608372	60
Random	1.12221213759628	60
Sampled	0.552799767005569	60
Random	0.741802348335763	60
Sampled	0.575008025446764	60
Random	0.680802402846049	60
Sampled	0.568194727755462	60
Random	0.698243729746115	60
Sampled	0.531854514869067	60
Random	0.579779196938285	60
Sampled	0.599614293829491	60
Random	0.80148858039826	60
Sampled	0.644740294253985	60
Random	0.5157463337692	60
Sampled	0.549132931086967	60
Random	0.973904245417393	60
Sampled	0.529850302728734	60
Random	0.505252630259152	60
Sampled	0.567938575448614	60
Random	0.512013078901089	60
Sampled	0.590383658957778	60
Random	0.806278415141277	60
Sampled	0.664632419592783	60
Random	0.624330163498762	60
Sampled	0.581300219354087	60
Random	0.599352286243061	60
Sampled	0.606263032285475	60
Random	0.927153389109793	60
Sampled	0.576883259697051	60
Random	0.651090376182173	60
Sampled	0.504475047240722	60
Random	0.773679686683922	60
Sampled	0.545666260271017	60
Random	0.641307355336678	60
Sampled	0.538002531944018	60
Random	0.597786018885068	60
Sampled	0.58997029974363	60
Random	0.735704358355132	60
Sampled	0.519079819303045	60
Random	0.73757002841708	60
Sampled	0.623566504206034	60
Random	0.870680197663051	60
Sampled	0.57948976456196	60
Random	0.703575711569711	60
Sampled	0.568207842089834	60
Random	0.671108266760488	60
Sampled	0.58286587318709	60
Random	0.593834279762123	60
Sampled	0.534315339271362	60
Random	0.590721869023304	60
Sampled	0.507007155753207	60
Random	1.04981122279215	60
Sampled	0.630920285112541	60
Random	0.760270646052658	60
Sampled	0.530086021869865	60
Random	0.641432691359136	60
Sampled	0.467524812141213	60
Random	0.677548927783783	60
Sampled	0.477841574500462	60
Random	1.04081290186889	60
Sampled	0.580462235059158	60
Random	0.572789522765672	60
Sampled	0.614282439708118	60
Random	0.830761919168751	60
Sampled	0.626050906390617	60
Random	0.708509478067143	60
Sampled	0.568000089785772	60
Random	0.945117249259507	60
Sampled	0.6003493457251	60
Random	0.848359857971365	60
Sampled	0.60558533942979	60
Random	0.908147796546092	60
Sampled	0.585244848081536	60
Random	0.599398678761429	60
Sampled	0.527424998312892	60
Random	0.547077584132581	60
Sampled	0.579450960564792	60
Random	0.650507576933397	60
Sampled	0.577804117012982	60
Random	0.809729035723621	60
Sampled	0.573534204714465	60
Random	0.543520414156948	60
Sampled	0.547310106900533	60
Random	0.88363657540501	60
Sampled	0.656622621336195	60
Random	0.744584672557648	60
Sampled	0.570863166127008	60
Random	0.836281307256911	60
Sampled	0.59183289852042	60
Random	0.574845378067466	60
Sampled	0.567007076320014	60
Random	0.944346971337454	60
Sampled	0.615381245199957	60
Random	0.911642981146598	60
Sampled	0.566572365201623	60
Random	0.692934395655644	60
Sampled	0.570988169486423	60
Random	0.701101968370399	60
Sampled	0.510326455427252	60
Random	0.684397092715508	60
Sampled	0.567387632710334	60
Random	0.871714534347434	60
Sampled	0.62399215875819	60
Random	0.644286771787073	60
Sampled	0.54336367870315	60
Random	0.562756212417853	60
Sampled	0.583440425840124	60
Random	0.546961733525203	60
Sampled	0.496149512701173	60
Random	0.713064748590058	60
Sampled	0.578129341825484	60
Random	0.843288328937737	60
Sampled	0.642285103825399	60
Random	0.877985603304706	60
Sampled	0.476160547243581	60
Random	0.600785076532801	60
Sampled	0.613054134289111	60
Random	1.19341581826337	60
Sampled	0.583461940481535	60
Random	0.935015328598075	60
Sampled	0.57663628750486	60
Random	0.562548292659814	60
Sampled	0.589113251422982	60
Random	0.927286647812909	60
Sampled	0.569754187413119	60
Random	0.607558925371161	60
Sampled	0.594548866846723	60
Random	0.728615431477461	60
Sampled	0.511740533080728	60
Random	0.645558359089793	60
Sampled	0.483285192192691	60
Random	0.55451985961939	60
Sampled	0.560964671318702	60
Random	0.679856588223076	60
Sampled	0.582794787386852	60
Random	0.735515142603669	60
Sampled	0.576172593819051	60
Random	0.626897096432186	60
Sampled	0.514429301855302	60
Random	0.793091765699062	60
Sampled	0.582034896800727	60
Random	0.717432603543243	60
Sampled	0.66542525883006	60
Random	0.792990169253658	60
Sampled	0.543097441716253	60
Random	0.509606766683296	60
Sampled	0.600971996920581	60
Random	0.679762023966974	60
Sampled	0.476894196549782	60
Random	0.932326286318284	60
Sampled	0.640439441081027	60
Random	0.525294074150944	60
Sampled	0.547326842552708	60
Random	1.02512324163735	60
Sampled	0.560087147150089	60
Random	0.928110020760033	60
Sampled	0.490454972054467	60
Random	0.528521208853112	60
Sampled	0.615883758665068	60
Random	0.593374727985578	60
Sampled	0.572732648811821	60
Random	0.573460331187608	60
Sampled	0.57486159280788	60
Random	0.858648175257166	60
Sampled	0.523042971308683	60
Random	0.67271034354209	60
Sampled	0.605273585139961	60
Random	0.592056471310128	60
Sampled	0.571062311268598	60
Random	0.820330026376514	60
Sampled	0.591983094719854	60
Random	0.642569349062988	60
Sampled	0.65672010461192	60
Random	0.919811008614414	60
Sampled	0.568424869563377	60
Random	0.977159825213288	60
Sampled	0.561488480586283	60
Random	0.717574427787216	60
Sampled	0.505792564217872	60
Random	0.790464114697828	60
Sampled	0.528267552277973	60
Random	0.802613309529742	60
Sampled	0.484600232002575	60
Random	0.744810159202376	60
Sampled	0.534254523170694	60
Random	0.553526061586364	60
Sampled	0.547876343065689	60
Random	0.832727991099387	60
Sampled	0.543883713440892	60
Random	0.744980387652347	60
Sampled	0.609406907670753	60
Random	0.67137308601519	60
Sampled	0.538195684769568	60
Random	0.601047014978322	60
Sampled	0.611984690882044	60
Random	0.577908313437651	60
Sampled	0.542105988105878	60
Random	0.699554062253099	60
Sampled	0.594194894553855	60
Random	0.452102422203778	60
Sampled	0.538427138096265	60
Random	0.801528169085949	60
Sampled	0.550117969260209	60
Random	1.09058741868825	60
Sampled	0.592601925086343	60
Random	0.602306128939581	60
Sampled	0.532437531066048	60
Random	0.765948333399621	60
Sampled	0.57812096919921	60
Random	0.580923059136534	60
Sampled	0.513972535952435	60
Random	0.624674017760665	60
Sampled	0.521918105412834	60
Random	0.535944635767262	60
Sampled	0.624245352476464	60
Random	0.650398075945417	60
Sampled	0.544032796812158	60
Random	0.772142536752715	60
Sampled	0.490181362425686	60
Random	0.508688026766095	60
Sampled	0.563156007271449	60
Random	0.718348913537064	60
Sampled	0.685114387962282	60
Random	0.823476396304595	60
Sampled	0.488625146141791	60
Random	0.754738772046274	60
Sampled	0.563001398502797	60
Random	0.603893848934369	60
Sampled	0.623863754873729	60
Random	0.702527843087631	60
Sampled	0.50387432769944	60
Random	0.997223347609221	60
Sampled	0.615044543058453	60
Random	0.61288103155218	60
Sampled	0.615119563702135	60
Random	0.589226553075604	60
Sampled	0.523890731397244	60
Random	0.599871534100853	60
Sampled	0.589052914992235	60
Random	0.654589328100476	60
Sampled	0.492300031668136	60
Random	0.660461615079754	60
Sampled	0.595995634735928	60
Random	0.536919802998226	60
Sampled	0.690366250164169	60
Random	0.612021973217727	60
Sampled	0.577512496257771	60
Random	0.588107886204343	60
Sampled	0.507738061760108	60
Random	0.492352698229851	60
Sampled	0.51337778315387	60
Random	0.516267281937511	60
Sampled	0.537857396980641	60
Random	0.593793923259731	60
Sampled	0.543887337486304	60
Random	0.886702686189542	60
Sampled	0.549637577501023	60
Random	0.541761288094395	60
Sampled	0.640391016073188	60
Random	0.962768832464006	60
Sampled	0.574440059321015	60
Random	0.600966080627037	60
Sampled	0.643455325518035	60
Random	0.886683542150811	60
Sampled	0.62217574231436	60
Random	0.688382692265663	60
Sampled	0.547587306806881	60
Random	0.975238733288292	60
Sampled	0.59303648652296	60
Random	0.945636600927835	60
Sampled	0.587303398435296	60
Random	0.771340605410315	60
Sampled	0.574809822030321	60
Random	0.945076781802357	60
Sampled	0.527506043124182	60
Random	0.748234007072728	60
Sampled	0.579520011681559	60
Random	0.41996368639056	60
Sampled	0.580017977633735	60
Random	0.626309228694947	60
Sampled	0.576802592180162	60
Random	0.712375854344472	60
Sampled	0.55058315186658	60
Random	0.625348035809363	60
Sampled	0.564858165005903	60
Random	1.03105691399321	60
Sampled	0.58728838750691	60
Random	0.663089787139898	60
Sampled	0.51022308899477	60
Random	0.59479573919522	60
Sampled	0.575124527549713	60
Random	0.517994777296572	60
Sampled	0.612313334593344	60
Random	0.679017874354324	60
Sampled	0.527258788691699	60
Random	0.447880464166507	60
Sampled	0.526576035976282	60
Random	0.658453983704343	60
Sampled	0.566025973789765	60
Random	0.540562366427684	60
Sampled	0.561480297848824	60
Random	0.675627489046269	60
Sampled	0.62642889085589	60
Random	0.54518389181283	60
Sampled	0.541182435234739	60
Random	0.675098239636588	60
Sampled	0.512128234334298	60
Random	1.06249583493747	60
Sampled	0.575489139141273	60
Random	0.508407644609787	60
Sampled	0.524101796779417	60
Random	0.558765750501351	60
Sampled	0.486932170258379	60
Random	1.1078454376405	60
Sampled	0.520526411559082	60
Random	0.498110107673583	60
Sampled	0.524442375975829	60
Random	0.503245984910211	60
Sampled	0.5898208338302	60
Random	0.841533194543608	60
Sampled	0.620252721086815	60
Random	0.699431820351577	60
Sampled	0.633983364560697	60
Random	0.879389449755393	60
Sampled	0.52866365554151	60
Random	0.630004611557249	60
Sampled	0.527012417009547	60
Random	0.475896178394911	60
Sampled	0.554128691802778	60
Random	0.652079055603589	60
Sampled	0.712629638256373	60
Random	0.597555305593772	60
Sampled	0.54494978895264	60
Random	0.827668708795182	60
Sampled	0.539736049502331	60
Random	0.850032585565246	60
Sampled	0.597101927609717	60
Random	0.651987079907555	60
Sampled	0.671862353765314	60
Random	0.542226372462917	60
Sampled	0.589681756623804	60
Random	0.816950077613613	60
Sampled	0.514724162208903	60
Random	0.821815922495681	60
Sampled	0.601038335754774	60
Random	0.819291012476413	60
Sampled	0.470616393413234	60
Random	0.734930673710131	60
Sampled	0.670710482647989	60
Random	0.476949849258969	60
Sampled	0.583748561602711	60
Random	0.818162532433065	60
Sampled	0.582080026603963	60
Random	0.501696418154325	60
Sampled	0.576306568077655	60
Random	0.751023275052875	60
Sampled	0.596457172694746	60
Random	1.03373290234971	60
Sampled	0.638433583431118	60
Random	0.637682880829066	60
Sampled	0.572921340393684	60
Random	0.534294008836556	60
Sampled	0.584167214567905	60
Random	0.644146519992306	60
Sampled	0.509611172330936	60
Random	0.718168669751155	60
Sampled	0.4765189074145	60
Random	0.742458227441054	60
Sampled	0.511650861573189	60
Random	1.01032099877608	60
Sampled	0.551560168461818	60
Random	0.625399102093213	60
Sampled	0.563755347643984	60
Random	1.05425363180157	60
Sampled	0.754215810686605	60
Random	0.838503885796994	60
Sampled	0.557759343705307	60
Random	0.469972192941213	60
Sampled	0.685302978939448	60
Random	0.607040825910953	60
Sampled	0.582375286596369	60
Random	0.852940029988142	60
Sampled	0.58029922962042	60
Random	0.687368505679191	60
Sampled	0.545560013325688	60
Random	0.892844979370996	60
Sampled	0.59359588596805	60
Random	0.440915086218341	60
Sampled	0.49818985292254	60
Random	0.738676107353947	60
Sampled	0.570091289130985	60
Random	0.919473684249948	60
Sampled	0.577511984169981	60
Random	0.614473690166115	60
Sampled	0.662977513690494	60
Random	0.616642503264967	60
Sampled	0.659567805556794	60
Random	0.606110427818381	60
Sampled	0.545537037531423	60
Random	0.777705866738888	60
Sampled	0.494192617098466	60
Random	0.582182599451702	60
Sampled	0.555983926782598	60
Random	0.922976906913346	60
Sampled	0.58312281230797	60
Random	0.583643611756521	60
Sampled	0.652442654705192	60
Random	0.514411558830319	60
Sampled	0.61566596756172	60
Random	0.787997209218201	60
Sampled	0.500413015622458	60
Random	0.880210664264621	60
Sampled	0.62091248304501	60
Random	0.5489391912401	60
Sampled	0.54399264847675	60
Random	0.524457751041723	60
Sampled	0.697068125767201	60
Random	0.785494066772895	60
Sampled	0.55709165410025	60
Random	0.725024141922457	60
Sampled	0.5300660854994	60
Random	0.939532868933853	60
Sampled	0.534075481409988	60
Random	0.88352204940792	60
Sampled	0.564315677453504	60
Random	0.605187119390722	60
Sampled	0.539018907056603	60
Random	1.09030388977871	60
Sampled	0.53460713675212	60
Random	0.678543877741523	60
Sampled	0.543933712916072	60
Random	0.435137009482726	60
Sampled	0.646766177228444	60
Random	0.863917342057481	60
Sampled	0.584368698140602	60
Random	0.59562373670368	60
Sampled	0.597014875055255	60
Random	0.808497792307685	60
Sampled	0.595710815668248	60
Random	0.924517800367002	60
Sampled	0.480512208579477	60
Random	0.839354996621892	60
Sampled	0.591300163987674	60
Random	0.55877364334285	60
Sampled	0.558996370339301	60
Random	0.919503689594526	60
Sampled	0.546489243549891	60
Random	0.502345506014727	60
Sampled	0.641018850947419	60
Random	0.945158005770391	60
Sampled	0.591875331872098	60
Random	0.642534464957552	60
Sampled	0.596706567482362	60
Random	0.669329401013625	60
Sampled	0.522527072140203	60
Random	0.841967951816582	60
Sampled	0.678940265190986	60
Random	0.537077432627692	60
Sampled	0.59280414604684	60
Random	0.623267438087851	60
Sampled	0.565021847368187	60
Random	1.05668136533378	60
Sampled	0.635332569616136	60
Random	0.547856240782921	60
Sampled	0.681707579376201	60
Random	0.690644338051128	60
Sampled	0.547723619869143	60
Random	0.825989338771599	60
Sampled	0.580641662966038	60
[truncated: 16,001 more rows]
