# Supplementary material for: A branching model of lineage differentiation underpinning the neurogenic potential of enteric glia
Source: Nat Commun. 2023 Sep 22;14:5904. doi: 10.1038/s41467-023-41492-3 (PMC10516949; doi:10.1038/s41467-023-41492-3)
Supplement: Supplementary file 6 — Source Data [file 41467_2023_41492_MOESM6_ESM.zip › source_data/FigS2d_msd_neuronal_13_pcs.csv]

type	value	trajectoryStart
Sampled	0.495949252077296	60
Random	0.666036460905056	60
Sampled	0.578980770895559	60
Random	0.638527558498853	60
Sampled	0.673924143053638	60
Random	0.772664575618463	60
Sampled	0.58506668940019	60
Random	0.731001589289772	60
Sampled	0.577972184460896	60
Random	0.884489493071365	60
Sampled	0.561028676451144	60
Random	0.768523311124778	60
Sampled	0.640680780917258	60
Random	0.837751225505359	60
Sampled	0.60563993565251	60
Random	0.796946104424304	60
Sampled	0.575480291529015	60
Random	0.723888369577457	60
Sampled	0.592124711363537	60
Random	0.847350299348821	60
Sampled	0.566591125281311	60
Random	0.869137071467179	60
Sampled	0.544045699235843	60
Random	0.720250528366119	60
Sampled	0.561590600970866	60
Random	0.71715401527774	60
Sampled	0.527840490403429	60
Random	0.719824704837426	60
Sampled	0.603473689423029	60
Random	0.7768885566894	60
Sampled	0.571401331542147	60
Random	0.546554030383878	60
Sampled	0.582115051107258	60
Random	0.719721554697869	60
Sampled	0.52249988379797	60
Random	0.707794840164115	60
Sampled	0.597892222254686	60
Random	0.860590237930996	60
Sampled	0.555601229651283	60
Random	0.94889956849355	60
Sampled	0.510831226817711	60
Random	0.609219179054883	60
Sampled	0.613892360723582	60
Random	0.57898519874244	60
Sampled	0.491419652332361	60
Random	0.846010366168159	60
Sampled	0.607970710153749	60
Random	0.599896839906295	60
Sampled	0.519791602367519	60
Random	0.577221918680508	60
Sampled	0.593633539324509	60
Random	0.583191787789505	60
Sampled	0.729196470529261	60
Random	0.714174293310432	60
Sampled	0.637141195169553	60
Random	0.984351102513135	60
Sampled	0.611965790508022	60
Random	0.780285327996494	60
Sampled	0.625110856579846	60
Random	0.759243694051179	60
Sampled	0.526280483453615	60
Random	1.03005536090633	60
Sampled	0.605344151094391	60
Random	0.615078470945867	60
Sampled	0.601321502453878	60
Random	0.619170813953136	60
Sampled	0.628429924321296	60
Random	0.885324635540175	60
Sampled	0.628517210953926	60
Random	0.708393078068857	60
Sampled	0.556004979337399	60
Random	0.694699206754986	60
Sampled	0.523337655250297	60
Random	0.622970043294319	60
Sampled	0.566195479698302	60
Random	0.529418143777407	60
Sampled	0.612584286375914	60
Random	0.676565618821703	60
Sampled	0.541031631184192	60
Random	0.506788889712683	60
Sampled	0.568160548361016	60
Random	0.428834373380643	60
Sampled	0.669027850212946	60
Random	1.00099509296725	60
Sampled	0.627124893236536	60
Random	0.834347673023015	60
Sampled	0.548247074284041	60
Random	0.726111754276442	60
Sampled	0.618541923986296	60
Random	0.527400518700111	60
Sampled	0.613768406627749	60
Random	0.870851020299149	60
Sampled	0.659207199416631	60
Random	0.995882077093434	60
Sampled	0.585030445805799	60
Random	0.61024441418838	60
Sampled	0.603705923512965	60
Random	0.755409443083411	60
Sampled	0.503888108186958	60
Random	0.637368485293696	60
Sampled	0.593979381766854	60
Random	0.517871591399629	60
Sampled	0.556537518630118	60
Random	0.746744006319446	60
Sampled	0.506120252100122	60
Random	0.729529594956636	60
Sampled	0.572104698281717	60
Random	0.913772872082507	60
Sampled	0.615266274164227	60
Random	0.527988572141074	60
Sampled	0.547231669420045	60
Random	0.599861170514895	60
Sampled	0.601702771935552	60
Random	0.755256246443144	60
Sampled	0.57218615849605	60
Random	0.589811844666295	60
Sampled	0.656682736767761	60
Random	0.824318943247465	60
Sampled	0.552708665088264	60
Random	0.844103781635577	60
Sampled	0.556705590896033	60
Random	0.563121770232367	60
Sampled	0.64003812527194	60
Random	0.931536236763343	60
Sampled	0.534845484884194	60
Random	0.698384547963441	60
Sampled	0.588191783023418	60
Random	0.604877261661379	60
Sampled	0.527898450511774	60
Random	0.828063349172174	60
Sampled	0.568590972054462	60
Random	0.541770120645578	60
Sampled	0.571887715444058	60
Random	0.547996894205389	60
Sampled	0.575232203493262	60
Random	0.95468948154501	60
Sampled	0.600447426537474	60
Random	0.879454448693837	60
Sampled	0.515208104883465	60
Random	0.555332718806075	60
Sampled	0.551018071185364	60
Random	0.926386702145353	60
Sampled	0.654480833363025	60
Random	0.602238683574673	60
Sampled	0.623462902266264	60
Random	0.787612147516313	60
Sampled	0.683395238470917	60
Random	0.527074818455332	60
Sampled	0.62042819593437	60
Random	0.57028401917359	60
Sampled	0.50247325458168	60
Random	0.967033157745682	60
Sampled	0.555026231324941	60
Random	0.498863296743892	60
Sampled	0.553741586594896	60
Random	0.569204361782893	60
Sampled	0.5934303295476	60
Random	0.622723981359202	60
Sampled	0.604028377017103	60
Random	0.978206022717184	60
Sampled	0.48740491155785	60
Random	0.665225629924755	60
Sampled	0.528685801117185	60
Random	0.792209005359797	60
Sampled	0.497628094736551	60
Random	0.514879788572207	60
Sampled	0.584902942160666	60
Random	0.601276787290725	60
Sampled	0.662889011542191	60
Random	0.832554070468364	60
Sampled	0.637700786615453	60
Random	0.749853359655151	60
Sampled	0.594147254179533	60
Random	0.72287334235557	60
Sampled	0.585053947070286	60
Random	0.650755808277294	60
Sampled	0.623880450290962	60
Random	0.670453665517576	60
Sampled	0.530053306608833	60
Random	1.02157530991377	60
Sampled	0.548535742512855	60
Random	0.615424644445527	60
Sampled	0.630539274722824	60
Random	0.642438991929264	60
Sampled	0.546907124578485	60
Random	0.914830793235723	60
Sampled	0.55664886708049	60
Random	0.54865343440267	60
Sampled	0.574644027349136	60
Random	0.567327307746693	60
Sampled	0.732786964731172	60
Random	0.821989894081807	60
Sampled	0.614214623290612	60
Random	0.750430932345404	60
Sampled	0.514920734624878	60
Random	0.915753531314889	60
Sampled	0.623037107090274	60
Random	0.719782667722494	60
Sampled	0.579450571749318	60
Random	0.839488693898597	60
Sampled	0.615911780411334	60
Random	0.903936139353855	60
Sampled	0.567699560366717	60
Random	0.691891102510434	60
Sampled	0.591154198003391	60
Random	0.95633591257827	60
Sampled	0.522240687550036	60
Random	0.944320624448344	60
Sampled	0.629992518796514	60
Random	0.872145319107067	60
Sampled	0.533454550699913	60
Random	0.67535816934336	60
Sampled	0.50008430699838	60
Random	0.71162846376295	60
Sampled	0.489621587240515	60
Random	0.706822119230588	60
Sampled	0.685060167488629	60
Random	0.584684259859015	60
Sampled	0.499247799917818	60
Random	0.776715367815074	60
Sampled	0.664938639540526	60
Random	0.618261212861826	60
Sampled	0.592117668722771	60
Random	0.52627449968172	60
Sampled	0.539033609179986	60
Random	0.756251148644911	60
Sampled	0.594059171703669	60
Random	0.664022694666798	60
Sampled	0.4569193168156	60
Random	0.482990420625759	60
Sampled	0.591576871320218	60
Random	0.859340734823796	60
Sampled	0.591770701193513	60
Random	0.582707933389086	60
Sampled	0.633088459399978	60
Random	0.959043203029951	60
Sampled	0.626719605809067	60
Random	0.971443477382727	60
Sampled	0.635310335228131	60
Random	0.494562025234592	60
Sampled	0.588569599939152	60
Random	0.735004616866004	60
Sampled	0.558671025517607	60
Random	0.724904369336756	60
Sampled	0.589654896671929	60
Random	0.518774478299896	60
Sampled	0.473896956850016	60
Random	0.677327972544512	60
Sampled	0.723106241045656	60
Random	0.63435307385871	60
Sampled	0.615323458183547	60
Random	0.782730196901311	60
Sampled	0.602037420890916	60
Random	0.546527436684229	60
Sampled	0.552410908763963	60
Random	0.472057150296609	60
Sampled	0.580734831569301	60
Random	0.632310863792714	60
Sampled	0.590526359052456	60
Random	0.603258555269203	60
Sampled	0.571552015774924	60
Random	0.936573131148999	60
Sampled	0.538176926351185	60
Random	0.682667693060376	60
Sampled	0.615564135622407	60
Random	0.663167502324804	60
Sampled	0.550841620747883	60
Random	0.78334419982887	60
Sampled	0.613538318627764	60
Random	0.78206591181109	60
Sampled	0.550438177143222	60
Random	0.711550290900833	60
Sampled	0.54415619958885	60
Random	0.762736406182658	60
Sampled	0.561574219998976	60
Random	0.683778875562554	60
Sampled	0.609395174917998	60
Random	0.592241793106116	60
Sampled	0.556828422635527	60
Random	0.594911835987713	60
Sampled	0.599320539497063	60
Random	0.911188870607091	60
Sampled	0.559132866150075	60
Random	0.645905618639478	60
Sampled	0.573146755669202	60
Random	0.934877066802906	60
Sampled	0.545050251981205	60
Random	0.706301260738608	60
Sampled	0.560752901300331	60
Random	0.595709080490337	60
Sampled	0.568933414974506	60
Random	0.892477538061859	60
Sampled	0.492813170415697	60
Random	0.734255012909885	60
Sampled	0.666393949255349	60
Random	0.683957707232742	60
Sampled	0.569169896761508	60
Random	0.570800491576854	60
Sampled	0.580047372497457	60
Random	0.615747548409273	60
Sampled	0.505580588667142	60
Random	0.487419381816885	60
Sampled	0.496933137618993	60
Random	1.02698594014604	60
Sampled	0.588699438993941	60
Random	0.509785094745178	60
Sampled	0.539701981878137	60
Random	0.629246755680132	60
Sampled	0.556378735813459	60
Random	0.509133811571613	60
Sampled	0.544465332762274	60
Random	0.909882446228042	60
Sampled	0.503811071358626	60
Random	0.721350451190338	60
Sampled	0.589279733121155	60
Random	0.642001195801609	60
Sampled	0.564842870552232	60
Random	0.589522287751463	60
Sampled	0.574887516746523	60
Random	0.849201237752117	60
Sampled	0.569948859822199	60
Random	0.583275286808602	60
Sampled	0.520394678053541	60
Random	0.774781867274032	60
Sampled	0.625274034079724	60
Random	0.669045138100803	60
Sampled	0.568234439865653	60
Random	0.568315774457905	60
Sampled	0.607874587537526	60
Random	0.468330994684206	60
Sampled	0.689500739407803	60
Random	0.568541249566682	60
Sampled	0.529392547446894	60
Random	0.986792391883473	60
Sampled	0.581877699418442	60
Random	0.650060244542015	60
Sampled	0.546155936150924	60
Random	0.532420379661833	60
Sampled	0.537033649160357	60
Random	0.608152256287444	60
Sampled	0.661370773942666	60
Random	0.567211881424916	60
Sampled	0.465122198576424	60
Random	0.703024370849308	60
Sampled	0.554303965599989	60
Random	0.660453998996809	60
Sampled	0.657091640212136	60
Random	0.785508170942566	60
Sampled	0.565932402205176	60
Random	0.745905732721912	60
Sampled	0.650521027147706	60
Random	0.797824946747513	60
Sampled	0.539275164220685	60
Random	0.532337292283165	60
Sampled	0.689581987311543	60
Random	0.776470995964697	60
Sampled	0.56478918699119	60
Random	0.699974709472325	60
Sampled	0.541902739753002	60
Random	0.702080555176892	60
Sampled	0.602515051296268	60
Random	0.76389093915853	60
Sampled	0.656968466300545	60
Random	0.64646635017866	60
Sampled	0.529832741426239	60
Random	0.838289973171875	60
Sampled	0.579895677352313	60
Random	0.954179891487004	60
Sampled	0.599341368292361	60
Random	0.773291713821318	60
Sampled	0.559730966851476	60
Random	0.549311485964255	60
Sampled	0.499651559540464	60
Random	0.492959109329961	60
Sampled	0.544531025551969	60
Random	0.781884882819761	60
Sampled	0.531377897452669	60
Random	0.709380542512713	60
Sampled	0.605145902069129	60
Random	0.90431912280488	60
Sampled	0.560438318047698	60
Random	0.783782416035675	60
Sampled	0.556506651282488	60
Random	0.515015468180398	60
Sampled	0.595258680998229	60
Random	0.610121211638934	60
Sampled	0.627978381730713	60
Random	0.718029978842738	60
Sampled	0.687082619371803	60
Random	0.538746375219323	60
Sampled	0.522745562122163	60
Random	0.641850146029045	60
Sampled	0.510492014235788	60
Random	0.833426455587759	60
Sampled	0.568387421130616	60
Random	0.698339237122727	60
Sampled	0.609499825586137	60
Random	0.544461168003921	60
Sampled	0.555637013828951	60
Random	0.629875479850713	60
Sampled	0.496482478110836	60
Random	0.846310002026342	60
Sampled	0.566293488591747	60
Random	0.61629364246505	60
Sampled	0.561254164843932	60
Random	0.583713240404818	60
Sampled	0.551758089219927	60
Random	0.531102529771898	60
Sampled	0.56944258280841	60
Random	0.959984020754755	60
Sampled	0.60834229705854	60
Random	0.837631477499934	60
Sampled	0.492546281755178	60
Random	0.942622137895484	60
Sampled	0.640300582449018	60
Random	0.643285841915982	60
Sampled	0.52673079881963	60
Random	1.12596026523008	60
Sampled	0.671046844807667	60
Random	0.507474784531163	60
Sampled	0.569224697354176	60
Random	0.752329954753935	60
Sampled	0.531980782225918	60
Random	0.409196949679375	60
Sampled	0.553695565869161	60
Random	0.815711070227839	60
Sampled	0.539901597037379	60
Random	0.571045720724456	60
Sampled	0.593593353536257	60
Random	0.505977716630634	60
Sampled	0.582066697300628	60
Random	0.931492585283332	60
Sampled	0.53794159671032	60
Random	0.88825471145345	60
Sampled	0.622436868877434	60
Random	0.800436096796573	60
Sampled	0.592786257543759	60
Random	0.746323446970358	60
Sampled	0.574217860667586	60
Random	0.738628358809869	60
Sampled	0.493172611768082	60
Random	0.713783324631414	60
Sampled	0.518329289417322	60
Random	0.96817230294932	60
Sampled	0.527452686727481	60
Random	0.795585469314982	60
Sampled	0.641433948408886	60
Random	0.58062418190432	60
Sampled	0.547691184100716	60
Random	1.04711076235455	60
Sampled	0.517667002797713	60
Random	0.574870486994825	60
Sampled	0.571528092089623	60
Random	0.604644036295179	60
Sampled	0.605323901840413	60
Random	0.851847858949404	60
Sampled	0.61956120662686	60
Random	0.772551477429791	60
Sampled	0.559887768324472	60
Random	0.953985296546968	60
Sampled	0.592927685915119	60
Random	0.698460058489398	60
Sampled	0.602595235339472	60
Random	0.617359395335829	60
Sampled	0.535116095894977	60
Random	0.615491817610834	60
Sampled	0.665889329568218	60
Random	0.76303656893362	60
Sampled	0.497580377064882	60
Random	0.808719730525613	60
Sampled	0.552442322244472	60
Random	0.632622283656115	60
Sampled	0.55647610143053	60
Random	0.880992263183046	60
Sampled	0.591265424010111	60
Random	1.02548862103659	60
Sampled	0.541419682396525	60
Random	0.734913245880348	60
Sampled	0.520895874760853	60
Random	0.505998188829987	60
Sampled	0.56983831781796	60
Random	0.649207447869665	60
Sampled	0.63612455092993	60
Random	0.559171021891119	60
Sampled	0.690977428771651	60
Random	1.02082850288347	60
Sampled	0.650380437991453	60
Random	0.702289554359759	60
Sampled	0.531163950465849	60
Random	0.601014702767744	60
Sampled	0.551626444757391	60
Random	0.968624858222211	60
Sampled	0.585570294034204	60
Random	0.573885827533976	60
Sampled	0.546007537869401	60
Random	0.461375750846672	60
Sampled	0.665760092043943	60
Random	0.841702527469534	60
Sampled	0.544532345529002	60
Random	1.03434725448936	60
Sampled	0.540603395332538	60
Random	0.497537707644466	60
Sampled	0.563805852883913	60
Random	0.720071266416952	60
Sampled	0.52259464436664	60
Random	0.693478426346813	60
Sampled	0.603232171268783	60
Random	0.991469517900458	60
Sampled	0.583492293843407	60
Random	0.52983426072055	60
Sampled	0.573563959202258	60
Random	0.760957307571495	60
Sampled	0.565397842174905	60
Random	0.912715237352731	60
Sampled	0.612651795279002	60
Random	0.773786009352017	60
Sampled	0.613524690086258	60
Random	0.757304295607102	60
Sampled	0.648109039290032	60
Random	0.611775013196312	60
Sampled	0.585284785203796	60
Random	0.613759672478175	60
Sampled	0.604582836407739	60
Random	0.799469219895187	60
Sampled	0.55531333671641	60
Random	0.686548674507425	60
Sampled	0.451684449719308	60
Random	0.525511118634722	60
Sampled	0.595788162553181	60
Random	1.02345650104798	60
Sampled	0.555206034416537	60
Random	0.668024272558607	60
Sampled	0.649448644043811	60
Random	0.677830209359611	60
Sampled	0.591194539254038	60
Random	0.874498009426213	60
Sampled	0.572279828911266	60
Random	0.783467040766212	60
Sampled	0.619005890218708	60
Random	0.498735832995054	60
Sampled	0.608036331698926	60
Random	0.80079128707206	60
Sampled	0.584305060329339	60
Random	0.886835164138096	60
Sampled	0.64170692865375	60
Random	0.618536349220064	60
Sampled	0.515232857571536	60
Random	0.722720064827141	60
Sampled	0.54244315677509	60
Random	0.791844268150471	60
Sampled	0.476431415809994	60
Random	0.690623473961709	60
Sampled	0.533147453071628	60
Random	0.648029947009223	60
Sampled	0.539910682478467	60
Random	0.605996451508473	60
Sampled	0.660692725885953	60
Random	0.579306286812194	60
Sampled	0.530067791724228	60
Random	0.783451567498289	60
Sampled	0.582235848230837	60
Random	0.675577150840828	60
Sampled	0.554492215628242	60
Random	0.859653976134082	60
Sampled	0.634121240935007	60
Random	0.662791259213742	60
Sampled	0.560568886421304	60
Random	0.691131552077509	60
Sampled	0.599967434717567	60
Random	0.781243835432337	60
Sampled	0.535222989481173	60
Random	0.717488978080924	60
Sampled	0.591374250655873	60
Random	1.04863785208835	60
Sampled	0.586820379024509	60
Random	0.693653679657381	60
Sampled	0.573657669862584	60
Random	1.04810290457311	60
Sampled	0.591039618017167	60
Random	0.812445568330751	60
Sampled	0.571347605851033	60
Random	0.712569153544238	60
Sampled	0.540768953738986	60
Random	0.600651356668326	60
Sampled	0.558421853698373	60
Random	0.755283179994304	60
Sampled	0.490828720210259	60
Random	0.513657654703617	60
Sampled	0.53204454421229	60
Random	0.553175364100317	60
Sampled	0.49382111756839	60
Random	0.956441316211708	60
Sampled	0.560644657641563	60
Random	0.850571077100915	60
Sampled	0.554227688386998	60
Random	0.656372496884149	60
Sampled	0.572022047874035	60
Random	0.575593815536666	60
Sampled	0.589111052753838	60
Random	1.02390798446805	60
Sampled	0.571688203473996	60
Random	0.903966498307714	60
Sampled	0.59684102198227	60
Random	0.734208930509384	60
Sampled	0.478372964545481	60
Random	0.811204907247984	60
Sampled	0.562641563856918	60
Random	0.657101696101526	60
Sampled	0.57406198001662	60
Random	0.985436953407987	60
Sampled	0.589070400682796	60
Random	0.828473771026703	60
Sampled	0.653109222422232	60
Random	0.718433861349576	60
Sampled	0.536546657329449	60
Random	0.526318010952511	60
Sampled	0.544716749874752	60
Random	0.802566460337059	60
Sampled	0.606897767515413	60
Random	0.559523733208233	60
Sampled	0.506637362900836	60
Random	0.587177286485267	60
Sampled	0.509121168507551	60
Random	0.496931857128261	60
Sampled	0.582057492416901	60
Random	0.553496142983888	60
Sampled	0.569487375035819	60
Random	0.948118616794087	60
Sampled	0.536759639656627	60
Random	0.696720610429953	60
Sampled	0.559940376193438	60
Random	0.758979172723086	60
Sampled	0.580869569926259	60
Random	0.6409573045173	60
Sampled	0.55650088120452	60
Random	0.539160136098849	60
Sampled	0.530377251111482	60
Random	0.883510049955008	60
Sampled	0.544234846267313	60
Random	0.621618646384541	60
Sampled	0.524534317939365	60
Random	0.73815869661476	60
Sampled	0.634350526618662	60
Random	0.602041975683961	60
Sampled	0.656007260320554	60
Random	0.536727160710696	60
Sampled	0.535644314139062	60
Random	0.74660074483148	60
Sampled	0.638039089010895	60
Random	0.832738533774646	60
Sampled	0.54302842462837	60
Random	0.686782355825462	60
Sampled	0.516871366540004	60
Random	0.826402791707814	60
Sampled	0.532740801429122	60
Random	0.773677723805924	60
Sampled	0.566012756152435	60
Random	0.71961105674692	60
Sampled	0.559347605635861	60
Random	0.62026439784459	60
Sampled	0.534000452008426	60
Random	0.607417170713234	60
Sampled	0.607231423453443	60
Random	0.555067893708298	60
Sampled	0.62289561700032	60
Random	0.652090715065977	60
Sampled	0.646351950664789	60
Random	0.569349648550706	60
Sampled	0.598489356888463	60
Random	0.825033456055165	60
Sampled	0.519404220307571	60
Random	0.569929346285235	60
Sampled	0.551455677582101	60
Random	0.682171377743528	60
Sampled	0.57947802303964	60
Random	0.752238203916326	60
Sampled	0.57900114151986	60
Random	0.589640571722303	60
Sampled	0.611341071847358	60
Random	0.708818895256195	60
Sampled	0.640172505784385	60
Random	0.614217776096251	60
Sampled	0.507080839313927	60
Random	0.919384486634858	60
Sampled	0.658017634100588	60
Random	0.985976806391425	60
Sampled	0.624187488912832	60
Random	0.641023632498495	60
Sampled	0.541927249316314	60
Random	0.8519584962484	60
Sampled	0.61784493080922	60
Random	0.888339193349386	60
Sampled	0.530068926494717	60
Random	0.991019163791725	60
Sampled	0.538971434649193	60
Random	0.757306105406131	60
Sampled	0.48068222808257	60
Random	0.52121974780577	60
Sampled	0.626929401147538	60
Random	0.555971089255356	60
Sampled	0.585132225424494	60
Random	0.527203987866878	60
Sampled	0.575176341026029	60
Random	0.963082596083601	60
Sampled	0.528824445600889	60
Random	0.98228657481906	60
Sampled	0.590836716955356	60
Random	0.489454636103037	60
Sampled	0.554341481922894	60
Random	0.746428438130193	60
Sampled	0.544289231771429	60
Random	0.677758508225114	60
Sampled	0.633595476152405	60
Random	0.963263859259975	60
Sampled	0.607114419596661	60
Random	0.631936491042893	60
Sampled	0.512278776301228	60
Random	0.866726904825299	60
Sampled	0.577526235762828	60
Random	1.01562347871564	60
Sampled	0.540464758954877	60
Random	0.644406699095485	60
Sampled	0.582123497162482	60
Random	0.756014476192598	60
Sampled	0.595102695649305	60
Random	0.581535329330696	60
Sampled	0.553165696060027	60
Random	0.576641933024738	60
Sampled	0.571500145179839	60
Random	0.64391074632241	60
Sampled	0.553778192626967	60
Random	0.621862101368698	60
Sampled	0.542978603067841	60
Random	0.891265685222275	60
Sampled	0.589034983388008	60
Random	0.661635110314157	60
Sampled	0.528786254920271	60
Random	0.616765540569926	60
Sampled	0.634410561737906	60
Random	0.879350700873598	60
Sampled	0.503789784062952	60
Random	0.5027562930143	60
Sampled	0.656982410372666	60
Random	0.577183614058807	60
Sampled	0.569660325024501	60
Random	0.699841632539793	60
Sampled	0.560361050232566	60
Random	0.603774797222076	60
Sampled	0.596937632847507	60
Random	1.03867724044517	60
Sampled	0.582237795573824	60
Random	0.60873457869231	60
Sampled	0.646630977871121	60
Random	0.885936191896219	60
Sampled	0.555412136294484	60
Random	0.513690790095628	60
Sampled	0.6726274910039	60
Random	0.686235181871457	60
Sampled	0.59007095447111	60
Random	0.597962972281335	60
Sampled	0.519769713373848	60
Random	0.524380317587973	60
Sampled	0.512165865825024	60
Random	0.538874223623805	60
Sampled	0.532449808610913	60
Random	0.836414776831624	60
Sampled	0.535102565407884	60
Random	0.56798191002332	60
Sampled	0.543543806924898	60
Random	0.78385162523216	60
Sampled	0.599414477432856	60
Random	0.725689766033725	60
Sampled	0.578947598027173	60
Random	0.614243554664596	60
Sampled	0.589315658297011	60
Random	0.61462117773029	60
Sampled	0.530403493157844	60
Random	0.730736454815283	60
Sampled	0.581532485418645	60
Random	0.877640792601254	60
Sampled	0.59531684394929	60
Random	0.75718675498577	60
Sampled	0.610503218730333	60
Random	0.561852338275621	60
Sampled	0.507429120536032	60
Random	0.689773900688514	60
Sampled	0.552343982519046	60
Random	0.760033811428092	60
Sampled	0.571372668429693	60
Random	0.503672757624777	60
Sampled	0.616242016854687	60
Random	0.791636782822253	60
Sampled	0.542381526225532	60
Random	0.825901293023668	60
Sampled	0.634691577106604	60
Random	0.562192623794487	60
Sampled	0.602515382688119	60
Random	0.989980795541223	60
Sampled	0.534272695640012	60
Random	0.807823547061933	60
Sampled	0.685531120886382	60
Random	1.00540835266844	60
Sampled	0.564658141751221	60
Random	0.655481304693261	60
Sampled	0.557535478866707	60
Random	0.768525731204026	60
Sampled	0.534261317972944	60
Random	0.892557646834684	60
Sampled	0.601609106655758	60
Random	0.616229637900267	60
Sampled	0.649569584454249	60
Random	0.551086781776931	60
Sampled	0.534632716520984	60
Random	0.779715972109431	60
Sampled	0.470343358868714	60
Random	1.01473475381691	60
Sampled	0.575488731570703	60
Random	0.677310301458398	60
Sampled	0.600514876415665	60
Random	1.04035013760328	60
Sampled	0.599759388189149	60
Random	0.881677357997535	60
Sampled	0.543848348949661	60
Random	0.726932778123695	60
Sampled	0.535401374281838	60
Random	0.624229828891974	60
Sampled	0.467748442356802	60
Random	0.759916590907587	60
Sampled	0.623658745220484	60
Random	0.633755590254585	60
Sampled	0.529905316404276	60
Random	0.851904460799729	60
Sampled	0.600312574437011	60
Random	0.812848907677365	60
Sampled	0.600351522069269	60
Random	0.644816729501357	60
Sampled	0.572365697002701	60
Random	0.982179429092035	60
Sampled	0.518476541452399	60
Random	0.801467004891144	60
Sampled	0.580556291918865	60
Random	0.762956827271348	60
Sampled	0.558501610477037	60
Random	0.640634588952258	60
Sampled	0.567023201478492	60
Random	0.847014796962101	60
Sampled	0.592223026079927	60
Random	0.479567107572955	60
Sampled	0.553541501418036	60
Random	0.841026508007272	60
Sampled	0.613324734432803	60
Random	0.943361353630152	60
Sampled	0.593518766880328	60
Random	0.565924100208196	60
Sampled	0.545583080665731	60
Random	0.628954210923857	60
Sampled	0.556987838973848	60
Random	0.547343589422503	60
Sampled	0.543644124853878	60
Random	0.913773769562783	60
Sampled	0.575980236420153	60
Random	0.692443528094716	60
Sampled	0.616437174928816	60
Random	0.783573919044762	60
Sampled	0.546246351347947	60
Random	0.848940930967339	60
Sampled	0.474957478942681	60
Random	0.825706834988074	60
Sampled	0.550571584589639	60
Random	0.614279761070422	60
Sampled	0.6212553142128	60
Random	0.741774272841864	60
Sampled	0.424912326577599	60
Random	0.994763884893153	60
Sampled	0.586323338986418	60
Random	0.920547161805015	60
Sampled	0.596625203743093	60
Random	1.04511179476475	60
Sampled	0.583761827606155	60
Random	0.475754791078682	60
Sampled	0.519972500845996	60
Random	0.492763389373228	60
Sampled	0.591087192075648	60
Random	0.596074497077657	60
Sampled	0.549510526620798	60
Random	0.6747872975857	60
Sampled	0.552453566947448	60
Random	1.08839416697523	60
Sampled	0.578592407957926	60
Random	0.697370199367618	60
Sampled	0.582585285395735	60
Random	0.72485366478412	60
Sampled	0.544572728965132	60
Random	0.988937274621127	60
Sampled	0.596834615783949	60
Random	0.818654966674785	60
Sampled	0.609386848567414	60
Random	0.785232180959716	60
Sampled	0.571260547824768	60
Random	0.603209187067478	60
Sampled	0.641229978012508	60
Random	0.71136038045463	60
Sampled	0.595437895226461	60
Random	0.712166160966244	60
Sampled	0.585993832524367	60
Random	0.936876894557975	60
Sampled	0.599002840391659	60
Random	0.739786367953704	60
Sampled	0.574557260815476	60
Random	0.630011200582052	60
Sampled	0.545647661441706	60
Random	0.565460945611024	60
Sampled	0.583007907683562	60
Random	0.616186032891328	60
Sampled	0.583231329600164	60
Random	0.786590205721924	60
Sampled	0.548889657762	60
Random	0.858580086521431	60
Sampled	0.615812542570954	60
Random	0.580536053411116	60
Sampled	0.54673220247124	60
Random	0.767660301889188	60
Sampled	0.509848416697004	60
Random	0.764442094092948	60
Sampled	0.513120155266648	60
Random	0.824025004060743	60
Sampled	0.498718809464467	60
Random	0.712561892820812	60
Sampled	0.58393310587952	60
Random	0.882393111633136	60
Sampled	0.546083166417116	60
Random	0.994899685422682	60
Sampled	0.603740112927631	60
Random	0.776522090298101	60
Sampled	0.523134590650412	60
Random	0.759478577236371	60
Sampled	0.584850349114584	60
Random	0.590796412298735	60
Sampled	0.533380343268065	60
Random	0.549773333047476	60
Sampled	0.528187389201167	60
Random	0.795610949872389	60
Sampled	0.615210857812323	60
Random	0.709130237044948	60
Sampled	0.616760584695819	60
Random	0.823218077984743	60
Sampled	0.620790183787879	60
Random	0.603248273444866	60
Sampled	0.593831996285189	60
Random	0.90308867797694	60
Sampled	0.649202388355608	60
Random	0.852775692494895	60
Sampled	0.478037888005846	60
Random	0.649451229593169	60
Sampled	0.598397645570302	60
Random	1.14613063896979	60
Sampled	0.626135219710091	60
Random	0.491149671615604	60
Sampled	0.570524419705852	60
Random	0.759898110224547	60
Sampled	0.620464320562466	60
Random	0.586791373815865	60
Sampled	0.639592953299289	60
Random	0.919689763097195	60
Sampled	0.479803377298021	60
Random	1.01324292691421	60
Sampled	0.60454465381383	60
Random	0.571065401454997	60
Sampled	0.545265680350783	60
Random	0.642417015670754	60
Sampled	0.581493698514656	60
Random	0.565458982619813	60
Sampled	0.515824821519318	60
Random	0.632165513829758	60
Sampled	0.612359123301472	60
Random	0.920627489750868	60
Sampled	0.586648509545741	60
Random	0.502430208566744	60
Sampled	0.636135545070775	60
Random	0.638248449409106	60
Sampled	0.595520599059223	60
Random	0.751081437434632	60
Sampled	0.584521780627888	60
Random	0.846091096736501	60
Sampled	0.527162444290099	60
Random	0.573073865000717	60
Sampled	0.576368355452722	60
Random	0.525324069203256	60
Sampled	0.629292838442833	60
Random	0.706068628927356	60
Sampled	0.626168504447761	60
Random	0.773733494417133	60
Sampled	0.693232069198894	60
Random	0.805711898718131	60
Sampled	0.546686051261737	60
Random	0.542463982534292	60
Sampled	0.518820334937489	60
Random	0.602651014643013	60
Sampled	0.567354012259937	60
Random	0.709976012303145	60
Sampled	0.593531773851981	60
Random	0.718281343658614	60
Sampled	0.628562254328726	60
Random	0.844427714244308	60
Sampled	0.523304781213226	60
Random	0.796042698225148	60
Sampled	0.591739183195496	60
Random	0.651116376903886	60
Sampled	0.570005657948283	60
Random	0.781421803843268	60
Sampled	0.618765792671779	60
Random	0.660650712466514	60
Sampled	0.546761901974115	60
Random	0.766825286778039	60
Sampled	0.579526819534248	60
Random	0.626774179385279	60
Sampled	0.573261715120469	60
Random	0.828495564128665	60
Sampled	0.621211141226003	60
Random	0.624460094005522	60
Sampled	0.696799529896539	60
Random	0.848587571815786	60
Sampled	0.572628498624909	60
Random	0.928329079211021	60
Sampled	0.588714531926675	60
Random	0.782623353795615	60
Sampled	0.642690254730378	60
Random	0.788772076277761	60
Sampled	0.606923895530984	60
Random	0.664282922975163	60
Sampled	0.578902928217676	60
Random	0.505035416419472	60
Sampled	0.540769436422444	60
Random	0.516718905542862	60
Sampled	0.706112862237532	60
Random	0.634763962766993	60
Sampled	0.575084784263839	60
Random	0.689652260780395	60
Sampled	0.657848975156362	60
Random	0.558530262804527	60
Sampled	0.523884448943059	60
Random	0.573859242925285	60
Sampled	0.623034189113309	60
Random	0.60362033081279	60
Sampled	0.599716003140041	60
Random	0.54999354352425	60
Sampled	0.600086528953958	60
Random	0.989585353829083	60
Sampled	0.558316607389301	60
Random	0.735077390980564	60
Sampled	0.650275840998382	60
Random	0.470668757608844	60
Sampled	0.59927756065399	60
Random	0.700118510321365	60
Sampled	0.606864196663078	60
Random	0.825917183420805	60
Sampled	0.664355250455143	60
Random	0.733564227307993	60
Sampled	0.521917761566017	60
Random	0.725460896984018	60
Sampled	0.548134155378607	60
Random	0.846047584112197	60
Sampled	0.517637266189882	60
Random	0.739631950138327	60
Sampled	0.556802374290849	60
Random	0.546477966667685	60
Sampled	0.566272436550093	60
Random	0.734863486609144	60
Sampled	0.528217764738257	60
Random	0.740627925005588	60
Sampled	0.587300704619379	60
Random	0.641556920591784	60
Sampled	0.526146224795555	60
Random	0.884741714193294	60
Sampled	0.532559625328185	60
Random	0.630415349934155	60
Sampled	0.580925879303746	60
Random	0.834522140078701	60
Sampled	0.565370722985702	60
Random	0.567813384742987	60
Sampled	0.566459521439018	60
Random	0.56500459864655	60
Sampled	0.53255131265716	60
Random	0.868454376883968	60
Sampled	0.545520630572738	60
Random	0.644268841211931	60
Sampled	0.59046563291401	60
Random	0.555608168902585	60
Sampled	0.501453112287636	60
Random	0.733916907412708	60
Sampled	0.488743305616063	60
Random	1.0875906052678	60
Sampled	0.639801075556077	60
Random	0.80171787642654	60
Sampled	0.616342022674383	60
Random	0.7078591702622	60
Sampled	0.600019235870499	60
Random	0.763620461505301	60
Sampled	0.570685773846114	60
Random	0.786712991723123	60
Sampled	0.622026698423049	60
Random	0.801226765569814	60
Sampled	0.609752785881881	60
Random	0.606154492668366	60
Sampled	0.576529157045815	60
Random	0.712771761357152	60
Sampled	0.616137600407868	60
Random	0.631761428400357	60
Sampled	0.560791997662827	60
Random	0.916812133853755	60
Sampled	0.631130740731863	60
Random	0.514659575698277	60
Sampled	0.622232203810072	60
Random	0.616572552406223	60
Sampled	0.574487078876839	60
Random	0.951690974817422	60
Sampled	0.595740999524656	60
Random	1.02257644531062	60
Sampled	0.621808043548479	60
Random	0.646192350467136	60
Sampled	0.582142974439923	60
Random	0.918337527507729	60
Sampled	0.571217454354451	60
Random	0.864580962922065	60
Sampled	0.652410954236167	60
Random	0.710135281405452	60
Sampled	0.58005868832248	60
Random	0.48687682513762	60
Sampled	0.58257200358338	60
Random	0.648203686725131	60
Sampled	0.622492180379081	60
Random	0.847639769640277	60
Sampled	0.545250972785989	60
Random	0.667205700118085	60
Sampled	0.62035446661598	60
Random	0.552741070131126	60
Sampled	0.524718063778565	60
Random	0.730012734489712	60
Sampled	0.500308163451299	60
Random	0.763646540161205	60
Sampled	0.543046123842165	60
Random	0.489054984487276	60
Sampled	0.702996367612559	60
Random	0.606944704817218	60
Sampled	0.53217362497782	60
Random	0.602259822080266	60
Sampled	0.551972465821441	60
Random	0.549153250399451	60
Sampled	0.514773987737771	60
Random	0.855444402659629	60
Sampled	0.582139394535604	60
Random	0.592523076300998	60
Sampled	0.65570709074785	60
Random	0.978042845543816	60
Sampled	0.571966888923733	60
Random	0.633140478350253	60
Sampled	0.521232787135086	60
Random	0.460393153494707	60
Sampled	0.578181505043768	60
Random	0.707663058287039	60
Sampled	0.554852416267725	60
Random	0.716654935745519	60
Sampled	0.50522125265124	60
Random	0.762218716616536	60
Sampled	0.470764711737531	60
Random	0.675338107004953	60
Sampled	0.529357377185441	60
Random	0.942917633950998	60
Sampled	0.540892353360493	60
Random	0.809356281770365	60
Sampled	0.604407495216611	60
Random	0.607274338949023	60
Sampled	0.575510470579074	60
Random	0.862476572488175	60
Sampled	0.583850791906569	60
Random	0.708442806734311	60
Sampled	0.565341750935263	60
Random	0.594319574596001	60
Sampled	0.548430134807683	60
Random	0.731725999176757	60
Sampled	0.555560287611164	60
Random	0.552932452644447	60
Sampled	0.558464949032828	60
Random	0.758714606307104	60
Sampled	0.566953917998351	60
Random	0.847151747933324	60
Sampled	0.573845875994984	60
Random	0.907938079243722	60
Sampled	0.550280557936832	60
Random	0.531707792230357	60
Sampled	0.515309973751104	60
Random	0.475295980093492	60
Sampled	0.528186144207387	60
Random	0.918607972960249	60
Sampled	0.613455347305237	60
Random	0.554149113887605	60
Sampled	0.600328143411493	60
Random	0.500815210060766	60
Sampled	0.545909199936785	60
Random	0.580645325715153	60
Sampled	0.629326500438459	60
Random	0.914744940828095	60
Sampled	0.58905492504799	60
Random	0.717330448210152	60
Sampled	0.565477100070374	60
Random	0.893060970284988	60
Sampled	0.667269522289448	60
Random	0.572153455265708	60
Sampled	0.544159266565359	60
Random	0.597350035723314	60
Sampled	0.527149698694243	60
Random	0.759499683856629	60
Sampled	0.581270054945768	60
Random	0.896651244329201	60
Sampled	0.562126984870548	60
Random	0.834850836838732	60
Sampled	0.512190559745676	60
Random	0.754324274362416	60
Sampled	0.539127572072758	60
Random	0.490103715208338	60
Sampled	0.595812979565259	60
Random	0.847920864334141	60
Sampled	0.49078297220304	60
Random	0.496450815703863	60
Sampled	0.570437234498839	60
Random	0.598569578675048	60
Sampled	0.680036295219537	60
Random	0.951414470100037	60
Sampled	0.568490442149811	60
Random	0.727373494020506	60
Sampled	0.667045065747989	60
Random	0.680989397580106	60
Sampled	0.579503537408857	60
Random	0.861725658023551	60
Sampled	0.609785904471587	60
Random	0.63407068113127	60
Sampled	0.546427777820499	60
Random	0.876402733165871	60
Sampled	0.610837729424899	60
Random	0.991290270269544	60
Sampled	0.520993000695851	60
Random	0.798609095779637	60
Sampled	0.545018063011208	60
Random	0.515437220510532	60
Sampled	0.563284071002614	60
Random	0.997357443134867	60
Sampled	0.522632086016769	60
Random	0.926079425517284	60
Sampled	0.656523350722596	60
Random	0.687454788754245	60
Sampled	0.651284957414467	60
Random	0.565889646355383	60
Sampled	0.595156839011603	60
Random	0.968421286359033	60
Sampled	0.582247872185092	60
Random	0.616575588458784	60
Sampled	0.499395455967457	60
Random	0.598651784081365	60
Sampled	0.582946393303327	60
Random	0.758690318521775	60
Sampled	0.554398784066626	60
Random	0.574642487250357	60
Sampled	0.632191743542193	60
Random	1.12919918681759	60
Sampled	0.584905280731975	60
Random	0.583463071668665	60
Sampled	0.531288506978582	60
Random	0.741497153539302	60
Sampled	0.641438895849014	60
Random	0.580317193541606	60
Sampled	0.570159486721116	60
Random	0.897283112349654	60
Sampled	0.578567057381669	60
Random	0.53651806880436	60
Sampled	0.540577567263405	60
Random	0.797368840252513	60
Sampled	0.607379726024867	60
Random	0.700467247351356	60
Sampled	0.481750421167011	60
Random	0.89210570603764	60
Sampled	0.60390633899119	60
Random	0.635120432641227	60
Sampled	0.437848624861369	60
Random	0.985004582865021	60
Sampled	0.633183498949579	60
Random	0.625730544772496	60
Sampled	0.576712921473873	60
Random	0.865887944168913	60
Sampled	0.601563522602053	60
Random	0.475550628199572	60
Sampled	0.520718547042883	60
Random	0.557170232867724	60
Sampled	0.638367616982734	60
Random	0.780821135676847	60
Sampled	0.582489949755184	60
Random	0.66513587465093	60
Sampled	0.572655655628445	60
Random	0.668911556910249	60
Sampled	0.512145597799944	60
Random	0.883784773446452	60
Sampled	0.531623288415314	60
Random	0.849365667811392	60
Sampled	0.585446904127329	60
Random	0.555911798798513	60
Sampled	0.52412207827605	60
Random	0.66519953934925	60
Sampled	0.567582655618223	60
Random	0.787213901290597	60
Sampled	0.608236716479455	60
Random	0.553346633219344	60
Sampled	0.622177123189192	60
Random	0.786821119665201	60
Sampled	0.591575715350638	60
Random	0.752467018271758	60
Sampled	0.629780035754658	60
Random	0.964322416801355	60
Sampled	0.596158154919686	60
Random	1.01068125387048	60
Sampled	0.474958279193379	60
Random	0.51032791282362	60
Sampled	0.576593678087793	60
Random	0.705092700402745	60
Sampled	0.550188226219645	60
Random	0.546527524298044	60
Sampled	0.620978168202562	60
Random	0.499112258104378	60
Sampled	0.522251248695443	60
Random	0.96777997532144	60
Sampled	0.67212169588285	60
Random	0.45378929086248	60
Sampled	0.478603007005636	60
Random	0.968295888217215	60
Sampled	0.545830513952876	60
Random	0.50049805314327	60
Sampled	0.559523155808643	60
Random	0.467088427297373	60
Sampled	0.582227759682075	60
Random	0.67506405277115	60
Sampled	0.552413906628637	60
Random	1.0370590107795	60
Sampled	0.61404992380303	60
Random	0.979857154770211	60
Sampled	0.664126133258861	60
Random	0.630981449079883	60
Sampled	0.515934300348765	60
Random	0.667611531115617	60
Sampled	0.636145747188234	60
Random	0.516198678435356	60
Sampled	0.573298464298751	60
Random	0.976530127280305	60
Sampled	0.542097098098179	60
Random	0.81765945558621	60
Sampled	0.526622284260131	60
Random	0.938160784200768	60
Sampled	0.617905981406473	60
Random	0.895026829989864	60
Sampled	0.562998367143227	60
Random	0.821022902715061	60
Sampled	0.541285211683894	60
Random	0.731016967716403	60
Sampled	0.581166056431065	60
Random	0.624921286977628	60
Sampled	0.574196898450667	60
Random	0.874173288199216	60
Sampled	0.602615148878741	60
Random	0.840972835114519	60
Sampled	0.548068253428007	60
Random	0.622513048354863	60
Sampled	0.520938268253405	60
Random	0.906106558667752	60
Sampled	0.591934948790681	60
Random	0.732986560031866	60
Sampled	0.629278431215194	60
Random	1.08532280626652	60
Sampled	0.591625907397836	60
Random	0.552242396685136	60
Sampled	0.578417635888382	60
Random	0.938038180933648	60
Sampled	0.589839265025034	60
Random	0.85594173392523	60
Sampled	0.603803689967552	60
Random	0.983493474145588	60
Sampled	0.559812262904364	60
Random	0.66084712833819	60
Sampled	0.543346561983705	60
Random	0.754208798663723	60
Sampled	0.625509399707689	60
Random	0.570214536173852	60
Sampled	0.519498999627686	60
Random	0.522937089934944	60
Sampled	0.630978767754068	60
Random	0.907345984714448	60
Sampled	0.655185920635915	60
Random	0.623200190249091	60
Sampled	0.59036847271607	60
Random	0.907702172365704	60
Sampled	0.579644774718219	60
Random	0.482698501001791	60
Sampled	0.630016723361604	60
Random	0.609377734439836	60
Sampled	0.537827317798371	60
Random	0.640598412514392	60
Sampled	0.625941893028912	60
Random	0.810352421399863	60
Sampled	0.621347324603492	60
Random	0.81499292946525	60
Sampled	0.543714647038824	60
Random	0.542326149078971	60
Sampled	0.543836697206397	60
Random	0.765279371451398	60
Sampled	0.590922975786413	60
Random	0.689086459686717	60
Sampled	0.546051585385299	60
Random	0.762958681859886	60
Sampled	0.603028937529539	60
Random	0.607978219695081	60
Sampled	0.520545605721567	60
Random	0.566634394157333	60
Sampled	0.537931847881101	60
Random	0.582297512032845	60
Sampled	0.551830194881645	60
Random	0.819121297722975	60
Sampled	0.557749459500146	60
Random	0.805280332485271	60
Sampled	0.621539033581368	60
Random	0.565506376116188	60
Sampled	0.570153944811133	60
Random	0.621101411783435	60
Sampled	0.536251142819132	60
Random	0.479126744759919	60
Sampled	0.623236051377142	60
Random	0.631685468268381	60
Sampled	0.550483496683045	60
Random	0.707560755467497	60
Sampled	0.620567581670362	60
Random	0.856811006832477	60
Sampled	0.517731545721887	60
Random	0.487927809282861	60
Sampled	0.578188993414787	60
Random	0.582901734741901	60
Sampled	0.622978693954908	60
Random	0.879332621610361	60
Sampled	0.607305936582145	60
Random	0.895271760616347	60
Sampled	0.558834208801864	60
Random	0.618681600326699	60
Sampled	0.462644015752298	60
Random	0.483040477183103	60
Sampled	0.623246767364227	60
Random	0.797108565284247	60
Sampled	0.606729764171952	60
Random	0.813159143231968	60
Sampled	0.545804424463793	60
Random	0.566795266145986	60
Sampled	0.660767062462797	60
Random	0.588652112840624	60
Sampled	0.558657273965882	60
Random	0.629034822632048	60
Sampled	0.66090406096106	60
Random	0.700423844184646	60
Sampled	0.635055428157948	60
Random	0.925231404117974	60
Sampled	0.562250567255721	60
Random	0.597651600960386	60
Sampled	0.628858963059213	60
Random	0.454466544623977	60
Sampled	0.568855472377716	60
Random	0.939618697923858	60
Sampled	0.669451924624959	60
Random	0.774178615691421	60
Sampled	0.639189984833035	60
Random	0.621885738332057	60
Sampled	0.507413403584296	60
Random	0.937818640329005	60
Sampled	0.579021387781232	60
Random	0.595265406952641	60
Sampled	0.511227158434225	60
Random	0.886705921084823	60
Sampled	0.557712955149666	60
Random	0.550137618024017	60
Sampled	0.671978197953194	60
Random	0.832263600406132	60
Sampled	0.539221752867826	60
Random	0.614449483444723	60
Sampled	0.677361780848127	60
Random	0.967896146964913	60
Sampled	0.565753888607214	60
Random	0.810901809587574	60
Sampled	0.512797806828892	60
Random	0.489542435005754	60
Sampled	0.6959872214736	60
Random	0.693562359339652	60
Sampled	0.550191557498682	60
Random	0.880258379847187	60
Sampled	0.525532958951248	60
Random	0.786667793701083	60
Sampled	0.544703397641889	60
Random	0.729360745320793	60
Sampled	0.648158466983315	60
Random	0.609778240292166	60
Sampled	0.589403546596435	60
Random	0.681129211147748	60
Sampled	0.498409213840779	60
Random	0.722318663949549	60
Sampled	0.524173529947201	60
Random	0.503923620764634	60
Sampled	0.548114860905221	60
Random	0.547662225172715	60
Sampled	0.543999852596469	60
Random	0.584481502700098	60
Sampled	0.59842308142253	60
Random	0.763014439641196	60
Sampled	0.513356500404988	60
Random	0.565036807116472	60
Sampled	0.535581987390652	60
Random	0.589427697564859	60
Sampled	0.534799271139094	60
Random	0.710596645951402	60
Sampled	0.507194001063606	60
Random	0.891583582557031	60
Sampled	0.56357022219596	60
Random	0.801046947284358	60
Sampled	0.581275797140947	60
Random	0.794131633367299	60
Sampled	0.52264903129403	60
Random	0.751421936517468	60
Sampled	0.630848408228299	60
Random	0.583692665455753	60
Sampled	0.549156204395517	60
Random	0.877457830130615	60
Sampled	0.56436165164668	60
Random	1.08216702063594	60
Sampled	0.558900018526561	60
Random	0.816657471901881	60
Sampled	0.607525950751403	60
Random	0.964047083728	60
Sampled	0.615320529642997	60
Random	0.651127064477765	60
Sampled	0.569186482234998	60
Random	0.592454241652493	60
Sampled	0.554107269845357	60
Random	1.04677440685171	60
Sampled	0.576759113340508	60
Random	0.509671963979887	60
Sampled	0.514704138993011	60
Random	0.843320825501579	60
Sampled	0.509155414680432	60
Random	0.686010350580353	60
Sampled	0.609514711177072	60
Random	0.695440958925844	60
Sampled	0.608641645238152	60
Random	0.859242035143743	60
Sampled	0.5677017224584	60
Random	0.979059717624397	60
Sampled	0.634713675941769	60
Random	0.772394107307838	60
Sampled	0.573399682282679	60
Random	0.708169473877769	60
Sampled	0.636637452164446	60
Random	0.694449371955613	60
Sampled	0.60178400782053	60
Random	0.798071162669586	60
Sampled	0.617199719023838	60
Random	0.884625026560349	60
Sampled	0.584063150846777	60
Random	0.643174865932605	60
Sampled	0.583084504665187	60
Random	0.84065929193152	60
Sampled	0.52856490216961	60
Random	0.811280884074865	60
Sampled	0.549985298551424	60
Random	0.648699176271177	60
Sampled	0.581836789113337	60
Random	0.540530523716601	60
Sampled	0.581379393402801	60
Random	1.06053814225207	60
Sampled	0.664317349665218	60
Random	0.820589600143621	60
Sampled	0.606963794493767	60
Random	0.573039042585763	60
Sampled	0.535800550245923	60
Random	0.841788224118279	60
Sampled	0.534053755834957	60
Random	0.894067218422865	60
Sampled	0.549177265182824	60
Random	0.840518131217559	60
Sampled	0.588230299372841	60
Random	0.583468482737484	60
Sampled	0.571017593550627	60
Random	0.611332448781355	60
Sampled	0.518911798073334	60
Random	0.540787764292053	60
Sampled	0.561951181401831	60
Random	0.90239606253656	60
Sampled	0.637686276301489	60
Random	0.625777502370982	60
Sampled	0.63990875604711	60
Random	0.752130826006218	60
Sampled	0.539382022243049	60
Random	0.664069857307635	60
Sampled	0.557244266562496	60
Random	0.656404763181464	60
Sampled	0.545081203792679	60
Random	0.629019693106617	60
Sampled	0.567051804464968	60
Random	0.554059129131351	60
Sampled	0.607617540431287	60
Random	0.782843052922508	60
Sampled	0.607010337332543	60
Random	0.837971558993144	60
Sampled	0.607820905618159	60
Random	0.865410922164277	60
Sampled	0.701908507608504	60
Random	0.548837701600778	60
Sampled	0.603757395194111	60
Random	0.682577406618291	60
Sampled	0.524262340343015	60
Random	0.782801736597245	60
Sampled	0.579909940932779	60
Random	0.701225316091077	60
Sampled	0.513860743785815	60
Random	0.618843037111394	60
Sampled	0.555096239747165	60
Random	0.605749173160458	60
Sampled	0.555680176925662	60
Random	0.864520613406995	60
Sampled	0.604423179357706	60
Random	0.710985054817551	60
Sampled	0.722603652281701	60
Random	0.675980732792443	60
Sampled	0.545230887512282	60
Random	0.542512031520457	60
Sampled	0.600566447989868	60
Random	0.701480095377248	60
Sampled	0.603001253239268	60
Random	1.04715031079406	60
Sampled	0.540238854436801	60
Random	0.990235977436412	60
Sampled	0.521961955324652	60
Random	0.847407567347324	60
Sampled	0.525947788019916	60
Random	0.732098170372347	60
Sampled	0.601540095592585	60
Random	0.546106230241742	60
Sampled	0.605564446665553	60
Random	0.600816994559707	60
Sampled	0.497794131381417	60
Random	0.933514798314398	60
Sampled	0.567601322904148	60
Random	0.670879707149239	60
Sampled	0.535719507531128	60
Random	0.867034330665938	60
Sampled	0.585245407561355	60
Random	0.917761483488736	60
Sampled	0.671884411289643	60
Random	0.674768519560149	60
Sampled	0.538233798150043	60
Random	0.856138628974126	60
Sampled	0.600426374608619	60
Random	0.631888985787569	60
Sampled	0.611208001760368	60
Random	0.805253517169311	60
Sampled	0.601107590426712	60
Random	0.467839916541929	60
Sampled	0.577218538046949	60
Random	0.649374545989931	60
Sampled	0.591445189343664	60
Random	0.783304495735687	60
Sampled	0.592909909723326	60
Random	0.638671171640134	60
Sampled	0.509520592336151	60
Random	0.463605654482068	60
Sampled	0.521986883005994	60
Random	0.495955895317729	60
Sampled	0.531130377138547	60
Random	0.876171120238417	60
Sampled	0.533330421885324	60
Random	0.789708894655608	60
Sampled	0.53250242955562	60
Random	0.787616378728825	60
Sampled	0.658744883700491	60
Random	0.695732912142646	60
Sampled	0.496505592385365	60
Random	0.825739168253023	60
Sampled	0.686770632294773	60
Random	0.8699948629263	60
Sampled	0.527254099652264	60
Random	0.808216316705571	60
Sampled	0.515173761148909	60
Random	0.665231467430992	60
Sampled	0.534176914071795	60
Random	0.479664325022668	60
Sampled	0.509423042519853	60
Random	0.850430785212515	60
Sampled	0.558085220084787	60
Random	0.46883527481497	60
Sampled	0.644907228531167	60
Random	0.756717392402707	60
Sampled	0.500409199621714	60
Random	0.750800664677648	60
Sampled	0.582133384132873	60
Random	0.857839687210683	60
Sampled	0.573024181102302	60
Random	0.472334964293429	60
Sampled	0.609780325716467	60
Random	0.502107440756703	60
Sampled	0.554829957874383	60
Random	0.69796846829613	60
Sampled	0.612927045441825	60
Random	0.925572443583336	60
Sampled	0.579477040204942	60
Random	0.838288611123659	60
Sampled	0.540870297682948	60
Random	0.643231889677697	60
Sampled	0.566067068093266	60
Random	0.575403460283203	60
Sampled	0.500488443772127	60
Random	0.624021842301058	60
Sampled	0.632244902403942	60
Random	0.84486570228557	60
Sampled	0.574969693854595	60
Random	0.547275091339766	60
Sampled	0.486549544926363	60
Random	0.833363380387748	60
Sampled	0.514570624775623	60
Random	0.677822958249093	60
Sampled	0.550659801521553	60
Random	0.55439926343652	60
Sampled	0.578460370663703	60
Random	0.579894610706325	60
Sampled	0.567592907140655	60
Random	0.797837685757249	60
Sampled	0.574319368305133	60
Random	0.888662125343684	60
Sampled	0.549137240814286	60
Random	0.648898937742882	60
Sampled	0.508657189303909	60
Random	0.505099509105985	60
Sampled	0.612271836713675	60
Random	0.70387344752015	60
Sampled	0.506857788634997	60
Random	0.706548170275278	60
Sampled	0.552119183230148	60
Random	0.603459964442483	60
Sampled	0.52069852554454	60
Random	0.648726633742096	60
Sampled	0.592480428585188	60
Random	0.629905206339458	60
Sampled	0.508929081919477	60
Random	0.817959845017228	60
Sampled	0.613352870675754	60
Random	0.806298308942917	60
Sampled	0.591683556488303	60
Random	0.917402010854393	60
Sampled	0.644869329598156	60
Random	0.574159254624655	60
Sampled	0.627551021877506	60
Random	0.84580001978542	60
Sampled	0.540566634983472	60
Random	0.933317595540738	60
Sampled	0.502161060588254	60
Random	0.547397325519113	60
Sampled	0.552549485190616	60
Random	0.623990285103146	60
Sampled	0.572772273738809	60
Random	0.828281788140355	60
Sampled	0.655454197889275	60
Random	0.891042761602327	60
Sampled	0.614210167009815	60
Random	0.812938343794761	60
Sampled	0.523208869053099	60
Random	0.579063547637001	60
Sampled	0.514241637810172	60
Random	0.735750644118192	60
Sampled	0.570927148334413	60
Random	0.583588862183981	60
Sampled	0.607094103026716	60
Random	0.691113346321865	60
Sampled	0.542211399796889	60
Random	0.567063568800234	60
Sampled	0.656091832504781	60
Random	1.10302302524129	60
Sampled	0.547736387966909	60
Random	0.886503272261875	60
Sampled	0.534378055867478	60
Random	0.600410018527891	60
Sampled	0.553049071910275	60
Random	0.964011927923415	60
Sampled	0.646607971534901	60
Random	0.632418951369597	60
Sampled	0.534346433473114	60
Random	0.613503584586798	60
Sampled	0.58358895537861	60
Random	0.606871805043401	60
Sampled	0.500952651780367	60
Random	0.556509606557211	60
Sampled	0.545848922418194	60
Random	0.765453235176493	60
Sampled	0.504287405761458	60
Random	0.91518673346679	60
Sampled	0.57160698997965	60
Random	0.5314120916817	60
Sampled	0.512512998354682	60
Random	0.58148034330108	60
Sampled	0.632488801512836	60
Random	0.817735023023798	60
Sampled	0.512538635015986	60
Random	0.420655909687434	60
Sampled	0.574346700502353	60
Random	0.70974987020051	60
Sampled	0.527485395796541	60
Random	0.676860021448218	60
Sampled	0.642700012208798	60
Random	0.951691532043983	60
Sampled	0.580899678484322	60
Random	0.754010503963519	60
Sampled	0.570118276684136	60
Random	0.826951038201224	60
Sampled	0.579215258349037	60
Random	0.977173262377854	60
Sampled	0.521839609259644	60
Random	0.919019970768527	60
Sampled	0.525311043536425	60
Random	0.636555834542203	60
Sampled	0.594615252575265	60
Random	0.675610702058424	60
Sampled	0.539913991988167	60
Random	0.906786908832766	60
Sampled	0.651168751005338	60
Random	0.567406267255945	60
Sampled	0.511531229985454	60
Random	0.546704752893601	60
Sampled	0.500514147231866	60
Random	0.596983912085897	60
Sampled	0.520669734918389	60
Random	0.947190227859295	60
Sampled	0.607193345246199	60
Random	0.58168922423607	60
Sampled	0.637593930114791	60
Random	0.950597226863419	60
Sampled	0.582208495104378	60
Random	1.14788920508691	60
Sampled	0.678622482782481	60
Random	0.619106467081691	60
Sampled	0.488178097791868	60
Random	0.568768452294696	60
Sampled	0.582256481804819	60
Random	0.813842032710317	60
Sampled	0.546802163826678	60
Random	0.912866490471612	60
Sampled	0.664346772781705	60
Random	0.566240707917715	60
Sampled	0.613728955319955	60
Random	0.54036091672557	60
Sampled	0.474567785912282	60
Random	0.696658099442804	60
Sampled	0.546743162936156	60
Random	0.819559311177498	60
Sampled	0.601396670682492	60
Random	0.729231887216683	60
Sampled	0.575682427751054	60
Random	0.8490713014955	60
Sampled	0.576166273004906	60
Random	0.972690301200689	60
Sampled	0.622876938932638	60
Random	0.523229954439874	60
Sampled	0.542092611181235	60
Random	0.884447252559066	60
Sampled	0.57370872821293	60
Random	0.497116276221856	60
Sampled	0.522282159492724	60
Random	0.58282971089491	60
Sampled	0.540582683285472	60
Random	0.526248191935292	60
Sampled	0.64233994517932	60
Random	0.521992268555489	60
Sampled	0.572592514281663	60
Random	0.779401658398664	60
Sampled	0.555048214048999	60
Random	0.665226104840705	60
Sampled	0.546395090433028	60
Random	0.596719503646932	60
Sampled	0.498957553974305	60
Random	0.58748294408912	60
Sampled	0.575518094605182	60
Random	0.772680199065795	60
Sampled	0.552361100195051	60
Random	0.668992645176937	60
Sampled	0.598965986749201	60
Random	0.805722828272979	60
Sampled	0.555281793759049	60
Random	0.574739256764515	60
Sampled	0.546690533923582	60
Random	0.820041292125677	60
Sampled	0.565491892068995	60
Random	0.9732553495478	60
Sampled	0.520611561710844	60
Random	0.608399131954662	60
Sampled	0.503075945335087	60
Random	0.818921330296262	60
Sampled	0.560724972934097	60
Random	0.607862633037134	60
Sampled	0.62079152644686	60
Random	0.844883379872363	60
Sampled	0.645230917766728	60
Random	0.753332820856738	60
Sampled	0.519236113103035	60
Random	0.711662748132126	60
Sampled	0.641302892406196	60
Random	0.790283592558734	60
Sampled	0.517622961362516	60
Random	0.778772615946148	60
Sampled	0.658522449445483	60
Random	0.703254867979499	60
Sampled	0.534710626010753	60
Random	0.716961944472222	60
Sampled	0.547314479884051	60
Random	0.64810247256077	60
Sampled	0.62826958750906	60
Random	0.556871596276007	60
Sampled	0.636601159900279	60
Random	0.559309288205998	60
Sampled	0.59881439997533	60
Random	0.673347745009963	60
Sampled	0.595236220025048	60
Random	0.657068291227102	60
Sampled	0.601938594256121	60
Random	0.732000983470762	60
Sampled	0.573156530177372	60
Random	0.883806724298703	60
Sampled	0.678843493495832	60
Random	0.548464985042525	60
Sampled	0.572804288901612	60
Random	0.770636612371232	60
Sampled	0.518838489821839	60
Random	0.526479532220282	60
Sampled	0.578318815198778	60
Random	0.85944900872634	60
Sampled	0.618931186055575	60
Random	0.958971567423474	60
Sampled	0.643351066658044	60
Random	0.50651764673778	60
Sampled	0.608527019742658	60
Random	0.590167859359084	60
Sampled	0.569187332999364	60
Random	0.865282639107064	60
Sampled	0.604766646634536	60
Random	0.664303303190728	60
Sampled	0.660018518170791	60
Random	0.939532593478694	60
Sampled	0.583684113707311	60
Random	0.912207139876918	60
Sampled	0.537371839217225	60
Random	0.908896066852419	60
Sampled	0.605487050750214	60
Random	0.613381656551273	60
Sampled	0.614208646544602	60
Random	0.597244110742702	60
Sampled	0.559750351499438	60
Random	0.54179917313482	60
Sampled	0.611936615579154	60
Random	0.607291558446373	60
Sampled	0.592388772736509	60
Random	0.744211181636768	60
Sampled	0.584987103979717	60
Random	0.82070342166096	60
Sampled	0.650478417360656	60
Random	0.77114992480032	60
Sampled	0.623618205943287	60
Random	0.668795735089452	60
Sampled	0.587785060202656	60
Random	1.01278232375084	60
Sampled	0.552655700659663	60
Random	0.725452848256026	60
Sampled	0.696317765529964	60
Random	0.688451113574906	60
Sampled	0.588151265196479	60
Random	0.53884544230632	60
Sampled	0.689122172716784	60
Random	0.854988454800541	60
Sampled	0.581034152649517	60
Random	0.54635195282323	60
Sampled	0.501972027008523	60
Random	1.007601279916	60
Sampled	0.50291256056602	60
Random	0.522994578166021	60
Sampled	0.547977457086829	60
Random	0.892243739267911	60
Sampled	0.614731510386064	60
Random	0.697844939753546	60
Sampled	0.509455384564485	60
Random	0.634440954639156	60
Sampled	0.774999030338296	60
Random	0.816881011866349	60
Sampled	0.504355463037233	60
Random	0.520809961910541	60
Sampled	0.64227998549451	60
Random	0.994734135882352	60
Sampled	0.56613537979011	60
[truncated: 16,001 more rows]
