# Supplementary material for: A branching model of lineage differentiation underpinning the neurogenic potential of enteric glia
Source: Nat Commun. 2023 Sep 22;14:5904. doi: 10.1038/s41467-023-41492-3 (PMC10516949; doi:10.1038/s41467-023-41492-3)
Supplement: Supplementary file 6 — Source Data [file 41467_2023_41492_MOESM6_ESM.zip › source_data/FigS2d_msd_neuronal_14_pcs.csv]

type	value	trajectoryStart
Sampled	0.644813110468959	60
Random	0.532169583868606	60
Sampled	0.506228036334571	60
Random	0.647318910044164	60
Sampled	0.600990827795088	60
Random	0.700610229030312	60
Sampled	0.637772972553617	60
Random	0.753594219611056	60
Sampled	0.659402429927415	60
Random	0.540242520893723	60
Sampled	0.609671093227386	60
Random	0.576007147575109	60
Sampled	0.614957482462987	60
Random	0.900873756516567	60
Sampled	0.547408041916678	60
Random	0.634794778995699	60
Sampled	0.70549486440928	60
Random	0.490893753741955	60
Sampled	0.575072780180354	60
Random	0.949120374178702	60
Sampled	0.556464791512666	60
Random	0.549265947246381	60
Sampled	0.598948569786098	60
Random	0.698708229133151	60
Sampled	0.572711513663164	60
Random	0.810183336089465	60
Sampled	0.54541534155919	60
Random	0.708014188461995	60
Sampled	0.571994980179555	60
Random	0.97930454914821	60
Sampled	0.560869224077043	60
Random	1.01832483032251	60
Sampled	0.558478374925334	60
Random	0.995322985714681	60
Sampled	0.531035769767697	60
Random	0.412640713913613	60
Sampled	0.559078113148302	60
Random	1.11411304212939	60
Sampled	0.575521179564117	60
Random	0.791043752407398	60
Sampled	0.657657750566384	60
Random	0.77051026460903	60
Sampled	0.556072966580464	60
Random	0.647599745343778	60
Sampled	0.628455988327651	60
Random	0.643526359773107	60
Sampled	0.545440963660993	60
Random	0.750011499729738	60
Sampled	0.491530323833807	60
Random	0.561603405750602	60
Sampled	0.693016496761911	60
Random	0.707916470370584	60
Sampled	0.621518171680302	60
Random	0.770898802157765	60
Sampled	0.639339167318694	60
Random	0.63783214232793	60
Sampled	0.583705498740167	60
Random	0.992206160977361	60
Sampled	0.572527183375278	60
Random	0.584469388430198	60
Sampled	0.601802779489034	60
Random	0.991982061983238	60
Sampled	0.597479222601094	60
Random	0.697096020976955	60
Sampled	0.522770115158149	60
Random	0.5751539934008	60
Sampled	0.547591343941149	60
Random	0.801131591120946	60
Sampled	0.660557465934666	60
Random	0.629691733975907	60
Sampled	0.513147202114526	60
Random	0.594671867316651	60
Sampled	0.539089872385117	60
Random	0.916641057154922	60
Sampled	0.568603617573202	60
Random	0.770823374930722	60
Sampled	0.581117991168789	60
Random	1.09707167216217	60
Sampled	0.557938329779714	60
Random	0.718383774322217	60
Sampled	0.615022345630145	60
Random	0.739541380204384	60
Sampled	0.559639979658174	60
Random	0.70823528182421	60
Sampled	0.567791268607223	60
Random	0.789091836470348	60
Sampled	0.537734721277808	60
Random	0.600044994790644	60
Sampled	0.545013676659436	60
Random	0.564073702617832	60
Sampled	0.547272093731902	60
Random	0.918356313437334	60
Sampled	0.660868900680622	60
Random	0.856596454011239	60
Sampled	0.589012138644033	60
Random	0.458299830877482	60
Sampled	0.557838593379185	60
Random	0.746997919056092	60
Sampled	0.546548156352192	60
Random	0.525200635568649	60
Sampled	0.570643486824722	60
Random	0.808606942835491	60
Sampled	0.607104795758804	60
Random	0.883710361925443	60
Sampled	0.521722095136151	60
Random	1.07374985412868	60
Sampled	0.56737567565517	60
Random	0.512663334344399	60
Sampled	0.647539748820201	60
Random	1.17838308249666	60
Sampled	0.538626779005501	60
Random	0.697436303425378	60
Sampled	0.675140425642995	60
Random	0.62419132955621	60
Sampled	0.498372950172714	60
Random	0.644472834488509	60
Sampled	0.700072756965808	60
Random	0.579739114229968	60
Sampled	0.591134508410803	60
Random	0.712657452209712	60
Sampled	0.614729679630055	60
Random	0.577124136426661	60
Sampled	0.561987346494666	60
Random	0.519937661042481	60
Sampled	0.534953373344294	60
Random	0.748363063307294	60
Sampled	0.59897097076597	60
Random	0.841221205008799	60
Sampled	0.634852272941705	60
Random	0.702064353917645	60
Sampled	0.582451447898455	60
Random	0.963059716179829	60
Sampled	0.634684902326154	60
Random	0.563709457885077	60
Sampled	0.549285914313051	60
Random	0.617717976265243	60
Sampled	0.553479723873961	60
Random	0.76535182176449	60
Sampled	0.520759149625054	60
Random	0.831050797604726	60
Sampled	0.597240379144987	60
Random	0.843132909071547	60
Sampled	0.598016556049079	60
Random	0.665946659800002	60
Sampled	0.554785306954301	60
Random	0.575658779349305	60
Sampled	0.5974229487619	60
Random	0.778527086936162	60
Sampled	0.59262110031271	60
Random	0.61456587662734	60
Sampled	0.608418742285609	60
Random	0.593477272478355	60
Sampled	0.597112891679577	60
Random	0.875415044301318	60
Sampled	0.580832964528387	60
Random	0.701137261135093	60
Sampled	0.534713886602921	60
Random	1.08909117847631	60
Sampled	0.585224327844138	60
Random	0.592995206171415	60
Sampled	0.541782619161382	60
Random	1.11237458129726	60
Sampled	0.579990535064097	60
Random	0.905532287193808	60
Sampled	0.571729283632024	60
Random	0.849277485355301	60
Sampled	0.592618721816233	60
Random	0.871546195977281	60
Sampled	0.711332867658337	60
Random	0.623331094872234	60
Sampled	0.568175859617633	60
Random	0.775802356219207	60
Sampled	0.611906156989091	60
Random	0.725783475642172	60
Sampled	0.566029986728393	60
Random	0.756894903458447	60
Sampled	0.548292088575435	60
Random	0.744718243137272	60
Sampled	0.660083377779693	60
Random	0.880676246928172	60
Sampled	0.558188119091826	60
Random	0.919964402313825	60
Sampled	0.579730156823907	60
Random	0.955736765993039	60
Sampled	0.611118447204549	60
Random	1.05966505890557	60
Sampled	0.562196695935809	60
Random	0.571617667039012	60
Sampled	0.601908207396468	60
Random	1.01168264441308	60
Sampled	0.593464298420328	60
Random	0.609147344328943	60
Sampled	0.646258774375588	60
Random	0.921106429063358	60
Sampled	0.611934670838137	60
Random	0.714204050517746	60
Sampled	0.635441047488827	60
Random	0.78069117498805	60
Sampled	0.594645934239232	60
Random	0.782311793416654	60
Sampled	0.604268396941756	60
Random	0.601773830389462	60
Sampled	0.571264826318608	60
Random	1.20606273948897	60
Sampled	0.573273223526358	60
Random	0.977547235457294	60
Sampled	0.62410604227968	60
Random	0.647246619551948	60
Sampled	0.597212911862087	60
Random	0.593967910593334	60
Sampled	0.678938394538506	60
Random	0.853084460389673	60
Sampled	0.610792470062792	60
Random	0.492365494786179	60
Sampled	0.518632237758405	60
Random	0.867815756886445	60
Sampled	0.660827675207945	60
Random	0.605473124879137	60
Sampled	0.662660125618022	60
Random	0.661920864725618	60
Sampled	0.56279215136784	60
Random	0.828655792367557	60
Sampled	0.560961761343297	60
Random	0.956925278129159	60
Sampled	0.49229173224203	60
Random	0.550474029127171	60
Sampled	0.595939616481339	60
Random	0.525283031776531	60
Sampled	0.523730424099175	60
Random	0.897389780100516	60
Sampled	0.520027196818223	60
Random	0.859921575083799	60
Sampled	0.58574192616307	60
Random	0.557250326670767	60
Sampled	0.602987154190162	60
Random	0.958122348709825	60
Sampled	0.621885787622053	60
Random	0.817023885436995	60
Sampled	0.549852407918803	60
Random	0.785774080505769	60
Sampled	0.535328847308462	60
Random	0.488046912473824	60
Sampled	0.547855692521614	60
Random	0.605036152059525	60
Sampled	0.541292746269986	60
Random	0.938009770659451	60
Sampled	0.555378130644767	60
Random	0.79444725144685	60
Sampled	0.559850338741309	60
Random	0.854929901862455	60
Sampled	0.581125787314368	60
Random	0.967777174813527	60
Sampled	0.622891097165932	60
Random	0.78865155774792	60
Sampled	0.53470696043567	60
Random	0.514358602626491	60
Sampled	0.656336797003061	60
Random	0.758496108016727	60
Sampled	0.617886471862435	60
Random	0.574160000381047	60
Sampled	0.535179327985855	60
Random	0.678980748850016	60
Sampled	0.567234756240322	60
Random	0.629653744262078	60
Sampled	0.620796690555682	60
Random	0.732101933713123	60
Sampled	0.561001033263607	60
Random	0.569024214817835	60
Sampled	0.550752827575554	60
Random	0.826863315438183	60
Sampled	0.562435961573627	60
Random	0.609660505757859	60
Sampled	0.578480450369334	60
Random	0.864345301218466	60
Sampled	0.578749097733863	60
Random	0.76632210602323	60
Sampled	0.616969842381508	60
Random	0.986530632694441	60
Sampled	0.641876445737928	60
Random	0.552074555542519	60
Sampled	0.621699392653566	60
Random	0.53108761552242	60
Sampled	0.610767587976244	60
Random	0.523091976848493	60
Sampled	0.487299046629826	60
Random	0.62951701855216	60
Sampled	0.543496482692836	60
Random	0.731617767747429	60
Sampled	0.613092834637799	60
Random	0.608914535293754	60
Sampled	0.558001679155388	60
Random	0.618915637694327	60
Sampled	0.535645445287794	60
Random	0.574153680499979	60
Sampled	0.621184644891992	60
Random	0.675497505910062	60
Sampled	0.611056940481027	60
Random	0.883352436375754	60
Sampled	0.531114935925813	60
Random	0.746310258609855	60
Sampled	0.610707691454994	60
Random	0.586867885587126	60
Sampled	0.581167985554026	60
Random	0.793572488470141	60
Sampled	0.568176640926568	60
Random	0.732021213653333	60
Sampled	0.550771293413368	60
Random	1.02438708704383	60
Sampled	0.677946071992894	60
Random	0.711522725245866	60
Sampled	0.66522278543718	60
Random	0.850537661752582	60
Sampled	0.521146297469589	60
Random	0.577110503316605	60
Sampled	0.575444543250207	60
Random	0.9718431016712	60
Sampled	0.540164819175187	60
Random	0.71416083778934	60
Sampled	0.673199648749459	60
Random	0.590659716808232	60
Sampled	0.514917106492362	60
Random	0.621630119603478	60
Sampled	0.629103382385969	60
Random	0.577072708235386	60
Sampled	0.509495281114509	60
Random	0.820736714579521	60
Sampled	0.558664292448783	60
Random	0.499463853121135	60
Sampled	0.61411973351198	60
Random	0.710186084310068	60
Sampled	0.56180231170839	60
Random	0.591217064561994	60
Sampled	0.555897652404308	60
Random	0.643245198503328	60
Sampled	0.600880354497929	60
Random	0.56790758086712	60
Sampled	0.588401723222138	60
Random	0.804788801904633	60
Sampled	0.545875747107567	60
Random	0.977368699841216	60
Sampled	0.609679352169035	60
Random	0.74735947964964	60
Sampled	0.600268813026774	60
Random	0.45409801313056	60
Sampled	0.5714859434811	60
Random	0.923616422033027	60
Sampled	0.58214886645603	60
Random	0.785403442057294	60
Sampled	0.563193519897407	60
Random	0.821304851081433	60
Sampled	0.58409437179004	60
Random	0.572733794438797	60
Sampled	0.652536542046728	60
Random	0.689509120114371	60
Sampled	0.547067790722869	60
Random	0.585307055645226	60
Sampled	0.585338748114159	60
Random	0.437687722280308	60
Sampled	0.521312635485138	60
Random	0.661593776323445	60
Sampled	0.575582628130662	60
Random	0.539197353635163	60
Sampled	0.654769353329292	60
Random	0.664365637235049	60
Sampled	0.518007488690211	60
Random	1.04314989727003	60
Sampled	0.524734363396126	60
Random	0.696212404334469	60
Sampled	0.607549035553529	60
Random	0.603623191655805	60
Sampled	0.594972281534167	60
Random	0.804551975508333	60
Sampled	0.590990545612172	60
Random	0.580081919610378	60
Sampled	0.56917742958947	60
Random	0.811273481329075	60
Sampled	0.539250342686952	60
Random	0.914762366607332	60
Sampled	0.481955405249611	60
Random	0.581168889861257	60
Sampled	0.578440123912413	60
Random	0.601942393540506	60
Sampled	0.673775183235014	60
Random	0.843249412827584	60
Sampled	0.674620136279765	60
Random	0.964162164564394	60
Sampled	0.572680475484578	60
Random	0.647506399099769	60
Sampled	0.674903587918967	60
Random	0.644054279156872	60
Sampled	0.582519852009238	60
Random	0.63825064137963	60
Sampled	0.544000075392312	60
Random	0.782370303410445	60
Sampled	0.533594526611201	60
Random	0.735274066894133	60
Sampled	0.587060713790543	60
Random	0.655456002313183	60
Sampled	0.574806415223561	60
Random	0.666834795187512	60
Sampled	0.536931198188315	60
Random	0.681496630648746	60
Sampled	0.561989288898388	60
Random	0.86375141095712	60
Sampled	0.575583717947084	60
Random	0.68146393461175	60
Sampled	0.59688204584709	60
Random	0.614293109114281	60
Sampled	0.603690878448864	60
Random	0.677101309477166	60
Sampled	0.604218006737059	60
Random	0.596820882940486	60
Sampled	0.604047782546101	60
Random	0.717771378978333	60
Sampled	0.575842407275058	60
Random	0.737935517602891	60
Sampled	0.56646617870386	60
Random	0.53506155778875	60
Sampled	0.575187042002875	60
Random	0.555083052073249	60
Sampled	0.596564349063861	60
Random	0.70573980720832	60
Sampled	0.560064316057135	60
Random	0.688404201941537	60
Sampled	0.530079527626904	60
Random	0.822867306742989	60
Sampled	0.525027445991893	60
Random	1.06421350689807	60
Sampled	0.545279684242178	60
Random	0.613033876248301	60
Sampled	0.548592492614394	60
Random	0.705367948385591	60
Sampled	0.566198947127684	60
Random	0.55560361000361	60
Sampled	0.710181153970037	60
Random	0.717240798824374	60
Sampled	0.568145695490222	60
Random	0.548655917965845	60
Sampled	0.633003059698577	60
Random	0.547711888644045	60
Sampled	0.539382435800615	60
Random	0.575252641310011	60
Sampled	0.526926034452509	60
Random	0.657668850243863	60
Sampled	0.515873900007843	60
Random	0.770281953947541	60
Sampled	0.460673997944576	60
Random	1.00049800675726	60
Sampled	0.571352342178724	60
Random	0.761822098960465	60
Sampled	0.506271651794145	60
Random	0.763663341349619	60
Sampled	0.547568876414452	60
Random	0.806674530909663	60
Sampled	0.570830239538125	60
Random	0.815630262671198	60
Sampled	0.533148311745902	60
Random	0.700608226160792	60
Sampled	0.577765696492473	60
Random	0.857223729816947	60
Sampled	0.690874875591164	60
Random	0.733041111839847	60
Sampled	0.626856777158639	60
Random	0.610406468047905	60
Sampled	0.599825906043963	60
Random	0.505279533890491	60
Sampled	0.712299766460186	60
Random	0.612788016669445	60
Sampled	0.540603122007726	60
Random	0.786432962470709	60
Sampled	0.605992102770627	60
Random	0.754944666727156	60
Sampled	0.606036820093527	60
Random	0.823355022476157	60
Sampled	0.564487377693818	60
Random	0.602783990099767	60
Sampled	0.595115978277942	60
Random	0.669059971708849	60
Sampled	0.587254369456707	60
Random	0.643198836186434	60
Sampled	0.553435247421748	60
Random	0.815610960483676	60
Sampled	0.559446490457055	60
Random	0.606898784010381	60
Sampled	0.539579990110543	60
Random	0.586123258329341	60
Sampled	0.573260132190363	60
Random	0.585079191501215	60
Sampled	0.597089973628625	60
Random	0.658910882651483	60
Sampled	0.587868943063019	60
Random	0.512389776973425	60
Sampled	0.535057684267788	60
Random	0.899400631646399	60
Sampled	0.642320194246597	60
Random	0.62011122581811	60
Sampled	0.600251485020537	60
Random	0.566775401739936	60
Sampled	0.552273662919445	60
Random	0.796631225769304	60
Sampled	0.582742294644328	60
Random	0.849295216035236	60
Sampled	0.504505699932051	60
Random	0.78566569182686	60
Sampled	0.515451053447245	60
Random	0.534386848041376	60
Sampled	0.54817630905879	60
Random	0.992307747010957	60
Sampled	0.639650211196991	60
Random	0.49992223681486	60
Sampled	0.604580645240314	60
Random	0.736780099410045	60
Sampled	0.527341745922879	60
Random	0.565032969780589	60
Sampled	0.562455868009849	60
Random	0.61115898619303	60
Sampled	0.491533137876538	60
Random	0.77583700278242	60
Sampled	0.508097330985655	60
Random	0.81812002789768	60
Sampled	0.548484204241188	60
Random	0.828400195803243	60
Sampled	0.598534859305921	60
Random	0.764942001435508	60
Sampled	0.526699065726756	60
Random	0.516523995571487	60
Sampled	0.656819359275293	60
Random	0.88264368798218	60
Sampled	0.60173458920132	60
Random	0.879798434200102	60
Sampled	0.533392105556752	60
Random	0.582340509771179	60
Sampled	0.576571446291299	60
Random	0.833866019529792	60
Sampled	0.582839554172725	60
Random	0.728005871383751	60
Sampled	0.664361414569758	60
Random	0.79139986004502	60
Sampled	0.638196209808133	60
Random	0.618150691382039	60
Sampled	0.572613399813102	60
Random	0.982298881364655	60
Sampled	0.567852411610547	60
Random	0.928043019259248	60
Sampled	0.590925042983893	60
Random	0.620031446394993	60
Sampled	0.592136851513386	60
Random	0.867551157197673	60
Sampled	0.59455839943934	60
Random	0.865677911797006	60
Sampled	0.56968472275697	60
Random	0.897687542838617	60
Sampled	0.620963544906791	60
Random	0.953413875447006	60
Sampled	0.611218012436591	60
Random	0.688470843086623	60
Sampled	0.537539759976316	60
Random	0.879705660056465	60
Sampled	0.583498806150286	60
Random	0.702045840910672	60
Sampled	0.564876206884006	60
Random	1.00914034952155	60
Sampled	0.639394435158567	60
Random	0.675585566412984	60
Sampled	0.534816593959777	60
Random	0.554268763380518	60
Sampled	0.49198005978509	60
Random	0.883340972169455	60
Sampled	0.64555706386555	60
Random	0.598786304756757	60
Sampled	0.533651597338811	60
Random	0.782667551214474	60
Sampled	0.619992174632371	60
Random	0.813051044501267	60
Sampled	0.563205341538376	60
Random	0.832380534605978	60
Sampled	0.561029573637468	60
Random	0.864668335331713	60
Sampled	0.60389985052348	60
Random	0.606813863784324	60
Sampled	0.64424222986669	60
Random	0.57026871776607	60
Sampled	0.539286900262192	60
Random	0.510834683689946	60
Sampled	0.538687238522184	60
Random	0.966910729384724	60
Sampled	0.682663925426646	60
Random	0.78484360019708	60
Sampled	0.623504704159909	60
Random	0.754594843017539	60
Sampled	0.545253384389007	60
Random	0.915532638952916	60
Sampled	0.531179082935436	60
Random	1.0709423564725	60
Sampled	0.565605196805607	60
Random	0.83733955259459	60
Sampled	0.544743414815018	60
Random	0.92496085839266	60
Sampled	0.567402570682572	60
Random	0.703863337082546	60
Sampled	0.538099179079443	60
Random	0.852348235419111	60
Sampled	0.550896658389131	60
Random	0.82147743686102	60
Sampled	0.586330513259646	60
Random	0.781791824410017	60
Sampled	0.553555181021623	60
Random	0.53431128464007	60
Sampled	0.607190741553372	60
Random	0.578122670036955	60
Sampled	0.605694353451722	60
Random	0.738142857843077	60
Sampled	0.650296881127951	60
Random	0.500387332417849	60
Sampled	0.56224474613264	60
Random	0.701779247308036	60
Sampled	0.587892577847213	60
Random	0.928695880427185	60
Sampled	0.516127529730658	60
Random	0.49003280334914	60
Sampled	0.588021453954923	60
Random	0.587011282365419	60
Sampled	0.575042345565777	60
Random	0.900177606488744	60
Sampled	0.701431287709881	60
Random	0.808501196252372	60
Sampled	0.625486356315117	60
Random	0.685606444592067	60
Sampled	0.593899910184288	60
Random	0.756460853883795	60
Sampled	0.56715182668506	60
Random	0.782340173663209	60
Sampled	0.654876701946388	60
Random	0.723220436705718	60
Sampled	0.619387361974867	60
Random	0.916541036802686	60
Sampled	0.56134831445873	60
Random	0.505321896511856	60
Sampled	0.580566564644406	60
Random	0.618335149724807	60
Sampled	0.655101535600476	60
Random	0.598483234818889	60
Sampled	0.529336765209065	60
Random	0.604147661030003	60
Sampled	0.682189880725766	60
Random	0.668724216650449	60
Sampled	0.552500498639752	60
Random	0.994296767887038	60
Sampled	0.50494052438325	60
Random	0.633811257708793	60
Sampled	0.614188428769223	60
Random	0.576910209586169	60
Sampled	0.567427383706141	60
Random	0.522144663568198	60
Sampled	0.560117904894104	60
Random	0.595541202790827	60
Sampled	0.629296609392613	60
Random	0.737749994491496	60
Sampled	0.585391619686364	60
Random	0.857587284840823	60
Sampled	0.509880536159122	60
Random	0.587306382285879	60
Sampled	0.65488182224747	60
Random	0.985842711755402	60
Sampled	0.561423181001714	60
Random	0.824922990295561	60
Sampled	0.568043634200136	60
Random	0.603676380014762	60
Sampled	0.517335859215031	60
Random	0.64389538054336	60
Sampled	0.635758795950027	60
Random	0.595583103419364	60
Sampled	0.552830622843592	60
Random	0.562397601030445	60
Sampled	0.558812034823972	60
Random	0.655303139458317	60
Sampled	0.516189005400151	60
Random	0.721957999941178	60
Sampled	0.556953017443474	60
Random	0.728760792317698	60
Sampled	0.572546541934144	60
Random	0.606959392300576	60
Sampled	0.521415249077615	60
Random	1.00677688462781	60
Sampled	0.521399436164072	60
Random	0.690003445302456	60
Sampled	0.563470045772174	60
Random	0.600223918116155	60
Sampled	0.545377365082662	60
Random	0.762911303613777	60
Sampled	0.54869839062854	60
Random	0.723219807295361	60
Sampled	0.537644889591291	60
Random	0.619729626328637	60
Sampled	0.575368865299883	60
Random	0.978418033381839	60
Sampled	0.5308405679979	60
Random	0.510490405296851	60
Sampled	0.655662483277216	60
Random	0.563062113471946	60
Sampled	0.536092037644303	60
Random	0.88969081840838	60
Sampled	0.643483780470593	60
Random	0.570544792038136	60
Sampled	0.610600187686499	60
Random	0.747071763980207	60
Sampled	0.592961119725172	60
Random	0.688620447979665	60
Sampled	0.574746935341247	60
Random	0.90960892089764	60
Sampled	0.51581254224936	60
Random	0.768978303443156	60
Sampled	0.530439214707837	60
Random	0.73746648634793	60
Sampled	0.585776581252995	60
Random	0.465753577819713	60
Sampled	0.625382708671322	60
Random	0.570533647327014	60
Sampled	0.547379548092433	60
Random	1.00843844737059	60
Sampled	0.542980846349595	60
Random	0.607401183515644	60
Sampled	0.566647325487098	60
Random	0.78393895586062	60
Sampled	0.503190186977458	60
Random	0.838392293660798	60
Sampled	0.519608537297364	60
Random	0.527256316754716	60
Sampled	0.523469498873568	60
Random	0.714086970545479	60
Sampled	0.610638244205247	60
Random	0.800437663281655	60
Sampled	0.587295637743276	60
Random	0.573476489096984	60
Sampled	0.563869278379825	60
Random	0.655984855063628	60
Sampled	0.589096673164	60
Random	0.538305532464067	60
Sampled	0.67937307769385	60
Random	0.581774019005608	60
Sampled	0.599900176849474	60
Random	0.714991315537586	60
Sampled	0.551421264555057	60
Random	0.861994782441912	60
Sampled	0.637967530579327	60
Random	0.769348497825287	60
Sampled	0.645913703612906	60
Random	0.593869463680859	60
Sampled	0.552566589850432	60
Random	0.605177881118456	60
Sampled	0.536773448374762	60
Random	1.01800690687481	60
Sampled	0.540415279332976	60
Random	0.709410156998778	60
Sampled	0.548074082770558	60
Random	0.932316888380652	60
Sampled	0.512259855957633	60
Random	0.933723665851307	60
Sampled	0.587091397737698	60
Random	0.856234162451515	60
Sampled	0.535936274534878	60
Random	0.478252232319322	60
Sampled	0.618868448093175	60
Random	0.800762393850215	60
Sampled	0.630110262398158	60
Random	0.813140203349209	60
Sampled	0.57419607646221	60
Random	0.935387267679307	60
Sampled	0.617031202129752	60
Random	0.65873199822811	60
Sampled	0.545064354267823	60
Random	0.592357042548899	60
Sampled	0.589287450831813	60
Random	0.782532852605159	60
Sampled	0.578336884518154	60
Random	0.875520566828019	60
Sampled	0.488477553717813	60
Random	0.940905796978989	60
Sampled	0.59588922536988	60
Random	0.549428174189999	60
Sampled	0.488435326664611	60
Random	0.907013920981196	60
Sampled	0.510032501332909	60
Random	0.873509716538002	60
Sampled	0.63907813747539	60
Random	0.759337671195106	60
Sampled	0.534505356648164	60
Random	0.869169171770895	60
Sampled	0.553929243234948	60
Random	0.564973231934778	60
Sampled	0.523942212639056	60
Random	0.806073639569909	60
Sampled	0.586623316567097	60
Random	0.625869004496816	60
Sampled	0.651391329069357	60
Random	0.837866295259632	60
Sampled	0.689963750136287	60
Random	0.613737032725136	60
Sampled	0.490858149545791	60
Random	0.878829360854941	60
Sampled	0.573532157725417	60
Random	0.624410230600056	60
Sampled	0.54159787947403	60
Random	0.83950072670224	60
Sampled	0.651948112607077	60
Random	0.562734006609102	60
Sampled	0.624275314367617	60
Random	0.573070345283209	60
Sampled	0.551346308247345	60
Random	0.817088253583982	60
Sampled	0.503930910991952	60
Random	0.706188697366332	60
Sampled	0.60913275861306	60
Random	0.689748035913075	60
Sampled	0.550597844101155	60
Random	0.694404782009858	60
Sampled	0.545573220806947	60
Random	0.608836089643851	60
Sampled	0.515700039295093	60
Random	0.619830227954914	60
Sampled	0.572479493357708	60
Random	0.67627208458085	60
Sampled	0.549312222743566	60
Random	0.906481843226299	60
Sampled	0.551096675590258	60
Random	0.663840280653779	60
Sampled	0.594603245830206	60
Random	0.520549309609058	60
Sampled	0.62783718530672	60
Random	0.759125174487117	60
Sampled	0.537395718921574	60
Random	0.728070142297364	60
Sampled	0.568122988233029	60
Random	0.945033560697609	60
Sampled	0.611247266865198	60
Random	0.624088176737446	60
Sampled	0.657745958619428	60
Random	0.609235946897079	60
Sampled	0.537533650633429	60
Random	0.814210516514591	60
Sampled	0.550056398784423	60
Random	0.69943695500156	60
Sampled	0.544676609763185	60
Random	0.608182572881513	60
Sampled	0.61713678859997	60
Random	0.732087575543466	60
Sampled	0.549838678364394	60
Random	0.567884169136242	60
Sampled	0.644358415345402	60
Random	0.619701022862796	60
Sampled	0.631779456511541	60
Random	1.00075106002299	60
Sampled	0.576812787522406	60
Random	0.755335201986228	60
Sampled	0.588220593728228	60
Random	0.609049393646459	60
Sampled	0.612918821926723	60
Random	0.743063688167242	60
Sampled	0.678723049537818	60
Random	0.595739676272767	60
Sampled	0.594207865700176	60
Random	0.580650166846353	60
Sampled	0.555174861154785	60
Random	0.561384429286639	60
Sampled	0.530361612608271	60
Random	0.950482610214554	60
Sampled	0.575493354625588	60
Random	0.573208135994532	60
Sampled	0.623327157091841	60
Random	0.689014475700166	60
Sampled	0.548501507002708	60
Random	0.844071423712238	60
Sampled	0.561052516147706	60
Random	0.871642841375912	60
Sampled	0.575616939661492	60
Random	0.711857106621643	60
Sampled	0.613167695178907	60
Random	0.666784177860757	60
Sampled	0.587578220677754	60
Random	0.676284757016763	60
Sampled	0.558387816987682	60
Random	0.685052855301086	60
Sampled	0.60666561490623	60
Random	0.645362343804039	60
Sampled	0.516984321705788	60
Random	1.06147269503446	60
Sampled	0.679556366369284	60
Random	0.509362461310771	60
Sampled	0.56488800031478	60
Random	0.627991737951255	60
Sampled	0.646507210471821	60
Random	0.86883771209534	60
Sampled	0.549625907803651	60
Random	0.78083120125292	60
Sampled	0.472410910519629	60
Random	0.582895195122311	60
Sampled	0.523583727422496	60
Random	0.663399486957276	60
Sampled	0.560345275082703	60
Random	0.845970683771339	60
Sampled	0.561065513776362	60
Random	0.89081423269461	60
Sampled	0.631140023825404	60
Random	0.700385459240628	60
Sampled	0.51165103179829	60
Random	0.908515848540079	60
Sampled	0.61045096769299	60
Random	0.578340763838906	60
Sampled	0.621472702008741	60
Random	0.882577439489948	60
Sampled	0.557764922386036	60
Random	0.700943350522485	60
Sampled	0.542467398140337	60
Random	0.701600922897884	60
Sampled	0.66101968219242	60
Random	0.631584739957309	60
Sampled	0.586082509151056	60
Random	0.866410872670585	60
Sampled	0.594490663198302	60
Random	0.944604148722821	60
Sampled	0.618132165377266	60
Random	0.624195086329902	60
Sampled	0.651583318771639	60
Random	0.637491876353259	60
Sampled	0.579617931367049	60
Random	0.689675216010812	60
Sampled	0.490717406605134	60
Random	0.67561617101139	60
Sampled	0.488993866126107	60
Random	0.808337356634265	60
Sampled	0.60484250376112	60
Random	0.736384471448355	60
Sampled	0.57571876564078	60
Random	0.937264931137875	60
Sampled	0.601633868499762	60
Random	0.574804495828974	60
Sampled	0.605692417249744	60
Random	0.571474712840383	60
Sampled	0.593684648587055	60
Random	0.753630109429597	60
Sampled	0.572389058847805	60
Random	0.654246129048306	60
Sampled	0.579632615367397	60
Random	0.92344628243057	60
Sampled	0.502907732959996	60
Random	0.876770392716777	60
Sampled	0.63074386256461	60
Random	0.958209163640988	60
Sampled	0.60043734337756	60
Random	0.754080243412353	60
Sampled	0.612346147761682	60
Random	0.96183869357785	60
Sampled	0.573952863475977	60
Random	0.731947620810783	60
Sampled	0.64313376981511	60
Random	0.51575688805885	60
Sampled	0.519360624890796	60
Random	0.763715852610012	60
Sampled	0.551076623080164	60
Random	1.01067791289114	60
Sampled	0.473081285156885	60
Random	0.626375227831734	60
Sampled	0.548605647396132	60
Random	0.619982707248485	60
Sampled	0.557653497538316	60
Random	0.965100299193186	60
Sampled	0.623656581581072	60
Random	0.602421581677838	60
Sampled	0.631176335088212	60
Random	0.848661057083026	60
Sampled	0.547651370003189	60
Random	0.752256164375968	60
Sampled	0.56022072665608	60
Random	0.590318225217678	60
Sampled	0.56981391870661	60
Random	0.551925030788307	60
Sampled	0.590750337101813	60
Random	0.777061830302185	60
Sampled	0.58435047392069	60
Random	0.750439981681513	60
Sampled	0.585766882108644	60
Random	0.656567207622652	60
Sampled	0.565729779961354	60
Random	0.920578378558163	60
Sampled	0.618993770709326	60
Random	1.09413479150393	60
Sampled	0.560680136578296	60
Random	0.737393272759435	60
Sampled	0.637397800359875	60
Random	0.864072326004822	60
Sampled	0.534283031742088	60
Random	0.668404604427009	60
Sampled	0.652120769676579	60
Random	0.51318850105176	60
Sampled	0.54307355689179	60
Random	0.880562347007334	60
Sampled	0.658543529854227	60
Random	0.836507638114476	60
Sampled	0.577064428003942	60
Random	0.869999876862889	60
Sampled	0.516970249192316	60
Random	0.700444716371068	60
Sampled	0.674153486691415	60
Random	0.992586405540918	60
Sampled	0.569587972847893	60
Random	1.00519687330694	60
Sampled	0.53115310476974	60
Random	0.617643361435802	60
Sampled	0.52829039655829	60
Random	0.534435553349032	60
Sampled	0.538446022340788	60
Random	0.541108577761549	60
Sampled	0.556018966917592	60
Random	0.705563521301745	60
Sampled	0.753424228668202	60
Random	0.550521955501792	60
Sampled	0.637573336328938	60
Random	0.656984615348259	60
Sampled	0.51652405632483	60
Random	0.51607001403682	60
Sampled	0.576727037321874	60
Random	0.691055111801996	60
Sampled	0.641306119153857	60
Random	0.631738269328168	60
Sampled	0.49002872449492	60
Random	0.563415802950344	60
Sampled	0.623737385635323	60
Random	0.905708266842442	60
Sampled	0.592483194603053	60
Random	0.558526280724586	60
Sampled	0.588925192944413	60
Random	0.631156116557982	60
Sampled	0.520889366920411	60
Random	0.99192003950955	60
Sampled	0.537604738845291	60
Random	0.731556660499532	60
Sampled	0.552211997327115	60
Random	0.582016216239587	60
Sampled	0.601301785576757	60
Random	0.624491636976239	60
Sampled	0.54243565858221	60
Random	0.902443923937391	60
Sampled	0.579241506318179	60
Random	0.762683532254889	60
Sampled	0.571866970351481	60
Random	0.936643357132729	60
Sampled	0.697054961419724	60
Random	0.838652833262087	60
Sampled	0.62319367255634	60
Random	0.502812369761136	60
Sampled	0.602547841877188	60
Random	0.929535276410555	60
Sampled	0.553952614627541	60
Random	0.878673026218914	60
Sampled	0.539516792553885	60
Random	0.487494035377747	60
Sampled	0.612496432030815	60
Random	0.668906278292814	60
Sampled	0.647810657662692	60
Random	0.845946979040293	60
Sampled	0.604044958407343	60
Random	0.802077913241757	60
Sampled	0.660249185080642	60
Random	0.754597075492804	60
Sampled	0.606767415703072	60
Random	0.635819663988788	60
Sampled	0.523239435899507	60
Random	0.714597609771036	60
Sampled	0.675876714868306	60
Random	0.743620306948532	60
Sampled	0.58979846281844	60
Random	0.688962475699572	60
Sampled	0.547746510474569	60
Random	0.554714124546807	60
Sampled	0.657038605304373	60
Random	0.632608523689792	60
Sampled	0.620246665017834	60
Random	0.765048917118383	60
Sampled	0.555337033209892	60
Random	0.944630060043101	60
Sampled	0.512383276546727	60
Random	0.658212664196081	60
Sampled	0.633551948981356	60
Random	0.864606436158849	60
Sampled	0.60551112721374	60
Random	0.791096236451758	60
Sampled	0.637182393909711	60
Random	0.747498366083667	60
Sampled	0.569935101239756	60
Random	0.748251693752034	60
Sampled	0.586454690707309	60
Random	0.560913069287358	60
Sampled	0.494901147112447	60
Random	0.520103555158005	60
Sampled	0.569940760247353	60
Random	0.650290825208683	60
Sampled	0.539047600423291	60
Random	0.762818804455071	60
Sampled	0.63272611221316	60
Random	0.89081381252483	60
Sampled	0.548356343656075	60
Random	0.795031769474918	60
Sampled	0.567465178011187	60
Random	0.743065995824774	60
Sampled	0.556018534614691	60
Random	0.548109324612625	60
Sampled	0.593525986450449	60
Random	0.627649419102994	60
Sampled	0.558855178450554	60
Random	0.606896752136604	60
Sampled	0.609305978797115	60
Random	0.742889357347375	60
Sampled	0.655984231376045	60
Random	0.736901786154291	60
Sampled	0.663396583675517	60
Random	0.582796509796914	60
Sampled	0.661250791937259	60
Random	0.610763139208604	60
Sampled	0.552019789396134	60
Random	0.546627378330254	60
Sampled	0.500911614420332	60
Random	0.559096348288732	60
Sampled	0.6492309947882	60
Random	0.607533076362067	60
Sampled	0.600029937321328	60
Random	0.790929934906559	60
Sampled	0.511680808487873	60
Random	0.485860829670182	60
Sampled	0.516919883991842	60
Random	0.542060137871717	60
Sampled	0.555586755464745	60
Random	0.492678673692272	60
Sampled	0.50845508453721	60
Random	0.562540211609066	60
Sampled	0.54265656976765	60
Random	0.594279709482608	60
Sampled	0.594745189373044	60
Random	0.813952328102184	60
Sampled	0.51491003284066	60
Random	0.55748097311792	60
Sampled	0.563445037222875	60
Random	1.0277999633499	60
Sampled	0.529658273079445	60
Random	0.935956707832588	60
Sampled	0.581722353404018	60
Random	0.792376349380623	60
Sampled	0.565088374997705	60
Random	0.798450763466063	60
Sampled	0.561725287488162	60
Random	0.819561275123319	60
Sampled	0.553989402629844	60
Random	0.972404172824216	60
Sampled	0.563302739338521	60
Random	0.530599199191126	60
Sampled	0.528407129868301	60
Random	0.897200917846253	60
Sampled	0.506129931328497	60
Random	0.802432846181593	60
Sampled	0.525445127335749	60
Random	0.837829680202496	60
Sampled	0.663131209191592	60
Random	0.740846879322599	60
Sampled	0.645838179035163	60
Random	0.557487454565625	60
Sampled	0.557030350352647	60
Random	0.591103811405476	60
Sampled	0.602216249713338	60
Random	0.770284524060614	60
Sampled	0.516766063545339	60
Random	0.643203625976866	60
Sampled	0.569616360757239	60
Random	0.972199372013301	60
Sampled	0.642815046658852	60
Random	0.801157993019971	60
Sampled	0.603627407126151	60
Random	0.540394740678369	60
Sampled	0.542178591339992	60
Random	0.890882902690339	60
Sampled	0.578641786113864	60
Random	1.05484578603552	60
Sampled	0.587470006891375	60
Random	0.926346143645073	60
Sampled	0.577685579896493	60
Random	0.619699910090906	60
Sampled	0.574302938209868	60
Random	0.946916491721006	60
Sampled	0.56118540806964	60
Random	0.793082291177103	60
Sampled	0.536341666388601	60
Random	0.624865251621092	60
Sampled	0.558058754299818	60
Random	0.720105199015014	60
Sampled	0.635100049673901	60
Random	0.73935278438373	60
Sampled	0.682636522850109	60
Random	1.12977068009021	60
Sampled	0.536570919952473	60
Random	0.820360997073634	60
Sampled	0.573358933374349	60
Random	0.702939829032665	60
Sampled	0.599990267993149	60
Random	0.948905003667705	60
Sampled	0.599869572230732	60
Random	0.847954573522195	60
Sampled	0.609824188612487	60
Random	0.621091807914234	60
Sampled	0.623370562620206	60
Random	0.579084387572519	60
Sampled	0.556142872061602	60
Random	0.563122651720593	60
Sampled	0.500052862462222	60
Random	0.878731655358321	60
Sampled	0.579904956277473	60
Random	0.55723906818801	60
Sampled	0.583695749297185	60
Random	0.521167440162969	60
Sampled	0.506293442554321	60
Random	0.837919448873822	60
Sampled	0.615672863083315	60
Random	0.807786281302971	60
Sampled	0.567034434481432	60
Random	1.06147752105543	60
Sampled	0.591912668430246	60
Random	0.742275358286835	60
Sampled	0.592703752169403	60
Random	0.523783287525066	60
Sampled	0.499905944978652	60
Random	0.543498947662642	60
Sampled	0.549348186425077	60
Random	0.662421406198335	60
Sampled	0.585695061295023	60
Random	0.773110619593853	60
Sampled	0.55804821000194	60
Random	0.596036748755019	60
Sampled	0.576379291148932	60
Random	0.738524285439976	60
Sampled	0.570816960366627	60
Random	0.94235909322456	60
Sampled	0.59460461027652	60
Random	0.658131188955269	60
Sampled	0.528371484641777	60
Random	0.657578722439493	60
Sampled	0.568698757384808	60
Random	0.596227816171733	60
Sampled	0.543924972917779	60
Random	0.891443968018706	60
Sampled	0.555604529218575	60
Random	0.908522751128605	60
Sampled	0.626423323480578	60
Random	0.895715410532588	60
Sampled	0.543608601759576	60
Random	0.571734455303566	60
Sampled	0.544519308537253	60
Random	0.65063833217115	60
Sampled	0.622820929578882	60
Random	0.720078646771563	60
Sampled	0.557713081456138	60
Random	0.871244578152903	60
Sampled	0.563759937435912	60
Random	1.04307901827445	60
Sampled	0.615333688369878	60
Random	0.615432952071513	60
Sampled	0.5889557975292	60
Random	0.74291383487694	60
Sampled	0.558216536841515	60
Random	0.563976803440311	60
Sampled	0.641108818226976	60
Random	0.522560102356124	60
Sampled	0.570348407286665	60
Random	0.685272469506379	60
Sampled	0.507252131990571	60
Random	1.09694540397626	60
Sampled	0.55894865586124	60
Random	0.682557848918748	60
Sampled	0.621508777751709	60
Random	0.513718076770107	60
Sampled	0.608866534538976	60
Random	0.767605944281697	60
Sampled	0.562942981253406	60
Random	0.87419456274873	60
Sampled	0.600563714069049	60
Random	0.557946405197508	60
Sampled	0.597128653856756	60
Random	0.92773628544062	60
Sampled	0.534151309028462	60
Random	0.577169973478823	60
Sampled	0.556091543694507	60
Random	1.03392451218257	60
Sampled	0.51132095654592	60
Random	0.839334719151436	60
Sampled	0.509311936845213	60
Random	0.519823916784353	60
Sampled	0.574156973940385	60
Random	0.544169735201607	60
Sampled	0.626004503859995	60
Random	0.746927463731642	60
Sampled	0.555012321163931	60
Random	0.586263000089958	60
Sampled	0.599573787411752	60
Random	0.757958789345103	60
Sampled	0.574773905453448	60
Random	0.500929502427006	60
Sampled	0.606432322890149	60
Random	0.668710442620944	60
Sampled	0.601809541103551	60
Random	0.734375229113731	60
Sampled	0.672844527918281	60
Random	0.592128995091062	60
Sampled	0.55921982743326	60
Random	0.833314374240007	60
Sampled	0.547653180731072	60
Random	0.685415107607996	60
Sampled	0.541121596901627	60
Random	0.785508967053754	60
Sampled	0.62002245792439	60
Random	0.984774143974248	60
Sampled	0.57961835221329	60
Random	0.722793601212613	60
Sampled	0.504292103018628	60
Random	0.759768531787896	60
Sampled	0.634016206724206	60
Random	0.935919838501866	60
Sampled	0.539922120442133	60
Random	0.823122142694748	60
Sampled	0.659646679035008	60
Random	0.744895147039912	60
Sampled	0.573229891397632	60
Random	0.468529248667003	60
Sampled	0.626121855750031	60
Random	0.647756773029876	60
Sampled	0.547406171670314	60
Random	0.522259007578778	60
Sampled	0.63955242547803	60
Random	0.670719541551097	60
Sampled	0.622652658354494	60
Random	0.672563304267577	60
Sampled	0.597349515375971	60
Random	0.902339556717038	60
Sampled	0.482099777785219	60
Random	0.482094427104625	60
Sampled	0.592776496923207	60
Random	0.618849268256017	60
Sampled	0.538438906462628	60
Random	0.84207830108738	60
Sampled	0.587481846173019	60
Random	0.550451300503899	60
Sampled	0.593378605014266	60
Random	0.801682465154399	60
Sampled	0.524218044745133	60
Random	1.01886731769349	60
Sampled	0.5775874625766	60
Random	0.82306823492486	60
Sampled	0.554852823479143	60
Random	0.919407596766238	60
Sampled	0.590203212419409	60
Random	0.572121816683298	60
Sampled	0.639166695379092	60
Random	0.703961659767297	60
Sampled	0.624689051836296	60
Random	0.810541635982715	60
Sampled	0.646217494187342	60
Random	0.724630136797829	60
Sampled	0.508928451024637	60
Random	0.51393467150206	60
Sampled	0.588167327273437	60
Random	0.682525259545566	60
Sampled	0.507328224616377	60
Random	0.762808507471215	60
Sampled	0.566035822319786	60
Random	0.7837524435953	60
Sampled	0.587316757334998	60
Random	0.901106533955998	60
Sampled	0.549135698762071	60
Random	0.779588688313674	60
Sampled	0.571132434770347	60
Random	0.870200683635554	60
Sampled	0.525171406310379	60
Random	0.557895431912486	60
Sampled	0.603541143034306	60
Random	0.789047454093566	60
Sampled	0.534850874846878	60
Random	0.734837445606559	60
Sampled	0.561917250072229	60
Random	0.838711490158594	60
Sampled	0.672277946100226	60
Random	1.00487114799101	60
Sampled	0.576807420205352	60
Random	0.720522813541787	60
Sampled	0.622462455097128	60
Random	0.925724015025875	60
Sampled	0.616472315683432	60
Random	0.563622338462863	60
Sampled	0.517488738313339	60
Random	0.989596074095548	60
Sampled	0.629487798812699	60
Random	0.533315911422716	60
Sampled	0.570042606999904	60
Random	0.615747709407283	60
Sampled	0.550663407470902	60
Random	0.854939451491704	60
Sampled	0.551618114164906	60
Random	0.928281881051971	60
Sampled	0.646299486127706	60
Random	0.851319028012161	60
Sampled	0.50703670713872	60
Random	0.842261289221618	60
Sampled	0.654909526130951	60
Random	0.627550052353587	60
Sampled	0.557740198098342	60
Random	0.769823490058526	60
Sampled	0.576618143653186	60
Random	0.578969123413066	60
Sampled	0.550320181597167	60
Random	0.96810719546193	60
Sampled	0.605423460362624	60
Random	0.816405226518744	60
Sampled	0.600774882126254	60
Random	0.508687288373218	60
Sampled	0.676241588361341	60
Random	0.593710281545898	60
Sampled	0.534491266151184	60
Random	0.534625212672737	60
Sampled	0.648683857173326	60
Random	0.598024176069843	60
Sampled	0.748052854838127	60
Random	0.84849958362138	60
Sampled	0.746442409756368	60
Random	0.59649490677842	60
Sampled	0.620673564211467	60
Random	0.98703054117794	60
Sampled	0.557045327186426	60
Random	0.924146029032904	60
Sampled	0.562348557737811	60
Random	0.533327270342263	60
Sampled	0.584940697823468	60
Random	0.582480609267058	60
Sampled	0.524520697169992	60
Random	0.789682262734759	60
Sampled	0.577338089526728	60
Random	0.517558471586238	60
Sampled	0.562525306234723	60
Random	0.847785660699499	60
Sampled	0.649529994264634	60
Random	0.971704034046185	60
Sampled	0.574970075020639	60
Random	0.572694855739926	60
Sampled	0.580150329509139	60
Random	0.821104317822407	60
Sampled	0.600739891248354	60
Random	0.622235190939683	60
Sampled	0.547760792275052	60
Random	0.501760790359039	60
Sampled	0.5582116663614	60
Random	1.0155161309459	60
Sampled	0.574469056039499	60
Random	0.803316421006742	60
Sampled	0.519280573716633	60
Random	0.713632535270239	60
Sampled	0.623298561314131	60
Random	0.598705124738995	60
Sampled	0.593470718815423	60
Random	0.922153462874544	60
Sampled	0.548637976140935	60
Random	0.539835288680281	60
Sampled	0.562781886923141	60
Random	0.891728777692945	60
Sampled	0.642889921482435	60
Random	0.795155898733553	60
Sampled	0.523467408986404	60
Random	0.674523132686584	60
Sampled	0.647908202509592	60
Random	1.01311523916417	60
Sampled	0.499968878262138	60
Random	0.616543803362303	60
Sampled	0.577504496674867	60
Random	0.600300462649623	60
Sampled	0.607190191535101	60
Random	0.654630026720107	60
Sampled	0.548510464815407	60
Random	0.695352798035367	60
Sampled	0.614145289442956	60
Random	0.588225167996645	60
Sampled	0.569265506539451	60
Random	0.665781273870014	60
Sampled	0.568082004468388	60
Random	0.981290569070452	60
Sampled	0.705237367871166	60
Random	0.526522159887737	60
Sampled	0.620864285974199	60
Random	0.463545254208377	60
Sampled	0.504235404146428	60
Random	0.741320284076014	60
Sampled	0.597236780322439	60
Random	0.585467910761553	60
Sampled	0.592721565067876	60
Random	0.933930966859708	60
Sampled	0.603230037813531	60
Random	0.783224156427944	60
Sampled	0.517134137593842	60
Random	0.872072484243721	60
Sampled	0.648841978613524	60
Random	0.7777197344705	60
Sampled	0.560846738115486	60
Random	0.896938971460288	60
Sampled	0.535347479986502	60
Random	0.929409604808434	60
Sampled	0.618960250811687	60
Random	0.646148765542018	60
Sampled	0.522215002356919	60
Random	0.666069389577948	60
Sampled	0.613706446619379	60
Random	0.702729131308331	60
Sampled	0.679640121665604	60
Random	0.601827166292893	60
Sampled	0.525474216698514	60
Random	0.799705144099129	60
Sampled	0.637235354328504	60
Random	0.517736036449628	60
Sampled	0.653222445223195	60
Random	0.788380173081572	60
Sampled	0.60349284437503	60
Random	0.867643350384806	60
Sampled	0.529693906032501	60
Random	0.810211658128276	60
Sampled	0.672281621663335	60
Random	0.674932811217126	60
Sampled	0.527926783500855	60
Random	0.978950001399048	60
Sampled	0.555962488318377	60
Random	0.507742746282095	60
Sampled	0.506123467491175	60
Random	0.979297381218929	60
Sampled	0.544409338494401	60
Random	0.656325899969117	60
Sampled	0.524056941017097	60
Random	0.652761302575333	60
Sampled	0.573350377231935	60
Random	0.710729870803276	60
Sampled	0.546217234781388	60
Random	0.608909497819057	60
Sampled	0.601902823794186	60
Random	0.804261345223118	60
Sampled	0.633870915956785	60
Random	0.754920487432679	60
Sampled	0.595773635705214	60
Random	0.56858392718633	60
Sampled	0.543060717761784	60
Random	1.01321383467156	60
Sampled	0.613920147352094	60
Random	0.55372069201502	60
Sampled	0.624923115455732	60
Random	0.616687394718559	60
Sampled	0.527570067279325	60
Random	0.639343088292029	60
Sampled	0.549228491610968	60
Random	0.991230349367478	60
Sampled	0.616710258333138	60
Random	0.715210356605007	60
Sampled	0.499395068550627	60
Random	0.538940280359758	60
Sampled	0.6216619106199	60
Random	0.594284934912171	60
Sampled	0.616040076710102	60
Random	0.778689134880229	60
Sampled	0.615420014577198	60
Random	0.848141939670488	60
Sampled	0.75163789184182	60
Random	0.498256104020379	60
Sampled	0.648666521831059	60
Random	0.706304935996851	60
Sampled	0.557096656062044	60
Random	0.841458225776636	60
Sampled	0.572249915631348	60
Random	0.940895529227653	60
Sampled	0.504193973012923	60
Random	0.675201884011632	60
Sampled	0.632699220830814	60
Random	0.585785558913286	60
Sampled	0.622551863624416	60
Random	1.03052384208085	60
Sampled	0.590701223236309	60
Random	0.555402315624293	60
Sampled	0.577272179158152	60
Random	0.674011462485263	60
Sampled	0.545435989458554	60
Random	0.798797163205575	60
Sampled	0.60361895925228	60
Random	0.882368831513084	60
Sampled	0.536294140369504	60
Random	0.5734139624897	60
Sampled	0.611317545909283	60
Random	0.863558162336055	60
Sampled	0.555542888846619	60
Random	0.602542743205896	60
Sampled	0.538891819790219	60
Random	0.967748455958097	60
Sampled	0.551711251222007	60
Random	0.727288737853506	60
Sampled	0.619474707429078	60
Random	0.586691621918063	60
Sampled	0.596641710796862	60
Random	0.612394885081492	60
Sampled	0.614250750905079	60
Random	0.848937553963915	60
Sampled	0.581703195397552	60
Random	0.631577943060233	60
Sampled	0.657309976666805	60
Random	0.915921846484948	60
Sampled	0.616821482524536	60
Random	0.943819780062586	60
Sampled	0.624820310419138	60
Random	0.665562803638444	60
Sampled	0.539687491950175	60
Random	0.584442020177174	60
Sampled	0.516387831898857	60
Random	0.876847921168851	60
Sampled	0.68046698190135	60
Random	0.765526316281661	60
Sampled	0.58424506487618	60
Random	0.620159609250135	60
Sampled	0.617824916546517	60
Random	0.894301952997275	60
Sampled	0.528815596070041	60
Random	0.705801426421214	60
Sampled	0.495199163833052	60
Random	0.633759959450878	60
Sampled	0.539403721760528	60
Random	0.779116353087396	60
Sampled	0.542183935912905	60
Random	0.575230566949923	60
Sampled	0.596257879495892	60
Random	0.767251348488914	60
Sampled	0.596346274117249	60
Random	0.963886902582743	60
Sampled	0.538903378403612	60
Random	0.630747798228296	60
Sampled	0.572321381330171	60
Random	0.694610679993868	60
Sampled	0.633943049525451	60
Random	0.862577271243429	60
Sampled	0.564974682818149	60
Random	0.85641527542885	60
Sampled	0.581348924269819	60
Random	0.612918399482545	60
Sampled	0.588846041180225	60
Random	0.870084285553526	60
Sampled	0.567952135792183	60
Random	0.916501328850858	60
Sampled	0.557014652247946	60
Random	0.609502861956047	60
Sampled	0.606706468787103	60
Random	0.627888519106486	60
Sampled	0.658944360124226	60
Random	0.736457545600065	60
Sampled	0.599305779282764	60
Random	0.563089235816163	60
Sampled	0.62588646152483	60
Random	0.876736681115138	60
Sampled	0.668729429777553	60
Random	0.426729088925673	60
Sampled	0.601592507039712	60
Random	0.816738754249422	60
Sampled	0.591508822452342	60
Random	0.592358152999714	60
Sampled	0.63136412956214	60
Random	0.773133440662429	60
Sampled	0.486720575448053	60
Random	0.753390448945716	60
Sampled	0.636946283633735	60
Random	0.600630385253455	60
Sampled	0.561291345187899	60
Random	0.796415101824823	60
Sampled	0.545257775301871	60
Random	0.813173530150935	60
Sampled	0.56369444537543	60
Random	1.02374334964607	60
Sampled	0.590584761240391	60
Random	0.658274337818873	60
Sampled	0.574380222545515	60
Random	0.531702016302133	60
Sampled	0.54371225391606	60
Random	0.796627570275592	60
Sampled	0.529863012211355	60
Random	0.818551025262302	60
Sampled	0.666045695321436	60
Random	0.73509393032847	60
Sampled	0.543212810166492	60
Random	0.930858180100169	60
Sampled	0.604772185445326	60
Random	0.551828029032299	60
Sampled	0.535898204229123	60
Random	0.662529701745904	60
Sampled	0.499029026071893	60
Random	0.670319940659696	60
Sampled	0.58943756538202	60
Random	0.777754063860802	60
Sampled	0.61014953874007	60
Random	0.532753556154341	60
Sampled	0.577741057623865	60
Random	0.595168120790539	60
Sampled	0.587637960772436	60
Random	0.68510081999589	60
Sampled	0.553778301066689	60
Random	0.742250215104455	60
Sampled	0.572573942823614	60
Random	0.776744078993646	60
Sampled	0.549655101924601	60
Random	0.892701695488871	60
Sampled	0.552013181139738	60
Random	0.705057887190005	60
Sampled	0.572883988475982	60
Random	0.922096378173492	60
Sampled	0.544037880680168	60
Random	0.946911370362114	60
Sampled	0.623075131743192	60
Random	0.83211973109884	60
Sampled	0.571062790895543	60
Random	0.643443380645948	60
Sampled	0.595247719754522	60
Random	0.638267346960101	60
Sampled	0.615100111034292	60
Random	0.586816474622086	60
Sampled	0.610398293897214	60
Random	0.834167985866178	60
Sampled	0.521389803495244	60
Random	0.605974178539043	60
Sampled	0.680536595471668	60
Random	0.869174428307278	60
Sampled	0.544547431474094	60
Random	0.709100107330117	60
Sampled	0.659085067369422	60
Random	0.590733299974995	60
Sampled	0.582251271927747	60
Random	1.01958635609125	60
Sampled	0.66077747513006	60
Random	0.769282460497649	60
Sampled	0.663018437775071	60
Random	0.740319068345334	60
Sampled	0.561656100237915	60
Random	0.700066071222879	60
Sampled	0.603194727854943	60
Random	0.789697523702907	60
Sampled	0.541458856636396	60
Random	0.500322175666595	60
Sampled	0.611760310671975	60
Random	0.77482512002767	60
Sampled	0.601481847319761	60
Random	0.600101375068956	60
Sampled	0.602060258537789	60
Random	0.859740593288351	60
Sampled	0.586985174683466	60
Random	0.689895543701909	60
Sampled	0.631239575666807	60
Random	0.512217799216798	60
Sampled	0.629917750266562	60
Random	0.546936978144007	60
Sampled	0.592226039830222	60
Random	0.92503969128972	60
Sampled	0.602926737175558	60
Random	0.925914719696194	60
Sampled	0.575679649861279	60
Random	0.610663430512844	60
Sampled	0.632744629852942	60
Random	0.820513313509193	60
Sampled	0.602386113554979	60
Random	0.685421778551795	60
Sampled	0.635554887387145	60
Random	0.543226648083053	60
Sampled	0.593736056246844	60
Random	0.604281065909865	60
Sampled	0.570232495894135	60
Random	0.638367052402747	60
Sampled	0.604092207028416	60
Random	0.922957140730246	60
Sampled	0.614940954582677	60
Random	0.595527772758864	60
Sampled	0.586365990391455	60
Random	0.740592085679677	60
Sampled	0.659168780544793	60
Random	0.654963355244858	60
Sampled	0.677994347222637	60
Random	0.90885933599354	60
Sampled	0.632405652197383	60
Random	0.770751526145663	60
Sampled	0.548534837031518	60
Random	0.615831420526186	60
Sampled	0.476324921265319	60
Random	0.613210363666469	60
Sampled	0.629901804430015	60
Random	0.55979734355882	60
Sampled	0.564238832097696	60
Random	0.56608120226075	60
Sampled	0.605125615044276	60
Random	0.70442996055668	60
Sampled	0.583919073009891	60
Random	0.514445536408323	60
Sampled	0.574974788952629	60
Random	0.61187829433501	60
Sampled	0.576265421592266	60
Random	0.631743947380768	60
Sampled	0.498572257775042	60
Random	0.548225727361032	60
Sampled	0.672091088666717	60
Random	0.605861593515765	60
Sampled	0.557925319871286	60
Random	0.582510895322469	60
Sampled	0.699328384698908	60
Random	0.796364073977823	60
Sampled	0.559996345843275	60
Random	0.58843024751294	60
Sampled	0.609399492056939	60
Random	0.72663754911379	60
Sampled	0.564348030508259	60
Random	0.812316277878296	60
Sampled	0.577817658183304	60
Random	0.908777765796114	60
Sampled	0.546817861860111	60
Random	0.673694797930045	60
Sampled	0.669258796561887	60
Random	0.699018217865577	60
Sampled	0.519372794217514	60
Random	0.758282111327538	60
Sampled	0.552323031355722	60
Random	0.749742360602887	60
Sampled	0.632945594115947	60
Random	0.712676318027324	60
Sampled	0.638106086312612	60
Random	0.566090190208917	60
Sampled	0.575112633690968	60
Random	0.993997231749409	60
Sampled	0.590754829154451	60
Random	0.919566188769807	60
Sampled	0.571042316044828	60
Random	0.553737766078366	60
Sampled	0.626391772823074	60
Random	0.722424769208927	60
Sampled	0.58824363686293	60
Random	0.554411502530439	60
Sampled	0.657675989850274	60
Random	0.583078740018614	60
Sampled	0.598298543877475	60
Random	0.516959762233349	60
Sampled	0.594903138927198	60
Random	0.668848817153727	60
Sampled	0.672079324113246	60
Random	0.56744957765724	60
Sampled	0.666039828591823	60
Random	0.722367899849264	60
Sampled	0.599119689939923	60
Random	0.786226658677408	60
Sampled	0.541141092877663	60
Random	0.607655022761671	60
Sampled	0.597704060011131	60
Random	0.563439854529109	60
Sampled	0.621246143261566	60
Random	0.918609789602016	60
Sampled	0.600825698234022	60
Random	0.910260781918656	60
Sampled	0.556535419597284	60
Random	0.742997833832217	60
Sampled	0.608890648953397	60
Random	0.830981430295783	60
Sampled	0.573139513113603	60
Random	0.705151940374984	60
Sampled	0.661668062920719	60
Random	0.768303351548313	60
Sampled	0.622350775501268	60
Random	0.88909495699	60
Sampled	0.619938794181262	60
Random	0.900302714768514	60
Sampled	0.547337218958404	60
Random	0.79518838724347	60
Sampled	0.506567324609406	60
Random	0.639260639448906	60
Sampled	0.648498837152809	60
Random	0.64079844659045	60
Sampled	0.59345639584204	60
Random	0.86674958914388	60
Sampled	0.566320986305465	60
Random	0.75800585433447	60
Sampled	0.622940079973981	60
Random	0.885140798057734	60
Sampled	0.551571652347993	60
Random	0.703157007396793	60
Sampled	0.550346712938164	60
Random	0.854568945269004	60
Sampled	0.553207449392378	60
Random	1.05577045044146	60
Sampled	0.554657305501208	60
Random	0.685108046084326	60
Sampled	0.610143919986879	60
Random	0.824241227006365	60
Sampled	0.570935864180932	60
Random	0.893901438451367	60
Sampled	0.562970253487318	60
Random	0.630514534633622	60
Sampled	0.577459812155522	60
Random	0.54688546294987	60
Sampled	0.52181900957218	60
Random	0.484102195298994	60
Sampled	0.604920426110921	60
Random	0.771291081089146	60
Sampled	0.625776273001825	60
Random	0.499505882796728	60
Sampled	0.544914944117622	60
Random	0.730366420280241	60
Sampled	0.505068327718581	60
Random	1.04168971232178	60
Sampled	0.620476336083939	60
Random	0.645710896338696	60
Sampled	0.595557106129851	60
Random	0.593677234660322	60
Sampled	0.5663725660761	60
Random	0.720333517503075	60
Sampled	0.612890689162359	60
Random	0.76254445470071	60
Sampled	0.698324837221627	60
Random	0.653344953068859	60
Sampled	0.572385478122685	60
Random	0.540029533780938	60
Sampled	0.568306668234339	60
Random	0.531620358218305	60
Sampled	0.587764465624666	60
Random	0.637634804171236	60
Sampled	0.662016827310234	60
Random	0.819301268448645	60
Sampled	0.659519616138644	60
Random	0.560129346662969	60
Sampled	0.606611910819314	60
Random	0.665546135943331	60
Sampled	0.57054297484428	60
Random	0.534135666882399	60
Sampled	0.547659887017304	60
Random	0.421478246876145	60
Sampled	0.590423434476249	60
Random	0.633819164950946	60
Sampled	0.530798596098434	60
Random	0.966713074203864	60
Sampled	0.595912840838826	60
Random	0.677567043067249	60
Sampled	0.608942510385541	60
Random	0.778688264708692	60
Sampled	0.495294122130416	60
Random	0.608939776258215	60
Sampled	0.63784041930149	60
Random	0.707229775884986	60
Sampled	0.551152743176796	60
Random	0.693421973805225	60
Sampled	0.524976729350444	60
Random	0.656339252110458	60
Sampled	0.572663769769127	60
Random	0.867269983181283	60
Sampled	0.561266742242836	60
Random	0.748612432585594	60
Sampled	0.615215955375131	60
Random	0.662119693101407	60
Sampled	0.575712664958205	60
Random	0.665050735492599	60
Sampled	0.606457406694981	60
Random	0.539572151639865	60
Sampled	0.612758887495295	60
Random	0.98222196123661	60
Sampled	0.547379974603193	60
Random	0.832226706669587	60
Sampled	0.580992432644597	60
Random	0.661921765377006	60
Sampled	0.573185755766228	60
Random	0.673052726748067	60
Sampled	0.570492328854436	60
Random	0.828129622379973	60
Sampled	0.57908860626125	60
Random	0.756358972976525	60
Sampled	0.561186913643552	60
Random	0.738689441060028	60
Sampled	0.560788340583053	60
Random	0.734003195245711	60
Sampled	0.595075735236891	60
Random	0.550013610230278	60
Sampled	0.55638773854859	60
Random	0.810850455918299	60
Sampled	0.597149926098498	60
Random	0.735957464854527	60
Sampled	0.597103146522488	60
Random	0.826599343771941	60
Sampled	0.551578921224176	60
Random	0.73205307815615	60
Sampled	0.575451976967069	60
Random	0.578225685931149	60
Sampled	0.500569763494553	60
Random	0.837694898637935	60
Sampled	0.595247778589171	60
Random	0.784832784154528	60
Sampled	0.586168549566865	60
Random	0.582880949033692	60
Sampled	0.57017626754929	60
Random	0.790510713331704	60
Sampled	0.652124903817862	60
Random	0.716353552809654	60
Sampled	0.602823479676323	60
[truncated: 16,001 more rows]
