# Supplementary material for: A branching model of lineage differentiation underpinning the neurogenic potential of enteric glia
Source: Nat Commun. 2023 Sep 22;14:5904. doi: 10.1038/s41467-023-41492-3 (PMC10516949; doi:10.1038/s41467-023-41492-3)
Supplement: Supplementary file 6 — Source Data [file 41467_2023_41492_MOESM6_ESM.zip › source_data/FigS2d_msd_neuronal_15_pcs.csv]

type	value	trajectoryStart
Sampled	0.563289248093322	60
Random	0.743376358900265	60
Sampled	0.590250670621152	60
Random	0.593905013690204	60
Sampled	0.671231085939661	60
Random	0.634732796884436	60
Sampled	0.55959128326973	60
Random	0.820973783076348	60
Sampled	0.593200244827076	60
Random	0.664258875195021	60
Sampled	0.580704733184665	60
Random	0.655817762443439	60
Sampled	0.577323969886108	60
Random	0.567417562283896	60
Sampled	0.658865578072461	60
Random	0.851957329889268	60
Sampled	0.613555590295824	60
Random	0.913717016476886	60
Sampled	0.58448203158896	60
Random	0.591467172107465	60
Sampled	0.603528846142285	60
Random	0.916014606252318	60
Sampled	0.619054405671949	60
Random	0.652869755650728	60
Sampled	0.589871473177776	60
Random	0.513850003700232	60
Sampled	0.636043089547666	60
Random	0.911289763294537	60
Sampled	0.553568875695039	60
Random	0.899752886549409	60
Sampled	0.636484841375016	60
Random	0.937672821929304	60
Sampled	0.628103699545736	60
Random	0.596326080280767	60
Sampled	0.566663405297656	60
Random	0.697390644123824	60
Sampled	0.500037937823943	60
Random	0.626127611736776	60
Sampled	0.555970161515957	60
Random	0.550260318067326	60
Sampled	0.580149717152888	60
Random	0.494154922224553	60
Sampled	0.624459997367442	60
Random	0.684782393917476	60
Sampled	0.564259223241229	60
Random	0.877664105131821	60
Sampled	0.583794664236717	60
Random	0.749207756501199	60
Sampled	0.614112237088427	60
Random	0.562495802840746	60
Sampled	0.542162681023468	60
Random	0.549776791311888	60
Sampled	0.579235074518257	60
Random	0.74556481573146	60
Sampled	0.603810762581059	60
Random	0.804772453362217	60
Sampled	0.56641509748009	60
Random	0.845155221907352	60
Sampled	0.610820544606133	60
Random	0.661619634540692	60
Sampled	0.581671231185652	60
Random	0.824084049966444	60
Sampled	0.581560937366376	60
Random	0.582563947406117	60
Sampled	0.56909827667536	60
Random	0.885667202047014	60
Sampled	0.546075082009739	60
Random	0.708328852862335	60
Sampled	0.613670773652094	60
Random	0.988865437533127	60
Sampled	0.54517887321517	60
Random	0.806433019237174	60
Sampled	0.570981310295101	60
Random	1.056760077404	60
Sampled	0.543082078687033	60
Random	0.905856092594176	60
Sampled	0.539254154310725	60
Random	0.556541262661478	60
Sampled	0.672436446121225	60
Random	0.633273879803352	60
Sampled	0.58775156018126	60
Random	0.930633862742454	60
Sampled	0.516930960129639	60
Random	0.708522500563456	60
Sampled	0.571675087206755	60
Random	0.500771275492662	60
Sampled	0.585539312890407	60
Random	0.608784119203557	60
Sampled	0.602312896538797	60
Random	0.873504722322081	60
Sampled	0.601372541874197	60
Random	0.510703866593783	60
Sampled	0.559106962917464	60
Random	0.48468366239046	60
Sampled	0.611059961229299	60
Random	0.652852864169868	60
Sampled	0.545722645965845	60
Random	0.595610061674683	60
Sampled	0.483813212415059	60
Random	0.587002116941404	60
Sampled	0.52912997486499	60
Random	0.844865778535448	60
Sampled	0.557196473337114	60
Random	0.704204089498117	60
Sampled	0.566110330573418	60
Random	0.763179711606201	60
Sampled	0.655551473580586	60
Random	0.566090409180406	60
Sampled	0.615181298488295	60
Random	0.776094098397772	60
Sampled	0.561588482477447	60
Random	0.887685850501838	60
Sampled	0.678208152054151	60
Random	0.608979309162536	60
Sampled	0.617702908423711	60
Random	1.03696104804136	60
Sampled	0.588463932215034	60
Random	0.556869086910065	60
Sampled	0.570185782768995	60
Random	0.669630410284494	60
Sampled	0.616724897238822	60
Random	0.707631658618927	60
Sampled	0.556451667292308	60
Random	0.62465318329618	60
Sampled	0.584522788126521	60
Random	0.661720020275549	60
Sampled	0.567030906888973	60
Random	0.603512267404223	60
Sampled	0.668794026209418	60
Random	0.803049790673924	60
Sampled	0.535497150570936	60
Random	0.533219625767738	60
Sampled	0.702962860739979	60
Random	0.652956446902261	60
Sampled	0.587888453121741	60
Random	0.741842573322998	60
Sampled	0.608119106872688	60
Random	0.853587908131899	60
Sampled	0.68196128814611	60
Random	0.916916200102478	60
Sampled	0.602134865100144	60
Random	0.825715164881776	60
Sampled	0.491220966782153	60
Random	0.675669248287733	60
Sampled	0.5657801963208	60
Random	0.726337919702469	60
Sampled	0.513759164210712	60
Random	0.507897586719348	60
Sampled	0.609426950146885	60
Random	0.67137685676084	60
Sampled	0.587054949486358	60
Random	0.83147786417682	60
Sampled	0.60288832038914	60
Random	0.753830409794353	60
Sampled	0.607001421178558	60
Random	0.599217353163807	60
Sampled	0.752781404214125	60
Random	0.567796268485581	60
Sampled	0.598659936967347	60
Random	0.849364853231013	60
Sampled	0.516711529881811	60
Random	0.645669366367182	60
Sampled	0.568122226513712	60
Random	0.869564494674441	60
Sampled	0.531150933356232	60
Random	0.933193263106613	60
Sampled	0.653149958913134	60
Random	0.778661699760784	60
Sampled	0.629228358251188	60
Random	0.64322096935	60
Sampled	0.48848537105253	60
Random	0.767535136359017	60
Sampled	0.506040625282802	60
Random	0.818527434734695	60
Sampled	0.581564659617395	60
Random	0.5107518522689	60
Sampled	0.55089255889673	60
Random	0.526428902477465	60
Sampled	0.527705134522102	60
Random	0.572135131415498	60
Sampled	0.537363360053605	60
Random	0.495141713101784	60
Sampled	0.546160271104646	60
Random	0.573123450674808	60
Sampled	0.565097931308799	60
Random	1.04033378487788	60
Sampled	0.662400840182367	60
Random	0.75000567668799	60
Sampled	0.526210710171209	60
Random	0.928351644057129	60
Sampled	0.505309087810406	60
Random	0.778490656179571	60
Sampled	0.599756164975492	60
Random	0.642737316911626	60
Sampled	0.56844600336044	60
Random	0.818748673669497	60
Sampled	0.562854266266439	60
Random	0.765795187697432	60
Sampled	0.501537806176803	60
Random	0.80983665129727	60
Sampled	0.688353880084638	60
Random	0.725161320871788	60
Sampled	0.614635413106804	60
Random	0.56075278236608	60
Sampled	0.552520059381697	60
Random	0.612581835303366	60
Sampled	0.593073333269621	60
Random	0.675335522437886	60
Sampled	0.547001898605552	60
Random	0.887912274834592	60
Sampled	0.619856390712365	60
Random	0.870337827717217	60
Sampled	0.537487063690793	60
Random	0.852322340394708	60
Sampled	0.584177742948623	60
Random	0.777463943775518	60
Sampled	0.570440158408492	60
Random	0.923898230992782	60
Sampled	0.585255965474178	60
Random	0.623592112168962	60
Sampled	0.603664970511807	60
Random	0.591936738338574	60
Sampled	0.652525636484811	60
Random	0.639006988938891	60
Sampled	0.639323278961653	60
Random	0.550657132743801	60
Sampled	0.534940295484247	60
Random	0.934726462466363	60
Sampled	0.633785696221404	60
Random	0.569389827816677	60
Sampled	0.599553468994375	60
Random	0.667651508513022	60
Sampled	0.608585330026317	60
Random	0.673968560931333	60
Sampled	0.518645425956744	60
Random	0.963217639367223	60
Sampled	0.559737350754805	60
Random	0.834638454078385	60
Sampled	0.550445064137264	60
Random	0.899324838750032	60
Sampled	0.575173811380744	60
Random	0.760072184405754	60
Sampled	0.614637286989955	60
Random	0.500138463164571	60
Sampled	0.55374418075457	60
Random	0.503875417734714	60
Sampled	0.585736726935017	60
Random	0.687308705861808	60
Sampled	0.583031358847034	60
Random	1.05017687022634	60
Sampled	0.531738789582353	60
Random	0.510553080133866	60
Sampled	0.526770875667045	60
Random	0.703226250481432	60
Sampled	0.589945446983111	60
Random	0.547855651879371	60
Sampled	0.614735879512791	60
Random	0.623559959596672	60
Sampled	0.564587446681629	60
Random	0.640818540451802	60
Sampled	0.607367509785765	60
Random	0.955356845700327	60
Sampled	0.551409151502995	60
Random	0.880273819541505	60
Sampled	0.619831765649182	60
Random	0.622691091454433	60
Sampled	0.587667463663369	60
Random	0.706329146751543	60
Sampled	0.553035288703903	60
Random	0.649174091367577	60
Sampled	0.566847874795185	60
Random	0.592303437060423	60
Sampled	0.640955074534017	60
Random	0.592342652393607	60
Sampled	0.568845247773598	60
Random	0.936392490638735	60
Sampled	0.648512812331095	60
Random	0.70124519710764	60
Sampled	0.542780074607279	60
Random	0.751384295738361	60
Sampled	0.731884924318263	60
Random	0.627296271449948	60
Sampled	0.639408645756325	60
Random	0.65082148201867	60
Sampled	0.553394046346842	60
Random	0.648850920547375	60
Sampled	0.587115148666774	60
Random	0.665519863115408	60
Sampled	0.577041182364269	60
Random	0.586682610035128	60
Sampled	0.637679507876869	60
Random	0.686476299391918	60
Sampled	0.613650029666657	60
Random	0.668755808849211	60
Sampled	0.613090190327963	60
Random	0.650969801909579	60
Sampled	0.603144912568864	60
Random	0.688924723615115	60
Sampled	0.584363179524255	60
Random	0.516949428172252	60
Sampled	0.575254648305218	60
Random	0.787113322897497	60
Sampled	0.62200751275096	60
Random	0.637020734889037	60
Sampled	0.625811221057316	60
Random	0.620919577961305	60
Sampled	0.591477095435642	60
Random	0.808999257334859	60
Sampled	0.631632765328784	60
Random	0.934672208998697	60
Sampled	0.583733622406425	60
Random	0.573000655157204	60
Sampled	0.571816625997561	60
Random	0.524505965952022	60
Sampled	0.565312923730867	60
Random	0.465936690634871	60
Sampled	0.612267844410951	60
Random	0.477905014288287	60
Sampled	0.641220446845194	60
Random	0.781252351588733	60
Sampled	0.583263852041138	60
Random	0.50667602042511	60
Sampled	0.531476901210248	60
Random	0.560233917603489	60
Sampled	0.570189525397166	60
Random	0.760095454738878	60
Sampled	0.597784266894109	60
Random	0.763290595152839	60
Sampled	0.639528333574661	60
Random	0.85370506627602	60
Sampled	0.514287070134747	60
Random	0.866011751908676	60
Sampled	0.581020201895717	60
Random	0.573247813561265	60
Sampled	0.650711083887961	60
Random	0.598372638784026	60
Sampled	0.581878318497841	60
Random	0.585867616712668	60
Sampled	0.583407307058531	60
Random	0.616790396377225	60
Sampled	0.54345738822763	60
Random	0.805463911043656	60
Sampled	0.709481580888025	60
Random	0.902785925307665	60
Sampled	0.613213388338265	60
Random	0.651008254499096	60
Sampled	0.556118021141332	60
Random	0.762804159953185	60
Sampled	0.686808834991728	60
Random	1.04812137016605	60
Sampled	0.60640764301824	60
Random	0.688480365913012	60
Sampled	0.580459541531701	60
Random	0.565600864172686	60
Sampled	0.598204308689603	60
Random	0.911101507045938	60
Sampled	0.541333920939658	60
Random	0.55642481874096	60
Sampled	0.576020936655489	60
Random	1.05358655858351	60
Sampled	0.592822695565821	60
Random	0.891899410368224	60
Sampled	0.558394801652487	60
Random	0.814297285327009	60
Sampled	0.572103064391837	60
Random	0.671005479722428	60
Sampled	0.552129078998958	60
Random	0.769366872634898	60
Sampled	0.495301974198471	60
Random	0.559199723663014	60
Sampled	0.568905725759104	60
Random	0.659345201116547	60
Sampled	0.527389699769539	60
Random	0.608862483242919	60
Sampled	0.587803560085572	60
Random	0.692565879255075	60
Sampled	0.529268534229643	60
Random	0.938851815996814	60
Sampled	0.567139287035461	60
Random	0.753642790390861	60
Sampled	0.609210257294598	60
Random	0.699390751856501	60
Sampled	0.587580315226327	60
Random	0.860579068976078	60
Sampled	0.582446872922355	60
Random	0.947210665552434	60
Sampled	0.552348662150807	60
Random	0.826932947111501	60
Sampled	0.578083463757191	60
Random	0.602237852044172	60
Sampled	0.566401655187316	60
Random	0.575423160519221	60
Sampled	0.52373389781028	60
Random	0.510722101795931	60
Sampled	0.577221011268472	60
Random	0.519043094098031	60
Sampled	0.573092300218846	60
Random	0.744581401075301	60
Sampled	0.502442800981825	60
Random	0.903050756981292	60
Sampled	0.625566500651862	60
Random	0.723656822388985	60
Sampled	0.582188487565891	60
Random	0.569718835541638	60
Sampled	0.611032865786761	60
Random	0.822624800623209	60
Sampled	0.687266380606272	60
Random	0.9253324787811	60
Sampled	0.551108626056162	60
Random	0.603813113088558	60
Sampled	0.564389327351598	60
Random	0.615938024599826	60
Sampled	0.57385549340931	60
Random	0.784829391606695	60
Sampled	0.586389046621358	60
Random	0.665746378088537	60
Sampled	0.5618739267303	60
Random	0.834535407257018	60
Sampled	0.580462570209617	60
Random	0.544645733504399	60
Sampled	0.691701494930297	60
Random	0.790199539415609	60
Sampled	0.510640234562443	60
Random	0.689192300198169	60
Sampled	0.534288030606221	60
Random	0.810969750781038	60
Sampled	0.711870116648143	60
Random	0.805982411161193	60
Sampled	0.525893545302079	60
Random	0.969935578370437	60
Sampled	0.62114438779841	60
Random	0.580250521258659	60
Sampled	0.64844663319741	60
Random	0.786530803469222	60
Sampled	0.546325885682826	60
Random	0.889651738237364	60
Sampled	0.545559327794957	60
Random	0.597889183654856	60
Sampled	0.694797667375432	60
Random	0.641980751041463	60
Sampled	0.637504876714301	60
Random	0.828592950807233	60
Sampled	0.477711310213474	60
Random	0.726367979787059	60
Sampled	0.55451447584006	60
Random	0.786289747159335	60
Sampled	0.617113352746629	60
Random	0.556743893080258	60
Sampled	0.554828516561936	60
Random	0.618816781407255	60
Sampled	0.554607633761627	60
Random	0.546963680059966	60
Sampled	0.505552479727997	60
Random	0.807885459429099	60
Sampled	0.497189665690395	60
Random	0.629794783636988	60
Sampled	0.656743504765143	60
Random	0.68462332346002	60
Sampled	0.617396468312984	60
Random	0.609411965262027	60
Sampled	0.664231036590201	60
Random	0.867095211652778	60
Sampled	0.540715911693819	60
Random	0.999488067142119	60
Sampled	0.575949382474018	60
Random	0.801327934155387	60
Sampled	0.648200520666954	60
Random	0.59947329593445	60
Sampled	0.607918422419122	60
Random	0.69382059321156	60
Sampled	0.626170859193606	60
Random	0.74109174238761	60
Sampled	0.571399147178291	60
Random	0.886265113085495	60
Sampled	0.539960851818701	60
Random	0.805025712113356	60
Sampled	0.572048232718491	60
Random	0.753799843934312	60
Sampled	0.501469346683251	60
Random	0.685805437091498	60
Sampled	0.656929904525088	60
Random	0.660673073341312	60
Sampled	0.57048078194085	60
Random	0.526711975226747	60
Sampled	0.535514577293043	60
Random	0.881716599179186	60
Sampled	0.657590392890663	60
Random	0.874454629965885	60
Sampled	0.614471456988261	60
Random	0.636220757089795	60
Sampled	0.588726937971679	60
Random	0.852510330242652	60
Sampled	0.640755749470856	60
Random	0.86799978816887	60
Sampled	0.567323600289336	60
Random	1.01375460414421	60
Sampled	0.636769229163039	60
Random	0.939690648319413	60
Sampled	0.615163913924649	60
Random	0.854032215546901	60
Sampled	0.536512495932324	60
Random	0.625551571159987	60
Sampled	0.644608446884076	60
Random	0.720453457892046	60
Sampled	0.662101672683022	60
Random	0.784936943703116	60
Sampled	0.570198167037189	60
Random	0.961510097231296	60
Sampled	0.513541083454539	60
Random	0.793845169426825	60
Sampled	0.57742539860631	60
Random	0.578276314491875	60
Sampled	0.572494255970951	60
Random	0.524703405780853	60
Sampled	0.534522523185487	60
Random	0.602646152266716	60
Sampled	0.587511812904228	60
Random	0.700545476462659	60
Sampled	0.595892484645865	60
Random	1.02390472563235	60
Sampled	0.525481530175106	60
Random	0.818117805377535	60
Sampled	0.593260491354162	60
Random	0.733562991133746	60
Sampled	0.597691775374579	60
Random	0.928166170588879	60
Sampled	0.599837302640255	60
Random	0.55293125506319	60
Sampled	0.541464045307384	60
Random	0.94885457714297	60
Sampled	0.549566500069522	60
Random	0.567618677204636	60
Sampled	0.623014006162544	60
Random	0.802977049022957	60
Sampled	0.537090629858294	60
Random	0.732624311056212	60
Sampled	0.552823431124548	60
Random	0.951704472023615	60
Sampled	0.635420002586924	60
Random	0.766594207928012	60
Sampled	0.647748732924474	60
Random	0.754780644060735	60
Sampled	0.66430032796361	60
Random	1.01011618416158	60
Sampled	0.59253234323266	60
Random	0.642603845428642	60
Sampled	0.583653073600246	60
Random	0.695857091139352	60
Sampled	0.633587868251127	60
Random	0.924966261874464	60
Sampled	0.634823835230787	60
Random	0.910444743690605	60
Sampled	0.534410752078309	60
Random	0.542042347493593	60
Sampled	0.618383308602703	60
Random	0.827389098028655	60
Sampled	0.570785786882763	60
Random	0.935231563821086	60
Sampled	0.622558333932423	60
Random	1.0788166958698	60
Sampled	0.591406700204681	60
Random	0.651723791092117	60
Sampled	0.568007399303724	60
Random	0.7916146587939	60
Sampled	0.556209384973495	60
Random	0.959490069170322	60
Sampled	0.640647144123131	60
Random	0.631657816951956	60
Sampled	0.578496104280984	60
Random	0.770807731518063	60
Sampled	0.602122516421372	60
Random	0.695202134193499	60
Sampled	0.520151372749099	60
Random	0.567076265335871	60
Sampled	0.615755591630536	60
Random	0.996348686977911	60
Sampled	0.515234144403559	60
Random	0.464797815163559	60
Sampled	0.605153112192203	60
Random	0.615004500556856	60
Sampled	0.560379186060133	60
Random	0.613747844589367	60
Sampled	0.549657795386313	60
Random	0.87851183731868	60
Sampled	0.548075069614539	60
Random	0.6367469223684	60
Sampled	0.461410239967948	60
Random	0.553626842589358	60
Sampled	0.547037296274236	60
Random	0.611746049398643	60
Sampled	0.611331094507915	60
Random	0.533063126607422	60
Sampled	0.594732781561216	60
Random	0.772912721372881	60
Sampled	0.562465347594545	60
Random	0.815841336700611	60
Sampled	0.572368355654603	60
Random	0.836897340950757	60
Sampled	0.656209776943486	60
Random	1.14415192539022	60
Sampled	0.689136691407616	60
Random	0.72761304585905	60
Sampled	0.51864402625608	60
Random	0.580506319126198	60
Sampled	0.607251354782349	60
Random	0.62780420384704	60
Sampled	0.580268991705799	60
Random	0.763391668266647	60
Sampled	0.554284719987726	60
Random	0.602108596520771	60
Sampled	0.668727854524997	60
Random	0.572528561107361	60
Sampled	0.567294896222463	60
Random	0.954372968131646	60
Sampled	0.533288334639968	60
Random	0.689899752318317	60
Sampled	0.545095837545973	60
Random	0.884178722895459	60
Sampled	0.567925261009382	60
Random	0.807938773845817	60
Sampled	0.672781674962066	60
Random	0.901514659683977	60
Sampled	0.614323159703908	60
Random	0.748287273367974	60
Sampled	0.578287489013191	60
Random	0.769963030388919	60
Sampled	0.510599212330352	60
Random	0.46097996811333	60
Sampled	0.663193281157729	60
Random	0.756774499851346	60
Sampled	0.502367608973493	60
Random	0.459412105217578	60
Sampled	0.626008806890739	60
Random	0.600434610403172	60
Sampled	0.602500142031638	60
Random	0.991983399885519	60
Sampled	0.568277338924262	60
Random	0.73494263481177	60
Sampled	0.54098715651112	60
Random	0.583771692198057	60
Sampled	0.632130153748729	60
Random	0.558396805164951	60
Sampled	0.584403358963695	60
Random	0.760489358954921	60
Sampled	0.529479358598183	60
Random	0.634496991327934	60
Sampled	0.555103114246278	60
Random	0.865511583828636	60
Sampled	0.619811125793047	60
Random	0.884846878955916	60
Sampled	0.564848023731061	60
Random	0.652441121012724	60
Sampled	0.598726432435626	60
Random	0.833303753794644	60
Sampled	0.528024251553482	60
Random	0.673168906448088	60
Sampled	0.64730447291247	60
Random	0.885999815125329	60
Sampled	0.562332080149137	60
Random	0.76407291053245	60
Sampled	0.580268503933852	60
Random	0.707030503246618	60
Sampled	0.581118443079476	60
Random	0.717692281583723	60
Sampled	0.64625823750917	60
Random	0.579846931989849	60
Sampled	0.560690078831786	60
Random	0.652374053681121	60
Sampled	0.584146136475055	60
Random	0.460247912293597	60
Sampled	0.556921950692581	60
Random	0.878783491996309	60
Sampled	0.545517407857112	60
Random	0.575309298778145	60
Sampled	0.594012036913394	60
Random	0.698433529170892	60
Sampled	0.588654293169102	60
Random	0.765421475372991	60
Sampled	0.573300670259597	60
Random	0.658160467154296	60
Sampled	0.592843250256511	60
Random	0.77197028778014	60
Sampled	0.597903689082838	60
Random	0.704571344019442	60
Sampled	0.499140847845541	60
Random	0.864212370772567	60
Sampled	0.561916984697241	60
Random	0.608505219999184	60
Sampled	0.572208046744581	60
Random	0.918072991441518	60
Sampled	0.617098548090246	60
Random	1.07051584240382	60
Sampled	0.603331806916631	60
Random	0.621545001585649	60
Sampled	0.605227942480877	60
Random	0.50301184766668	60
Sampled	0.496770261923324	60
Random	0.687121753373149	60
Sampled	0.553278797387664	60
Random	0.723116236713803	60
Sampled	0.58333188189768	60
Random	0.601902298288378	60
Sampled	0.55724629382497	60
Random	0.97934214068242	60
Sampled	0.548704123321083	60
Random	0.747858048491526	60
Sampled	0.549479304664052	60
Random	0.856399184172197	60
Sampled	0.616032590322035	60
Random	0.911957872564326	60
Sampled	0.597958095546942	60
Random	0.813259646711791	60
Sampled	0.529376121880127	60
Random	0.753272443386022	60
Sampled	0.586659949990609	60
Random	0.691772985837408	60
Sampled	0.560290430040539	60
Random	0.59195944935403	60
Sampled	0.564066588182428	60
Random	0.544174627565857	60
Sampled	0.654430815915079	60
Random	0.80293334545679	60
Sampled	0.580356470207922	60
Random	0.730399860480836	60
Sampled	0.561436790015008	60
Random	0.946330509496808	60
Sampled	0.616414011985412	60
Random	0.6384970882608	60
Sampled	0.629224801933513	60
Random	0.757203857134158	60
Sampled	0.548713633818427	60
Random	0.75458710805543	60
Sampled	0.696440829948628	60
Random	0.855190843233984	60
Sampled	0.622532995400109	60
Random	0.623232977931375	60
Sampled	0.706822752681946	60
Random	0.85764279167724	60
Sampled	0.519687829098324	60
Random	0.818227556955996	60
Sampled	0.59766122133814	60
Random	0.961620240533642	60
Sampled	0.592573792223011	60
Random	0.724349344908615	60
Sampled	0.584623069932622	60
Random	0.69427545360725	60
Sampled	0.67764386672884	60
Random	0.928803800885984	60
Sampled	0.540281134147613	60
Random	0.665032249059753	60
Sampled	0.577114478788403	60
Random	0.913987601687091	60
Sampled	0.556119629234774	60
Random	0.769840830709014	60
Sampled	0.630391239218373	60
Random	0.697305402176319	60
Sampled	0.580993367500607	60
Random	1.08558035928355	60
Sampled	0.643217039465337	60
Random	0.626569120264511	60
Sampled	0.565221505368762	60
Random	0.669790178208556	60
Sampled	0.629481455545661	60
Random	0.787428897445355	60
Sampled	0.615889120103343	60
Random	0.662145474671776	60
Sampled	0.554646766954832	60
Random	0.709509033773033	60
Sampled	0.540018417318995	60
Random	0.603344160698803	60
Sampled	0.620086994390207	60
Random	0.599056480617753	60
Sampled	0.664847964854974	60
Random	0.622831990063541	60
Sampled	0.565672936410131	60
Random	0.564310026897442	60
Sampled	0.569406870533517	60
Random	0.860685684513549	60
Sampled	0.636412667078342	60
Random	0.778415837006889	60
Sampled	0.598088835665433	60
Random	0.636157325269774	60
Sampled	0.548776785440131	60
Random	0.572033882398284	60
Sampled	0.665249544535416	60
Random	0.577837316344459	60
Sampled	0.553267919530002	60
Random	0.697982930917832	60
Sampled	0.604605443635977	60
Random	0.75165577111487	60
Sampled	0.509550946645509	60
Random	0.608122022472523	60
Sampled	0.602849517752033	60
Random	0.630673601094728	60
Sampled	0.614727273605602	60
Random	0.759550320044169	60
Sampled	0.641077339574132	60
Random	0.624089393587098	60
Sampled	0.584831082821187	60
Random	0.648879400027287	60
Sampled	0.565441164254565	60
Random	0.744463947277713	60
Sampled	0.572512884436291	60
Random	0.636102288619248	60
Sampled	0.532939757067144	60
Random	0.94276568499735	60
Sampled	0.544526206466773	60
Random	0.448808220356928	60
Sampled	0.648046730377586	60
Random	0.743139003629327	60
Sampled	0.668860945662897	60
Random	0.794504958338472	60
Sampled	0.572339034132184	60
Random	0.657132908894477	60
Sampled	0.570675327045005	60
Random	0.731090856408928	60
Sampled	0.560353724007538	60
Random	0.867257110824279	60
Sampled	0.635444698731546	60
Random	0.626651271651181	60
Sampled	0.588059717878529	60
Random	0.739510731783382	60
Sampled	0.538486643636987	60
Random	0.562014841528883	60
Sampled	0.584731717609674	60
Random	1.25645009990342	60
Sampled	0.657094295368121	60
Random	0.52046563539081	60
Sampled	0.535268493461463	60
Random	0.533695030759541	60
Sampled	0.578442182473467	60
Random	0.640386808637918	60
Sampled	0.536320809166163	60
Random	0.937948577716977	60
Sampled	0.607846897382928	60
Random	0.978874228020572	60
Sampled	0.566906285842898	60
Random	0.519631103687773	60
Sampled	0.613267633421716	60
Random	0.539241659775697	60
Sampled	0.508136195511773	60
Random	1.17191132513016	60
Sampled	0.585936017002811	60
Random	0.892821867397188	60
Sampled	0.61623026985747	60
Random	0.586301521684903	60
Sampled	0.614669454013528	60
Random	0.807099019526267	60
Sampled	0.505367915342164	60
Random	0.925749058627505	60
Sampled	0.574834579777988	60
Random	0.826260679381533	60
Sampled	0.586508870275241	60
Random	0.781578616562501	60
Sampled	0.54032534582151	60
Random	0.902461944337153	60
Sampled	0.534843388572341	60
Random	0.811573748617168	60
Sampled	0.618309931769005	60
Random	0.73760669500831	60
Sampled	0.596765136670045	60
Random	0.563869839994454	60
Sampled	0.567191128032378	60
Random	0.908143929818465	60
Sampled	0.608093344373291	60
Random	0.527780481720677	60
Sampled	0.507616537848002	60
Random	0.567026575977578	60
Sampled	0.545342727564462	60
Random	1.05421752705618	60
Sampled	0.5301946425735	60
Random	0.67892385734387	60
Sampled	0.554532701300765	60
Random	0.892532689187197	60
Sampled	0.540033470013336	60
Random	0.71954633935703	60
Sampled	0.52569979836647	60
Random	0.600377985328753	60
Sampled	0.561193852689202	60
Random	0.516076647154561	60
Sampled	0.589785459811145	60
Random	0.66376820739823	60
Sampled	0.565246263857996	60
Random	0.648625536642102	60
Sampled	0.578447048764871	60
Random	0.521721759731911	60
Sampled	0.587200351538585	60
Random	1.00741372376809	60
Sampled	0.572503443704063	60
Random	0.518193727604004	60
Sampled	0.593902324149222	60
Random	0.861275802239625	60
Sampled	0.53048404128058	60
Random	0.809004289967806	60
Sampled	0.624315945938163	60
Random	1.03750059705788	60
Sampled	0.624307712702057	60
Random	0.649597038298116	60
Sampled	0.589924275996564	60
Random	0.762663382832586	60
Sampled	0.665750449614532	60
Random	0.492857380940913	60
Sampled	0.604038620514165	60
Random	0.788773040839085	60
Sampled	0.57519460501381	60
Random	0.587470166303233	60
Sampled	0.499877971841886	60
Random	0.675379669917983	60
Sampled	0.648197385401649	60
Random	0.552375262284594	60
Sampled	0.543895467367267	60
Random	0.710644457346175	60
Sampled	0.60621380506795	60
Random	0.702284086128265	60
Sampled	0.625199639435312	60
Random	0.67008506028855	60
Sampled	0.704166312980862	60
Random	0.820897102827806	60
Sampled	0.61010711669332	60
Random	0.621760946401187	60
Sampled	0.62972277668707	60
Random	0.809766761449061	60
Sampled	0.623534738514786	60
Random	0.810179607406011	60
Sampled	0.532601023740346	60
Random	1.05999961002239	60
Sampled	0.573295844676568	60
Random	0.826487135071436	60
Sampled	0.531434944504659	60
Random	0.582656925929636	60
Sampled	0.698082951697506	60
Random	0.695310823033151	60
Sampled	0.571201476627104	60
Random	0.49166163180288	60
Sampled	0.556504050095943	60
Random	0.812942798723791	60
Sampled	0.615275094839676	60
Random	0.676376667881477	60
Sampled	0.476702330995383	60
Random	0.77504679032102	60
Sampled	0.540120754817453	60
Random	0.503941710924358	60
Sampled	0.565859886668436	60
Random	0.605093411354411	60
Sampled	0.594381437941849	60
Random	0.811373159083552	60
Sampled	0.611180812970398	60
Random	0.88627003117108	60
Sampled	0.647653067222344	60
Random	0.706212616823727	60
Sampled	0.588916610739746	60
Random	0.747308307319594	60
Sampled	0.529912155706505	60
Random	0.552067852731714	60
Sampled	0.525667389331936	60
Random	0.966739051653974	60
Sampled	0.593555547031724	60
Random	0.522438037520054	60
Sampled	0.587973265220109	60
Random	0.563450528888541	60
Sampled	0.606863180780496	60
Random	0.831901766650539	60
Sampled	0.718523589756914	60
Random	0.738164250446	60
Sampled	0.589216483253796	60
Random	0.609004003059357	60
Sampled	0.530440197618184	60
Random	0.531081136607788	60
Sampled	0.59476711138543	60
Random	0.970791255050894	60
Sampled	0.58805192958323	60
Random	0.573976727406965	60
Sampled	0.599279079614179	60
Random	0.580834355168688	60
Sampled	0.620693265364676	60
Random	0.712375988268938	60
Sampled	0.574563293285451	60
Random	0.573276198010192	60
Sampled	0.580208045302395	60
Random	0.86054242489648	60
Sampled	0.531045140850312	60
Random	0.955006429315921	60
Sampled	0.651509577352374	60
Random	0.730344937002677	60
Sampled	0.537684611964324	60
Random	0.549577212203211	60
Sampled	0.636349438265161	60
Random	0.56077427511497	60
Sampled	0.662047951368196	60
Random	0.550612490034254	60
Sampled	0.513861165451263	60
Random	0.82996880409433	60
Sampled	0.596912388684903	60
Random	0.622333301561742	60
Sampled	0.560615087867308	60
Random	0.701464572476982	60
Sampled	0.624966670040482	60
Random	0.533427666698463	60
Sampled	0.592051112874817	60
Random	1.04492329415388	60
Sampled	0.599740881824882	60
Random	0.519517665630737	60
Sampled	0.689876237606677	60
Random	0.554732686695417	60
Sampled	0.57276817752612	60
Random	0.534184143150365	60
Sampled	0.617144943703698	60
Random	0.805627113021768	60
Sampled	0.604381691475223	60
Random	0.642627580208621	60
Sampled	0.583575454497423	60
Random	0.478117110050246	60
Sampled	0.510661187014574	60
Random	0.885255275748575	60
Sampled	0.604083847059808	60
Random	0.95554269773367	60
Sampled	0.577594544204751	60
Random	0.580386722724734	60
Sampled	0.574688628590323	60
Random	0.809828235437341	60
Sampled	0.664040720039603	60
Random	0.864251118414143	60
Sampled	0.586240433724393	60
Random	0.696159883523543	60
Sampled	0.676937471170086	60
Random	0.767077115790162	60
Sampled	0.571005886947447	60
Random	0.773145330651256	60
Sampled	0.658522814933164	60
Random	1.03923206119307	60
Sampled	0.665141610254995	60
Random	0.832945665549472	60
Sampled	0.629713284245293	60
Random	0.796471851206594	60
Sampled	0.623221907404412	60
Random	0.858909719920892	60
Sampled	0.572218105702007	60
Random	0.870127455680936	60
Sampled	0.67278871357086	60
Random	0.831284866977617	60
Sampled	0.588222865819948	60
Random	0.987074930573135	60
Sampled	0.594467795624598	60
Random	0.574549034871306	60
Sampled	0.608409439522063	60
Random	0.691856183557749	60
Sampled	0.657557317061585	60
Random	0.863095713195229	60
Sampled	0.637242537210792	60
Random	0.666859779460086	60
Sampled	0.554943339389311	60
Random	0.719756572255206	60
Sampled	0.589341743853316	60
Random	0.601095723900143	60
Sampled	0.644976630383942	60
Random	0.698861562906016	60
Sampled	0.694232959389209	60
Random	0.501166933352365	60
Sampled	0.634926167945567	60
Random	0.566162012967789	60
Sampled	0.570702314028625	60
Random	0.66288082103357	60
Sampled	0.613308146988592	60
Random	0.531951575867709	60
Sampled	0.645578239779304	60
Random	0.909212051645274	60
Sampled	0.546117241755164	60
Random	0.487429399789513	60
Sampled	0.558393051005359	60
Random	1.00394379747799	60
Sampled	0.529899788300258	60
Random	0.780589050406768	60
Sampled	0.636882272533533	60
Random	0.682677365865915	60
Sampled	0.564175610030458	60
Random	0.709144433546921	60
Sampled	0.606244144893646	60
Random	0.705455872184647	60
Sampled	0.639055812370327	60
Random	0.758734341897924	60
Sampled	0.557453108936992	60
Random	0.550398633666488	60
Sampled	0.612408920785858	60
Random	0.616782303258727	60
Sampled	0.573001556015076	60
Random	0.783240800493488	60
Sampled	0.637905892925611	60
Random	0.818728277544972	60
Sampled	0.617104231450535	60
Random	0.859629851715899	60
Sampled	0.583925149401603	60
Random	0.795231900638522	60
Sampled	0.519163386877845	60
Random	0.979833006356927	60
Sampled	0.613809369186872	60
Random	0.922451855902792	60
Sampled	0.58807804438856	60
Random	0.710013293962931	60
Sampled	0.580104072180555	60
Random	0.880762441107963	60
Sampled	0.612463618498908	60
Random	0.900916342464136	60
Sampled	0.571060189337573	60
Random	0.470094154802691	60
Sampled	0.557834300937264	60
Random	0.631659486059394	60
Sampled	0.522140158519132	60
Random	0.593390113435583	60
Sampled	0.56897794336535	60
Random	0.606724944600582	60
Sampled	0.641061710811512	60
Random	0.685475885428201	60
Sampled	0.655693083608851	60
Random	0.945721922452133	60
Sampled	0.625733907717736	60
Random	0.754971255287414	60
Sampled	0.628077239407218	60
Random	0.558210311173966	60
Sampled	0.552239848124869	60
Random	0.909021105370163	60
Sampled	0.557151554396356	60
Random	0.654152342831661	60
Sampled	0.561964687659549	60
Random	0.655711897622336	60
Sampled	0.600286380618954	60
Random	0.563554719460158	60
Sampled	0.523715736479139	60
Random	0.614441017311729	60
Sampled	0.524745452705246	60
Random	0.893535763793864	60
Sampled	0.725570830729811	60
Random	0.849381342280297	60
Sampled	0.574254918245227	60
Random	0.757583787018959	60
Sampled	0.566583656032919	60
Random	0.904279938523312	60
Sampled	0.633511567291499	60
Random	0.731084337153523	60
Sampled	0.634083013166379	60
Random	0.609260381983504	60
Sampled	0.630055022803976	60
Random	0.696972932164466	60
Sampled	0.595039065910667	60
Random	0.638069481131946	60
Sampled	0.62698971908273	60
Random	0.820309886927562	60
Sampled	0.576687509052815	60
Random	0.877737517700818	60
Sampled	0.545386136604203	60
Random	0.785358056554031	60
Sampled	0.585848713409582	60
Random	0.607280169534412	60
Sampled	0.679494474447879	60
Random	0.559432901553045	60
Sampled	0.554862107426142	60
Random	0.54874626472397	60
Sampled	0.564277678400653	60
Random	0.675820457651662	60
Sampled	0.676473515956296	60
Random	0.773798604787453	60
Sampled	0.571702261485181	60
Random	1.00726204018097	60
Sampled	0.545269009950052	60
Random	0.817831239477937	60
Sampled	0.533519518374436	60
Random	0.53497254093409	60
Sampled	0.685346762989297	60
Random	0.855145507298023	60
Sampled	0.719969350804233	60
Random	0.818198108419479	60
Sampled	0.638435842343416	60
Random	0.638907106430426	60
Sampled	0.612215507752896	60
Random	0.814855960933814	60
Sampled	0.621081371405807	60
Random	0.764610763940746	60
Sampled	0.508059011874313	60
Random	0.682995840201278	60
Sampled	0.522236109708344	60
Random	0.544832507345275	60
Sampled	0.709001103249532	60
Random	0.67706832790361	60
Sampled	0.518351493547952	60
Random	0.886099491242232	60
Sampled	0.621695389356613	60
Random	0.657006320415065	60
Sampled	0.585978790750791	60
Random	0.520562911570659	60
Sampled	0.49779462032122	60
Random	0.938171452032103	60
Sampled	0.596069483005285	60
Random	0.800402559218859	60
Sampled	0.546383461176897	60
Random	0.652217823322778	60
Sampled	0.592178900165964	60
Random	0.949724789334078	60
Sampled	0.573416011697381	60
Random	0.639143494591778	60
Sampled	0.610027151727523	60
Random	0.659220977308523	60
Sampled	0.576301195683924	60
Random	0.7161363468775	60
Sampled	0.47169118648611	60
Random	0.930211341764156	60
Sampled	0.62630718326642	60
Random	0.778692221931392	60
Sampled	0.523633846375141	60
Random	0.612555428780948	60
Sampled	0.633312438211854	60
Random	0.651711599001255	60
Sampled	0.485155964270445	60
Random	0.535366383536354	60
Sampled	0.548158197628163	60
Random	0.448332669580644	60
Sampled	0.578169242123044	60
Random	0.6558770068133	60
Sampled	0.543323264949033	60
Random	0.54711180899869	60
Sampled	0.545948518933878	60
Random	0.991722881191458	60
Sampled	0.57008348755966	60
Random	0.503748509970446	60
Sampled	0.50901551713714	60
Random	1.09217166804253	60
Sampled	0.602034586599424	60
Random	0.869253355180827	60
Sampled	0.567026042874138	60
Random	0.743404580827385	60
Sampled	0.597921440793651	60
Random	0.720481365671163	60
Sampled	0.663343975533861	60
Random	0.856116397178864	60
Sampled	0.587159515118528	60
Random	0.655667214025407	60
Sampled	0.502370362458764	60
Random	1.0153962281977	60
Sampled	0.601225239028925	60
Random	0.65418449558196	60
Sampled	0.649129495531892	60
Random	0.534504373331703	60
Sampled	0.534184298953914	60
Random	0.83804661008848	60
Sampled	0.619152372761618	60
Random	0.59011417847049	60
Sampled	0.603864085430198	60
Random	0.639822266637817	60
Sampled	0.593263854513358	60
Random	1.02671490339552	60
Sampled	0.572838912140823	60
Random	0.545592097115216	60
Sampled	0.549311911443751	60
Random	0.569717667376947	60
Sampled	0.577749144569175	60
Random	0.747601816887272	60
Sampled	0.590797403662446	60
Random	0.626000001110833	60
Sampled	0.557886616360574	60
Random	0.60810714089831	60
Sampled	0.531882512853473	60
Random	0.78969854881774	60
Sampled	0.549415391626132	60
Random	0.441205667880066	60
Sampled	0.591527248432706	60
Random	0.568076160108406	60
Sampled	0.622544471028054	60
Random	0.679900952522108	60
Sampled	0.586548139609559	60
Random	0.702209232613038	60
Sampled	0.520841936400535	60
Random	0.750798765070571	60
Sampled	0.641766946216391	60
Random	0.763225542067809	60
Sampled	0.549498781840613	60
Random	0.52822904817019	60
Sampled	0.585761304583121	60
Random	0.50013692029937	60
Sampled	0.664341458042916	60
Random	0.635411099048669	60
Sampled	0.549599347700868	60
Random	0.842135534340973	60
Sampled	0.653226815252219	60
Random	0.677210001422701	60
Sampled	0.542102544095039	60
Random	0.536761567755304	60
Sampled	0.58722630860034	60
Random	0.790707520730771	60
Sampled	0.552306177535671	60
Random	0.677700361541895	60
Sampled	0.688418673800652	60
Random	1.05437669851365	60
Sampled	0.591027414548555	60
Random	0.908591565185738	60
Sampled	0.535763676437356	60
Random	0.823786839818757	60
Sampled	0.597406233213972	60
Random	0.939759003391558	60
Sampled	0.63440481423784	60
Random	0.742943754021056	60
Sampled	0.505145560874311	60
Random	0.69412927511809	60
Sampled	0.55433152962925	60
Random	0.684702327276492	60
Sampled	0.589998777766906	60
Random	0.911708241341982	60
Sampled	0.654224348186578	60
Random	0.719709729309541	60
Sampled	0.598630750748113	60
Random	0.586070789359192	60
Sampled	0.590077846567232	60
Random	0.747138153233274	60
Sampled	0.5889801736511	60
Random	0.75719447619662	60
Sampled	0.56050112823083	60
Random	0.952553128951572	60
Sampled	0.520020988048984	60
Random	0.938368231971405	60
Sampled	0.605562421513879	60
Random	0.804363192091654	60
Sampled	0.573770360288202	60
Random	0.709527679164314	60
Sampled	0.623811042031743	60
Random	0.592105310362354	60
Sampled	0.620130204457555	60
Random	0.721482341477518	60
Sampled	0.572030541374366	60
Random	0.52233230781872	60
Sampled	0.544143256165126	60
Random	0.792318583795986	60
Sampled	0.529619765134263	60
Random	0.565063982600451	60
Sampled	0.587372069598373	60
Random	0.735522305253451	60
Sampled	0.598806864863343	60
Random	0.882277511326037	60
Sampled	0.590592834194273	60
Random	0.886541141034974	60
Sampled	0.620164015681627	60
Random	0.59482326009061	60
Sampled	0.535554037866131	60
Random	0.797852556189799	60
Sampled	0.601595344445385	60
Random	0.998543128805762	60
Sampled	0.579057207886836	60
Random	0.566197418749959	60
Sampled	0.639328453855378	60
Random	0.617776717214639	60
Sampled	0.603482370248044	60
Random	0.566641341498817	60
Sampled	0.562925218550279	60
Random	0.611293997950874	60
Sampled	0.615929801094706	60
Random	0.885627558042158	60
Sampled	0.645341212195749	60
Random	0.526317702747719	60
Sampled	0.55019547269665	60
Random	0.554913554604921	60
Sampled	0.594817307346209	60
Random	0.847727550724537	60
Sampled	0.542041469504326	60
Random	0.755642374835716	60
Sampled	0.601824739473807	60
Random	0.589013861574813	60
Sampled	0.530727390823509	60
Random	0.829779394289256	60
Sampled	0.57775306976222	60
Random	0.572510919413794	60
Sampled	0.628448955541711	60
Random	0.61080275388674	60
Sampled	0.546912856586473	60
Random	0.844812689320538	60
Sampled	0.592749980260213	60
Random	0.541658811844204	60
Sampled	0.521096391058264	60
Random	0.876206565223876	60
Sampled	0.56858757189429	60
Random	0.933321173232988	60
Sampled	0.573925799781719	60
Random	0.64129221362807	60
Sampled	0.520675306878284	60
Random	0.509646479058632	60
Sampled	0.593651183121912	60
Random	0.827799461674604	60
Sampled	0.606593650437286	60
Random	0.889388917195492	60
Sampled	0.585449107651992	60
Random	0.651955919071529	60
Sampled	0.599420824418313	60
Random	0.684639474147768	60
Sampled	0.564107481012488	60
Random	1.04687279689549	60
Sampled	0.635670367740195	60
Random	0.881444721886382	60
Sampled	0.61019787722674	60
Random	0.915501205731753	60
Sampled	0.613828278870166	60
Random	0.900972788686981	60
Sampled	0.558254845185789	60
Random	0.74860576923345	60
Sampled	0.624813865879889	60
Random	0.52632206339486	60
Sampled	0.589920644279239	60
Random	0.567003630665167	60
Sampled	0.611710455209734	60
Random	0.823900230396412	60
Sampled	0.576110108427241	60
Random	0.618311849853045	60
Sampled	0.536851404781438	60
Random	0.85396082805559	60
Sampled	0.610228973598129	60
Random	0.793667981051282	60
Sampled	0.539558699607915	60
Random	0.724019264892229	60
Sampled	0.538117127672491	60
Random	0.844792776320381	60
Sampled	0.574502241248157	60
Random	0.848284825313509	60
Sampled	0.542734759727817	60
Random	0.605382872335649	60
Sampled	0.592975399084163	60
Random	0.651331669309826	60
Sampled	0.547284507544894	60
Random	0.881522655175408	60
Sampled	0.483420212904212	60
Random	0.654558471249436	60
Sampled	0.627832587102326	60
Random	0.605104956584192	60
Sampled	0.612159013647105	60
Random	0.77224657823386	60
Sampled	0.587519213916703	60
Random	0.642139746401166	60
Sampled	0.610214829064366	60
Random	0.647190101422012	60
Sampled	0.568897411704057	60
Random	0.95214972995025	60
Sampled	0.584848297323565	60
Random	0.496932069345521	60
Sampled	0.540794642327593	60
Random	0.563345706274984	60
Sampled	0.666270914824297	60
Random	0.693021658519324	60
Sampled	0.532951410135004	60
Random	0.675108869689278	60
Sampled	0.65418094993677	60
Random	0.83151565282424	60
Sampled	0.551727747782718	60
Random	0.744128796546541	60
Sampled	0.642194067911397	60
Random	0.846146949128185	60
Sampled	0.55548613464299	60
Random	0.789654031126569	60
Sampled	0.560045719869671	60
Random	0.928429784805389	60
Sampled	0.568444992065276	60
Random	0.836176590475901	60
Sampled	0.528054766959439	60
Random	0.768988664199951	60
Sampled	0.557731073786857	60
Random	0.536973930444585	60
Sampled	0.695885390668101	60
Random	0.858000379986174	60
Sampled	0.64634505386594	60
Random	0.840635693050598	60
Sampled	0.549435450043556	60
Random	0.618448696559495	60
Sampled	0.578627195291511	60
Random	0.934351150830481	60
Sampled	0.531225180014082	60
Random	0.90004276443553	60
Sampled	0.549235941664777	60
Random	0.758411262394483	60
Sampled	0.684783809926282	60
Random	0.525939252296156	60
Sampled	0.68288693100522	60
Random	1.01236433823885	60
Sampled	0.576651789418376	60
Random	0.665928358568041	60
Sampled	0.575004691366033	60
Random	0.638908948297899	60
Sampled	0.510652628591877	60
Random	0.655334987654537	60
Sampled	0.560741798284809	60
Random	0.508265590001085	60
Sampled	0.543539842974512	60
Random	0.881287347339867	60
Sampled	0.581413138653601	60
Random	0.631969781079484	60
Sampled	0.564387004871326	60
Random	0.758790282263852	60
Sampled	0.662915848814984	60
Random	1.05473673236608	60
Sampled	0.581574231262327	60
Random	0.640019919354928	60
Sampled	0.561724983336403	60
Random	0.93728815517335	60
Sampled	0.580692483082146	60
Random	0.747658269896653	60
Sampled	0.635589808674442	60
Random	0.610811299712383	60
Sampled	0.562642615211481	60
Random	0.604966177704319	60
Sampled	0.624757605811876	60
Random	0.851259947578616	60
Sampled	0.69269706975206	60
Random	0.581798861632845	60
Sampled	0.621424852073579	60
Random	0.764014309227183	60
Sampled	0.59350097733709	60
Random	0.601976897726727	60
Sampled	0.571992363954364	60
Random	0.572240183123614	60
Sampled	0.653903016870371	60
Random	0.714166664254178	60
Sampled	0.555402668445824	60
Random	0.877370715608603	60
Sampled	0.576016889101559	60
Random	0.513134036567771	60
Sampled	0.575671686016558	60
Random	0.615397893197518	60
Sampled	0.604652239254652	60
Random	0.967027843158709	60
Sampled	0.559912883019868	60
Random	0.546976791182467	60
Sampled	0.635890098263467	60
Random	0.933593563715561	60
Sampled	0.552951888206295	60
Random	0.568609021882967	60
Sampled	0.578739292608716	60
Random	0.55513175306454	60
Sampled	0.568548639634868	60
Random	0.587412618632308	60
Sampled	0.634166018890116	60
Random	1.03824493750564	60
Sampled	0.592327133697698	60
Random	0.75010054611389	60
Sampled	0.54643913161487	60
Random	0.578048833630619	60
Sampled	0.66871978209089	60
Random	0.630794337101093	60
Sampled	0.55457300831826	60
Random	0.710034358594611	60
Sampled	0.582512874440417	60
Random	0.863212548564859	60
Sampled	0.549812122012954	60
Random	0.732765414347206	60
Sampled	0.608454682975426	60
Random	0.498390303701383	60
Sampled	0.60624201299199	60
Random	1.03545900985176	60
Sampled	0.636002395701949	60
Random	0.664094466757509	60
Sampled	0.525127249798335	60
Random	0.871102746308414	60
Sampled	0.539738012524236	60
Random	0.821660609438934	60
Sampled	0.568289169536794	60
Random	0.743039244485744	60
Sampled	0.626861042429621	60
Random	0.945022169281835	60
Sampled	0.660875778157841	60
Random	0.780135196228612	60
Sampled	0.596213020133429	60
Random	0.551787035454131	60
Sampled	0.554084844765621	60
Random	0.57927060304395	60
Sampled	0.72987687487669	60
Random	0.723410961297552	60
Sampled	0.593827685048949	60
Random	0.905890645688904	60
Sampled	0.577740747506544	60
Random	0.86841125487419	60
Sampled	0.67280436610953	60
Random	0.708969959977068	60
Sampled	0.650500782408549	60
Random	0.65035952693008	60
Sampled	0.539517416490987	60
Random	0.717950410924728	60
Sampled	0.541109234146864	60
Random	0.769507484457594	60
Sampled	0.623781977100338	60
Random	0.619206258052444	60
Sampled	0.598213545633466	60
Random	0.664305893304298	60
Sampled	0.585143750079566	60
Random	0.925098995280175	60
Sampled	0.615375867552192	60
Random	0.866264793964875	60
Sampled	0.597171421526405	60
Random	0.879486700182003	60
Sampled	0.581828359130371	60
Random	0.676928144757032	60
Sampled	0.609329891593175	60
Random	0.800673238298111	60
Sampled	0.599001418829063	60
Random	0.781249674825625	60
Sampled	0.567258578678517	60
Random	0.576941216816496	60
Sampled	0.60701768328133	60
Random	1.03291890466303	60
Sampled	0.598489550968414	60
Random	0.602126165617244	60
Sampled	0.663322739794663	60
Random	0.962054198529833	60
Sampled	0.639651688467396	60
Random	0.692152573768427	60
Sampled	0.629542249539522	60
Random	0.767301053080552	60
Sampled	0.580998606650511	60
Random	0.625158804334735	60
Sampled	0.541863609894203	60
Random	0.510871892201503	60
Sampled	0.683658070226969	60
Random	0.759574637479521	60
Sampled	0.531837674438109	60
Random	0.753625890363643	60
Sampled	0.625634490655732	60
Random	0.570801866948153	60
Sampled	0.487538784958877	60
Random	0.883308670105062	60
Sampled	0.525953476699083	60
Random	0.660137486838411	60
Sampled	0.555563955623511	60
Random	0.599284901445848	60
Sampled	0.632818496654834	60
Random	0.647998592806495	60
Sampled	0.576844116532807	60
Random	0.737124232161369	60
Sampled	0.636191667081088	60
Random	0.671840568721169	60
Sampled	0.552585263171492	60
Random	0.684450222456982	60
Sampled	0.663951273148066	60
Random	0.802150260921788	60
Sampled	0.559489769058926	60
Random	0.882924019499465	60
Sampled	0.507112103329425	60
Random	0.765156757917827	60
Sampled	0.681897091989816	60
Random	0.667162788987031	60
Sampled	0.610928537274603	60
Random	0.559535352529739	60
Sampled	0.754068943273615	60
Random	0.759210021643765	60
Sampled	0.651856826753071	60
Random	0.841074154713774	60
Sampled	0.569642419179387	60
Random	0.552823004137022	60
Sampled	0.624935321227318	60
Random	0.870106085511427	60
Sampled	0.626643400987745	60
Random	0.642422514394731	60
Sampled	0.565304708623113	60
Random	0.555890592867242	60
Sampled	0.571438531973399	60
Random	0.772606509895263	60
Sampled	0.578065374469458	60
Random	0.68894213160897	60
Sampled	0.559162428577752	60
Random	0.613480392899432	60
Sampled	0.639203766181813	60
Random	0.715224295130691	60
Sampled	0.594510784445072	60
Random	0.791365159416826	60
Sampled	0.508548437715054	60
Random	0.754079423707813	60
Sampled	0.603622839082771	60
Random	0.652758542103065	60
Sampled	0.575752615394499	60
Random	0.627998139700059	60
Sampled	0.55506490638367	60
Random	0.879486533539659	60
Sampled	0.623484385985163	60
Random	0.777482130741389	60
Sampled	0.661126064632791	60
Random	0.565822663831704	60
Sampled	0.557148657481113	60
Random	0.520087497247352	60
Sampled	0.527310982045189	60
Random	0.909235782655581	60
Sampled	0.645529146096183	60
Random	0.910358167560036	60
Sampled	0.590645524093389	60
Random	0.680004897245778	60
Sampled	0.654177767215016	60
Random	1.02183737366908	60
Sampled	0.575841915287119	60
Random	0.60020696711748	60
Sampled	0.650979896616898	60
Random	0.754944547752769	60
Sampled	0.662145962478644	60
Random	0.71267169054237	60
Sampled	0.617506996566915	60
Random	0.988395667543442	60
Sampled	0.552931644212963	60
Random	0.689877162426638	60
Sampled	0.580655336399833	60
Random	0.591549296440453	60
Sampled	0.555551633039138	60
Random	0.702243447960508	60
Sampled	0.555894818094695	60
Random	0.586108358770519	60
Sampled	0.686902057705049	60
Random	0.941606435177864	60
Sampled	0.52045981979104	60
Random	0.838164481687605	60
Sampled	0.56613569680744	60
Random	0.53271997347471	60
Sampled	0.674918340094735	60
Random	0.572321429062193	60
Sampled	0.513913227809853	60
Random	0.52278307967849	60
Sampled	0.598899158272757	60
Random	0.74013265870142	60
Sampled	0.543013933895577	60
Random	0.923760758629996	60
Sampled	0.63923992688429	60
Random	0.944299781313082	60
Sampled	0.703264989789777	60
Random	0.702027423991854	60
Sampled	0.618337088578662	60
Random	0.605258076045326	60
Sampled	0.603071646159352	60
Random	0.678075816472736	60
Sampled	0.648246440525304	60
Random	0.470400157464637	60
Sampled	0.589262255101085	60
Random	0.820170088211532	60
Sampled	0.631501238397961	60
Random	0.720323989318929	60
Sampled	0.646159200585113	60
Random	0.531424943686736	60
Sampled	0.625034785708675	60
Random	0.637449403417724	60
Sampled	0.547911654476492	60
Random	0.644290347287504	60
Sampled	0.568904190391228	60
Random	0.616458405470845	60
Sampled	0.553738177947625	60
Random	0.555459688413825	60
Sampled	0.602883143529064	60
Random	0.56387342845108	60
Sampled	0.610182484503727	60
Random	0.823287721482611	60
Sampled	0.501799475812685	60
Random	0.64082451609938	60
Sampled	0.577004616195405	60
Random	0.499316844959419	60
Sampled	0.644244989607736	60
Random	0.83670806293515	60
Sampled	0.629762248576746	60
Random	0.728332082074666	60
Sampled	0.526323951620996	60
Random	0.833549734880864	60
Sampled	0.539541492609194	60
Random	0.791792981065956	60
Sampled	0.65920443113469	60
Random	0.79550380111007	60
Sampled	0.587362295881852	60
Random	0.729501777433044	60
Sampled	0.628208805794607	60
Random	0.676853946422193	60
Sampled	0.528805221260825	60
Random	0.598495789459623	60
Sampled	0.57823642936416	60
Random	0.561704517251313	60
Sampled	0.663258983503563	60
Random	0.541816997126494	60
Sampled	0.516780875934318	60
Random	0.530448934733078	60
Sampled	0.561440648394585	60
Random	0.508306904994563	60
Sampled	0.635505234637777	60
Random	0.823895974088424	60
Sampled	0.696608369369021	60
Random	0.933737260965565	60
Sampled	0.666775043293283	60
Random	0.613532951050294	60
Sampled	0.587767895461295	60
Random	0.671099156430346	60
Sampled	0.505330316216895	60
Random	0.75704799792302	60
Sampled	0.712942693698588	60
Random	0.939420247089611	60
Sampled	0.51582408382345	60
Random	0.56897141506426	60
Sampled	0.586221760672528	60
Random	0.837024672887526	60
Sampled	0.616796706647596	60
Random	0.641087722371648	60
Sampled	0.588117372983176	60
Random	0.784346416618717	60
Sampled	0.563100246700127	60
Random	0.596835197432237	60
Sampled	0.585384064624356	60
Random	0.586014837611659	60
Sampled	0.591955417081828	60
Random	0.625547176370129	60
Sampled	0.590929069774838	60
Random	0.889860464655675	60
Sampled	0.720836163508776	60
Random	0.648435884013755	60
Sampled	0.564884930575895	60
Random	0.705856302294427	60
Sampled	0.59513496839335	60
Random	0.92433108750234	60
Sampled	0.543117284611481	60
Random	1.00972805900506	60
Sampled	0.583916464071684	60
Random	0.602314734019049	60
Sampled	0.595190360007371	60
Random	0.454371066125754	60
Sampled	0.575609580446702	60
Random	0.739131376759686	60
Sampled	0.568112695688636	60
Random	0.566303102107053	60
Sampled	0.623656457715853	60
Random	0.701545936143489	60
Sampled	0.588630295914242	60
Random	0.726273840038289	60
Sampled	0.554166586774355	60
Random	0.748758570585969	60
Sampled	0.586090969439627	60
Random	0.776281372546268	60
Sampled	0.624017136677748	60
Random	0.707130399884361	60
Sampled	0.56754493097783	60
Random	0.783314024828072	60
Sampled	0.578817600439254	60
Random	0.761859789714967	60
Sampled	0.540250117019815	60
Random	0.504204402349159	60
Sampled	0.630448428518028	60
Random	0.706827400219451	60
Sampled	0.583974711225837	60
Random	0.671281003693812	60
Sampled	0.538836515884816	60
Random	0.951159194226314	60
Sampled	0.563847608732246	60
Random	0.634955025528262	60
Sampled	0.550612583467332	60
Random	0.903580905577401	60
Sampled	0.529483383191912	60
Random	0.982874003580835	60
Sampled	0.680523215691271	60
Random	0.817247215781847	60
Sampled	0.515776035907595	60
Random	0.672785324163735	60
Sampled	0.545383219425318	60
Random	0.607218874816912	60
Sampled	0.535722848655895	60
Random	0.705393012463046	60
Sampled	0.550726759260775	60
Random	0.617040456381549	60
Sampled	0.622603878777265	60
Random	0.556920268183881	60
Sampled	0.56147858204821	60
Random	1.07905230596185	60
Sampled	0.566586215151673	60
Random	0.888367924849082	60
Sampled	0.645719426886208	60
Random	0.779489179051884	60
Sampled	0.547950174990954	60
Random	0.497143076700807	60
Sampled	0.547250068536244	60
Random	0.908823976839411	60
Sampled	0.536005741500588	60
Random	0.646599871004161	60
Sampled	0.551498855492954	60
Random	0.572919020424014	60
Sampled	0.497589985060739	60
Random	0.882429892118533	60
Sampled	0.559878705414657	60
Random	0.900027408366469	60
Sampled	0.571106220187786	60
Random	0.941427796214872	60
Sampled	0.601963326466564	60
Random	0.69122419410126	60
Sampled	0.665362807574585	60
Random	0.771324974922785	60
Sampled	0.513150051047438	60
Random	0.622164494353394	60
Sampled	0.591813234815699	60
Random	0.594448525322116	60
Sampled	0.547108420617148	60
Random	0.679691487975945	60
Sampled	0.570051550804835	60
Random	0.500499629254737	60
Sampled	0.598296567274672	60
Random	0.620759203566391	60
Sampled	0.57657953138439	60
Random	0.810315381507357	60
Sampled	0.590988176121781	60
Random	0.843834534094981	60
Sampled	0.617814493688203	60
Random	0.737293986580506	60
Sampled	0.59241999401493	60
Random	0.549054695748039	60
Sampled	0.503500579504503	60
Random	0.507405758330675	60
Sampled	0.592190186283338	60
Random	0.766307915774654	60
Sampled	0.604713502916679	60
Random	0.585677539841866	60
Sampled	0.646304133933626	60
Random	0.886118892121978	60
Sampled	0.541683583965508	60
Random	0.690030224797113	60
Sampled	0.602327287046236	60
Random	0.904225585964087	60
Sampled	0.537383428928755	60
Random	0.657343512828233	60
Sampled	0.57687513040724	60
Random	1.00128941536214	60
Sampled	0.609307037885196	60
Random	0.704802151970947	60
Sampled	0.504948967856676	60
Random	0.732471556361517	60
Sampled	0.669711302965643	60
Random	0.702353755562719	60
Sampled	0.575951192168257	60
Random	0.683992057408177	60
Sampled	0.607512839811025	60
Random	0.688511821751959	60
Sampled	0.624868783949913	60
Random	0.785301854264884	60
Sampled	0.540415260379054	60
Random	0.642665768386359	60
Sampled	0.638297696661098	60
Random	0.737648238732464	60
Sampled	0.527536157902852	60
Random	0.581994361515355	60
Sampled	0.647151582463327	60
Random	0.582471029794836	60
Sampled	0.577569088071181	60
Random	0.848457649405038	60
Sampled	0.532183983919468	60
Random	0.806520177483917	60
Sampled	0.580203337068676	60
Random	0.787891872371808	60
Sampled	0.623643156590748	60
Random	0.572521738916094	60
Sampled	0.544689681062997	60
Random	0.937098077344745	60
Sampled	0.562866258212235	60
Random	0.640618633523574	60
Sampled	0.602914049075139	60
Random	0.803443102731585	60
Sampled	0.579458497433173	60
Random	0.6696405386693	60
Sampled	0.53321566803099	60
Random	0.690336054490675	60
Sampled	0.540818916433862	60
Random	0.581652576704075	60
Sampled	0.581954948957084	60
Random	0.730562267565682	60
Sampled	0.506810990799576	60
Random	0.920934618165228	60
Sampled	0.622136537470202	60
Random	0.62790423239827	60
Sampled	0.544997649182781	60
Random	0.930903906026856	60
Sampled	0.551629936415673	60
Random	0.646232771782583	60
Sampled	0.580335165529086	60
Random	0.773230338076909	60
Sampled	0.574205391479502	60
Random	0.835848759138724	60
Sampled	0.591045135071582	60
Random	0.773012126526458	60
Sampled	0.645785455759288	60
Random	0.779097427172723	60
Sampled	0.618230491443557	60
Random	0.545857642393287	60
Sampled	0.583077434473544	60
Random	0.951929178995355	60
Sampled	0.578551568291502	60
Random	0.566296482689279	60
Sampled	0.580780451155035	60
Random	0.885381982319767	60
Sampled	0.613590035955271	60
Random	0.747585298845926	60
Sampled	0.633855342701888	60
Random	0.699840972333425	60
Sampled	0.605850115603807	60
Random	0.695363877719512	60
Sampled	0.582797457394326	60
Random	0.583607482252568	60
Sampled	0.491453345005147	60
Random	0.531947302919209	60
Sampled	0.595829069229897	60
Random	1.05839052201511	60
Sampled	0.530613500974575	60
Random	0.446964743624075	60
Sampled	0.603386277061387	60
Random	0.681630280345689	60
Sampled	0.602586848919797	60
Random	0.863714446007001	60
Sampled	0.523534076350648	60
Random	1.00162880464753	60
Sampled	0.615365926637063	60
[truncated: 16,001 more rows]
