# Supplementary material for: A branching model of lineage differentiation underpinning the neurogenic potential of enteric glia
Source: Nat Commun. 2023 Sep 22;14:5904. doi: 10.1038/s41467-023-41492-3 (PMC10516949; doi:10.1038/s41467-023-41492-3)
Supplement: Supplementary file 6 — Source Data [file 41467_2023_41492_MOESM6_ESM.zip › source_data/FigS2d_pvalue_neuronal_7_pcs.csv]

pvalue	trajectoryStart	logpvalue
7.06138707706473e-130	60	129.151109981562
1.17281821586783e-141	65	140.930769297316
2.89218399449666e-143	70	142.538774081622
9.98145307174494e-153	75	152.000806230746
5.89257422883689e-161	80	160.229694937956
2.79935501260515e-164	85	163.552942021063
2.94551902479526e-164	90	163.530838167857
4.40249460225276e-163	95	162.356301167834
8.44372150987083e-165	100	164.073466098993
