# Supplementary material for: A branching model of lineage differentiation underpinning the neurogenic potential of enteric glia
Source: Nat Commun. 2023 Sep 22;14:5904. doi: 10.1038/s41467-023-41492-3 (PMC10516949; doi:10.1038/s41467-023-41492-3)
Supplement: Supplementary file 6 — Source Data [file 41467_2023_41492_MOESM6_ESM.zip › source_data/FigS2d_pvalue_neuronal_8_pcs.csv]

pvalue	trajectoryStart	logpvalue
1.21759937401659e-131	60	130.91449558385
1.63217014488051e-141	65	140.787234570379
4.412205206534e-144	70	143.355344297231
1.78234817797087e-152	75	151.749007453497
2.0923340822456e-160	80	159.679368970621
1.99569512244601e-164	85	163.699905804107
4.13094368116958e-164	90	163.383950725896
4.9878508869453e-164	95	163.302086538342
1.06046773384494e-164	100	163.974502540939
