# Supplementary material for: A branching model of lineage differentiation underpinning the neurogenic potential of enteric glia
Source: Nat Commun. 2023 Sep 22;14:5904. doi: 10.1038/s41467-023-41492-3 (PMC10516949; doi:10.1038/s41467-023-41492-3)
Supplement: Supplementary file 6 — Source Data [file 41467_2023_41492_MOESM6_ESM.zip › source_data/FigS2d_pvalue_neuronal_9_pcs.csv]

pvalue	trajectoryStart	logpvalue
1.18764966782161e-123	60	122.925311648387
7.74634932752393e-138	65	137.110902922068
2.07805015047467e-141	70	140.682343975638
1.98871568561426e-152	75	151.701427300835
3.00132518830338e-159	80	158.522686946983
1.54406450571047e-163	85	162.81133456029
1.00777476646342e-164	90	163.996636520085
4.75471522611804e-164	95	163.322875489122
1.16025582780579e-164	100	163.935446241502
