# Supplementary material for: A branching model of lineage differentiation underpinning the neurogenic potential of enteric glia
Source: Nat Commun. 2023 Sep 22;14:5904. doi: 10.1038/s41467-023-41492-3 (PMC10516949; doi:10.1038/s41467-023-41492-3)
Supplement: Supplementary file 6 — Source Data [file 41467_2023_41492_MOESM6_ESM.zip › source_data/FigS2d_pvalue_glial_5_pcs.csv]

pvalue	trajectoryStart	logpvalue
1.47376154866194e-145	60	144.831572778673
7.46923653081705e-157	65	156.126723787395
1.33168964246447e-146	70	145.875596978071
1.47314251338814e-138	75	137.831755237011
2.73853582909701e-136	80	135.562481572691
1.98807552761658e-132	85	131.701567120641
1.04090887013386e-129	90	128.982587290596
1.05791739722353e-86	95	85.9755482409308
1.30257631404633e-67	100	66.8851968232697
