# Supplementary material for: A branching model of lineage differentiation underpinning the neurogenic potential of enteric glia
Source: Nat Commun. 2023 Sep 22;14:5904. doi: 10.1038/s41467-023-41492-3 (PMC10516949; doi:10.1038/s41467-023-41492-3)
Supplement: Supplementary file 6 — Source Data [file 41467_2023_41492_MOESM6_ESM.zip › source_data/FigS2d_msd_glial_6_pcs.csv]

type	value	trajectoryStart
Sampled	0.367354437779638	60
Random	0.713489646262539	60
Sampled	0.535246861828888	60
Random	0.754420582591276	60
Sampled	0.577035736337759	60
Random	0.760603125459572	60
Sampled	0.685001308226225	60
Random	0.934576342618017	60
Sampled	0.588775566190981	60
Random	0.765837895181816	60
Sampled	0.5560910323171	60
Random	0.519914448286423	60
Sampled	0.631738290791257	60
Random	0.48294633812696	60
Sampled	0.546868475133035	60
Random	0.731544072538289	60
Sampled	0.61849707461534	60
Random	0.444401054461862	60
Sampled	0.513351887912252	60
Random	0.602673269300132	60
Sampled	0.439778523955303	60
Random	0.522332527818605	60
Sampled	0.503360567072047	60
Random	1.00959876356803	60
Sampled	0.503788851252932	60
Random	0.621484909385039	60
Sampled	0.306786461547709	60
Random	0.405931740953118	60
Sampled	0.642244852190644	60
Random	0.719130158266979	60
Sampled	0.38084466289472	60
Random	0.553242455694427	60
Sampled	0.444131349118859	60
Random	0.729985734461284	60
Sampled	0.581457220182627	60
Random	0.828006558541373	60
Sampled	0.664973876545717	60
Random	0.608720987896631	60
Sampled	0.490548957506586	60
Random	0.487642692705101	60
Sampled	0.443698324919402	60
Random	0.638578061189401	60
Sampled	0.529901568424915	60
Random	0.866172081396065	60
Sampled	0.630475254080327	60
Random	0.686813918747915	60
Sampled	0.416473889099935	60
Random	0.855449222631874	60
Sampled	0.40618637975733	60
Random	0.627028727531948	60
Sampled	0.596360298349393	60
Random	0.588402595346055	60
Sampled	0.490039346028053	60
Random	0.406274019965201	60
Sampled	0.468704667166868	60
Random	0.606538798397919	60
Sampled	0.536044877584257	60
Random	0.453736503872422	60
Sampled	0.572585118866622	60
Random	0.775547239061478	60
Sampled	0.717916976029142	60
Random	0.663352186960156	60
Sampled	0.436558526931295	60
Random	0.57855911488567	60
Sampled	0.546961461528169	60
Random	0.924001925237258	60
Sampled	0.484299264853788	60
Random	0.756908171013065	60
Sampled	0.614526770820846	60
Random	0.927876866901119	60
Sampled	0.519220743447274	60
Random	0.686867498597627	60
Sampled	0.616097783126165	60
Random	0.8661540692458	60
Sampled	0.490927283361954	60
Random	0.542909291212729	60
Sampled	0.549166341125865	60
Random	0.510815547873824	60
Sampled	0.536395114994857	60
Random	0.694205495684979	60
Sampled	0.589325366718756	60
Random	0.468585246413394	60
Sampled	0.560483540273623	60
Random	0.608585079346112	60
Sampled	0.536414966179826	60
Random	0.506298131477326	60
Sampled	0.446178183741342	60
Random	0.89171577751629	60
Sampled	0.561294957524783	60
Random	0.967545933976706	60
Sampled	0.573077270384811	60
Random	0.772184510863502	60
Sampled	0.696094593840448	60
Random	0.715878321564182	60
Sampled	0.489898371637974	60
Random	0.65036863502011	60
Sampled	0.418400558636706	60
Random	0.646072064840797	60
Sampled	0.548395318723659	60
Random	0.6921635884864	60
Sampled	0.630686907152025	60
Random	0.591748115053593	60
Sampled	0.421589617828566	60
Random	0.622022376361522	60
Sampled	0.615570651289918	60
Random	0.613532904253444	60
Sampled	0.410377111263579	60
Random	1.06582185414626	60
Sampled	0.531564498951449	60
Random	0.843245886293844	60
Sampled	0.677179835762304	60
Random	0.886995900262658	60
Sampled	0.491026189375719	60
Random	0.759116026619823	60
Sampled	0.505462722590047	60
Random	0.895003066210842	60
Sampled	0.536711424901354	60
Random	0.876968361745796	60
Sampled	0.512950770707212	60
Random	0.721240693248015	60
Sampled	0.640728822127138	60
Random	0.790444187663397	60
Sampled	0.551886250776343	60
Random	1.03440575625361	60
Sampled	0.385992143219375	60
Random	0.750420812285618	60
Sampled	0.357552073222365	60
Random	0.803664611873309	60
Sampled	0.522646963243803	60
Random	0.80818234113504	60
Sampled	0.578604726362374	60
Random	0.740121983808901	60
Sampled	0.45948058840702	60
Random	0.504616367963176	60
Sampled	0.465127868045885	60
Random	0.71631304857766	60
Sampled	0.618222865226766	60
Random	0.684613264086976	60
Sampled	0.512629800394348	60
Random	0.718472769963923	60
Sampled	0.422875295858329	60
Random	0.865322592129025	60
Sampled	0.479167194080342	60
Random	0.641382224252672	60
Sampled	0.442164363934732	60
Random	0.765827883063266	60
Sampled	0.420399031644792	60
Random	0.606322852583509	60
Sampled	0.562064356183537	60
Random	0.436261173198177	60
Sampled	0.644049608768699	60
Random	0.409623616502715	60
Sampled	0.721090882056984	60
Random	0.460312362640536	60
Sampled	0.590161985811078	60
Random	0.453667536689921	60
Sampled	0.615053709621951	60
Random	0.777145846968215	60
Sampled	0.58295631265105	60
Random	1.14820190534843	60
Sampled	0.376005999063395	60
Random	0.695294850798544	60
Sampled	0.44982851003262	60
Random	0.895083394510857	60
Sampled	0.348932551044758	60
Random	0.663727292780409	60
Sampled	0.556363395877884	60
Random	0.840459380430862	60
Sampled	0.624036338501027	60
Random	0.748578406586629	60
Sampled	0.671151591188832	60
Random	0.714467180351057	60
Sampled	0.583093549384402	60
Random	0.679058276744748	60
Sampled	0.63352486389184	60
Random	1.05520958518296	60
Sampled	0.401165856782871	60
Random	0.969049596637609	60
Sampled	0.452186372390243	60
Random	0.364936827446632	60
Sampled	0.531383191011194	60
Random	0.797742902537667	60
Sampled	0.504642667730938	60
Random	0.751298953086408	60
Sampled	0.591982938752898	60
Random	0.645009076249051	60
Sampled	0.54502019585324	60
Random	0.737985335606499	60
Sampled	0.483857550476115	60
Random	0.655562839248662	60
Sampled	0.422698228836097	60
Random	1.09877204975303	60
Sampled	0.516548182041285	60
Random	0.62063310707922	60
Sampled	0.617941157449227	60
Random	0.641853156616392	60
Sampled	0.478878093369417	60
Random	0.583150773781427	60
Sampled	0.39625804233077	60
Random	0.760989087400966	60
Sampled	0.580213239029988	60
Random	0.72234162068567	60
Sampled	0.505702775378574	60
Random	0.57701471738876	60
Sampled	0.542606693081563	60
Random	0.789458894449287	60
Sampled	0.64471486880193	60
Random	0.890916239096619	60
Sampled	0.439110150830914	60
Random	0.760407329491097	60
Sampled	0.417404641366141	60
Random	0.613938568260858	60
Sampled	0.385558791165593	60
Random	1.02128545253951	60
Sampled	0.580146490383047	60
Random	0.654728012331422	60
Sampled	0.546995940899659	60
Random	0.752039691755725	60
Sampled	0.400748229902118	60
Random	0.678680851435184	60
Sampled	0.655040889989046	60
Random	0.768535028545278	60
Sampled	0.494302298584008	60
Random	0.526019013190279	60
Sampled	0.566136162621217	60
Random	0.456501026929182	60
Sampled	0.58472734419815	60
Random	0.607067262401492	60
Sampled	0.561541063091307	60
Random	0.661175496073041	60
Sampled	0.548268476183859	60
Random	0.644026394276147	60
Sampled	0.498475382052809	60
Random	0.425811203949952	60
Sampled	0.577771149148047	60
Random	0.769325333048122	60
Sampled	0.42931273772425	60
Random	0.976699104275305	60
Sampled	0.463930338156154	60
Random	0.661290177426828	60
Sampled	0.425993863363123	60
Random	0.686684243901756	60
Sampled	0.548417874762407	60
Random	0.854868197911002	60
Sampled	0.635675583360243	60
Random	0.925085433804018	60
Sampled	0.560983537527074	60
Random	0.820464281152344	60
Sampled	0.634830320009334	60
Random	0.659547961436987	60
Sampled	0.358901528521957	60
Random	0.465408319560228	60
Sampled	0.678011418247718	60
Random	0.543718128355112	60
Sampled	0.391530494204904	60
Random	0.454261765425825	60
Sampled	0.528123917363987	60
Random	0.787738941196899	60
Sampled	0.45345591467752	60
Random	0.867149413505794	60
Sampled	0.637376619264431	60
Random	0.661474077291411	60
Sampled	0.629014644221854	60
Random	0.734072634708233	60
Sampled	0.654299440715965	60
Random	0.810894021805127	60
Sampled	0.455282714428472	60
Random	0.866835199919517	60
Sampled	0.429286475259085	60
Random	0.760604333167187	60
Sampled	0.524604944251604	60
Random	0.749510411373017	60
Sampled	0.717081215850991	60
Random	0.770704661608176	60
Sampled	0.441548919539549	60
Random	0.499885964530262	60
Sampled	0.344715431597594	60
Random	0.712195688001388	60
Sampled	0.463813680793147	60
Random	1.114776206475	60
Sampled	0.591239814656446	60
Random	0.781412704309937	60
Sampled	0.617974946875953	60
Random	0.659114435095387	60
Sampled	0.539181414106704	60
Random	0.660604544783154	60
Sampled	0.451564952928712	60
Random	0.755719009538081	60
Sampled	0.297420339410754	60
Random	0.674311747592089	60
Sampled	0.554314968372705	60
Random	0.841449113134381	60
Sampled	0.43403030703761	60
Random	0.700058985534862	60
Sampled	0.686796224287534	60
Random	0.819506331477666	60
Sampled	0.43866039690408	60
Random	0.924622684295181	60
Sampled	0.385800357930686	60
Random	0.650837673885066	60
Sampled	0.501106735099787	60
Random	0.724759704911883	60
Sampled	0.551520052203682	60
Random	0.626355880164154	60
Sampled	0.653707049919421	60
Random	0.453623791255047	60
Sampled	0.472905310401131	60
Random	0.933631868168038	60
Sampled	0.425735503130744	60
Random	0.722939959526901	60
Sampled	0.601165209359261	60
Random	0.486466715108608	60
Sampled	0.550262432340299	60
Random	0.86118711432792	60
Sampled	0.60572406187553	60
Random	0.88002067492246	60
Sampled	0.416314706897773	60
Random	0.917425592203262	60
Sampled	0.614102929532972	60
Random	0.731344706853048	60
Sampled	0.59544936405123	60
Random	0.832742120501025	60
Sampled	0.56425698740391	60
Random	0.880265740076335	60
Sampled	0.614711986629546	60
Random	0.662724129921628	60
Sampled	0.455015735852633	60
Random	0.700831079356764	60
Sampled	0.653012242701583	60
Random	0.651603625953455	60
Sampled	0.479511854283574	60
Random	1.01927296813497	60
Sampled	0.530383455898085	60
Random	0.674726210778165	60
Sampled	0.608557986686775	60
Random	0.801806969632879	60
Sampled	0.542870743223693	60
Random	0.947150787199331	60
Sampled	0.49247544462379	60
Random	0.79520494419508	60
Sampled	0.452736962293731	60
Random	0.624458474203302	60
Sampled	0.506252653196254	60
Random	0.910163091517661	60
Sampled	0.544153863031233	60
Random	0.797345465304352	60
Sampled	0.450783325524759	60
Random	0.84351559808251	60
Sampled	0.58463292618566	60
Random	0.461554804029249	60
Sampled	0.662096957843144	60
Random	0.462252563635906	60
Sampled	0.685519554665022	60
Random	0.754548203967601	60
Sampled	0.648851975934715	60
Random	0.673464903133299	60
Sampled	0.526345123458132	60
Random	0.750259694766172	60
Sampled	0.471198414316229	60
Random	0.643863161509806	60
Sampled	0.400344591824766	60
Random	0.653870352032849	60
Sampled	0.593403695439212	60
Random	0.625383770893106	60
Sampled	0.486552186734398	60
Random	0.725619786624286	60
Sampled	0.348823347731343	60
Random	0.724568812239586	60
Sampled	0.673462296201744	60
Random	0.881858371648303	60
Sampled	0.394624409716935	60
Random	0.593590098108248	60
Sampled	0.562998300596638	60
Random	0.963524216549724	60
Sampled	0.539573802476455	60
Random	1.12414983655274	60
Sampled	0.502897497610948	60
Random	0.659105171630525	60
Sampled	0.622427060931686	60
Random	0.827002114133021	60
Sampled	0.655987523338236	60
Random	0.785110168513255	60
Sampled	0.407447176738066	60
Random	0.752996182068838	60
Sampled	0.607121188263262	60
Random	0.756251801336148	60
Sampled	0.455008283773371	60
Random	0.497070547172642	60
Sampled	0.566633270235737	60
Random	0.699276623883587	60
Sampled	0.574965354820545	60
Random	0.639853172958735	60
Sampled	0.659551678536823	60
Random	0.696301497971152	60
Sampled	0.370134651296447	60
Random	0.616976042180187	60
Sampled	0.582149968715389	60
Random	0.685322933003603	60
Sampled	0.388553495055023	60
Random	0.567356365402057	60
Sampled	0.596017683762723	60
Random	0.533527183939804	60
Sampled	0.448111850400396	60
Random	0.645247462025468	60
Sampled	0.454817802236057	60
Random	0.850915225217455	60
Sampled	0.422762534993153	60
Random	1.00053416974126	60
Sampled	0.497012724377967	60
Random	0.817693587125458	60
Sampled	0.363485293042916	60
Random	0.820712229516083	60
Sampled	0.435629019822072	60
Random	0.840682521880026	60
Sampled	0.357008444934198	60
Random	0.611760968531807	60
Sampled	0.452137046202323	60
Random	0.451560677800773	60
Sampled	0.666586840790126	60
Random	0.860195904176706	60
Sampled	0.477833699169385	60
Random	0.485599445468962	60
Sampled	0.476089214196738	60
Random	0.614985493218896	60
Sampled	0.41427191422987	60
Random	0.840476944333902	60
Sampled	0.613992208045705	60
Random	0.785847397799022	60
Sampled	0.612460544826891	60
Random	0.515614938036201	60
Sampled	0.381170000218453	60
Random	0.890966347342399	60
Sampled	0.473734156279392	60
Random	0.750627869622526	60
Sampled	0.608487572836665	60
Random	0.678213484460529	60
Sampled	0.435080311444435	60
Random	0.690519340452556	60
Sampled	0.576701253828002	60
Random	0.50888544245106	60
Sampled	0.437669428333879	60
Random	0.76454919530437	60
Sampled	0.517271307035031	60
Random	0.573972949742745	60
Sampled	0.610798035638336	60
Random	0.772557770048921	60
Sampled	0.529601603421437	60
Random	0.593974885879092	60
Sampled	0.592094575574426	60
Random	0.785000594395106	60
Sampled	0.477591916342836	60
Random	0.552907447483566	60
Sampled	0.376764417941458	60
Random	0.443442649494285	60
Sampled	0.577781938857987	60
Random	0.62006250271058	60
Sampled	0.607330421969173	60
Random	0.769929139823143	60
Sampled	0.409163213364682	60
Random	0.635719090603976	60
Sampled	0.394966803537364	60
Random	0.612039924210651	60
Sampled	0.435928567487041	60
Random	0.723899551619284	60
Sampled	0.441056215613813	60
Random	0.649386840640333	60
Sampled	0.590309632455886	60
Random	0.675973987695085	60
Sampled	0.427044299701414	60
Random	0.596643216079086	60
Sampled	0.45388406316522	60
Random	0.732213282166866	60
Sampled	0.431302599725501	60
Random	0.656692711320816	60
Sampled	0.578306658847372	60
Random	0.694006856704425	60
Sampled	0.414126453743534	60
Random	0.447384995368547	60
Sampled	0.464471011530389	60
Random	0.962246755942338	60
Sampled	0.450656555670696	60
Random	0.540543504016697	60
Sampled	0.573218977386104	60
Random	0.787186464228563	60
Sampled	0.679450450581323	60
Random	0.621192735890589	60
Sampled	0.408097304050281	60
Random	0.911807487972612	60
Sampled	0.42031683952958	60
Random	0.551907314020042	60
Sampled	0.574556091463819	60
Random	0.685031661297066	60
Sampled	0.514214226541195	60
Random	0.709223036274563	60
Sampled	0.480572448640599	60
Random	0.656871212340415	60
Sampled	0.559338624791579	60
Random	0.926260886551328	60
Sampled	0.62546258150268	60
Random	0.482116315855734	60
Sampled	0.543876492952726	60
Random	0.908242886699163	60
Sampled	0.415788164568817	60
Random	0.858236448433698	60
Sampled	0.56020228703545	60
Random	0.540452062457099	60
Sampled	0.554335900120996	60
Random	0.555085472533717	60
Sampled	0.542010514078779	60
Random	0.645302868158844	60
Sampled	0.378697466754856	60
Random	0.749590547156115	60
Sampled	0.631042708112765	60
Random	0.592642187449379	60
Sampled	0.508628921771398	60
Random	0.832832769391545	60
Sampled	0.542554001224075	60
Random	0.738823922870307	60
Sampled	0.433325760989031	60
Random	0.628479965800727	60
Sampled	0.525786554745244	60
Random	1.09626469650084	60
Sampled	0.379484404772305	60
Random	0.680263247825784	60
Sampled	0.532381378968545	60
Random	0.578703990829578	60
Sampled	0.502220924841122	60
Random	0.564592790956865	60
Sampled	0.579766046595238	60
Random	0.60306657929065	60
Sampled	0.534544749301242	60
Random	0.923235414481746	60
Sampled	0.614894089729818	60
Random	0.684223914890413	60
Sampled	0.498500526102993	60
Random	0.608007774887284	60
Sampled	0.303357626162399	60
Random	0.477503427296686	60
Sampled	0.379965563363373	60
Random	0.80169720521509	60
Sampled	0.672304942750808	60
Random	0.804402803331546	60
Sampled	0.523501160099865	60
Random	0.813948561535725	60
Sampled	0.607509534862057	60
Random	0.798653184922504	60
Sampled	0.606297665136847	60
Random	0.756855052892983	60
Sampled	0.50337456491156	60
Random	0.776613724929962	60
Sampled	0.614593532547486	60
Random	0.570027895679425	60
Sampled	0.56638513617047	60
Random	0.798080045832035	60
Sampled	0.538921732720727	60
Random	0.469452712794518	60
Sampled	0.467352428569854	60
Random	0.668471313210642	60
Sampled	0.366278460179149	60
Random	0.895379553744586	60
Sampled	0.482060114384763	60
Random	0.619766829135789	60
Sampled	0.584376438977103	60
Random	0.795465765502786	60
Sampled	0.681389828546713	60
Random	0.691105222851527	60
Sampled	0.45801677541494	60
Random	0.794721321793122	60
Sampled	0.595756861349472	60
Random	0.780914287781092	60
Sampled	0.444294686203591	60
Random	0.807387357284005	60
Sampled	0.406030010351515	60
Random	0.697907407191797	60
Sampled	0.584557375740069	60
Random	0.725206077450493	60
Sampled	0.517680438751417	60
Random	0.665360331365521	60
Sampled	0.519222816683722	60
Random	0.78037424289125	60
Sampled	0.502450605069714	60
Random	0.861691245666826	60
Sampled	0.597819588548373	60
Random	0.658086846525641	60
Sampled	0.40463555231842	60
Random	0.874450068204392	60
Sampled	0.660583733223448	60
Random	0.821596415799845	60
Sampled	0.638560869569794	60
Random	0.952875350142109	60
Sampled	0.534339501486349	60
Random	0.629650275792493	60
Sampled	0.451829385395337	60
Random	0.556852478793859	60
Sampled	0.592115464040732	60
Random	0.590100030977419	60
Sampled	0.391089390952895	60
Random	0.767511006985813	60
Sampled	0.543390475811775	60
Random	0.944956400402477	60
Sampled	0.554886470969901	60
Random	0.546481896007354	60
Sampled	0.427542797014565	60
Random	0.48396517775658	60
Sampled	0.456459967030278	60
Random	0.699923781432007	60
Sampled	0.473829179810287	60
Random	1.04565420248633	60
Sampled	0.395076755497374	60
Random	0.986687390596103	60
Sampled	0.424194754024927	60
Random	0.877346141473321	60
Sampled	0.588319791419532	60
Random	0.668104347031009	60
Sampled	0.450893549508871	60
Random	0.817642888489866	60
Sampled	0.545852186413777	60
Random	0.707300874076642	60
Sampled	0.431321287488962	60
Random	0.79473964115743	60
Sampled	0.547463745921286	60
Random	0.758941863887786	60
Sampled	0.472133430669286	60
Random	0.557302731933358	60
Sampled	0.561266181958864	60
Random	0.920107464983436	60
Sampled	0.596285297587548	60
Random	0.72547639460515	60
Sampled	0.405512707224118	60
Random	0.674198269037467	60
Sampled	0.653009827647436	60
Random	0.545834840146642	60
Sampled	0.467344956416647	60
Random	0.746145174036244	60
Sampled	0.637864861422299	60
Random	0.523501425242029	60
Sampled	0.473845212054329	60
Random	0.773499535845967	60
Sampled	0.55905170003648	60
Random	1.10191246501426	60
Sampled	0.514118213207856	60
Random	0.674054782159707	60
Sampled	0.562653521812728	60
Random	0.549445029101981	60
Sampled	0.474106066535611	60
Random	0.572471439894633	60
Sampled	0.572528008714404	60
Random	0.700183846201249	60
Sampled	0.477170731630633	60
Random	0.926237013819194	60
Sampled	0.455902789973669	60
Random	0.724342151007373	60
Sampled	0.45081152763943	60
Random	0.716040145350215	60
Sampled	0.566010976232151	60
Random	0.806181091679441	60
Sampled	0.445155727564358	60
Random	0.610261015061174	60
Sampled	0.702531282448141	60
Random	1.12415361406171	60
Sampled	0.385675895486834	60
Random	0.826758418819884	60
Sampled	0.662056591434117	60
Random	0.780887081158293	60
Sampled	0.620695916497698	60
Random	0.890460489727419	60
Sampled	0.562987479646059	60
Random	0.666096801224758	60
Sampled	0.49509682565801	60
Random	0.516884073024949	60
Sampled	0.38647968765189	60
Random	0.945632462023812	60
Sampled	0.675088722029089	60
Random	0.649881238965027	60
Sampled	0.428848142988293	60
Random	0.793646122006332	60
Sampled	0.430946066274348	60
Random	0.802122807043684	60
Sampled	0.664092049590086	60
Random	0.648615670586215	60
Sampled	0.467058321053857	60
Random	0.813142619379414	60
Sampled	0.53752341997019	60
Random	0.900853312665651	60
Sampled	0.390722142039209	60
Random	0.712375954521289	60
Sampled	0.456840483528051	60
Random	0.673177678350705	60
Sampled	0.561041720854445	60
Random	0.692089151849355	60
Sampled	0.596430869071306	60
Random	0.64887547984121	60
Sampled	0.674623316754676	60
Random	1.05825904014642	60
Sampled	0.353219559708749	60
Random	0.77771391150623	60
Sampled	0.603186856848803	60
Random	0.662168653414137	60
Sampled	0.409882305487643	60
Random	0.638817446644844	60
Sampled	0.557909811151953	60
Random	0.6689802630774	60
Sampled	0.607504410471001	60
Random	0.548214583301472	60
Sampled	0.363866625085748	60
Random	0.408234866026184	60
Sampled	0.52744893814886	60
Random	0.520658442797919	60
Sampled	0.636491929190672	60
Random	1.09741208945367	60
Sampled	0.539459492232193	60
Random	0.723475453180848	60
Sampled	0.452733232045675	60
Random	0.730925051795973	60
Sampled	0.648113683458661	60
Random	0.433060744652284	60
Sampled	0.491349554144243	60
Random	1.01369311010536	60
Sampled	0.463573338492881	60
Random	0.919457642502167	60
Sampled	0.584528889611027	60
Random	0.710521467729726	60
Sampled	0.586368610631153	60
Random	0.696457438663683	60
Sampled	0.394034178995288	60
Random	0.672161108482072	60
Sampled	0.561056247767794	60
Random	0.871237853277369	60
Sampled	0.509003106376978	60
Random	0.713160860563737	60
Sampled	0.444332942877236	60
Random	0.922533748204329	60
Sampled	0.382965797518811	60
Random	0.521425061712422	60
Sampled	0.495688960434602	60
Random	0.75969246939954	60
Sampled	0.572418720212852	60
Random	0.759737665661594	60
Sampled	0.504474790082774	60
Random	0.553252929041946	60
Sampled	0.397994635756	60
Random	0.676494018308524	60
Sampled	0.462143089197683	60
Random	0.633134627214543	60
Sampled	0.376512861377558	60
Random	0.594392662947387	60
Sampled	0.434111736671799	60
Random	0.945647879827374	60
Sampled	0.386912751167509	60
Random	0.82957684262439	60
Sampled	0.399702627585866	60
Random	0.546887988340505	60
Sampled	0.491667775911965	60
Random	0.610250084424087	60
Sampled	0.535890837694948	60
Random	0.741637959996567	60
Sampled	0.364544751515524	60
Random	0.845589200535809	60
Sampled	0.443299620615444	60
Random	0.64618716713591	60
Sampled	0.39583943286263	60
Random	0.87912529132023	60
Sampled	0.641472494725891	60
Random	1.00854968947314	60
Sampled	0.590275989398543	60
Random	0.819538488443436	60
Sampled	0.542177779685251	60
Random	0.627489794601078	60
Sampled	0.590666854185694	60
Random	0.762563136966976	60
Sampled	0.510640539320787	60
Random	0.638708915027708	60
Sampled	0.472134503852913	60
Random	0.691060208767537	60
Sampled	0.6141903130244	60
Random	0.784612620192528	60
Sampled	0.359807446954538	60
Random	0.70398451762978	60
Sampled	0.374888794401461	60
Random	0.627096490782271	60
Sampled	0.303705789219722	60
Random	0.616155295714271	60
Sampled	0.467996093947347	60
Random	0.829931424519803	60
Sampled	0.462201332406043	60
Random	0.540552795504565	60
Sampled	0.481058113010429	60
Random	0.473847981528418	60
Sampled	0.401185507997048	60
Random	1.00303233642406	60
Sampled	0.661794465943482	60
Random	0.776470954867896	60
Sampled	0.474628501485646	60
Random	0.840881751976768	60
Sampled	0.419451257127686	60
Random	0.810838291224001	60
Sampled	0.663774090282963	60
Random	0.412147598481292	60
Sampled	0.428245969068029	60
Random	0.832001552580427	60
Sampled	0.604452725059894	60
Random	0.865893632794124	60
Sampled	0.578055459179395	60
Random	0.628617312721298	60
Sampled	0.554895295187797	60
Random	0.745606873674107	60
Sampled	0.459649016663981	60
Random	0.697145126348682	60
Sampled	0.43628578843719	60
Random	0.724215708462664	60
Sampled	0.515742640619532	60
Random	0.895648897799734	60
Sampled	0.60582919941912	60
Random	0.561601174983179	60
Sampled	0.541516535047433	60
Random	0.947507376027798	60
Sampled	0.546736247411968	60
Random	1.13727839988981	60
Sampled	0.437325449655657	60
Random	0.711771748327109	60
Sampled	0.499374395230652	60
Random	0.604805481163352	60
Sampled	0.513548986653824	60
Random	0.781750224395718	60
Sampled	0.3414382078468	60
Random	0.52066978862043	60
Sampled	0.386582431325305	60
Random	0.398661220741866	60
Sampled	0.444142858240633	60
Random	0.867322379032032	60
Sampled	0.478748825087793	60
Random	0.543294048501752	60
Sampled	0.447960014912695	60
Random	0.448334620573978	60
Sampled	0.511123104605438	60
Random	0.392180539382361	60
Sampled	0.66852122886563	60
Random	0.611784617888241	60
Sampled	0.666495804991445	60
Random	0.456208077639905	60
Sampled	0.377665984290367	60
Random	0.610237118115436	60
Sampled	0.448849600546809	60
Random	0.74756522940694	60
Sampled	0.373160497276976	60
Random	0.817065294257539	60
Sampled	0.573933942076878	60
Random	0.597287211898085	60
Sampled	0.688051875632947	60
Random	0.820500713685482	60
Sampled	0.469805029786932	60
Random	0.641185416816394	60
Sampled	0.361423666677161	60
Random	0.918749271984173	60
Sampled	0.499234303741271	60
Random	0.643617041229452	60
Sampled	0.659305304632329	60
Random	0.759214710061868	60
Sampled	0.358259147313765	60
Random	0.701769363186783	60
Sampled	0.616877238609316	60
Random	0.68432848192313	60
Sampled	0.447199693608619	60
Random	0.429301964912463	60
Sampled	0.49535447352659	60
Random	0.54903200396772	60
Sampled	0.439227873178785	60
Random	0.761548881957375	60
Sampled	0.52032709687323	60
Random	0.843556624496333	60
Sampled	0.561835682844497	60
Random	0.615039184492423	60
Sampled	0.416084987434209	60
Random	0.846815246376838	60
Sampled	0.484246359774039	60
Random	0.902154486805778	60
Sampled	0.407413906232427	60
Random	0.597161471260271	60
Sampled	0.510321227834451	60
Random	0.914534332873834	60
Sampled	0.521095244236142	60
Random	0.849832151502798	60
Sampled	0.412242972344806	60
Random	0.74089419417737	60
Sampled	0.564425690136021	60
Random	0.56086832932049	60
Sampled	0.556161974434388	60
Random	0.625772720293052	60
Sampled	0.443413410540401	60
Random	0.846958685061544	60
Sampled	0.399683310949328	60
Random	0.952305441405869	60
Sampled	0.566327646119278	60
Random	0.961692728057669	60
Sampled	0.465580661259256	60
Random	0.738491139420606	60
Sampled	0.509936613595001	60
Random	0.807624260702205	60
Sampled	0.34925149003538	60
Random	0.612522178039205	60
Sampled	0.662396092338675	60
Random	0.810202026570113	60
Sampled	0.417764958305102	60
Random	0.903973959742577	60
Sampled	0.384888022865813	60
Random	0.848725354939808	60
Sampled	0.421251773543025	60
Random	0.984959192143409	60
Sampled	0.493163405807436	60
Random	0.504986503826316	60
Sampled	0.449048078097917	60
Random	0.712662148419749	60
Sampled	0.643232633855621	60
Random	0.607991160658676	60
Sampled	0.713796383139878	60
Random	0.716363086626003	60
Sampled	0.617246286197141	60
Random	1.00568466012816	60
Sampled	0.701538394207224	60
Random	0.871923678366889	60
Sampled	0.502974059930771	60
Random	0.972459055148842	60
Sampled	0.432575848133065	60
Random	1.00403580281358	60
Sampled	0.459929712721209	60
Random	0.673273310967491	60
Sampled	0.608685083367348	60
Random	0.744673322405505	60
Sampled	0.68694350453037	60
Random	1.23393969526992	60
Sampled	0.558744550737009	60
Random	0.862602718483453	60
Sampled	0.539854313920188	60
Random	0.686720562833163	60
Sampled	0.430521779356524	60
Random	0.808461679127562	60
Sampled	0.386036600494647	60
Random	0.609781515914238	60
Sampled	0.559828677314265	60
Random	0.761887492218033	60
Sampled	0.421284825568613	60
Random	0.688835858319599	60
Sampled	0.596884354754743	60
Random	0.714806812028068	60
Sampled	0.535344104989834	60
Random	0.814905574201701	60
Sampled	0.505736086172497	60
Random	0.703115100212769	60
Sampled	0.456662632546816	60
Random	0.798686477668294	60
Sampled	0.450564206723213	60
Random	0.600104088765949	60
Sampled	0.670232191098058	60
Random	0.493018320866529	60
Sampled	0.534847999612345	60
Random	0.429468115194478	60
Sampled	0.608157232959073	60
Random	0.649219985422919	60
Sampled	0.430721420152866	60
Random	0.4198024312525	60
Sampled	0.606150011812788	60
Random	0.817717207072078	60
Sampled	0.425465572885394	60
Random	0.706437959662085	60
Sampled	0.449616532665216	60
Random	0.964442533393517	60
Sampled	0.587757725304156	60
Random	0.809914863233907	60
Sampled	0.455440457613333	60
Random	0.655686969558457	60
Sampled	0.329265021981453	60
Random	0.776938715393016	60
Sampled	0.520777460840294	60
Random	0.774419767393574	60
Sampled	0.587930267043524	60
Random	0.550880182696543	60
Sampled	0.466073985894417	60
Random	0.791638476872493	60
Sampled	0.557143664401351	60
Random	0.499564801560705	60
Sampled	0.420561630517842	60
Random	0.621091011788854	60
Sampled	0.558677165576418	60
Random	0.748592001500724	60
Sampled	0.458001967909331	60
Random	0.860465244033636	60
Sampled	0.650390594741008	60
Random	0.718030677929709	60
Sampled	0.442022070881481	60
Random	0.756110525871441	60
Sampled	0.591304426632238	60
Random	0.542486071012205	60
Sampled	0.646532845113174	60
Random	0.685716573533126	60
Sampled	0.397320669999497	60
Random	0.804812989124387	60
Sampled	0.66553930730138	60
Random	0.504688417670659	60
Sampled	0.379668687266833	60
Random	0.946560636154201	60
Sampled	0.627185122143555	60
Random	0.983184484679549	60
Sampled	0.544768684432468	60
Random	0.841502353696259	60
Sampled	0.673754920905307	60
Random	0.805296947449081	60
Sampled	0.501172011210337	60
Random	0.693488394237675	60
Sampled	0.643759966228613	60
Random	0.772503666734283	60
Sampled	0.415214123479179	60
Random	0.59881982427136	60
Sampled	0.472237431948812	60
Random	0.813843999685791	60
Sampled	0.611311864680053	60
Random	0.605834308957115	60
Sampled	0.429619900609982	60
Random	0.943560283335288	60
Sampled	0.635629617177958	60
Random	0.804599141910431	60
Sampled	0.414877995128401	60
Random	1.10336674295356	60
Sampled	0.530666327515114	60
Random	0.656835150315074	60
Sampled	0.592821735346428	60
Random	0.584701058059835	60
Sampled	0.490909784308927	60
Random	0.545449163625888	60
Sampled	0.472524407148744	60
Random	0.732989994472568	60
Sampled	0.398406681584276	60
Random	0.678904726394024	60
Sampled	0.408305943011328	60
Random	0.787412581907177	60
Sampled	0.416443940260913	60
Random	0.707363859434224	60
Sampled	0.577463791751091	60
Random	0.52470745146321	60
Sampled	0.565743301856574	60
Random	0.874025378027954	60
Sampled	0.488324058800137	60
Random	1.00571416032178	60
Sampled	0.607019917993326	60
Random	0.730611956701993	60
Sampled	0.508400520968938	60
Random	0.614877449843046	60
Sampled	0.550206776065771	60
Random	0.63705753420576	60
Sampled	0.470567466498924	60
Random	0.846846579949366	60
Sampled	0.630356028892236	60
Random	0.662393359162733	60
Sampled	0.503884058303467	60
Random	0.814477524784771	60
Sampled	0.564303263560298	60
Random	0.911010734072746	60
Sampled	0.602676350846475	60
Random	0.798217696612252	60
Sampled	0.438563077254101	60
Random	1.06325077782493	60
Sampled	0.574215587385776	60
Random	0.795150539520242	60
Sampled	0.762407809507289	60
Random	0.972623666408651	60
Sampled	0.517778750540847	60
Random	0.625987736101585	60
Sampled	0.393459495973557	60
Random	0.682654214437198	60
Sampled	0.535304054769778	60
Random	0.77282466220304	60
Sampled	0.601400512071402	60
Random	0.595514681938566	60
Sampled	0.528366961517034	60
Random	0.556430083980644	60
Sampled	0.521371198565573	60
Random	0.391310710089022	60
Sampled	0.372649028345349	60
Random	0.674910660296373	60
Sampled	0.52639176800166	60
Random	0.753128787456395	60
Sampled	0.394477334292466	60
Random	0.779014957390027	60
Sampled	0.619813036353021	60
Random	0.85545097098138	60
Sampled	0.390638308912588	60
Random	0.673640356019959	60
Sampled	0.580140461132145	60
Random	0.704987318995929	60
Sampled	0.498613715920834	60
Random	0.549230875116018	60
Sampled	0.477422530919086	60
Random	0.734680946009595	60
Sampled	0.60569513477545	60
Random	0.742321687450417	60
Sampled	0.407573018334388	60
Random	0.654320533994295	60
Sampled	0.573233621681056	60
Random	0.665815356028817	60
Sampled	0.557799327354157	60
Random	0.851853199188571	60
Sampled	0.481493251606874	60
Random	0.900143874664866	60
Sampled	0.479545917986186	60
Random	0.50064409107175	60
Sampled	0.5502577587509	60
Random	0.59510037496425	60
Sampled	0.564961366819191	60
Random	0.622577762539317	60
Sampled	0.63810286683436	60
Random	0.504240001997444	60
Sampled	0.592540135204146	60
Random	0.663622476235153	60
Sampled	0.658056954358652	60
Random	0.777809523629189	60
Sampled	0.673299396512682	60
Random	0.520943147144642	60
Sampled	0.41256795497095	60
Random	0.616838713558098	60
Sampled	0.663489011028358	60
Random	0.882444274681213	60
Sampled	0.44775429999823	60
Random	0.438609909018172	60
Sampled	0.531427347765757	60
Random	0.891932920665549	60
Sampled	0.491151628543662	60
Random	0.481752114515484	60
Sampled	0.400585916354453	60
Random	0.727701981174427	60
Sampled	0.589604991227553	60
Random	0.747480146828048	60
Sampled	0.33767014770334	60
Random	0.606409681087123	60
Sampled	0.491436293790368	60
Random	0.642525148728471	60
Sampled	0.492309630877768	60
Random	0.571041763113125	60
Sampled	0.523907136937264	60
Random	0.629636315461651	60
Sampled	0.526416454441884	60
Random	0.596989887671264	60
Sampled	0.391538927519428	60
Random	0.619665452477912	60
Sampled	0.436230053213776	60
Random	0.974338048680272	60
Sampled	0.572735049295846	60
Random	0.653398462070451	60
Sampled	0.568527799349119	60
Random	0.772837848906895	60
Sampled	0.583907261367768	60
Random	0.872693954912345	60
Sampled	0.580038964942009	60
Random	1.03222606658229	60
Sampled	0.522750945378429	60
Random	0.630162069481673	60
Sampled	0.505780640037022	60
Random	0.807658666701007	60
Sampled	0.524151894531102	60
Random	0.52728104591043	60
Sampled	0.424542262918862	60
Random	0.797386860988113	60
Sampled	0.59859144432612	60
Random	0.871499028893732	60
Sampled	0.396945155570236	60
Random	0.737155808213225	60
Sampled	0.478822347372314	60
Random	0.775462743468481	60
Sampled	0.634471584125493	60
Random	0.800261653508235	60
Sampled	0.59091539223006	60
Random	0.703756096354611	60
Sampled	0.574095992818746	60
Random	0.974386032818779	60
Sampled	0.375391324811061	60
Random	0.604381618267686	60
Sampled	0.603545601232007	60
Random	0.733723477144838	60
Sampled	0.439409535797003	60
Random	0.811877438443407	60
Sampled	0.383136249017213	60
Random	0.47151745313373	60
Sampled	0.534886802045429	60
Random	0.574020933369707	60
Sampled	0.454999693562703	60
Random	1.11868465006788	60
Sampled	0.440372983417604	60
Random	0.6247467221836	60
Sampled	0.667562511097711	60
Random	0.489215245288918	60
Sampled	0.410343878698794	60
Random	0.805955559270547	60
Sampled	0.298486820419048	60
Random	0.539995271898188	60
Sampled	0.530234792134782	60
Random	0.760283335929637	60
Sampled	0.558375334261383	60
Random	0.75123693321974	60
Sampled	0.532035419106175	60
Random	0.619057890357959	60
Sampled	0.561839213917816	60
Random	0.681884140361655	60
Sampled	0.615246871163343	60
Random	1.02250870539441	60
Sampled	0.483340122585054	60
Random	0.651239114610362	60
Sampled	0.4551184103242	60
Random	1.05713995461191	60
Sampled	0.344646360000977	60
Random	0.763328151465119	60
Sampled	0.442145548350511	60
Random	0.74032949490012	60
Sampled	0.543009775081838	60
Random	0.435791493591671	60
Sampled	0.751011760424371	60
Random	0.721563331708855	60
Sampled	0.573207249095158	60
Random	0.823192524780113	60
Sampled	0.486771176858374	60
Random	0.667701154388754	60
Sampled	0.443841695678524	60
Random	0.873142309160919	60
Sampled	0.582251355445082	60
Random	0.863538896100834	60
Sampled	0.587658722472775	60
Random	0.847477350704149	60
Sampled	0.510271404284794	60
Random	0.70792127039675	60
Sampled	0.551909700412746	60
Random	0.585604375353076	60
Sampled	0.417062867441563	60
Random	0.684371729317254	60
Sampled	0.411999591396562	60
Random	0.610649961285412	60
Sampled	0.402516256863469	60
Random	0.88860537040922	60
Sampled	0.617794412919632	60
Random	0.726548781462409	60
Sampled	0.488163360844333	60
Random	0.562773755768424	60
Sampled	0.376383359953821	60
Random	0.731538498446133	60
Sampled	0.675486085573525	60
Random	0.791825480166899	60
Sampled	0.46274517364986	60
Random	0.702048032090648	60
Sampled	0.729164888505628	60
Random	0.715045027714733	60
Sampled	0.42440601109439	60
Random	0.503177662131732	60
Sampled	0.534160179532835	60
Random	0.944155657196229	60
Sampled	0.562084595376715	60
Random	0.533542834212291	60
Sampled	0.621180093891223	60
Random	0.721172378778548	60
Sampled	0.402240800081199	60
Random	0.774034798280771	60
Sampled	0.36280061791381	60
Random	0.659559702450341	60
Sampled	0.564018310527644	60
Random	0.948217765426913	60
Sampled	0.471272301575632	60
Random	0.698082299455657	60
Sampled	0.428383083490361	60
Random	0.955635936579892	60
Sampled	0.594589262163313	60
Random	0.593555757224259	60
Sampled	0.582274518197407	60
Random	0.813282490656754	60
Sampled	0.639696681599048	60
Random	0.572539294576109	60
Sampled	0.472072469195554	60
Random	1.26207553371453	60
Sampled	0.362846468142623	60
Random	0.957654672811338	60
Sampled	0.499967185942294	60
Random	0.580868336041286	60
Sampled	0.560297169362718	60
Random	0.793363443605529	60
Sampled	0.697607516670668	60
Random	0.976014854304369	60
Sampled	0.503367983464201	60
Random	1.18546993997989	60
Sampled	0.341123074838809	60
Random	0.511364945423208	60
Sampled	0.614582186690206	60
Random	0.612229374535345	60
Sampled	0.514602833705244	60
Random	0.690288105964674	60
Sampled	0.614154611425063	60
Random	0.792117625105176	60
Sampled	0.558790022094439	60
Random	0.932368697026927	60
Sampled	0.34364265418144	60
Random	1.08875475118919	60
Sampled	0.620000870716966	60
Random	0.743233975728187	60
Sampled	0.680222545097876	60
Random	0.655316444967675	60
Sampled	0.507317766472531	60
Random	0.773205436087284	60
Sampled	0.554565631932546	60
Random	0.993616351735205	60
Sampled	0.670261992881452	60
Random	0.748287413632972	60
Sampled	0.498162376718967	60
Random	0.765754138716981	60
Sampled	0.536381901289526	60
Random	0.912055453644119	60
Sampled	0.695740626608447	60
Random	0.705323246394513	60
Sampled	0.512781329995575	60
Random	0.736534411690397	60
Sampled	0.668236079622932	60
Random	0.619211152337682	60
Sampled	0.647162808044946	60
Random	0.723878494964351	60
Sampled	0.551455065239291	60
Random	0.673153712881002	60
Sampled	0.468331372408451	60
Random	0.897133231423977	60
Sampled	0.44409982556109	60
Random	0.703779196015474	60
Sampled	0.578102553900778	60
Random	0.605959489793236	60
Sampled	0.472168805865314	60
Random	1.10179674638404	60
Sampled	0.422522909185135	60
Random	0.661139852179683	60
Sampled	0.475540580501314	60
Random	0.639496532686251	60
Sampled	0.374515223186328	60
Random	0.64015825958137	60
Sampled	0.626161758565376	60
Random	0.605839828091253	60
Sampled	0.595043975084968	60
Random	0.672758685805097	60
Sampled	0.700511880118831	60
Random	0.9423409037072	60
Sampled	0.538446637271355	60
Random	0.610258807918448	60
Sampled	0.649468280474274	60
Random	0.790757786832775	60
Sampled	0.432729604135818	60
Random	1.02861302714327	60
Sampled	0.460810029116145	60
Random	0.925138832069228	60
Sampled	0.430009169294533	60
Random	0.524927993170924	60
Sampled	0.581605598020865	60
Random	0.561270177909025	60
Sampled	0.500024095858355	60
Random	0.641246224422389	60
Sampled	0.374620030680572	60
Random	0.631457561183604	60
Sampled	0.44790329200938	60
Random	0.655755068699814	60
Sampled	0.550731790503817	60
Random	0.625158915874513	60
Sampled	0.460696516610435	60
Random	0.811674269613967	60
Sampled	0.610693904059458	60
Random	0.576000127143826	60
Sampled	0.343762518219161	60
Random	0.819344146744986	60
Sampled	0.573824550091254	60
Random	0.853110443264762	60
Sampled	0.409434489981411	60
Random	0.722272875821146	60
Sampled	0.474898982106898	60
Random	0.81967207851922	60
Sampled	0.631263369725551	60
Random	0.766865028072952	60
Sampled	0.609156580028036	60
Random	0.684160026902529	60
Sampled	0.492652106276189	60
Random	1.01201714598333	60
Sampled	0.475355505331083	60
Random	0.682908940091583	60
Sampled	0.597777802044758	60
Random	0.845036705138176	60
Sampled	0.666813391731778	60
Random	0.508548183966297	60
Sampled	0.417055574592818	60
Random	0.847723905035246	60
Sampled	0.611819226677117	60
Random	0.821450053472588	60
Sampled	0.604796096198806	60
Random	0.622418483580131	60
Sampled	0.595451285319768	60
Random	0.738113823520399	60
Sampled	0.590948017604441	60
Random	0.663114531762926	60
Sampled	0.386299523978369	60
Random	0.758999438967084	60
Sampled	0.389884102240277	60
Random	0.626524610725124	60
Sampled	0.56276693895019	60
Random	0.540847855384415	60
Sampled	0.543335296629554	60
Random	0.734522807118624	60
Sampled	0.667502615205893	60
Random	0.814184684483159	60
Sampled	0.361418298991318	60
Random	0.717183873360935	60
Sampled	0.44934164823308	60
Random	0.721201497305136	60
Sampled	0.489188858405786	60
Random	0.835291740718233	60
Sampled	0.595573855491949	60
Random	0.677121297377651	60
Sampled	0.402661760216515	60
Random	0.560840196476059	60
Sampled	0.466647306893889	60
Random	0.624190183385144	60
Sampled	0.681693145501313	60
Random	0.753866408075121	60
Sampled	0.719089457734592	60
Random	0.655426546558981	60
Sampled	0.420615311757425	60
Random	0.829884576134417	60
Sampled	0.520331011738589	60
Random	0.851556109134066	60
Sampled	0.455952709505924	60
Random	0.537635547764724	60
Sampled	0.558947502260111	60
Random	0.918336326127578	60
Sampled	0.435027995807463	60
Random	0.93171993026651	60
Sampled	0.333749994645659	60
Random	0.864832683608371	60
Sampled	0.388015077169832	60
Random	0.455989624901858	60
Sampled	0.619929811289462	60
Random	0.558646905449478	60
Sampled	0.574909650307571	60
Random	0.571554062608728	60
Sampled	0.47961146341739	60
Random	0.515982525505696	60
Sampled	0.513804151757174	60
Random	0.778944802710155	60
Sampled	0.619156274258186	60
Random	0.898335717625616	60
Sampled	0.40449264622067	60
Random	0.774527824619161	60
Sampled	0.38067816718283	60
Random	0.982459453283326	60
Sampled	0.496249670878185	60
Random	0.592470816421882	60
Sampled	0.592143443256612	60
Random	0.630314904708871	60
Sampled	0.3989020292254	60
Random	0.576035402440619	60
Sampled	0.409791383126083	60
Random	0.971766607127638	60
Sampled	0.477580008574646	60
Random	0.902034774330985	60
Sampled	0.634936614947804	60
Random	0.75026678522517	60
Sampled	0.65891162751291	60
Random	0.827852174622993	60
Sampled	0.590729161675833	60
Random	0.651949732545807	60
Sampled	0.506334590065705	60
Random	0.756337994052689	60
Sampled	0.392078296463264	60
Random	0.886015678381341	60
Sampled	0.598296938392291	60
Random	1.00247299411424	60
Sampled	0.565098018708217	60
Random	0.660351606393465	60
Sampled	0.441043244193988	60
Random	0.778771719078089	60
Sampled	0.618439719191118	60
Random	0.711854652983098	60
Sampled	0.664526177020008	60
Random	0.826961083855521	60
Sampled	0.403911278447928	60
Random	0.969603556719807	60
Sampled	0.452776564801837	60
Random	0.545308915803828	60
Sampled	0.394160113414456	60
Random	0.986665868077149	60
Sampled	0.542120407957682	60
Random	0.610136176556704	60
Sampled	0.621722111849084	60
Random	0.88845984335969	60
Sampled	0.463443187034024	60
Random	0.508364386205973	60
Sampled	0.48463715296364	60
Random	0.722662630338919	60
Sampled	0.484269927378213	60
Random	0.43969049642653	60
Sampled	0.565855414471664	60
Random	0.869880487707639	60
Sampled	0.640989486254505	60
Random	0.491341405178202	60
Sampled	0.584256031653543	60
Random	0.542087536415485	60
Sampled	0.509572352656488	60
Random	0.739899846331028	60
Sampled	0.69043890158082	60
Random	0.530970440285638	60
Sampled	0.495677158965477	60
Random	0.693448725542214	60
Sampled	0.558927578055692	60
Random	0.654799519936809	60
Sampled	0.556565583338203	60
Random	0.626567408754108	60
Sampled	0.626100357648901	60
Random	0.48957034631982	60
Sampled	0.538695502586551	60
Random	0.698566465525757	60
Sampled	0.50453070544111	60
Random	0.979776304964652	60
Sampled	0.44596147915163	60
Random	0.89429758914913	60
Sampled	0.510135099301558	60
Random	0.569565003037342	60
Sampled	0.545078283833547	60
Random	0.641352748510423	60
Sampled	0.4192006119426	60
Random	0.669561864242022	60
Sampled	0.576869547866667	60
Random	0.619624636552882	60
Sampled	0.377800477829056	60
Random	0.622234131675735	60
Sampled	0.585816753573208	60
Random	0.792736900915881	60
Sampled	0.427342601392398	60
Random	0.7437743286755	60
Sampled	0.410673416696685	60
Random	0.916308198616261	60
Sampled	0.488477044815924	60
Random	0.790290215539053	60
Sampled	0.458500870424065	60
Random	0.576292299907104	60
Sampled	0.436853934980171	60
Random	0.79273765324348	60
Sampled	0.60800790370023	60
Random	0.564317670831765	60
Sampled	0.348426025708215	60
Random	0.520567366134985	60
Sampled	0.493550602850597	60
Random	0.555972902629233	60
Sampled	0.451487807144036	60
Random	0.920964499919652	60
Sampled	0.555820752984099	60
Random	0.623109147587445	60
Sampled	0.519543635561761	60
Random	0.965715692944363	60
Sampled	0.487898558089186	60
Random	0.693683769732541	60
Sampled	0.493422163398001	60
Random	0.639245494256713	60
Sampled	0.456288422540186	60
Random	0.48451189082427	60
Sampled	0.572005892340153	60
Random	0.637265080921358	60
Sampled	0.586679011986409	60
Random	0.80103577888835	60
Sampled	0.661968200824091	60
Random	0.618434333031458	60
Sampled	0.443782307314393	60
Random	0.602582763152383	60
Sampled	0.468830004236367	60
Random	0.534711624105041	60
Sampled	0.670927866486686	60
Random	0.558149320787028	60
Sampled	0.59969042386733	60
Random	0.776774279939521	60
Sampled	0.411009918164794	60
Random	0.802175317521031	60
Sampled	0.598024085941065	60
Random	0.550382772346662	60
Sampled	0.662231079059235	60
Random	0.815094238420434	60
Sampled	0.673879567845082	60
Random	0.70106566888093	60
Sampled	0.568181904349858	60
Random	0.749463769671083	60
Sampled	0.477725087904331	60
Random	0.554874626290302	60
Sampled	0.554297840760951	60
Random	0.848605865766633	60
Sampled	0.582648094290675	60
Random	0.778154464803198	60
Sampled	0.631545066284807	60
Random	0.867785494906027	60
Sampled	0.48837040462955	60
Random	0.712785045621592	60
Sampled	0.602609188653968	60
Random	0.828245812729003	60
Sampled	0.456944646024115	60
Random	0.798241165405251	60
Sampled	0.644797537999677	60
Random	0.54526353525237	60
Sampled	0.549345867852178	60
Random	1.03397899802573	60
Sampled	0.585180194677517	60
Random	0.770976091149376	60
Sampled	0.615565999548418	60
Random	0.507548320658738	60
Sampled	0.60153230418859	60
Random	0.786693383805213	60
Sampled	0.397807283274374	60
Random	0.924832181477752	60
Sampled	0.598530735733048	60
Random	0.636460852655697	60
Sampled	0.499336230720146	60
Random	1.04780272089322	60
Sampled	0.496080374567516	60
Random	0.710142732630904	60
Sampled	0.69616479514122	60
Random	0.794604001301707	60
Sampled	0.434621817023889	60
Random	0.708854523140162	60
Sampled	0.655338193277221	60
Random	0.701062200251834	60
Sampled	0.455884731884568	60
Random	0.788378057869833	60
Sampled	0.399931767768162	60
Random	0.507803419574951	60
Sampled	0.492617049434965	60
Random	0.486863771238785	60
Sampled	0.442115619459817	60
Random	0.625037459563874	60
Sampled	0.560742501900843	60
Random	0.660926093209763	60
Sampled	0.724597421409621	60
Random	0.893352543137239	60
Sampled	0.374580677282207	60
Random	0.500108069148528	60
Sampled	0.545959668018737	60
Random	0.76218291598791	60
Sampled	0.371563785358561	60
Random	0.952020636562286	60
Sampled	0.516384389451981	60
Random	0.645432482930472	60
Sampled	0.605354102905819	60
Random	0.953862595323211	60
Sampled	0.693489395364086	60
Random	0.989953855427683	60
Sampled	0.467567619880427	60
Random	0.544587138696333	60
Sampled	0.578089482000232	60
Random	0.538371008898277	60
Sampled	0.650354152987917	60
Random	0.733853790154581	60
Sampled	0.489264874299295	60
Random	0.671533687877223	60
Sampled	0.504654922948886	60
Random	0.846747792203859	60
Sampled	0.568882745287476	60
Random	0.584235087337385	60
Sampled	0.494222578927273	60
Random	0.676381243596452	60
Sampled	0.459409819566691	60
Random	0.898193135352635	60
Sampled	0.401106677387318	60
Random	0.485221881890268	60
Sampled	0.435454129645837	60
Random	1.03169771160156	60
Sampled	0.530582917330716	60
Random	0.618109734237439	60
Sampled	0.566466085826569	60
Random	0.620038488580144	60
Sampled	0.674753701963265	60
Random	0.860314458733056	60
Sampled	0.600909968119814	60
Random	0.654885287008948	60
Sampled	0.526391102042098	60
Random	0.754550954734889	60
Sampled	0.540837869766189	60
Random	0.67739733632473	60
Sampled	0.488680292905684	60
Random	0.995002399801239	60
Sampled	0.482548672793436	60
Random	0.676130433073413	60
Sampled	0.416471518228295	60
Random	0.859769859592516	60
Sampled	0.381975904823743	60
Random	0.714865133604902	60
Sampled	0.483444714815433	60
Random	0.60125797890988	60
Sampled	0.670816047484284	60
Random	0.759564065314798	60
Sampled	0.480863564073909	60
Random	1.17658844270047	60
Sampled	0.591229447352541	60
Random	1.28084088390837	60
Sampled	0.535576820520999	60
Random	0.699656670362404	60
Sampled	0.619896476615962	60
Random	0.581124869432328	60
Sampled	0.598319053820465	60
Random	0.770360378952125	60
Sampled	0.412075695031546	60
Random	0.685638735206118	60
Sampled	0.449019244381876	60
Random	0.435293162177291	60
Sampled	0.422751572160405	60
Random	0.72541091909242	60
Sampled	0.562528526049857	60
Random	0.928945980095164	60
Sampled	0.391476290925133	60
Random	0.703460320844446	60
Sampled	0.389740313295805	60
Random	0.686716379191174	60
Sampled	0.402918668662991	60
Random	0.827057456868336	60
Sampled	0.579601849751142	60
Random	0.840582373112898	60
Sampled	0.586418451156808	60
Random	0.620336563823593	60
Sampled	0.61694465381519	60
Random	0.769263538369726	60
Sampled	0.410179434881553	60
Random	1.01816735298494	60
Sampled	0.492645840493758	60
Random	0.778010726229243	60
Sampled	0.495948132467778	60
Random	0.834861216263549	60
Sampled	0.621157205835412	60
Random	0.880743276270093	60
Sampled	0.42337940111423	60
Random	0.86789157489088	60
Sampled	0.679670321522034	60
Random	0.674374974929501	60
Sampled	0.379042220483718	60
Random	0.688582332796216	60
Sampled	0.500924047537694	60
Random	0.980560546882535	60
Sampled	0.556467197576321	60
Random	0.870666609633761	60
Sampled	0.559242327558199	60
Random	0.865357013295972	60
Sampled	0.358322033778806	60
Random	0.815300729651183	60
Sampled	0.361141079377311	60
Random	0.988466447261964	60
Sampled	0.655257815218636	60
Random	0.599458853230534	60
Sampled	0.465732410370331	60
Random	0.671561700713345	60
Sampled	0.48387311019736	60
Random	0.701838533175565	60
Sampled	0.639780678701988	60
Random	0.864050673768933	60
Sampled	0.537266129867443	60
Random	1.15416915717302	60
Sampled	0.607288339743198	60
Random	0.872645535565527	60
Sampled	0.643640026557225	60
Random	0.478380802642104	60
Sampled	0.575988542732458	60
Random	0.771925025785847	60
Sampled	0.577164525849634	60
Random	0.694608590685695	60
Sampled	0.413826404892398	60
Random	0.819213495935257	60
Sampled	0.46181336575466	60
Random	0.856520454403472	60
Sampled	0.577132643840238	60
Random	0.907140340102834	60
Sampled	0.562420295996938	60
Random	0.570943710513275	60
Sampled	0.466394293592113	60
Random	0.543901758404047	60
Sampled	0.446309672822454	60
Random	0.40382670133374	60
Sampled	0.54644261492274	60
Random	0.765178062259759	60
Sampled	0.443078423251103	60
Random	0.706902658719979	60
Sampled	0.660092340146465	60
Random	0.678628487185374	60
Sampled	0.382507412407392	60
Random	0.693273196716167	60
Sampled	0.43916755424463	60
Random	0.964677805760821	60
Sampled	0.591156408368734	60
Random	0.439108952006914	60
Sampled	0.395803794562611	60
Random	0.687109718287534	60
Sampled	0.573964124075639	60
Random	0.580746117954549	60
Sampled	0.464032470396795	60
Random	0.57181504505648	60
Sampled	0.48718754942986	60
Random	0.67440723882889	60
Sampled	0.496601422082713	60
Random	0.610482034538297	60
Sampled	0.442153090507859	60
Random	0.668984795616621	60
Sampled	0.480803551212672	60
Random	0.823211414872388	60
Sampled	0.567287284386621	60
Random	0.691126573297999	60
Sampled	0.514450407787351	60
Random	0.871471271682055	60
Sampled	0.494157390563201	60
Random	0.882643171720392	60
Sampled	0.487827517866601	60
Random	0.751065847649047	60
Sampled	0.416247869720793	60
Random	0.438948399391613	60
Sampled	0.381459265760911	60
Random	0.6761736658343	60
Sampled	0.608534198203302	60
Random	0.57997815757911	60
Sampled	0.445638836660083	60
Random	0.747680507203192	60
Sampled	0.474581708799877	60
Random	0.707274062739207	60
Sampled	0.490525847588227	60
Random	0.871331367167057	60
Sampled	0.332133661309213	60
Random	0.80655160189305	60
Sampled	0.382168420018441	60
Random	0.708950218062354	60
Sampled	0.613224922212347	60
Random	0.767536651501885	60
Sampled	0.457435737839744	60
Random	0.439431597986159	60
Sampled	0.518503736897681	60
Random	0.523887847228599	60
Sampled	0.386833232645128	60
Random	0.578681981739461	60
Sampled	0.448679279925851	60
Random	0.662994484230841	60
Sampled	0.372578918797435	60
Random	0.786788098342663	60
Sampled	0.368902460250709	60
Random	0.825554484577211	60
Sampled	0.550037891386134	60
Random	0.883861819570869	60
Sampled	0.427047129125311	60
Random	0.652887665019868	60
Sampled	0.603915251123001	60
Random	1.08383243555628	60
Sampled	0.432804403098136	60
Random	0.888993348283922	60
Sampled	0.525567846997624	60
Random	0.980958225493488	60
Sampled	0.443292882259988	60
Random	0.542099431323815	60
Sampled	0.532373630114435	60
Random	0.853693668371829	60
Sampled	0.356540218827804	60
Random	0.893151576808152	60
Sampled	0.456084281959007	60
Random	0.749782313327929	60
Sampled	0.522048571969555	60
Random	0.760002929057358	60
Sampled	0.528942359291632	60
Random	0.781343056360894	60
Sampled	0.636976552190085	60
Random	0.647509984330744	60
Sampled	0.706294069990043	60
Random	0.570747859976496	60
Sampled	0.622334113103294	60
Random	0.522409878113268	60
Sampled	0.384355169586055	60
Random	0.498129920421939	60
Sampled	0.396838893923978	60
Random	0.858571342929212	60
Sampled	0.399648807469605	60
Random	0.721545839678031	60
Sampled	0.704637878371642	60
Random	0.931482399284892	60
Sampled	0.382394998132183	60
Random	0.753733520833915	60
Sampled	0.415545084835095	60
Random	0.800458434706752	60
Sampled	0.510120675462044	60
Random	0.643693189589661	60
Sampled	0.508307744907049	60
Random	0.773690708795047	60
Sampled	0.398209780991311	60
Random	1.08063137748332	60
Sampled	0.594858382242208	60
Random	0.752988568441977	60
Sampled	0.64257715196942	60
Random	0.922939802873529	60
Sampled	0.52058647575814	60
Random	0.568004018003128	60
Sampled	0.448844350010286	60
Random	0.617394528032517	60
Sampled	0.640442634998292	60
Random	0.537104563900486	60
Sampled	0.440812464051875	60
Random	0.969924300249214	60
Sampled	0.434402656691106	60
Random	0.631474325493803	60
Sampled	0.588902301321983	60
Random	0.709167842246951	60
Sampled	0.563453270957698	60
Random	0.760672623677353	60
Sampled	0.439589420709554	60
Random	0.574491067391586	60
Sampled	0.499633944802537	60
Random	0.702251431090807	60
Sampled	0.553039884997473	60
Random	0.497960077397994	60
Sampled	0.414831677113337	60
Random	0.569771632894364	60
Sampled	0.443029710851403	60
Random	0.916570568224279	60
Sampled	0.385563540736314	60
Random	0.791044386134515	60
Sampled	0.576079282431181	60
Random	0.793419226573657	60
Sampled	0.60146093910223	60
Random	0.6632606525489	60
Sampled	0.43064020456994	60
Random	0.683582304301691	60
Sampled	0.573633712973353	60
Random	1.19995199864312	60
Sampled	0.415498031471628	60
Random	0.764755908857031	60
Sampled	0.64593086411804	60
Random	0.655939344278656	60
Sampled	0.348797458287032	60
Random	0.549124851591055	60
Sampled	0.393239303668449	60
Random	0.539716663577204	60
Sampled	0.423424906214515	60
Random	0.661080920776415	60
Sampled	0.514174310368057	60
Random	0.556397479991807	60
Sampled	0.34273327546549	60
Random	0.451084255586179	60
Sampled	0.389406629220988	60
Random	0.699763980574471	60
Sampled	0.492659660955122	60
Random	0.581098262696431	60
Sampled	0.589840806513142	60
Random	0.94647703556417	60
Sampled	0.63116426745723	60
Random	0.649507728972946	60
Sampled	0.558265961178079	60
Random	0.799748139691161	60
Sampled	0.474791237629209	60
Random	0.671702295690497	60
Sampled	0.465096141678639	60
Random	0.898884300345832	60
Sampled	0.465548691459337	60
Random	0.795736670213478	60
Sampled	0.607857626715803	60
Random	0.779079846963018	60
Sampled	0.515623551492953	60
Random	0.8294818892864	60
Sampled	0.626068257163946	60
Random	0.707000410708883	60
Sampled	0.610940025748617	60
Random	0.880378577058757	60
Sampled	0.688331353137568	60
Random	0.864033082361059	60
Sampled	0.58260790223372	60
Random	0.693567727894687	60
Sampled	0.404375379581703	60
Random	0.734535715371917	60
Sampled	0.655890705263252	60
Random	0.803407563670455	60
Sampled	0.529141381191925	60
Random	0.566186820864174	60
Sampled	0.636245265062783	60
Random	0.648849540887677	60
Sampled	0.686196267819535	60
Random	0.643283108451359	60
Sampled	0.558334883134503	60
Random	0.743308028560979	60
Sampled	0.392504348614125	60
Random	0.879917019092329	60
Sampled	0.354856790828047	60
Random	0.580552029309807	60
Sampled	0.60046601088261	60
Random	0.691111016570924	60
Sampled	0.517919469339388	60
Random	0.740521078882183	60
Sampled	0.351340834861476	60
Random	0.526603615605876	60
Sampled	0.588212237855011	60
Random	0.760078958339554	60
Sampled	0.55829404115449	60
Random	0.619683441977157	60
Sampled	0.591761716490121	60
Random	0.747366771334418	60
Sampled	0.430091690976217	60
Random	0.641515298590724	60
Sampled	0.481576853215642	60
Random	0.739258240870439	60
Sampled	0.49399322597108	60
Random	0.805613939220136	60
Sampled	0.563048837549893	60
Random	0.80191787601651	60
Sampled	0.421340304076862	60
Random	0.537570979523019	60
Sampled	0.353647494498652	60
[truncated: 16,001 more rows]
