# Supplementary material for: A branching model of lineage differentiation underpinning the neurogenic potential of enteric glia
Source: Nat Commun. 2023 Sep 22;14:5904. doi: 10.1038/s41467-023-41492-3 (PMC10516949; doi:10.1038/s41467-023-41492-3)
Supplement: Supplementary file 6 — Source Data [file 41467_2023_41492_MOESM6_ESM.zip › source_data/FigS2d_pvalue_glial_6_pcs.csv]

pvalue	trajectoryStart	logpvalue
5.55111201059497e-139	60	138.255620009366
1.24123734294968e-147	65	146.906145167028
1.01117659380991e-135	70	134.995172991768
1.22937767308115e-117	75	116.910314678433
8.65044794217119e-117	80	116.062961403081
4.20969501160583e-116	85	115.375749367246
4.53167549949602e-114	90	113.343741196298
5.37033282952231e-64	95	63.2699987978115
5.35350197425884e-49	100	48.27136203283
