# Supplementary material for: A branching model of lineage differentiation underpinning the neurogenic potential of enteric glia
Source: Nat Commun. 2023 Sep 22;14:5904. doi: 10.1038/s41467-023-41492-3 (PMC10516949; doi:10.1038/s41467-023-41492-3)
Supplement: Supplementary file 6 — Source Data [file 41467_2023_41492_MOESM6_ESM.zip › source_data/FigS2d_msd_glial_13_pcs.csv]

type	value	trajectoryStart
Sampled	0.506927029447655	60
Random	0.788903466032595	60
Sampled	0.564899210393345	60
Random	0.543351720255294	60
Sampled	0.41403314439354	60
Random	0.680818333880084	60
Sampled	0.5971778813402	60
Random	0.886835721532981	60
Sampled	0.653438247697352	60
Random	0.852800573738222	60
Sampled	0.601248072619936	60
Random	0.926920970234909	60
Sampled	0.554785945016452	60
Random	0.562550654714697	60
Sampled	0.665347591651752	60
Random	0.513101718298897	60
Sampled	0.62061143604448	60
Random	0.481130370115093	60
Sampled	0.613097997931963	60
Random	0.746107937751794	60
Sampled	0.634616215634709	60
Random	0.855049261517387	60
Sampled	0.476067334658261	60
Random	0.608384410776939	60
Sampled	0.687744336651437	60
Random	0.76854693184562	60
Sampled	0.67687835941318	60
Random	0.623723145921317	60
Sampled	0.501669483963454	60
Random	0.636211461358041	60
Sampled	0.683778730782732	60
Random	0.867327817030331	60
Sampled	0.498667262315872	60
Random	0.622506049152297	60
Sampled	0.492355558181905	60
Random	0.789355785712273	60
Sampled	0.62233836333951	60
Random	0.74706394039755	60
Sampled	0.492558684965176	60
Random	0.521381883066503	60
Sampled	0.636234462282444	60
Random	0.802546933000081	60
Sampled	0.538706383601425	60
Random	0.577405722901797	60
Sampled	0.485249648791527	60
Random	0.985970139614097	60
Sampled	0.633622273089515	60
Random	0.605261350599328	60
Sampled	0.481119290722306	60
Random	0.660973203880188	60
Sampled	0.539938560263842	60
Random	0.712056520846994	60
Sampled	0.455267188080887	60
Random	0.52054758692902	60
Sampled	0.55264234689652	60
Random	0.505322169347394	60
Sampled	0.565773926196869	60
Random	0.714240637559226	60
Sampled	0.537351238039257	60
Random	0.712426507404387	60
Sampled	0.587607976267477	60
Random	0.659275822773618	60
Sampled	0.585572123001027	60
Random	0.770050713462072	60
Sampled	0.611870889764612	60
Random	0.717006041817773	60
Sampled	0.370563993721367	60
Random	0.476931759211347	60
Sampled	0.472219583019026	60
Random	0.843062523832029	60
Sampled	0.540121910769996	60
Random	0.670826834270592	60
Sampled	0.562299141278451	60
Random	0.566904890475576	60
Sampled	0.615579869332941	60
Random	0.856351302096136	60
Sampled	0.638180981718869	60
Random	0.717553112372407	60
Sampled	0.635585285903533	60
Random	0.579418958723877	60
Sampled	0.526901096640335	60
Random	0.689672563289098	60
Sampled	0.676296286146186	60
Random	0.739593609634419	60
Sampled	0.679667883938829	60
Random	0.918645989727182	60
Sampled	0.465357517927987	60
Random	0.956618558157074	60
Sampled	0.503188688698102	60
Random	0.621267900673394	60
Sampled	0.582545765750446	60
Random	0.887115901155463	60
Sampled	0.586701195711383	60
Random	0.839902049880922	60
Sampled	0.623794778765784	60
Random	0.704863783121303	60
Sampled	0.461370479987222	60
Random	0.791123495527262	60
Sampled	0.53236628466127	60
Random	0.719930563404655	60
Sampled	0.541566716858812	60
Random	0.719426341713951	60
Sampled	0.613002717657661	60
Random	0.729699973623872	60
Sampled	0.675147805173806	60
Random	0.777478705409302	60
Sampled	0.595752756202915	60
Random	0.798072189645434	60
Sampled	0.574363028795309	60
Random	0.755058972326148	60
Sampled	0.680013467635837	60
Random	0.700976794047212	60
Sampled	0.416877933556598	60
Random	0.775644138580115	60
Sampled	0.435966878061514	60
Random	0.732715894191811	60
Sampled	0.595748525487361	60
Random	0.556446628329118	60
Sampled	0.575693528963778	60
Random	0.797378764121454	60
Sampled	0.454417764674886	60
Random	0.774475234376422	60
Sampled	0.501102627937135	60
Random	0.693320462114088	60
Sampled	0.531790927788968	60
Random	0.656414412734627	60
Sampled	0.581733777644188	60
Random	0.820362475689368	60
Sampled	0.494251310229695	60
Random	0.583586158044263	60
Sampled	0.647480157291364	60
Random	0.672627863583804	60
Sampled	0.672152940644283	60
Random	0.634658282637338	60
Sampled	0.596099748652848	60
Random	0.773222551148066	60
Sampled	0.551435004333482	60
Random	0.574881813969899	60
Sampled	0.673767866258188	60
Random	0.652764193313086	60
Sampled	0.746662909568735	60
Random	0.682074328255081	60
Sampled	0.54717603769275	60
Random	0.75113973943446	60
Sampled	0.576028493793711	60
Random	0.558414201150758	60
Sampled	0.650239419242341	60
Random	0.942258473469162	60
Sampled	0.546211981385569	60
Random	0.806847193085955	60
Sampled	0.6014309347615	60
Random	0.659900364056381	60
Sampled	0.530571284418215	60
Random	0.512905935024507	60
Sampled	0.569602910044918	60
Random	0.572710253941127	60
Sampled	0.584867368458368	60
Random	0.77043664088509	60
Sampled	0.592776989763697	60
Random	0.898493791397001	60
Sampled	0.570185735377192	60
Random	0.698026205417215	60
Sampled	0.583777270030687	60
Random	0.444061315306108	60
Sampled	0.578497427220216	60
Random	0.758058833859227	60
Sampled	0.58420007354224	60
Random	0.475231119103958	60
Sampled	0.40887852805061	60
Random	0.604852577052572	60
Sampled	0.645522976589151	60
Random	0.816638898558482	60
Sampled	0.649614872148674	60
Random	0.516068535294423	60
Sampled	0.464032271770343	60
Random	0.672635902704615	60
Sampled	0.548981087045943	60
Random	0.885632565713992	60
Sampled	0.616320333240381	60
Random	0.813716109619762	60
Sampled	0.545250750030101	60
Random	0.838689243515122	60
Sampled	0.588283826476864	60
Random	0.651403816554202	60
Sampled	0.584488288053063	60
Random	0.712671074069821	60
Sampled	0.647788837085829	60
Random	0.738494149769904	60
Sampled	0.732498074245894	60
Random	0.866882510463137	60
Sampled	0.548928586706204	60
Random	0.522667490117746	60
Sampled	0.586611440598712	60
Random	0.770080397447239	60
Sampled	0.471935056687282	60
Random	0.697971770109889	60
Sampled	0.583488833169954	60
Random	0.689642955626121	60
Sampled	0.433234690192719	60
Random	0.809097472967944	60
Sampled	0.652685935274985	60
Random	0.687008958222929	60
Sampled	0.494300516912483	60
Random	0.690054652744881	60
Sampled	0.700562161343409	60
Random	0.712512815881477	60
Sampled	0.707782114378963	60
Random	0.628903508172897	60
Sampled	0.467132895503564	60
Random	1.02271553750008	60
Sampled	0.601461315608543	60
Random	0.63852744774683	60
Sampled	0.44968934617618	60
Random	0.549088244760515	60
Sampled	0.643460680870192	60
Random	0.512653496782784	60
Sampled	0.487566004035925	60
Random	0.870235203952331	60
Sampled	0.50199816717865	60
Random	0.616584033499724	60
Sampled	0.552778489153148	60
Random	0.566213231474951	60
Sampled	0.656561050641872	60
Random	0.614673268592312	60
Sampled	0.580718285518796	60
Random	0.63237273926483	60
Sampled	0.603898515497815	60
Random	0.693344272138185	60
Sampled	0.572315523128793	60
Random	0.900480434370703	60
Sampled	0.474755043910458	60
Random	0.703946120009217	60
Sampled	0.576334039966126	60
Random	0.735703747371651	60
Sampled	0.637285851659007	60
Random	0.751540654376851	60
Sampled	0.610453656366491	60
Random	0.642951753605021	60
Sampled	0.666535188106483	60
Random	0.869810400017534	60
Sampled	0.569538814328064	60
Random	0.701214173268359	60
Sampled	0.574071003354006	60
Random	0.785746263348842	60
Sampled	0.456488537144107	60
Random	0.516659517435041	60
Sampled	0.534772359017063	60
Random	0.851376499222691	60
Sampled	0.555514712672822	60
Random	0.857403241091172	60
Sampled	0.484427440746026	60
Random	0.900284816906977	60
Sampled	0.546889866614306	60
Random	0.95897672826366	60
Sampled	0.766213961023628	60
Random	0.943172567155268	60
Sampled	0.617624557143194	60
Random	0.575964078895822	60
Sampled	0.609661064775663	60
Random	0.656615243163358	60
Sampled	0.433232185554464	60
Random	0.980484370752855	60
Sampled	0.555579640776875	60
Random	0.669435369388004	60
Sampled	0.649924694636251	60
Random	0.694855458887349	60
Sampled	0.582929210685221	60
Random	0.876554143217556	60
Sampled	0.67499173200254	60
Random	0.890767876824186	60
Sampled	0.51070462577233	60
Random	0.627009065967801	60
Sampled	0.480643611789503	60
Random	0.779280627771931	60
Sampled	0.65493727701317	60
Random	0.669635705798809	60
Sampled	0.574587753205311	60
Random	0.638074912468297	60
Sampled	0.670748130175927	60
Random	0.812519085563671	60
Sampled	0.667577840993306	60
Random	0.790666235625867	60
Sampled	0.626338505656986	60
Random	0.882285195408486	60
Sampled	0.633397188452905	60
Random	0.593210953914291	60
Sampled	0.712851370475397	60
Random	0.635436662207487	60
Sampled	0.541151515358526	60
Random	0.814036118337822	60
Sampled	0.505009460681104	60
Random	0.763066777278335	60
Sampled	0.53364733162741	60
Random	0.597977664429001	60
Sampled	0.654008087205291	60
Random	0.669071209121521	60
Sampled	0.626988727386842	60
Random	0.554675559252073	60
Sampled	0.465895213452859	60
Random	0.688243110311648	60
Sampled	0.635002649603374	60
Random	0.771139485182772	60
Sampled	0.423308274001563	60
Random	0.88473299493592	60
Sampled	0.51706534214205	60
Random	0.868361290548598	60
Sampled	0.592789487638785	60
Random	0.715351713016098	60
Sampled	0.617362877670466	60
Random	0.809875742657924	60
Sampled	0.594477755170202	60
Random	0.667422898526968	60
Sampled	0.534682118900885	60
Random	0.827076353585683	60
Sampled	0.568608704928967	60
Random	0.536296598602027	60
Sampled	0.590558818764171	60
Random	0.643362220602168	60
Sampled	0.482192223496229	60
Random	0.780789738080594	60
Sampled	0.678738901947985	60
Random	0.804651623111583	60
Sampled	0.664871790965049	60
Random	0.604747367526939	60
Sampled	0.662467328112394	60
Random	1.00163315303369	60
Sampled	0.631650988514965	60
Random	0.728562578884447	60
Sampled	0.44646192028582	60
Random	0.640342055293397	60
Sampled	0.505647231825083	60
Random	0.748750210833918	60
Sampled	0.461562714583759	60
Random	0.520892624848754	60
Sampled	0.546844336672207	60
Random	0.779836507590352	60
Sampled	0.572608548013888	60
Random	0.60658065862245	60
Sampled	0.635991358962346	60
Random	0.848984356942834	60
Sampled	0.623889554725051	60
Random	0.682359537511079	60
Sampled	0.571174887139531	60
Random	0.710206716692126	60
Sampled	0.567160266770338	60
Random	0.648715882469245	60
Sampled	0.691063317696798	60
Random	0.729934711033505	60
Sampled	0.573573040962917	60
Random	0.65967180456439	60
Sampled	0.677940167283704	60
Random	0.51153250761715	60
Sampled	0.547328388738707	60
Random	0.725435058778163	60
Sampled	0.546079631403073	60
Random	0.944957604871472	60
Sampled	0.652117474532812	60
Random	0.661982356628918	60
Sampled	0.518217286245237	60
Random	0.607286170002236	60
Sampled	0.520234313133496	60
Random	0.74087210780952	60
Sampled	0.598155743508131	60
Random	0.58399507851602	60
Sampled	0.654898479896451	60
Random	0.636398799293495	60
Sampled	0.58547299644791	60
Random	0.811577395289894	60
Sampled	0.502518162598927	60
Random	0.924321544304412	60
Sampled	0.553197465166935	60
Random	0.61768618661039	60
Sampled	0.366123443682864	60
Random	0.687872701520403	60
Sampled	0.485064954853384	60
Random	0.831176076183571	60
Sampled	0.499550505993098	60
Random	0.638274900758625	60
Sampled	0.64942432764793	60
Random	0.649429133150425	60
Sampled	0.525344257116865	60
Random	0.829671039717641	60
Sampled	0.517771371082849	60
Random	0.827464837168287	60
Sampled	0.537568019956001	60
Random	0.819073720952488	60
Sampled	0.505789548858242	60
Random	0.83203670383543	60
Sampled	0.699848762606369	60
Random	0.831407356358318	60
Sampled	0.699915649152516	60
Random	0.768165192868693	60
Sampled	0.562935520062552	60
Random	0.577456870769612	60
Sampled	0.603106716840507	60
Random	0.582940360206649	60
Sampled	0.667895604678624	60
Random	0.754458660658232	60
Sampled	0.571744148417635	60
Random	0.851262102535614	60
Sampled	0.462045772986882	60
Random	0.652865053224396	60
Sampled	0.492846507741841	60
Random	0.488395268063005	60
Sampled	0.726227961507794	60
Random	0.723814780601354	60
Sampled	0.471657067502455	60
Random	0.73267861337769	60
Sampled	0.64468014935285	60
Random	0.908989913116744	60
Sampled	0.538339152112562	60
Random	0.61743115105634	60
Sampled	0.574514603831667	60
Random	0.70552732374628	60
Sampled	0.523867778955791	60
Random	0.726353584130575	60
Sampled	0.611285632734498	60
Random	0.921475146103933	60
Sampled	0.681825385528815	60
Random	0.872591232331078	60
Sampled	0.54684789187724	60
Random	0.815590286784602	60
Sampled	0.614709822488132	60
Random	0.608484264660009	60
Sampled	0.625082035308799	60
Random	0.580023130237123	60
Sampled	0.605488081935987	60
Random	0.623740749715863	60
Sampled	0.452222484748568	60
Random	0.636930830751527	60
Sampled	0.613998525667625	60
Random	0.779780860106842	60
Sampled	0.651810706925833	60
Random	0.728069042234076	60
Sampled	0.65594772478122	60
Random	0.711147739571217	60
Sampled	0.498105026012828	60
Random	0.647352448014896	60
Sampled	0.750863642900936	60
Random	0.679062406189073	60
Sampled	0.606367448941508	60
Random	0.957347254444761	60
Sampled	0.660450052261734	60
Random	0.629235889054646	60
Sampled	0.62603429860317	60
Random	0.553429329252174	60
Sampled	0.428086328068605	60
Random	0.77461345358964	60
Sampled	0.650813538863924	60
Random	0.823750793800821	60
Sampled	0.637087619033647	60
Random	0.75313294220605	60
Sampled	0.596369438016616	60
Random	0.570908835670471	60
Sampled	0.417836319585509	60
Random	0.61415606149229	60
Sampled	0.695572381061193	60
Random	0.783643334588218	60
Sampled	0.604231567632246	60
Random	0.732825625453563	60
Sampled	0.510079205176469	60
Random	0.673345423636705	60
Sampled	0.453857339419052	60
Random	0.731617033395852	60
Sampled	0.450756178121996	60
Random	0.723763005913098	60
Sampled	0.584157875207511	60
Random	0.62897611571978	60
Sampled	0.760885365593602	60
Random	0.494285531106975	60
Sampled	0.522968207745997	60
Random	0.629138313501942	60
Sampled	0.677715705882139	60
Random	0.537033513162317	60
Sampled	0.537284656413706	60
Random	0.69068137934407	60
Sampled	0.630774693801466	60
Random	0.583597628177819	60
Sampled	0.525587178284313	60
Random	0.897215344746447	60
Sampled	0.726627242414791	60
Random	0.554376740899377	60
Sampled	0.618971577400347	60
Random	0.687082889942169	60
Sampled	0.622626915367055	60
Random	0.687337471206885	60
Sampled	0.584903301916472	60
Random	0.519485209388644	60
Sampled	0.620042674238507	60
Random	0.756204072470981	60
Sampled	0.469144548072085	60
Random	0.914566360447638	60
Sampled	0.510774249963038	60
Random	0.645218653250423	60
Sampled	0.794821038776316	60
Random	0.712444086710462	60
Sampled	0.48669377196035	60
Random	0.765121154493342	60
Sampled	0.436105890222457	60
Random	0.658853901312747	60
Sampled	0.57006687864752	60
Random	0.559389287780275	60
Sampled	0.564998839598976	60
Random	0.916888165480342	60
Sampled	0.50352318494964	60
Random	0.763409983791756	60
Sampled	0.567029799660882	60
Random	0.496726602807118	60
Sampled	0.475343189669785	60
Random	0.594338022049763	60
Sampled	0.681175651682841	60
Random	1.00395904429542	60
Sampled	0.544882847814458	60
Random	0.611501426440765	60
Sampled	0.508516761607117	60
Random	0.934659429343173	60
Sampled	0.481151467614405	60
Random	0.837325949064671	60
Sampled	0.424694722248711	60
Random	0.72918923630225	60
Sampled	0.431078600489596	60
Random	0.527781452001436	60
Sampled	0.590914772991548	60
Random	0.59330759661329	60
Sampled	0.469317790270889	60
Random	0.612525755062599	60
Sampled	0.653687652132831	60
Random	0.857460570711279	60
Sampled	0.673377498186757	60
Random	0.941185281497716	60
Sampled	0.521646915395869	60
Random	0.609567449993425	60
Sampled	0.656366908891138	60
Random	0.804064304521718	60
Sampled	0.591884852569033	60
Random	0.500860624766418	60
Sampled	0.714546833417138	60
Random	0.643558389881482	60
Sampled	0.665883774481605	60
Random	0.801210143197445	60
Sampled	0.402783297427709	60
Random	0.795503633352353	60
Sampled	0.463482046137414	60
Random	0.894590346891845	60
Sampled	0.471903037271073	60
Random	0.789288781003247	60
Sampled	0.469323475034432	60
Random	0.750580428130768	60
Sampled	0.563590957000441	60
Random	0.585373387088515	60
Sampled	0.478090282954321	60
Random	0.94659334501863	60
Sampled	0.499614684730303	60
Random	0.64302596748343	60
Sampled	0.443415797319639	60
Random	0.724655305676569	60
Sampled	0.463477192123311	60
Random	0.701279724429195	60
Sampled	0.500747433926026	60
Random	0.694370456606137	60
Sampled	0.636367171727329	60
Random	0.787352742291792	60
Sampled	0.465224090427941	60
Random	0.828228105645331	60
Sampled	0.546740336921245	60
Random	0.498044549315499	60
Sampled	0.523999910320814	60
Random	0.662440576613931	60
Sampled	0.546147185691646	60
Random	0.818680491590329	60
Sampled	0.597544396637927	60
Random	0.69521286010609	60
Sampled	0.519031809803784	60
Random	0.518872120022994	60
Sampled	0.591321171543884	60
Random	0.639697545352932	60
Sampled	0.595474886529372	60
Random	0.585491565119724	60
Sampled	0.572740289021224	60
Random	0.609610760372654	60
Sampled	0.581465065838714	60
Random	0.874002207957374	60
Sampled	0.667679349216919	60
Random	0.662088715601312	60
Sampled	0.439064689670938	60
Random	0.698471300592732	60
Sampled	0.436979137944647	60
Random	0.801549252065648	60
Sampled	0.494520067424207	60
Random	0.732572813335947	60
Sampled	0.569311437352605	60
Random	0.588949904245038	60
Sampled	0.481347830627163	60
Random	0.733219229971913	60
Sampled	0.524064954345105	60
Random	0.803533458544281	60
Sampled	0.594781123095353	60
Random	0.827155047957201	60
Sampled	0.492447801092242	60
Random	0.997620707649857	60
Sampled	0.658207792709399	60
Random	0.654394417789863	60
Sampled	0.640245730549681	60
Random	0.580072489623509	60
Sampled	0.482581916157215	60
Random	0.687323211600254	60
Sampled	0.669189037129156	60
Random	0.577058989500688	60
Sampled	0.586003670316678	60
Random	0.594988906024813	60
Sampled	0.590041071526	60
Random	0.657357738312557	60
Sampled	0.660614642023928	60
Random	0.813283626618831	60
Sampled	0.689167430393609	60
Random	0.768666562802663	60
Sampled	0.663619185330129	60
Random	0.534237831274407	60
Sampled	0.507151036200704	60
Random	0.852198851467077	60
Sampled	0.603808459222757	60
Random	0.552499459466644	60
Sampled	0.66348061270601	60
Random	0.559919962332159	60
Sampled	0.617149765285669	60
Random	0.772290822784976	60
Sampled	0.557018301651029	60
Random	0.61468978109249	60
Sampled	0.538752514854234	60
Random	0.563437101462834	60
Sampled	0.625490240463706	60
Random	0.832874561597351	60
Sampled	0.544113004406796	60
Random	0.701422750421968	60
Sampled	0.580455896017168	60
Random	0.675429033214116	60
Sampled	0.651818014255737	60
Random	0.881046699183774	60
Sampled	0.589685779635294	60
Random	0.664327358967431	60
Sampled	0.570125472100319	60
Random	0.802814280292819	60
Sampled	0.520526544891106	60
Random	0.621548436903847	60
Sampled	0.5426815072125	60
Random	0.83514381508135	60
Sampled	0.651371975343091	60
Random	1.05520692176787	60
Sampled	0.555525187533229	60
Random	0.656361158538532	60
Sampled	0.511917254268561	60
Random	0.919491378335142	60
Sampled	0.621734625608307	60
Random	0.80024798026842	60
Sampled	0.704170289406355	60
Random	0.676277541545991	60
Sampled	0.668674143262078	60
Random	0.492862012715106	60
Sampled	0.642666113112478	60
Random	0.694658244831295	60
Sampled	0.505012271575383	60
Random	0.794521033869715	60
Sampled	0.60036023333612	60
Random	0.757247670423693	60
Sampled	0.639093956402196	60
Random	0.758956751088784	60
Sampled	0.609713410352831	60
Random	0.702938104065805	60
Sampled	0.434445233862936	60
Random	0.489755537101246	60
Sampled	0.586196646200598	60
Random	0.853854931633685	60
Sampled	0.633008921300215	60
Random	0.831916836229492	60
Sampled	0.598782044639031	60
Random	0.722288167876924	60
Sampled	0.661594110785644	60
Random	0.865211514600031	60
Sampled	0.596963578454106	60
Random	0.524364294376677	60
Sampled	0.550782575130445	60
Random	0.750789936605375	60
Sampled	0.577649735186481	60
Random	0.748635525720514	60
Sampled	0.510921329910408	60
Random	0.769500179485875	60
Sampled	0.661619232965022	60
Random	0.74012469270185	60
Sampled	0.466821396720515	60
Random	0.73543108398197	60
Sampled	0.613020550591705	60
Random	0.570747694211851	60
Sampled	0.648175841885258	60
Random	0.669161502290962	60
Sampled	0.489395084567992	60
Random	0.94425937380984	60
Sampled	0.581028732851735	60
Random	0.805767605265266	60
Sampled	0.43873653459015	60
Random	0.580738187608968	60
Sampled	0.543398820055	60
Random	0.741196386197179	60
Sampled	0.591731696423186	60
Random	0.619774915298938	60
Sampled	0.58432888717314	60
Random	0.889510777583317	60
Sampled	0.548575265943083	60
Random	0.497586481978508	60
Sampled	0.477322875387205	60
Random	0.783439787039547	60
Sampled	0.493393263583929	60
Random	0.696496682704542	60
Sampled	0.558486533591208	60
Random	0.75743621535649	60
Sampled	0.543221529330294	60
Random	0.7768739181571	60
Sampled	0.595157594743604	60
Random	0.720351373216126	60
Sampled	0.634441495087193	60
Random	0.519236753142491	60
Sampled	0.588149144461108	60
Random	0.719783069507012	60
Sampled	0.587189181338062	60
Random	0.8447918656039	60
Sampled	0.552600579268341	60
Random	0.737504610108513	60
Sampled	0.58104620044638	60
Random	0.622124904336588	60
Sampled	0.619262818578369	60
Random	0.635628421342817	60
Sampled	0.695058644634107	60
Random	0.737329749546039	60
Sampled	0.642871960176092	60
Random	0.732652599330438	60
Sampled	0.567870283251744	60
Random	0.787318433142361	60
Sampled	0.588189931866322	60
Random	1.02261112692906	60
Sampled	0.666043210154369	60
Random	0.612785225235132	60
Sampled	0.587139644037026	60
Random	0.601024277106609	60
Sampled	0.627153170952006	60
Random	0.79223180308006	60
Sampled	0.478903921924314	60
Random	0.622475820291208	60
Sampled	0.732690877892893	60
Random	0.742840191937739	60
Sampled	0.624642542849139	60
Random	0.707227640919865	60
Sampled	0.655735651989295	60
Random	0.625374032912402	60
Sampled	0.433500940148741	60
Random	0.764391350903272	60
Sampled	0.616742793844345	60
Random	0.915742454872781	60
Sampled	0.454058232094237	60
Random	0.570128891970929	60
Sampled	0.48780345660219	60
Random	0.745783071288495	60
Sampled	0.699533810624397	60
Random	0.551712797428402	60
Sampled	0.515084173928338	60
Random	0.932886061268696	60
Sampled	0.54880701046573	60
Random	0.779599622545658	60
Sampled	0.601235084912881	60
Random	0.702599101909192	60
Sampled	0.581234907212918	60
Random	0.62605855392521	60
Sampled	0.526864192218834	60
Random	1.04480550947452	60
Sampled	0.628856995591679	60
Random	0.984733238852881	60
Sampled	0.726366479121169	60
Random	0.786472145551481	60
Sampled	0.57884061720419	60
Random	0.925632489315663	60
Sampled	0.617994813340997	60
Random	0.739477179331085	60
Sampled	0.496771225303179	60
Random	0.585690060597789	60
Sampled	0.624348465393857	60
Random	0.785922096148988	60
Sampled	0.428075008162347	60
Random	0.675137551313192	60
Sampled	0.596257149684559	60
Random	0.502910344262455	60
Sampled	0.557848546033798	60
Random	0.834221839188396	60
Sampled	0.628475840777305	60
Random	0.571996198443462	60
Sampled	0.648111945782488	60
Random	0.616213651314832	60
Sampled	0.59019177107789	60
Random	0.727534976434924	60
Sampled	0.477231131483159	60
Random	0.971254889403135	60
Sampled	0.571803735202599	60
Random	0.602578577530297	60
Sampled	0.550705276671084	60
Random	0.526889162099419	60
Sampled	0.592518918906701	60
Random	0.690176302988405	60
Sampled	0.592459590503093	60
Random	0.526754010153278	60
Sampled	0.457895766863346	60
Random	0.974506865563582	60
Sampled	0.637794707348149	60
Random	0.893973502851033	60
Sampled	0.408131095798888	60
Random	0.684371106095187	60
Sampled	0.506877060765651	60
Random	0.702966654963031	60
Sampled	0.462392803179742	60
Random	0.686251527454011	60
Sampled	0.544335210329042	60
Random	0.756517014156938	60
Sampled	0.606341533783862	60
Random	0.859183114814993	60
Sampled	0.496214627954354	60
Random	0.761524857719839	60
Sampled	0.493284867088362	60
Random	0.754936455148913	60
Sampled	0.52284295380181	60
Random	0.806129636226948	60
Sampled	0.512961465983083	60
Random	0.765034931747176	60
Sampled	0.463991251466357	60
Random	0.748989067635367	60
Sampled	0.62110386292796	60
Random	0.828472861817142	60
Sampled	0.54326769632147	60
Random	0.88829606901518	60
Sampled	0.498293581598457	60
Random	0.888497869401787	60
Sampled	0.591715675855152	60
Random	0.551489465156695	60
Sampled	0.515385708187229	60
Random	0.68733186259329	60
Sampled	0.688277584348215	60
Random	0.65690328692425	60
Sampled	0.534704794983133	60
Random	0.55416953445493	60
Sampled	0.578080029385696	60
Random	0.590341089795427	60
Sampled	0.643330384714236	60
Random	0.690104193120094	60
Sampled	0.418377859775803	60
Random	0.639903676115705	60
Sampled	0.600593238894404	60
Random	0.445240928598482	60
Sampled	0.561588850792805	60
Random	0.615692355984034	60
Sampled	0.501146897868732	60
Random	0.823231291575954	60
Sampled	0.744399184791812	60
Random	0.769723640582324	60
Sampled	0.617531185671053	60
Random	0.599690681978413	60
Sampled	0.706141908079794	60
Random	0.874990637428272	60
Sampled	0.481310268459949	60
Random	0.729692422947242	60
Sampled	0.579215232182983	60
Random	0.678958726849755	60
Sampled	0.648368768393235	60
Random	0.704634083485016	60
Sampled	0.467843845819028	60
Random	0.578940574251599	60
Sampled	0.416994752931281	60
Random	0.63582237976499	60
Sampled	0.684660114866422	60
Random	0.731152015493844	60
Sampled	0.525195325249845	60
Random	0.564783885691889	60
Sampled	0.675915386803484	60
Random	0.74957472111061	60
Sampled	0.459139333269989	60
Random	0.742013820318343	60
Sampled	0.612567223285398	60
Random	0.86785726657403	60
Sampled	0.497772701788738	60
Random	0.859907629504781	60
Sampled	0.492906574053248	60
Random	0.532132679607087	60
Sampled	0.448547463230904	60
Random	0.61156461904682	60
Sampled	0.413976094171357	60
Random	0.778058195277516	60
Sampled	0.569751598757454	60
Random	0.593979491254876	60
Sampled	0.655836806351973	60
Random	0.737006945842919	60
Sampled	0.567391741116762	60
Random	0.6947450431174	60
Sampled	0.603382602721347	60
Random	0.653175363921424	60
Sampled	0.639595808658124	60
Random	0.662656213601325	60
Sampled	0.509939752139158	60
Random	0.749767698891641	60
Sampled	0.656672298194142	60
Random	0.713228204733318	60
Sampled	0.462544774537624	60
Random	0.75690748440443	60
Sampled	0.588953994593615	60
Random	0.663813927534931	60
Sampled	0.457332194772226	60
Random	0.615393114544734	60
Sampled	0.486049592926302	60
Random	0.962872106629404	60
Sampled	0.576663808796469	60
Random	0.961237590989854	60
Sampled	0.58837290834938	60
Random	0.896795145175829	60
Sampled	0.600588119941393	60
Random	0.963706631374577	60
Sampled	0.598972856114375	60
Random	0.613711849459634	60
Sampled	0.613424675422252	60
Random	0.661092969189931	60
Sampled	0.57942140115516	60
Random	0.788723473558938	60
Sampled	0.507928300544277	60
Random	1.03519334943611	60
Sampled	0.487880398146889	60
Random	0.951570151078047	60
Sampled	0.644199280778309	60
Random	0.730349973790013	60
Sampled	0.629785036587483	60
Random	0.66146072801799	60
Sampled	0.447846730624783	60
Random	0.653278898803036	60
Sampled	0.615977628464873	60
Random	0.665664898545061	60
Sampled	0.440030785582861	60
Random	0.801730217253004	60
Sampled	0.47602478964025	60
Random	0.785262043759307	60
Sampled	0.610186966947816	60
Random	0.752581978187317	60
Sampled	0.645558832612979	60
Random	0.645402063688682	60
Sampled	0.640195628346898	60
Random	0.6695348730656	60
Sampled	0.57543719600497	60
Random	0.673257185775227	60
Sampled	0.615738463628776	60
Random	0.624313055233754	60
Sampled	0.449005423435444	60
Random	0.608133282231228	60
Sampled	0.643839631280336	60
Random	0.647713077880664	60
Sampled	0.647276486102472	60
Random	0.902055638062602	60
Sampled	0.685987407749985	60
Random	0.765588873152287	60
Sampled	0.591694027044489	60
Random	0.793669243818471	60
Sampled	0.651118427130129	60
Random	0.853003960625944	60
Sampled	0.494466495582894	60
Random	0.760543504791603	60
Sampled	0.654987096494351	60
Random	0.662147576039791	60
Sampled	0.538606042942425	60
Random	0.872215654791945	60
Sampled	0.695379618771397	60
Random	0.630906164220857	60
Sampled	0.594059340579725	60
Random	0.934001678521975	60
Sampled	0.615030840270985	60
Random	0.630267108076344	60
Sampled	0.611296743155449	60
Random	0.77168563605441	60
Sampled	0.589727585586106	60
Random	0.622265376895175	60
Sampled	0.637473847292501	60
Random	0.97616595851373	60
Sampled	0.455471806732658	60
Random	0.902212566876042	60
Sampled	0.586647401162664	60
Random	0.569777130743741	60
Sampled	0.479251002183667	60
Random	0.640051109050501	60
Sampled	0.678023168214479	60
Random	0.806687336051127	60
Sampled	0.576558851786779	60
Random	1.0053697348142	60
Sampled	0.554928313915508	60
Random	0.782169904681966	60
Sampled	0.672124175805265	60
Random	0.654749661561717	60
Sampled	0.591796725507984	60
Random	0.90268460983414	60
Sampled	0.504586109123859	60
Random	0.628852267494217	60
Sampled	0.624472430882051	60
Random	0.885369102951168	60
Sampled	0.439861730957558	60
Random	0.826725277692504	60
Sampled	0.647691947604411	60
Random	0.637813838645979	60
Sampled	0.429673387882143	60
Random	0.534480614154009	60
Sampled	0.621911003687485	60
Random	0.734511892437469	60
Sampled	0.592269250607166	60
Random	0.747283289378836	60
Sampled	0.623554749340471	60
Random	0.960753700537824	60
Sampled	0.603334986025223	60
Random	0.653807446302409	60
Sampled	0.55025253533144	60
Random	0.772758423616344	60
Sampled	0.776260947415757	60
Random	0.518836100944384	60
Sampled	0.505613427869504	60
Random	0.633718497443215	60
Sampled	0.622173643645896	60
Random	0.822727609945208	60
Sampled	0.593975969861064	60
Random	0.60293709242954	60
Sampled	0.493056642924825	60
Random	1.14214411716997	60
Sampled	0.43246131729912	60
Random	0.588791681526441	60
Sampled	0.611280932324197	60
Random	0.550955288862189	60
Sampled	0.607270175034104	60
Random	0.754523989657348	60
Sampled	0.531735802353693	60
Random	0.671290619634059	60
Sampled	0.45780482406444	60
Random	0.865791704729431	60
Sampled	0.620206455858804	60
Random	0.786238658577874	60
Sampled	0.649447712159523	60
Random	0.540992925884163	60
Sampled	0.556086792141969	60
Random	0.568377240036641	60
Sampled	0.721864201795187	60
Random	0.566644088536637	60
Sampled	0.660023194851555	60
Random	0.916521269869327	60
Sampled	0.508244372483742	60
Random	1.06929478191511	60
Sampled	0.575741978192143	60
Random	0.539861800032712	60
Sampled	0.590488218887131	60
Random	0.756933530276177	60
Sampled	0.511577649219762	60
Random	0.684765037720289	60
Sampled	0.684174238878768	60
Random	0.945238557901809	60
Sampled	0.47199591536759	60
Random	0.741276101569805	60
Sampled	0.521744115587502	60
Random	0.878215749078889	60
Sampled	0.633281634573648	60
Random	0.560504192706125	60
Sampled	0.606685402999133	60
Random	0.646264939858712	60
Sampled	0.593236902709944	60
Random	0.709979768641424	60
Sampled	0.569042444882359	60
Random	0.717624965434875	60
Sampled	0.635306470805768	60
Random	0.921586460802746	60
Sampled	0.575001895961236	60
Random	0.870601808818941	60
Sampled	0.561398623757197	60
Random	0.563551811175092	60
Sampled	0.599138070035185	60
Random	0.553109206103816	60
Sampled	0.616728628822621	60
Random	0.783424253783063	60
Sampled	0.506614289520844	60
Random	0.644001223723294	60
Sampled	0.534428601241306	60
Random	0.695325350674703	60
Sampled	0.619535856986291	60
Random	0.713256330317614	60
Sampled	0.500493574401167	60
Random	0.726523403475912	60
Sampled	0.740221019716495	60
Random	0.814018600861029	60
Sampled	0.502129038973257	60
Random	0.778222977718876	60
Sampled	0.580462046792584	60
Random	0.580226824426008	60
Sampled	0.641329151270789	60
Random	0.792325142498059	60
Sampled	0.599782285008294	60
Random	0.732141219429765	60
Sampled	0.55677283187455	60
Random	0.505618222181246	60
Sampled	0.720106499496127	60
Random	0.782092129950391	60
Sampled	0.439768795447846	60
Random	0.959896962875807	60
Sampled	0.477212546915971	60
Random	0.853093686904523	60
Sampled	0.758362513577784	60
Random	0.725965402596376	60
Sampled	0.690821901165694	60
Random	0.614817766518376	60
Sampled	0.658053723540828	60
Random	0.84241484480527	60
Sampled	0.564859514168051	60
Random	0.91802625936578	60
Sampled	0.598531194657619	60
Random	0.514568453149788	60
Sampled	0.492774025125118	60
Random	0.752400895275863	60
Sampled	0.467628909648349	60
Random	0.859267766686452	60
Sampled	0.6963663857004	60
Random	0.741919385331839	60
Sampled	0.481528652673133	60
Random	0.542659587766646	60
Sampled	0.556346852247211	60
Random	0.783247650510352	60
Sampled	0.453329225750744	60
Random	0.749280472833074	60
Sampled	0.536601858284774	60
Random	0.996745355017778	60
Sampled	0.468944568032067	60
Random	0.851045369329623	60
Sampled	0.737281569719846	60
Random	0.586294498474928	60
Sampled	0.610905630927981	60
Random	0.825320919672768	60
Sampled	0.568967930880557	60
Random	0.846300289733109	60
Sampled	0.478011995631294	60
Random	0.750200455338219	60
Sampled	0.4006810268355	60
Random	0.63580462514653	60
Sampled	0.440973706422006	60
Random	0.892595565644526	60
Sampled	0.610066758440575	60
Random	0.65864030070393	60
Sampled	0.473359173424138	60
Random	0.835878179041181	60
Sampled	0.643880117255948	60
Random	0.546372296546335	60
Sampled	0.507056009612807	60
Random	0.829738166027602	60
Sampled	0.519361572377131	60
Random	0.666739060221684	60
Sampled	0.598065651462857	60
Random	0.711234543405396	60
Sampled	0.646443538452243	60
Random	0.752088492587158	60
Sampled	0.645198286888581	60
Random	0.728054297666458	60
Sampled	0.574104058455871	60
Random	0.608858041418127	60
Sampled	0.492258305383552	60
Random	0.726037177360885	60
Sampled	0.469364706967755	60
Random	0.761896070283619	60
Sampled	0.555650831250033	60
Random	0.740093460253222	60
Sampled	0.480559563236187	60
Random	0.640088450633434	60
Sampled	0.578066298757277	60
Random	0.898566016464713	60
Sampled	0.606138575067975	60
Random	0.749388135310632	60
Sampled	0.583773131749065	60
Random	0.79308128175252	60
Sampled	0.426729537898417	60
Random	0.601811060508542	60
Sampled	0.52800019012244	60
Random	0.886521605574912	60
Sampled	0.582314187133756	60
Random	0.831325341424285	60
Sampled	0.58600049516476	60
Random	0.950110227686557	60
Sampled	0.5379536911539	60
Random	0.779335672220485	60
Sampled	0.507724483560172	60
Random	0.623780260210023	60
Sampled	0.574698040266857	60
Random	0.524530307382194	60
Sampled	0.427320365335611	60
Random	0.651048479032695	60
Sampled	0.73811594401564	60
Random	0.732996840647084	60
Sampled	0.574056142951635	60
Random	0.76998089662118	60
Sampled	0.610065639938259	60
Random	0.620411787963297	60
Sampled	0.506010372337475	60
Random	0.738952441106476	60
Sampled	0.476610574145387	60
Random	0.805240673488436	60
Sampled	0.47170331916828	60
Random	0.621484690032399	60
Sampled	0.641723089373238	60
Random	0.991703288697775	60
Sampled	0.494401336359797	60
Random	0.766599968810644	60
Sampled	0.438130365809672	60
Random	0.836829382631352	60
Sampled	0.4550728179895	60
Random	0.857102963348091	60
Sampled	0.593858812563443	60
Random	0.642367060017751	60
Sampled	0.523062084939743	60
Random	0.943768256205795	60
Sampled	0.583000382294463	60
Random	0.733661604205953	60
Sampled	0.53139176224012	60
Random	0.576294463527216	60
Sampled	0.513799529711652	60
Random	0.621871936216763	60
Sampled	0.526811903596568	60
Random	0.702901684313757	60
Sampled	0.589609382570074	60
Random	0.572828361254824	60
Sampled	0.501120179839851	60
Random	0.604638563037356	60
Sampled	0.637689742649401	60
Random	0.680407582614482	60
Sampled	0.483280144307656	60
Random	0.760629488934588	60
Sampled	0.614918724281756	60
Random	0.578568110428959	60
Sampled	0.685937356950522	60
Random	0.740404358077737	60
Sampled	0.605046676775277	60
Random	0.751239977648533	60
Sampled	0.679352449382257	60
Random	0.540614392349684	60
Sampled	0.489201941033399	60
Random	0.731346383462198	60
Sampled	0.618113998327998	60
Random	0.777404756918605	60
Sampled	0.617404859256542	60
Random	0.715697730062244	60
Sampled	0.531851672809965	60
Random	0.529363021351368	60
Sampled	0.613943759899088	60
Random	0.898951063223964	60
Sampled	0.617978448775652	60
Random	0.659584837917609	60
Sampled	0.526969709096444	60
Random	0.871287381798757	60
Sampled	0.504831827312557	60
Random	0.689099582457563	60
Sampled	0.625518427567885	60
Random	0.489291272781245	60
Sampled	0.485520894150896	60
Random	0.473853205403321	60
Sampled	0.507496762522768	60
Random	0.71486940137841	60
Sampled	0.511712349760786	60
Random	0.536123720608168	60
Sampled	0.566443773764406	60
Random	0.61137249054914	60
Sampled	0.701147432222839	60
Random	0.567158414136574	60
Sampled	0.696144515451489	60
Random	0.478921590448816	60
Sampled	0.642011582923166	60
Random	0.683350930023758	60
Sampled	0.506781224185859	60
Random	0.667012861701755	60
Sampled	0.612328811757361	60
Random	0.561106883263402	60
Sampled	0.504591183986502	60
Random	0.51655717631251	60
Sampled	0.556267606778866	60
Random	0.738988985727352	60
Sampled	0.633596716157081	60
Random	0.615162241342413	60
Sampled	0.589851501957375	60
Random	0.662463171184579	60
Sampled	0.754424837952792	60
Random	0.581667558887471	60
Sampled	0.653387610476747	60
Random	0.6230185138845	60
Sampled	0.502932715206517	60
Random	0.703567976313344	60
Sampled	0.419519459060957	60
Random	0.695261536616847	60
Sampled	0.651892116826557	60
Random	0.600239260121265	60
Sampled	0.540928977454694	60
Random	0.626944466625892	60
Sampled	0.570696053303278	60
Random	0.724079979130374	60
Sampled	0.630477449945467	60
Random	0.585277465603036	60
Sampled	0.649846614774909	60
Random	0.583173238221949	60
Sampled	0.444259434351358	60
Random	0.629394916376196	60
Sampled	0.534831229394236	60
Random	0.814250573161659	60
Sampled	0.54146617482042	60
Random	0.540549535258452	60
Sampled	0.441577132236789	60
Random	0.742979018196451	60
Sampled	0.687426719985154	60
Random	0.707871072951847	60
Sampled	0.502971669578621	60
Random	0.859056010847143	60
Sampled	0.59477543552104	60
Random	0.644114915406639	60
Sampled	0.548773023171471	60
Random	0.542039832958498	60
Sampled	0.494527014557668	60
Random	0.881333601494432	60
Sampled	0.486917264433951	60
Random	0.836899869159108	60
Sampled	0.598771634042014	60
Random	0.660231927811653	60
Sampled	0.596802669296754	60
Random	0.68251866139878	60
Sampled	0.599946761569959	60
Random	0.587514678582549	60
Sampled	0.482997053790062	60
Random	0.727774925574709	60
Sampled	0.499621412522212	60
Random	0.721139758473037	60
Sampled	0.493278960525175	60
Random	0.616357549241705	60
Sampled	0.595134921828391	60
Random	0.649373901645835	60
Sampled	0.53871790868935	60
Random	1.01053637729059	60
Sampled	0.471591192556141	60
Random	0.47216012761829	60
Sampled	0.46481288212315	60
Random	0.529171837390921	60
Sampled	0.466445216713109	60
Random	0.9577772216479	60
Sampled	0.640057038879407	60
Random	0.679022559552684	60
Sampled	0.494848474625226	60
Random	0.630563567179616	60
Sampled	0.640290514053729	60
Random	0.732556069228255	60
Sampled	0.535828280462263	60
Random	0.79345845245911	60
Sampled	0.529070734351392	60
Random	0.535873349535241	60
Sampled	0.653263549826181	60
Random	0.924647286748946	60
Sampled	0.636847575869082	60
Random	0.954619788953614	60
Sampled	0.523506773808435	60
Random	0.707247558320599	60
Sampled	0.528135097584409	60
Random	0.783832010792761	60
Sampled	0.645802591936899	60
Random	0.578859276965631	60
Sampled	0.570777400111169	60
Random	0.6390727984381	60
Sampled	0.467996109649165	60
Random	0.810476570493464	60
Sampled	0.424629628489201	60
Random	0.762091542846624	60
Sampled	0.544095057053777	60
Random	1.11519624144728	60
Sampled	0.610986336520084	60
Random	0.906712306724615	60
Sampled	0.599985716674921	60
Random	0.76274769552276	60
Sampled	0.502354435296716	60
Random	0.908220577647828	60
Sampled	0.647460975783034	60
Random	0.66986020698163	60
Sampled	0.430179514061317	60
Random	0.900408795033121	60
Sampled	0.660938450170876	60
Random	0.878001925878191	60
Sampled	0.550366688199181	60
Random	0.7331415332531	60
Sampled	0.423276178018336	60
Random	0.67035159070858	60
Sampled	0.60824157687912	60
Random	0.944590878809157	60
Sampled	0.41726028894085	60
Random	0.623633683085901	60
Sampled	0.49794974455881	60
Random	0.63877482077336	60
Sampled	0.655431110910625	60
Random	0.72347289937967	60
Sampled	0.526431371753839	60
Random	0.665163935055813	60
Sampled	0.522204347124177	60
Random	0.753896411959604	60
Sampled	0.683376220504766	60
Random	0.650407280850873	60
Sampled	0.557969351622274	60
Random	0.787294100085101	60
Sampled	0.495215010458752	60
Random	0.889674744561924	60
Sampled	0.555716962161338	60
Random	0.599537832148029	60
Sampled	0.448431403960512	60
Random	0.798398419012466	60
Sampled	0.617455786603021	60
Random	0.621419920930201	60
Sampled	0.636341930493818	60
Random	0.863682781776758	60
Sampled	0.684504305358453	60
Random	0.950720773985434	60
Sampled	0.636635404487033	60
Random	0.869314688854165	60
Sampled	0.561559856387892	60
Random	0.912645511987426	60
Sampled	0.61904618241482	60
Random	0.917961399602723	60
Sampled	0.688090325619183	60
Random	0.883449343438464	60
Sampled	0.500027155282932	60
Random	0.595978708040691	60
Sampled	0.508836970660148	60
Random	0.71926823190495	60
Sampled	0.546672933504602	60
Random	0.661535139318977	60
Sampled	0.541112453206253	60
Random	0.912795979666362	60
Sampled	0.662381407699651	60
Random	0.640753814431255	60
Sampled	0.592909014754525	60
Random	0.853277206621944	60
Sampled	0.648593142816086	60
Random	0.673988505008195	60
Sampled	0.4794754894849	60
Random	0.862157362102055	60
Sampled	0.506196778932268	60
Random	0.564180131532606	60
Sampled	0.522075235988377	60
Random	0.914270470305944	60
Sampled	0.554821035345922	60
Random	0.558352394601236	60
Sampled	0.597065271069447	60
Random	0.671744273866024	60
Sampled	0.518702821824665	60
Random	0.787257936734405	60
Sampled	0.693337275854643	60
Random	0.809915159261865	60
Sampled	0.468372929179714	60
Random	0.682061311638785	60
Sampled	0.547263633122185	60
Random	0.87997737848518	60
Sampled	0.577248960251888	60
Random	0.489132901531247	60
Sampled	0.532627379462777	60
Random	0.737256312824594	60
Sampled	0.516900252896121	60
Random	0.702189721232368	60
Sampled	0.508505708511134	60
Random	0.77420914429963	60
Sampled	0.538812824321152	60
Random	0.545301112160573	60
Sampled	0.660207855980168	60
Random	0.646425363771919	60
Sampled	0.530313731035782	60
Random	0.775602609944678	60
Sampled	0.418728682406031	60
Random	0.547737275152204	60
Sampled	0.706103655276347	60
Random	0.693378000127918	60
Sampled	0.551870537893195	60
Random	0.926437412459018	60
Sampled	0.536277443974622	60
Random	0.774746307851377	60
Sampled	0.590414994253679	60
Random	0.571623225929773	60
Sampled	0.501058592659424	60
Random	0.680982867425968	60
Sampled	0.53991687327543	60
Random	0.818037270284647	60
Sampled	0.527571410730516	60
Random	0.750509874034189	60
Sampled	0.496253820102696	60
Random	0.525114059910083	60
Sampled	0.385406877137323	60
Random	0.652638536558609	60
Sampled	0.735974503102242	60
Random	0.560056775426761	60
Sampled	0.636356261722994	60
Random	0.539817705112891	60
Sampled	0.621713408532818	60
Random	0.660671349939741	60
Sampled	0.648784285827187	60
Random	0.603306742026671	60
Sampled	0.471840921686956	60
Random	0.475514783878401	60
Sampled	0.57034566802493	60
Random	0.756820362764859	60
Sampled	0.531950511714193	60
Random	0.655067355451707	60
Sampled	0.613367639910261	60
Random	0.723087612382912	60
Sampled	0.569689109643332	60
Random	0.695565995672836	60
Sampled	0.557048192235829	60
Random	0.635979546108064	60
Sampled	0.609510605304397	60
Random	0.829282461546084	60
Sampled	0.603875123545504	60
Random	0.657533122642025	60
Sampled	0.403554588742744	60
Random	0.543772622633606	60
Sampled	0.451605784299007	60
Random	0.778457578184226	60
Sampled	0.588016232430903	60
Random	0.665548041252884	60
Sampled	0.430152338769799	60
Random	0.886017808069693	60
Sampled	0.460359223738258	60
Random	0.912237858315159	60
Sampled	0.477603463907899	60
Random	0.898752371977949	60
Sampled	0.519415537580488	60
Random	0.695862308476455	60
Sampled	0.506137672429306	60
Random	0.563605774453263	60
Sampled	0.483737079068816	60
Random	0.714019320182446	60
Sampled	0.691991511737373	60
Random	0.729745639753625	60
Sampled	0.472318362926253	60
Random	0.772398043226381	60
Sampled	0.536652946722668	60
Random	0.701238272684214	60
Sampled	0.565882261132338	60
Random	0.656707679632059	60
Sampled	0.590134294640469	60
Random	0.666821279158537	60
Sampled	0.524917738486703	60
Random	0.704243944075416	60
Sampled	0.523556095054775	60
Random	0.754571751095003	60
Sampled	0.556570709408505	60
Random	0.521553958083325	60
Sampled	0.545580599163874	60
Random	0.740919534636842	60
Sampled	0.611057673159937	60
Random	0.81873542200564	60
Sampled	0.432285628157636	60
Random	0.667966730894514	60
Sampled	0.466656079747596	60
Random	0.992172774021994	60
Sampled	0.470939638798475	60
Random	0.9583840239743	60
Sampled	0.617289733912974	60
Random	0.777072803642795	60
Sampled	0.446441156527539	60
Random	0.881331095656476	60
Sampled	0.497261659267419	60
Random	0.871519439661805	60
Sampled	0.488443346162297	60
Random	0.702737677996884	60
Sampled	0.657133998395379	60
Random	0.600844539248741	60
Sampled	0.451534784452096	60
Random	0.530396101393874	60
Sampled	0.603667194421449	60
Random	0.628367025985852	60
Sampled	0.675543025414294	60
Random	0.780904360836129	60
Sampled	0.53686204627257	60
Random	0.719509944119705	60
Sampled	0.489033046629717	60
Random	0.588980150565818	60
Sampled	0.696866623729346	60
Random	0.769767314168035	60
Sampled	0.57689611625622	60
Random	0.814426272043272	60
Sampled	0.551462450183226	60
Random	0.73887307123078	60
Sampled	0.551298004187978	60
Random	0.870329928330173	60
Sampled	0.502108055722711	60
Random	0.733574780460679	60
Sampled	0.574566932657733	60
Random	0.621090107557775	60
Sampled	0.594665892661765	60
Random	0.591729586357443	60
Sampled	0.566390012992523	60
Random	0.686135756650001	60
Sampled	0.651496774473403	60
Random	0.652955807054501	60
Sampled	0.576698476070258	60
Random	0.983442432114833	60
Sampled	0.565203936311921	60
Random	0.738637133157825	60
Sampled	0.565506658939848	60
Random	0.653153507192036	60
Sampled	0.613773783247966	60
Random	0.917378975598421	60
Sampled	0.446308283993474	60
Random	0.801218825943172	60
Sampled	0.639990917354914	60
Random	0.782491389738159	60
Sampled	0.486694125839458	60
Random	0.547350405030164	60
Sampled	0.464558387409263	60
Random	0.622398477380913	60
Sampled	0.684002071533388	60
Random	0.810432673449836	60
Sampled	0.569530871432604	60
Random	0.605188769975677	60
Sampled	0.628509693041947	60
Random	0.832514988905696	60
Sampled	0.630018813098314	60
Random	0.647029115890724	60
Sampled	0.610593704007452	60
Random	0.718905257241793	60
Sampled	0.616221136326629	60
Random	0.734088012145536	60
Sampled	0.646477662226908	60
Random	0.810692102986141	60
Sampled	0.466419200417261	60
Random	0.634050056026708	60
Sampled	0.629770640846978	60
Random	0.73213048316716	60
Sampled	0.587280030543958	60
Random	0.81481215557408	60
Sampled	0.63680065742391	60
Random	0.547168623908947	60
Sampled	0.727167280185815	60
Random	0.663730869292654	60
Sampled	0.530686811156504	60
Random	0.633413912614192	60
Sampled	0.613354875472565	60
Random	0.772221653682686	60
Sampled	0.601438913379931	60
Random	0.629348629235361	60
Sampled	0.721283102419777	60
Random	0.642092869199865	60
Sampled	0.660130465051827	60
Random	0.486326415217848	60
Sampled	0.52647626838491	60
Random	0.628878840693038	60
Sampled	0.479495025677175	60
Random	0.7237927172526	60
Sampled	0.553273922841622	60
Random	0.637235423235136	60
Sampled	0.510186739528163	60
Random	0.640821283145157	60
Sampled	0.517320219838405	60
Random	0.891962879064599	60
Sampled	0.547338707852876	60
Random	0.83052784468268	60
Sampled	0.717177869302027	60
Random	0.503008871707858	60
Sampled	0.627920275138052	60
Random	0.821569758286859	60
Sampled	0.618419593361797	60
Random	0.703516430107347	60
Sampled	0.478335587407974	60
Random	0.8063844602068	60
Sampled	0.705165872187282	60
Random	0.901110972696594	60
Sampled	0.47968337691082	60
Random	0.731832206196793	60
Sampled	0.607439613861318	60
Random	0.583808969477241	60
Sampled	0.596794588098494	60
Random	0.566135995159981	60
Sampled	0.556727003976679	60
Random	0.827054236158671	60
Sampled	0.744234356547559	60
Random	0.871330541454238	60
Sampled	0.496841946998304	60
Random	0.679014658732216	60
Sampled	0.571690961303413	60
Random	0.577155516346384	60
Sampled	0.699495165706421	60
Random	0.810546079773181	60
Sampled	0.615329145885708	60
Random	0.618166900895236	60
Sampled	0.590510557163516	60
Random	0.751168189145891	60
Sampled	0.693149371274269	60
Random	0.733138852783376	60
Sampled	0.616888222051598	60
Random	0.716697274517448	60
Sampled	0.607721696683781	60
Random	0.891341306869778	60
Sampled	0.393843127783566	60
Random	0.576493224151263	60
Sampled	0.447017624129985	60
Random	0.654222660608061	60
Sampled	0.67005284758989	60
Random	0.579896302161505	60
Sampled	0.648811493142826	60
Random	0.93227856251737	60
Sampled	0.58823466322071	60
Random	0.73939838415446	60
Sampled	0.701211674996224	60
Random	0.584679176611315	60
Sampled	0.649501249206324	60
Random	0.794300198470175	60
Sampled	0.590885811411274	60
Random	0.820142955015257	60
Sampled	0.666115161956931	60
Random	0.812329700710663	60
Sampled	0.506817311939178	60
Random	0.861932622997254	60
Sampled	0.58561236211141	60
Random	0.575500888812132	60
Sampled	0.633790464328241	60
Random	0.72288580211038	60
Sampled	0.618019520168232	60
Random	0.552090626036204	60
Sampled	0.649150268086757	60
Random	0.6666538235142	60
Sampled	0.628317315415363	60
Random	0.68094553805137	60
Sampled	0.680746406934931	60
Random	0.681498113127711	60
Sampled	0.526717055301642	60
Random	0.611146964182895	60
Sampled	0.57257138911744	60
Random	0.873138501343137	60
Sampled	0.612223961875488	60
Random	0.598263676872686	60
Sampled	0.675554350205941	60
Random	0.895603521655105	60
Sampled	0.52297480927553	60
Random	0.748627561354238	60
Sampled	0.430732940028574	60
Random	0.824438836078399	60
Sampled	0.720382035349377	60
Random	0.465465343966771	60
Sampled	0.444747967940923	60
Random	0.722157863258052	60
Sampled	0.666671305781043	60
Random	0.628700761469625	60
Sampled	0.482820890228956	60
Random	0.790525678574037	60
Sampled	0.523360307989479	60
Random	0.742006033868743	60
Sampled	0.396167102266111	60
Random	0.548488444846788	60
Sampled	0.545292816721074	60
Random	0.699488252608611	60
Sampled	0.455359871270626	60
Random	0.818300607436478	60
Sampled	0.447921658018434	60
Random	0.633837982207279	60
Sampled	0.510629978305664	60
Random	0.960871043060762	60
Sampled	0.563405327479521	60
Random	0.625807631703056	60
Sampled	0.503317217006657	60
Random	0.740587757208282	60
Sampled	0.517438819719618	60
Random	0.717687425100974	60
Sampled	0.625868463161618	60
Random	0.830264305447355	60
Sampled	0.553581814080412	60
Random	0.602766434252478	60
Sampled	0.596426129006593	60
Random	0.536358634343201	60
Sampled	0.514412379214391	60
Random	0.9037302356757	60
Sampled	0.591795081866541	60
Random	0.845944186252462	60
Sampled	0.590358070175319	60
Random	0.747531631353654	60
Sampled	0.629254701119272	60
Random	0.615710246360359	60
Sampled	0.596017780436589	60
Random	0.620191751381929	60
Sampled	0.574283503463399	60
Random	0.579406083670869	60
Sampled	0.546029881572094	60
Random	0.900124805221015	60
Sampled	0.490393576321455	60
Random	0.627515153560509	60
Sampled	0.675540756771077	60
Random	0.490090216078206	60
Sampled	0.529258622627275	60
Random	0.86156533538213	60
Sampled	0.602597869979914	60
Random	0.54017867262431	60
Sampled	0.600855118360845	60
Random	0.744295447747115	60
Sampled	0.585975066938577	60
Random	0.757069042731718	60
Sampled	0.521467889303282	60
Random	0.697633558843175	60
Sampled	0.483097025547974	60
Random	0.43227087176745	60
Sampled	0.507495263067378	60
Random	0.446641857185177	60
Sampled	0.46219645526084	60
Random	1.10824109056012	60
Sampled	0.49640497695364	60
Random	0.615545707318313	60
Sampled	0.630334386124553	60
Random	0.9243437823269	60
Sampled	0.569673593073448	60
Random	0.769875110457241	60
Sampled	0.686670229910673	60
Random	0.825393844444595	60
Sampled	0.662366188139554	60
Random	0.873439152983337	60
Sampled	0.490095965757317	60
Random	0.854724957842551	60
Sampled	0.60947753599851	60
Random	0.800651025617537	60
Sampled	0.462658228162713	60
Random	0.803134565567444	60
Sampled	0.473476663120795	60
Random	0.681210934406233	60
Sampled	0.567674618788583	60
Random	0.623226471602874	60
Sampled	0.635755539515129	60
Random	0.857710113276069	60
Sampled	0.608037539237806	60
Random	1.0607562490489	60
Sampled	0.559463560124876	60
Random	0.926784335743628	60
Sampled	0.537311314117964	60
Random	0.721107153478346	60
Sampled	0.654257637934547	60
Random	0.694496271946634	60
Sampled	0.676930431045053	60
Random	0.613235329513941	60
Sampled	0.582462826073226	60
Random	0.73934341530842	60
Sampled	0.577318878566098	60
Random	0.629996331008346	60
Sampled	0.566013723093034	60
Random	0.579756048798009	60
Sampled	0.606031395250445	60
Random	0.877460331897755	60
Sampled	0.587639375124002	60
Random	0.649278417974721	60
Sampled	0.505544801202248	60
Random	0.691087856250712	60
Sampled	0.484976418137487	60
Random	0.584691720176182	60
Sampled	0.561732508759761	60
Random	0.817931710615718	60
Sampled	0.598126762718214	60
Random	0.655185451753916	60
Sampled	0.474548744735479	60
Random	0.627959383617664	60
Sampled	0.629155207440465	60
Random	0.821928346283468	60
Sampled	0.544082419358097	60
Random	0.535364054465148	60
Sampled	0.571362612839019	60
Random	0.810261869161394	60
Sampled	0.682597452087727	60
Random	0.627331027977071	60
Sampled	0.584412227349541	60
Random	0.880184703321578	60
Sampled	0.524205432091798	60
Random	0.722849306203023	60
Sampled	0.452696342873571	60
Random	0.710304301701425	60
Sampled	0.465389208326953	60
Random	0.77281130196672	60
Sampled	0.448752577494703	60
Random	0.699512340062797	60
Sampled	0.613349934822386	60
Random	0.737093793446663	60
Sampled	0.622555606249273	60
Random	0.732670063645916	60
Sampled	0.484755041360506	60
Random	0.749708281581358	60
Sampled	0.600929795944213	60
Random	0.62528736570072	60
Sampled	0.574814018976565	60
Random	0.594533338199942	60
Sampled	0.71550153844918	60
Random	0.909289476722062	60
Sampled	0.479098219509796	60
Random	0.905676192857008	60
Sampled	0.540246147736128	60
Random	0.487569441278675	60
Sampled	0.520089187164351	60
Random	0.645160378228993	60
Sampled	0.561119933058562	60
Random	0.885345552356424	60
Sampled	0.621637515448667	60
Random	0.863428081115907	60
Sampled	0.642522758279967	60
Random	0.716313122942867	60
Sampled	0.407349726683966	60
Random	0.832098325397545	60
Sampled	0.654767867126868	60
Random	0.465785501781335	60
Sampled	0.648610312811336	60
Random	0.5860975917049	60
Sampled	0.48333779166158	60
Random	0.841367056276869	60
Sampled	0.537426072037012	60
Random	0.545615242694199	60
Sampled	0.492134619474919	60
Random	0.774517811439163	60
Sampled	0.45012374052249	60
Random	0.607816917659048	60
Sampled	0.520661627705272	60
Random	0.542303178308692	60
Sampled	0.682823961039706	60
Random	0.521892731903522	60
Sampled	0.532940973980266	60
Random	0.751109631414796	60
Sampled	0.493803361262332	60
Random	0.653633673764803	60
Sampled	0.455967999652189	60
Random	0.833943681210452	60
Sampled	0.666715522848655	60
Random	0.759570687306085	60
Sampled	0.584724048053345	60
Random	0.893720849700763	60
Sampled	0.660127278819004	60
Random	0.695632848659289	60
Sampled	0.544877342903079	60
Random	0.710321440110965	60
Sampled	0.509133958715579	60
Random	0.763919192756682	60
Sampled	0.555934484285212	60
Random	0.535132597587997	60
Sampled	0.655123131921867	60
Random	0.567476068519425	60
Sampled	0.442758621573539	60
Random	0.491339676849178	60
Sampled	0.663039760134806	60
Random	0.788376420576169	60
Sampled	0.550732864707837	60
Random	0.468031129842413	60
Sampled	0.649563803750072	60
Random	0.75571246996673	60
Sampled	0.608043779275473	60
Random	0.622839681644804	60
Sampled	0.482235455765087	60
Random	0.619995306258418	60
Sampled	0.597280075265328	60
Random	0.74478729067872	60
Sampled	0.566344024508196	60
Random	0.447778593623922	60
Sampled	0.485303332886071	60
Random	0.849445171759919	60
Sampled	0.436229531618296	60
Random	0.538729504915343	60
Sampled	0.483676617357715	60
Random	0.702756760326263	60
Sampled	0.556042682660482	60
Random	0.666479939753647	60
Sampled	0.713353305194443	60
Random	0.635424192766696	60
Sampled	0.641362574368915	60
Random	0.638157115246967	60
Sampled	0.676138289578397	60
Random	0.951347954513854	60
Sampled	0.503490888646308	60
Random	0.802747224684917	60
Sampled	0.59865327378779	60
Random	0.556021653750696	60
Sampled	0.542546093387731	60
Random	0.66499377469006	60
Sampled	0.528908987391105	60
Random	0.589114899718557	60
Sampled	0.668325543227683	60
Random	0.637118831609005	60
Sampled	0.561020181626691	60
Random	0.647082029145408	60
Sampled	0.6396950939832	60
Random	1.11578637533774	60
Sampled	0.497178639985991	60
Random	0.843999276403819	60
Sampled	0.589087079291777	60
Random	0.850892534085203	60
Sampled	0.656434295134473	60
Random	0.740366129262222	60
Sampled	0.645984036948909	60
Random	0.672770229116788	60
Sampled	0.56901712887363	60
Random	0.726200605693827	60
Sampled	0.505248588840327	60
Random	0.506291352845178	60
Sampled	0.573982028698253	60
Random	0.886986602973127	60
Sampled	0.556256851007496	60
Random	0.688873263475362	60
Sampled	0.68937347497022	60
Random	0.677678792585072	60
Sampled	0.619525334999331	60
Random	0.549508674708314	60
Sampled	0.707162626700492	60
[truncated: 16,001 more rows]
