# Supplementary material for: A branching model of lineage differentiation underpinning the neurogenic potential of enteric glia
Source: Nat Commun. 2023 Sep 22;14:5904. doi: 10.1038/s41467-023-41492-3 (PMC10516949; doi:10.1038/s41467-023-41492-3)
Supplement: Supplementary file 6 — Source Data [file 41467_2023_41492_MOESM6_ESM.zip › source_data/FigS2d_pvalue_glial_13_pcs.csv]

pvalue	trajectoryStart	logpvalue
3.44934595930919e-118	60	117.462263244982
7.82505754141215e-140	65	139.106512460194
3.37963122226315e-133	70	132.471130686371
2.79647044023304e-111	75	110.553389766971
2.6429142811044e-106	80	105.577916922319
6.64046268330793e-115	85	114.177801659516
1.86806331794056e-107	90	106.72860840746
5.27774930487709e-66	95	65.277551242781
2.59077126741058e-52	100	51.5865709280742
