# Supplementary material for: A branching model of lineage differentiation underpinning the neurogenic potential of enteric glia
Source: Nat Commun. 2023 Sep 22;14:5904. doi: 10.1038/s41467-023-41492-3 (PMC10516949; doi:10.1038/s41467-023-41492-3)
Supplement: Supplementary file 6 — Source Data [file 41467_2023_41492_MOESM6_ESM.zip › source_data/FigS2b_glial_random.csv]

type	value	pc
Sampled	0.144054305330667	2
Random	1.01591407823296	2
Sampled	0.120358188487854	2
Random	0.481030819541205	2
Sampled	0.439043922970239	2
Random	0.848704414656789	2
Sampled	0.357595254715743	2
Random	0.498748736536121	2
Sampled	0.125779764633606	2
Random	1.09090486183174	2
Sampled	0.140972594877255	2
Random	0.539339234730833	2
Sampled	0.217421907212717	2
Random	1.12797446140535	2
Sampled	0.152327496761314	2
Random	0.430038090266599	2
Sampled	0.125504634022186	2
Random	0.787546927733954	2
Sampled	0.448312680996498	2
Random	0.337106010915949	2
Sampled	0.445904602165599	2
Random	0.605918225903179	2
Sampled	0.250354918122026	2
Random	0.623467852598609	2
Sampled	0.314399370086568	2
Random	1.20644386200632	2
Sampled	0.390469022473063	2
Random	0.784799462483372	2
Sampled	0.432661388945933	2
Random	0.442433329104353	2
Sampled	0.542624160497136	2
Random	1.39865288558859	2
Sampled	0.160521012094302	2
Random	0.502852972075871	2
Sampled	0.31685636934897	2
Random	0.524466418541399	2
Sampled	0.651489549954618	2
Random	0.563202067971615	2
Sampled	0.101093720925587	2
Random	0.64465860404692	2
Sampled	0.321976789742216	2
Random	0.882558968007152	2
Sampled	0.173157922055457	2
Random	0.360783849923739	2
Sampled	0.155389052161277	2
Random	1.11369880410455	2
Sampled	0.18646289137548	2
Random	0.736148866121941	2
Sampled	0.245164697342377	2
Random	0.507640675351167	2
Sampled	0.190873030797416	2
Random	0.737311217674846	2
Sampled	0.673908685805241	2
Random	0.601630740692192	2
Sampled	0.124901711189302	2
Random	0.696213247165839	2
Sampled	0.487037054760256	2
Random	1.40189171069368	2
Sampled	0.383398749345502	2
Random	0.922717649565907	2
Sampled	0.13188496327579	2
Random	1.06146099667372	2
Sampled	0.218884497432681	2
Random	0.696764938916966	2
Sampled	0.157779047857579	2
Random	0.693131639759329	2
Sampled	0.116148251139115	2
Random	0.333342495392266	2
Sampled	0.122100537427377	2
Random	1.34779929410141	2
Sampled	0.151409043403293	2
Random	0.510503058325804	2
Sampled	0.421548523143171	2
Random	1.03899639995012	2
Sampled	0.14501492048473	2
Random	0.948789722471297	2
Sampled	0.172892406601699	2
Random	0.285080520971788	2
Sampled	0.105843351512864	2
Random	0.466461611857272	2
Sampled	0.129472146388763	2
Random	0.283468905991446	2
Sampled	0.382462422764782	2
Random	0.628340412077366	2
Sampled	0.26298926488932	2
Random	0.802046098839398	2
Sampled	0.435428051948429	2
Random	1.26315599895404	2
Sampled	0.155368048461971	2
Random	0.701633569036926	2
Sampled	0.496268977280539	2
Random	0.648827002498117	2
Sampled	0.330864289658945	2
Random	0.891266438020874	2
Sampled	0.173394523007943	2
Random	0.734564679221098	2
Sampled	0.0734325658539531	2
Random	0.589710201261764	2
Sampled	0.689801397838515	2
Random	0.493920144380174	2
Sampled	0.264891851910743	2
Random	0.557347230129776	2
Sampled	0.394578304113531	2
Random	0.722701857294134	2
Sampled	0.383550219680811	2
Random	0.624887999772554	2
Sampled	0.377945775535627	2
Random	0.55654298581333	2
Sampled	0.229765589601836	2
Random	0.548785745590956	2
Sampled	0.111298625098229	2
Random	0.787346851225151	2
Sampled	0.641071304164367	2
Random	0.535082203276731	2
Sampled	0.333151827570896	2
Random	1.2278207746333	2
Sampled	0.929756480988281	2
Random	0.84740941028023	2
Sampled	0.16243797236938	2
Random	0.791207778735194	2
Sampled	0.533483394980723	2
Random	0.279298304110796	2
Sampled	0.268352843811311	2
Random	0.302618473557495	2
Sampled	0.187492101756744	2
Random	0.534570857917503	2
Sampled	0.153659314673646	2
Random	1.12432191690926	2
Sampled	0.116896560604401	2
Random	0.943068883325456	2
Sampled	0.0871396723069231	2
Random	0.701377382504995	2
Sampled	0.299739755366966	2
Random	0.288181586745393	2
Sampled	0.465430654128138	2
Random	0.94032377207016	2
Sampled	0.255295924920525	2
Random	0.824870143073569	2
Sampled	0.214435777739418	2
Random	0.533663148216937	2
Sampled	0.280894295199404	2
Random	0.614518066605317	2
Sampled	0.471674799386052	2
Random	0.633751489602905	2
Sampled	0.32183466747428	2
Random	0.822590795579103	2
Sampled	0.444670469323177	2
Random	0.432420908552396	2
Sampled	0.377523485839594	2
Random	0.556554051501	2
Sampled	0.418171508959213	2
Random	0.609221706617269	2
Sampled	0.534908979136885	2
Random	0.678662052071194	2
Sampled	0.511572906390471	2
Random	0.649620030392797	2
Sampled	0.135481157276744	2
Random	0.964289827802194	2
Sampled	0.285082658927801	2
Random	1.39748104524906	2
Sampled	0.150567758645976	2
Random	0.656419474611447	2
Sampled	0.108052426920969	2
Random	0.605681451163884	2
Sampled	0.173937934510355	2
Random	1.17398710013574	2
Sampled	0.176557661708591	2
Random	0.834154604200743	2
Sampled	0.357590234788897	2
Random	0.926090550566547	2
Sampled	0.308813198941614	2
Random	1.0313930715835	2
Sampled	0.175610296867919	2
Random	0.312499523650462	2
Sampled	0.160274073178907	2
Random	0.627630741869944	2
Sampled	0.150710835969223	2
Random	1.04276162530974	2
Sampled	0.222788175286581	2
Random	1.21342260774811	2
Sampled	0.13957883468684	2
Random	0.562961009624348	2
Sampled	0.450245874908059	2
Random	1.15257062638589	2
Sampled	0.161532418417649	2
Random	0.748568457703127	2
Sampled	0.355983652084828	2
Random	0.915636496555135	2
Sampled	0.327001196697908	2
Random	0.921106336910247	2
Sampled	0.137543155107251	2
Random	0.393601418912443	2
Sampled	0.213124487099059	2
Random	0.562211300737122	2
Sampled	0.17351326191249	2
Random	0.819163291082149	2
Sampled	0.286169070925911	2
Random	1.2801059519357	2
Sampled	0.123461821796725	2
Random	0.970388919568186	2
Sampled	0.374848217621056	2
Random	0.764289292330006	2
Sampled	0.392584711603479	2
Random	1.19611857475581	2
Sampled	0.246881272697882	2
Random	0.305848281999429	2
Sampled	0.23717376877102	2
Random	0.891959350737817	2
Sampled	0.79252662609736	2
Random	0.728559073077996	2
Sampled	0.336047556733432	2
Random	0.401511280239216	2
Sampled	0.0857424629313066	2
Random	1.23747087851386	2
Sampled	0.167026118838393	2
Random	0.879169900786639	2
Sampled	0.127788024848295	2
Random	0.341550962573008	2
Sampled	0.510449085919269	2
Random	0.502933975647735	2
Sampled	0.178275461433021	2
Random	0.957313627756514	2
Sampled	0.16919420013739	2
Random	0.381676915497544	2
Sampled	0.146762991817157	2
Random	0.584196795247853	2
Sampled	0.146574000402011	2
Random	0.838193441764358	2
Sampled	0.343496389019431	2
Random	0.854363794824231	2
Sampled	0.183576882692137	2
Random	0.541493729214641	2
Sampled	0.133561584141548	2
Random	0.422836365266421	2
Sampled	0.0892710731126131	2
Random	0.654360211886317	2
Sampled	0.244816673248513	2
Random	0.538925198412338	2
Sampled	0.110578173701942	2
Random	1.04667909102597	2
Sampled	0.126828838489423	2
Random	0.513529378365677	2
Sampled	0.429098864636534	2
Random	0.346533655386858	2
Sampled	0.209818066883533	2
Random	0.623608764502601	2
Sampled	0.47880805035912	2
Random	0.877119593485941	2
Sampled	0.219419091668185	2
Random	1.22712712481044	2
Sampled	0.509682927295768	2
Random	1.05440339192769	2
Sampled	0.556403690566074	2
Random	0.57559762206103	2
Sampled	0.237240890355005	2
Random	0.92539544522862	2
Sampled	0.664995378822157	2
Random	0.687580133046898	2
Sampled	0.182971566292821	2
Random	0.219406000089809	2
Sampled	0.0559160232958395	2
Random	0.462871610193086	2
Sampled	0.282546798885321	2
Random	0.473977921668843	2
Sampled	0.262128368319238	2
Random	0.351178540796469	2
Sampled	0.115779129788646	2
Random	0.264388659128963	2
Sampled	0.172130164025373	2
Random	1.03476147898164	2
Sampled	0.247929197603269	2
Random	0.358422115387506	2
Sampled	0.148355363884247	2
Random	0.69756888582341	2
Sampled	0.231641112798084	2
Random	0.892154281606617	2
Sampled	0.628462971984439	2
Random	0.562314233831429	2
Sampled	0.251298529963996	2
Random	1.10974902284186	2
Sampled	0.183757381171605	2
Random	0.443473922452139	2
Sampled	0.109787586675252	2
Random	0.92548165302038	2
Sampled	0.16908544405023	2
Random	0.840502006901299	2
Sampled	0.431212846057168	2
Random	0.781068764173379	2
Sampled	0.253305464592439	2
Random	0.458123541251756	2
Sampled	0.175571924289544	2
Random	0.364598253033682	2
Sampled	0.478437370763437	2
Random	0.757597441701045	2
Sampled	0.521394662650366	2
Random	0.276268944582376	2
Sampled	0.117774834240365	2
Random	1.04680316724342	2
Sampled	0.379214276907263	2
Random	0.331288624075334	2
Sampled	0.14071298826112	2
Random	0.798742781459004	2
Sampled	0.138364765825314	2
Random	0.377354937862511	2
Sampled	0.448935367975824	2
Random	0.604033050986942	2
Sampled	0.591503620565716	2
Random	0.630696684472152	2
Sampled	0.176186234968223	2
Random	0.5657099678326	2
Sampled	0.655658128678276	2
Random	1.39819868005905	2
Sampled	0.274644093574879	2
Random	0.462704560935933	2
Sampled	0.112073103922917	2
Random	0.687804911061138	2
Sampled	0.244047344121803	2
Random	0.616041339376478	2
Sampled	0.134038731286775	2
Random	0.360749815366826	2
Sampled	0.304960563567128	2
Random	0.552624987760377	2
Sampled	0.291717602662696	2
Random	0.565650410735519	2
Sampled	0.206129204894749	2
Random	0.232530377641545	2
Sampled	0.578189281757982	2
Random	0.494397639690601	2
Sampled	0.325211076129021	2
Random	1.12071320401941	2
Sampled	0.301595703886761	2
Random	0.702244838676876	2
Sampled	0.133652017290354	2
Random	1.14692668290736	2
Sampled	0.246839168111187	2
Random	0.402039371022385	2
Sampled	0.426936675077236	2
Random	0.459175066235968	2
Sampled	0.376065596416379	2
Random	0.407146026589335	2
Sampled	0.198603120195673	2
Random	0.596524447623123	2
Sampled	0.429095490580243	2
Random	1.13463009151688	2
Sampled	0.330719894473225	2
Random	1.02210091695468	2
Sampled	0.385538210876418	2
Random	0.767046858607576	2
Sampled	0.42570872305025	2
Random	0.701270657260946	2
Sampled	0.137247874022313	2
Random	0.348760545756025	2
Sampled	0.414909634913498	2
Random	0.33356080369283	2
Sampled	0.398768024734126	2
Random	1.23004221921745	2
Sampled	0.222879175997599	2
Random	0.340074970764621	2
Sampled	0.101635134770744	2
Random	1.01315489997259	2
Sampled	0.209204280569451	2
Random	0.677537717139896	2
Sampled	0.0933933137557497	2
Random	0.718174217553545	2
Sampled	0.174114189636295	2
Random	0.952329465107812	2
Sampled	0.244589892589508	2
Random	0.682382996719658	2
Sampled	0.163594501095592	2
Random	0.699699291404821	2
Sampled	0.468797067004266	2
Random	0.7024080832856	2
Sampled	0.228974592855593	2
Random	0.772773271353579	2
Sampled	0.746885142209892	2
Random	1.05672055551659	2
Sampled	0.321389530518163	2
Random	0.936970078420673	2
Sampled	0.0901525249090941	2
Random	0.293076581709465	2
Sampled	0.428039888393572	2
Random	0.764741643454583	2
Sampled	0.161152985521193	2
Random	0.918150946084594	2
Sampled	0.217808725130092	2
Random	0.324319465555583	2
Sampled	0.178148921111905	2
Random	1.19864698887475	2
Sampled	0.649435590319836	2
Random	0.52659660882709	2
Sampled	0.61015301983809	2
Random	0.354791569439819	2
Sampled	0.0968356752277771	2
Random	0.565091995074169	2
Sampled	0.351151100030923	2
Random	0.843576647108423	2
Sampled	0.327172432439971	2
Random	0.845000622042467	2
Sampled	0.390524207190782	2
Random	0.42388187480829	2
Sampled	0.2437619628686	2
Random	0.825493357596933	2
Sampled	0.33170755673632	2
Random	0.800508654898969	2
Sampled	0.36613093309372	2
Random	0.548476753801931	2
Sampled	0.373584464328423	2
Random	1.12709649490317	2
Sampled	0.463006487807411	2
Random	0.415347801598975	2
Sampled	0.222079171206791	2
Random	1.03672802980004	2
Sampled	0.212715406847914	2
Random	0.331192361839153	2
Sampled	0.350706914891949	2
Random	0.626353923207381	2
Sampled	0.610986428022408	2
Random	1.00329515715341	2
Sampled	0.111092662021625	2
Random	0.757357041441769	2
Sampled	0.739757106998925	2
Random	0.703046115116263	2
Sampled	0.217491130977065	2
Random	0.604796489075547	2
Sampled	0.25396807948569	2
Random	0.822023585650166	2
Sampled	0.21512382518411	2
Random	0.290341832172006	2
Sampled	0.223903572726883	2
Random	0.52662858389438	2
Sampled	0.303736776243872	2
Random	0.990916382154341	2
Sampled	0.194691642891022	2
Random	0.83225305246248	2
Sampled	0.52506628747754	2
Random	0.776781647896054	2
Sampled	0.36645524020427	2
Random	0.38631006966708	2
Sampled	0.218709466248011	2
Random	0.588316977884294	2
Sampled	0.19349909303776	2
Random	0.75703954064817	2
Sampled	0.138853558206135	2
Random	1.03977016612744	2
Sampled	0.201177515113328	2
Random	0.630456455885417	2
Sampled	0.181843446271902	2
Random	0.634751103681787	2
Sampled	0.12636733329688	2
Random	0.731884231918631	2
Sampled	0.144274330535279	2
Random	0.866954715888308	2
Sampled	0.490667255487626	2
Random	0.67750972778775	2
Sampled	0.270306529297573	2
Random	0.369609606532088	2
Sampled	0.132972007926379	2
Random	0.639970924281213	2
Sampled	0.541207681859821	2
Random	0.536850108546973	2
Sampled	0.168176212578121	2
Random	0.273928594838893	2
Sampled	0.406170946283226	2
Random	0.658708462502568	2
Sampled	0.161692396762691	2
Random	0.756805025415199	2
Sampled	0.168038713676154	2
Random	0.949754558699578	2
Sampled	0.697120113470673	2
Random	0.743638588280132	2
Sampled	0.150236618754461	2
Random	0.352026270415481	2
Sampled	0.124564072665617	2
Random	0.798971356191753	2
Sampled	0.391648126476309	2
Random	0.726398787734931	2
Sampled	0.388674319601945	2
Random	0.808068660780838	2
Sampled	0.215561875260048	2
Random	0.533753343086776	2
Sampled	0.124701960991255	2
Random	1.08266324145472	2
Sampled	0.328268988778539	2
Random	0.619457875381776	2
Sampled	0.142975746164277	2
Random	0.572774796044936	2
Sampled	0.100223933923415	2
Random	1.16518577916513	2
Sampled	0.310466037368917	2
Random	0.792917389893497	2
Sampled	0.421930188648537	2
Random	0.399725661335889	2
Sampled	0.118648189166548	2
Random	0.170625148613185	2
Sampled	0.232395070404766	2
Random	0.694865009563395	2
Sampled	0.293346650270552	2
Random	0.346940077985712	2
Sampled	0.404275506214721	2
Random	1.21446396715064	2
Sampled	0.16396443489271	2
Random	0.505808253392381	2
Sampled	0.161600555191475	2
Random	0.630901743172638	2
Sampled	0.437601701633421	2
Random	0.391214170927893	2
Sampled	0.146462544802869	2
Random	0.989706059168775	2
Sampled	0.326584465080712	2
Random	0.497602161243043	2
Sampled	0.287669743304328	2
Random	0.382856982944153	2
Sampled	0.614801624898972	2
Random	1.14291874400971	2
Sampled	0.117229930564867	2
Random	0.553776669194701	2
Sampled	0.101522795432915	2
Random	0.913438162815806	2
Sampled	0.265077590255656	2
Random	0.530871658055852	2
Sampled	0.103290226616569	2
Random	1.03618108476567	2
Sampled	0.448015204059356	2
Random	0.515853816767762	2
Sampled	0.171123938125944	2
Random	1.0019681153805	2
Sampled	0.128461834632788	2
Random	0.967175653196827	2
Sampled	0.164057774017809	2
Random	0.60637000832907	2
Sampled	0.102206197372006	2
Random	0.932929907171841	2
Sampled	0.600268361940631	2
Random	0.788345272856406	2
Sampled	0.231397180969038	2
Random	0.893769383355211	2
Sampled	0.41330848601064	2
Random	0.581503816101422	2
Sampled	0.818889164235889	2
Random	1.26050547038906	2
Sampled	0.0902700794335608	2
Random	0.525168038734041	2
Sampled	0.342609002282432	2
Random	0.917805299893914	2
Sampled	0.167563169058638	2
Random	0.692539572260583	2
Sampled	0.174560942562744	2
Random	0.962072261687047	2
Sampled	0.477444914088489	2
Random	0.453318266097721	2
Sampled	0.148324846714139	2
Random	1.03566623406683	2
Sampled	0.401861799871221	2
Random	0.553247676776717	2
Sampled	0.084338050694338	2
Random	1.12793381835029	2
Sampled	0.284317167485861	2
Random	1.11049534504823	2
Sampled	0.174230621306563	2
Random	0.638774100197282	2
Sampled	0.168023302572554	2
Random	1.20714508305684	2
Sampled	0.50212702027317	2
Random	0.812910891467681	2
Sampled	0.209418087955767	2
Random	0.287175310113526	2
Sampled	0.178945410215013	2
Random	0.741320418023205	2
Sampled	0.178940128269177	2
Random	0.760600116770738	2
Sampled	0.34248473023168	2
Random	0.834909979525484	2
Sampled	0.340746784822582	2
Random	0.545674616434892	2
Sampled	0.116644491067664	2
Random	0.353762033199919	2
Sampled	0.272630133566299	2
Random	0.658699104781977	2
Sampled	0.4275461699524	2
Random	0.544485847831571	2
Sampled	0.542677917437663	2
Random	0.269327542002203	2
Sampled	0.15793055596529	2
Random	0.701885990453368	2
Sampled	0.763414314311426	2
Random	1.13563851278942	2
Sampled	0.132143748862649	2
Random	0.569000238222049	2
Sampled	0.241594475092885	2
Random	0.60620315368082	2
Sampled	0.120303699493784	2
Random	0.573967925685628	2
Sampled	0.361318648593908	2
Random	0.354020622930609	2
Sampled	0.60626821886683	2
Random	0.804246555545111	2
Sampled	0.374962508220086	2
Random	0.40843447270304	2
Sampled	0.495980366602672	2
Random	0.357886260730146	2
Sampled	0.137884196637609	2
Random	1.24764904744313	2
Sampled	0.552909461239937	2
Random	0.408206390019034	2
Sampled	0.147103242475768	2
Random	1.26291923748316	2
Sampled	0.242971268989267	2
Random	0.501722108947045	2
Sampled	0.432700973511348	2
Random	0.849339321125279	2
Sampled	0.1617019896109	2
Random	0.64123637676602	2
Sampled	0.610818950572288	2
Random	1.13731847937931	2
Sampled	0.181973402600477	2
Random	1.06376616502738	2
Sampled	0.411154049916428	2
Random	0.539544581864796	2
Sampled	0.206152630194585	2
Random	0.597833124290911	2
Sampled	0.410518026477134	2
Random	1.07077512138959	2
Sampled	0.170719204536664	2
Random	0.678531388372072	2
Sampled	0.143959641107923	2
Random	0.919427054434144	2
Sampled	0.11082233624909	2
Random	0.432723971338185	2
Sampled	0.494414518090934	2
Random	0.382346069267397	2
Sampled	0.21252829263578	2
Random	0.851275884777434	2
Sampled	0.250952636258614	2
Random	0.412632888049335	2
Sampled	0.102834395762108	2
Random	0.214866238120543	2
Sampled	0.669335981360158	2
Random	0.461484359067445	2
Sampled	0.266122032441243	2
Random	1.01664080417724	2
Sampled	0.408532740795869	2
Random	0.643191304396656	2
Sampled	0.236599602516424	2
Random	0.743048673162553	2
Sampled	0.172470483775036	2
Random	0.506684685232595	2
Sampled	0.175263452801864	2
Random	1.38294691414943	2
Sampled	0.316060117091045	2
Random	0.851147054688893	2
Sampled	0.146167378253325	2
Random	0.674080761291598	2
Sampled	0.657870614026776	2
Random	1.23707028466824	2
Sampled	0.412126773955696	2
Random	0.627554687667664	2
Sampled	0.123581936355722	2
Random	0.196771055772858	2
Sampled	0.0932704894968818	2
Random	0.609880163005806	2
Sampled	0.387195581238194	2
Random	0.997400937928076	2
Sampled	0.18955740719473	2
Random	0.776225930074014	2
Sampled	0.361098713284433	2
Random	1.22474322980506	2
Sampled	0.248224119327942	2
Random	0.764092852041585	2
Sampled	0.142927958722437	2
Random	0.610855282888994	2
Sampled	0.0897827701387543	2
Random	0.692025316576495	2
Sampled	0.0962963657358652	2
Random	0.653426138695734	2
Sampled	0.32759930216784	2
Random	1.07066212120408	2
Sampled	0.601263882609538	2
Random	0.425497238946042	2
Sampled	0.229453026038754	2
Random	0.787721491653896	2
Sampled	0.326747614933585	2
Random	0.645966994566933	2
Sampled	0.110296771796488	2
Random	0.799120057271345	2
Sampled	0.253480979699281	2
Random	0.617914600511186	2
Sampled	0.188359595617232	2
Random	1.1776622241939	2
Sampled	0.357283548588336	2
Random	0.572239408474069	2
Sampled	0.260335603122733	2
Random	0.790716752229052	2
Sampled	0.231334286995005	2
Random	0.185057049797903	2
Sampled	0.110587751418494	2
Random	0.198249692921416	2
Sampled	0.167197910578809	2
Random	0.700035950277516	2
Sampled	0.137858732774249	2
Random	0.667450924084204	2
Sampled	0.458939085204033	2
Random	0.610596637666167	2
Sampled	0.53656808412805	2
Random	0.629156117386183	2
Sampled	0.215789573389362	2
Random	0.528267758204404	2
Sampled	0.132378529719179	2
Random	0.699730534248777	2
Sampled	0.128564970876464	2
Random	1.11149821512028	2
Sampled	0.294275812708965	2
Random	0.926595454014217	2
Sampled	0.0946184737563199	2
Random	0.588306648788872	2
Sampled	0.127778193596528	2
Random	1.13848095977416	2
Sampled	0.305981389688776	2
Random	0.964696185531548	2
Sampled	0.0781715864754592	2
Random	0.780506793943536	2
Sampled	0.46464687948199	2
Random	0.510454384319812	2
Sampled	0.711032797241809	2
Random	0.939465894469431	2
Sampled	0.162683845334726	2
Random	0.509454714368293	2
Sampled	0.223287802982335	2
Random	0.484340072094663	2
Sampled	0.112601751200716	2
Random	0.539335813843952	2
Sampled	0.55071055665161	2
Random	0.737488807891244	2
Sampled	0.314733858217495	2
Random	1.46473164535534	2
Sampled	0.208581627228604	2
Random	0.17726502658665	2
Sampled	0.756760838213849	2
Random	1.25738927186243	2
Sampled	0.148335458071095	2
Random	0.286199968528587	2
Sampled	0.670693216106221	2
Random	0.401053725412718	2
Sampled	0.230485030267662	2
Random	0.3593902035956	2
Sampled	0.172424697925707	2
Random	0.44261560444026	2
Sampled	0.410044595100931	2
Random	0.408785208743384	2
Sampled	0.268595079613922	2
Random	0.607987040111521	2
Sampled	0.555967635450131	2
Random	0.464782558866155	2
Sampled	0.314535315383748	2
Random	0.729683579375141	2
Sampled	0.184049269432213	2
Random	0.502998718407773	2
Sampled	0.231168096749112	2
Random	0.511658359781651	2
Sampled	0.205698327496226	2
Random	0.473018797621565	2
Sampled	0.229219667268089	2
Random	0.344148656317777	2
Sampled	0.289988634356975	2
Random	0.553589104007503	2
Sampled	0.0839670153771715	2
Random	0.62040018197736	2
Sampled	0.33223040510286	2
Random	0.353831764530968	2
Sampled	0.589012678354339	2
Random	0.413381444054844	2
Sampled	0.479971807133518	2
Random	0.549814531501346	2
Sampled	0.200692386992112	2
Random	0.433540927510087	2
Sampled	0.228805894780307	2
Random	0.722359420564541	2
Sampled	0.0967902582751493	2
Random	0.606268568242177	2
Sampled	0.574589904999432	2
Random	1.06765466915162	2
Sampled	0.122282681139625	2
Random	0.423577645610595	2
Sampled	0.316344169837312	2
Random	0.897603405558966	2
Sampled	0.25214562991543	2
Random	0.495513781057818	2
Sampled	0.388493984201136	2
Random	0.830326186843927	2
Sampled	0.502986243828196	2
Random	0.576411668018944	2
Sampled	0.236494313366835	2
Random	0.774793572741137	2
Sampled	0.493564663953706	2
Random	0.817924790560426	2
Sampled	0.147925972876474	2
Random	1.0130671449601	2
Sampled	0.129876374575176	2
Random	0.928879746922007	2
Sampled	0.354072035507411	2
Random	0.739790537316419	2
Sampled	0.505459961944472	2
Random	0.379504234173717	2
Sampled	0.08729452882005	2
Random	1.29932898874229	2
Sampled	0.195471254033392	2
Random	0.605195438608983	2
Sampled	0.33514659616952	2
Random	0.475775319358387	2
Sampled	0.174444829654597	2
Random	0.641414065043992	2
Sampled	0.0874894502219107	2
Random	0.554649752149279	2
Sampled	0.236934312290055	2
Random	1.18284804781295	2
Sampled	0.352956671069339	2
Random	0.533479064372503	2
Sampled	0.195443527514249	2
Random	0.530244652117653	2
Sampled	0.374819667319123	2
Random	1.10549878161042	2
Sampled	0.812721712409492	2
Random	0.359915733616927	2
Sampled	0.173753169082886	2
Random	0.986857148862958	2
Sampled	0.190481760322441	2
Random	1.15792003755213	2
Sampled	0.374596456024215	2
Random	1.26162244868394	2
Sampled	0.116711252483443	2
Random	0.626176930896901	2
Sampled	0.490419864413103	2
Random	0.266012112220745	2
Sampled	0.160834761694478	2
Random	0.475273895467967	2
Sampled	0.198001172646408	2
Random	0.838153052399903	2
Sampled	0.205781622653361	2
Random	0.774695956786091	2
Sampled	0.226287842187247	2
Random	0.61496188389861	2
Sampled	0.536603823000545	2
Random	0.535915045254282	2
Sampled	0.744960417287273	2
Random	0.483902941014636	2
Sampled	0.145661127765095	2
Random	0.615902354909826	2
Sampled	0.800901866679073	2
Random	0.770567855538089	2
Sampled	0.172806623576878	2
Random	0.451802176828663	2
Sampled	0.157473325175168	2
Random	0.656857814340901	2
Sampled	0.206066267912472	2
Random	0.681018313156188	2
Sampled	0.0864988581607002	2
Random	0.54144089970166	2
Sampled	0.506183462077566	2
Random	0.6278931458489	2
Sampled	0.1913162785604	2
Random	0.743188233869295	2
Sampled	0.410373332614202	2
Random	0.407479692654186	2
Sampled	0.132378757155501	2
Random	0.810439565989133	2
Sampled	0.635994807442551	2
Random	0.397495767538535	2
Sampled	0.310265527184724	2
Random	0.367907034283117	2
Sampled	0.60636376602525	2
Random	0.580224178067564	2
Sampled	0.181205984165057	2
Random	0.284030876329908	2
Sampled	0.409749097000051	2
Random	0.554477590238384	2
Sampled	0.227568020150219	2
Random	0.227475473945754	2
Sampled	0.192529459023355	2
Random	0.604524053195407	2
Sampled	0.364570668233486	2
Random	0.5975522550237	2
Sampled	0.433636405223353	2
Random	0.542001532085269	2
Sampled	0.451809393627783	2
Random	0.797551446914325	2
Sampled	0.407412255022327	2
Random	0.267654457002509	2
Sampled	0.115912472134667	2
Random	0.374571186061261	2
Sampled	0.0853621896345343	2
Random	1.22727311069077	2
Sampled	0.318184616118448	2
Random	1.22369731080192	2
Sampled	0.22128172092575	2
Random	0.802721922290107	2
Sampled	0.248852810788303	2
Random	0.72444555730501	2
Sampled	0.358054502959691	2
Random	0.757824272146483	2
Sampled	0.685133691604586	2
Random	0.709762108953096	2
Sampled	0.1149914538087	2
Random	0.869602164183631	2
Sampled	0.70674234361656	2
Random	0.796280838891275	2
Sampled	0.207130025333284	2
Random	0.86796690350408	2
Sampled	0.253033701669753	2
Random	0.82188085660862	2
Sampled	0.346083853245823	2
Random	1.36696382619111	2
Sampled	0.343818314493344	2
Random	0.66043677870129	2
Sampled	0.130648017786633	2
Random	0.714779432083855	2
Sampled	0.406596204062187	2
Random	1.26428903542439	2
Sampled	0.237695601625274	2
Random	1.0084403777288	2
Sampled	0.540446214269077	2
Random	1.20116623828539	2
Sampled	0.187745733938422	2
Random	0.414574527636793	2
Sampled	0.309973776350006	2
Random	0.609369703177757	2
Sampled	0.228197528309151	2
Random	1.06655579800181	2
Sampled	0.307482377416502	2
Random	0.370393486022098	2
Sampled	0.301626720705459	2
Random	0.881650546657817	2
Sampled	0.168550172924202	2
Random	1.01209288921554	2
Sampled	0.372842366104424	2
Random	0.866426671929537	2
Sampled	0.10460031725015	2
Random	0.345165085324962	2
Sampled	0.332147527720659	2
Random	0.660919888698273	2
Sampled	0.308671168899009	2
Random	0.846225172985917	2
Sampled	0.724865142028928	2
Random	0.94421850282864	2
Sampled	0.425860876960716	2
Random	0.325850741629432	2
Sampled	0.302075761139751	2
Random	0.454972878915069	2
Sampled	0.153859146986266	2
Random	0.731186269851617	2
Sampled	0.256706761922686	2
Random	0.745672567020216	2
Sampled	0.450639372030901	2
Random	0.453156828275733	2
Sampled	0.437051607779856	2
Random	0.762695245759898	2
Sampled	0.684194896724305	2
Random	0.784243465068083	2
Sampled	0.46091897469719	2
Random	0.484822497099175	2
Sampled	0.552371536023893	2
Random	0.437437308230636	2
Sampled	0.392245243440363	2
Random	0.664050437702813	2
Sampled	0.136431450521452	2
Random	0.574137440239676	2
Sampled	0.513565245909797	2
Random	0.871697426500097	2
Sampled	0.356773365182745	2
Random	1.10505264363306	2
Sampled	0.513624719923463	2
Random	0.6867385494675	2
Sampled	0.43347978904595	2
Random	1.39713111750896	2
Sampled	0.286234879745201	2
Random	0.728489644747684	2
Sampled	0.39774832595037	2
Random	0.602672632670263	2
Sampled	0.163277813990785	2
Random	0.412334643707341	2
Sampled	0.140182513719098	2
Random	0.869389736939142	2
Sampled	0.337862269053856	2
Random	0.457794715471979	2
Sampled	0.147776052658337	2
Random	1.26238468199702	2
Sampled	0.301566976563424	2
Random	0.600823626114954	2
Sampled	0.348563084453675	2
Random	0.880586051193871	2
Sampled	0.235394524501527	2
Random	0.655787303782078	2
Sampled	0.195061198527501	2
Random	0.444277114157405	2
Sampled	0.272519903086501	2
Random	0.205677073029793	2
Sampled	0.775056928503607	2
Random	0.426950406407443	2
Sampled	0.240760435326253	2
Random	0.600363182169392	2
Sampled	0.317364400560321	2
Random	0.972468577756167	2
Sampled	0.150422740154033	2
Random	0.788889476438815	2
Sampled	0.456110971466523	2
Random	0.464279403470347	2
Sampled	0.40962606991893	2
Random	0.833836339805318	2
Sampled	0.147452121415788	2
Random	0.960196099822043	2
Sampled	0.548067787287146	2
Random	0.483733353391586	2
Sampled	0.717752626196731	2
Random	0.353737459934404	2
Sampled	0.164148938303711	2
Random	0.543046367200781	2
Sampled	0.447493748109568	2
Random	0.322604022197768	2
Sampled	0.27243177515464	2
Random	0.488132188409806	2
Sampled	0.241067576255109	2
Random	0.860222872535345	2
Sampled	0.130924635098374	2
Random	0.811303566047747	2
Sampled	0.296235744699014	2
Random	0.635164857240898	2
Sampled	0.247611869028748	2
Random	0.851058570572162	2
Sampled	0.27428589255798	2
Random	1.16002522365114	2
Sampled	0.308538590762069	2
Random	1.15002434787474	2
Sampled	0.138237379554281	2
Random	0.806705836016566	2
Sampled	0.0712041622661877	2
Random	0.526631254045229	2
Sampled	0.11370750715453	2
Random	1.18456841179316	2
Sampled	0.152824112869229	2
Random	0.301005974809009	2
Sampled	0.170523091601942	2
Random	0.997008717863951	2
Sampled	0.284781685735441	2
Random	1.4668233697534	2
Sampled	0.282006387265583	2
Random	0.523305880684068	2
Sampled	0.21025832534139	2
Random	0.891221597020745	2
Sampled	0.5648369784167	2
Random	0.433529821388446	2
Sampled	0.618318075563524	2
Random	0.485089394666841	2
Sampled	0.34349227427335	2
Random	0.636318137900324	2
Sampled	0.104913729061509	2
Random	0.294795428666298	2
Sampled	0.673012364311725	2
Random	0.31121791028536	2
Sampled	0.285086666721251	2
Random	0.395596433923867	2
Sampled	0.179287747670566	2
Random	0.683504762306017	2
Sampled	0.464600755612305	2
Random	1.10809698910204	2
Sampled	0.229465357151178	2
Random	0.510559996667814	2
Sampled	0.107887501663994	2
Random	0.841459370943081	2
Sampled	0.0879594892773811	2
Random	0.322155263327225	2
Sampled	0.0836535736382867	2
Random	0.895716517595828	2
Sampled	0.707774300367937	2
Random	0.765124013553178	2
Sampled	0.142663867270942	2
Random	0.749887901095403	2
Sampled	0.250756077830276	2
Random	0.663954346000334	2
Sampled	0.94121981398195	2
Random	0.438265797453074	2
Sampled	0.218572234524645	2
Random	1.09495459802588	2
Sampled	0.277136280887161	2
Random	0.757190474905464	2
Sampled	0.179724923045984	2
Random	0.447637311393364	2
Sampled	0.211876185527099	2
Random	0.589056499917108	2
Sampled	0.309518475097913	2
Random	0.683152283095263	2
Sampled	0.0752655288412444	2
Random	0.484767050936026	2
Sampled	0.498282152446939	2
Random	0.873938623903725	2
Sampled	0.0646336256038897	2
Random	0.626932272739926	2
Sampled	0.141579976583697	2
Random	0.337268570946422	2
Sampled	0.568961421947179	2
Random	1.05559502871647	2
Sampled	0.49133887548266	2
Random	1.09317758901967	2
Sampled	0.302859582930555	2
Random	0.934137203995214	2
Sampled	0.331693689748892	2
Random	0.569892117566096	2
Sampled	0.152395102217225	2
Random	1.23875316558358	2
Sampled	0.436249111830317	2
Random	1.10921258071447	2
Sampled	0.122784314602869	2
Random	0.392453390495841	2
Sampled	0.443016004193845	2
Random	0.933552222893712	2
Sampled	0.347054763628081	2
Random	0.559328412499151	2
Sampled	0.415517847081061	2
Random	0.92195165813897	2
Sampled	0.341958983542198	2
Random	1.08320807273147	2
Sampled	0.539849997453308	2
Random	0.546486022765236	2
Sampled	0.150749145843287	2
Random	1.22634786811817	2
Sampled	0.258794212035355	2
Random	0.578834861089095	2
Sampled	0.594685218035288	2
Random	0.820658392311624	2
Sampled	0.179919922079709	2
Random	0.906689570743258	2
Sampled	0.523206625704496	2
Random	0.843871885688534	2
Sampled	0.311119067794054	2
Random	0.837509179296244	2
Sampled	0.32950284429006	2
Random	0.871576875825039	2
Sampled	0.210005743627986	2
Random	0.503575376302897	2
Sampled	0.190175459961998	2
Random	0.408876789367839	2
Sampled	0.451045343111047	2
Random	0.408300549300047	2
Sampled	0.276345427718117	2
Random	0.745768847397981	2
Sampled	0.13941687862971	2
Random	0.416773365490751	2
Sampled	0.330185787785684	2
Random	0.230301728438771	2
Sampled	0.203727386659191	2
Random	0.490783230696269	2
Sampled	0.536514859139253	2
Random	0.446750040870903	2
Sampled	0.565917038743457	2
Random	0.458997476877275	2
Sampled	0.149678483403868	2
Random	0.806623107871901	2
Sampled	0.442930678953825	2
Random	0.934923150988867	2
Sampled	0.291478102706389	2
Random	0.28372258603643	2
Sampled	0.335055564045462	2
Random	0.831380710098478	2
Sampled	0.410157270635228	2
Random	1.29927521754458	2
Sampled	0.434467163048459	2
Random	0.475673179477187	2
Sampled	0.144585213000965	2
Random	1.04632385124405	2
Sampled	0.315062301817046	2
Random	0.455513087130278	2
Sampled	0.145455219703573	2
Random	0.264234092797836	2
Sampled	0.153245261876423	2
Random	0.574889294844287	2
Sampled	0.465885913873236	2
Random	0.468945746240278	2
Sampled	0.189133560295826	2
Random	0.507718500540226	2
Sampled	0.150411434835289	2
Random	0.366248669997344	2
Sampled	0.244299843773731	2
Random	0.825315017777568	2
Sampled	0.578680870451483	2
Random	0.493631272386398	2
Sampled	0.118709258449333	2
Random	0.924147329744274	2
Sampled	0.477756695757415	2
Random	0.551646920897963	2
Sampled	0.117754621359838	2
Random	0.924202959632688	2
Sampled	0.279646968139935	2
Random	0.372131816545453	2
Sampled	0.134172364424226	2
Random	0.931036364769486	2
Sampled	0.365246457502393	2
Random	0.288334491639687	2
Sampled	0.494693760053423	2
Random	0.879241619172941	2
Sampled	0.129204659902088	2
Random	1.18508534423557	2
Sampled	0.148253436394957	2
Random	1.07407810159093	2
Sampled	0.25817888066587	2
Random	0.511679594339629	2
Sampled	0.251191066129551	2
Random	0.627352149902158	2
Sampled	0.42692970422913	2
Random	1.1088360885408	2
Sampled	0.269707268226746	2
Random	1.19778433177054	2
Sampled	0.166180310296795	2
Random	0.81662108698778	2
Sampled	0.243582415398212	2
Random	0.995758274825154	2
Sampled	0.126045304066044	2
Random	0.590145294627749	2
Sampled	0.828827659915651	2
Random	0.477453185494823	2
Sampled	0.148058983506636	2
Random	0.358604316037186	2
Sampled	0.237922332932588	2
Random	0.186537022868392	2
Sampled	0.156746263049305	2
Random	0.625071703665532	2
Sampled	0.448521583504684	2
Random	1.00048646376	2
Sampled	0.192309429804605	2
Random	0.363514355122147	2
Sampled	0.150621094922012	2
Random	0.435811158679406	2
Sampled	0.452713723922503	2
Random	0.449276123495367	2
Sampled	0.118953724179888	2
Random	0.783038805145005	2
Sampled	0.363722391949275	2
Random	1.28215140808464	2
Sampled	0.200762570948106	2
Random	1.20537287709724	2
Sampled	0.169250135277823	2
Random	0.725823826075073	2
Sampled	0.256985899367047	2
Random	0.429726810208825	2
Sampled	0.327247080923025	2
Random	0.51054083002523	2
Sampled	0.496198526132802	2
Random	0.487019049335427	2
Sampled	0.503089860549786	2
Random	0.768631123480749	2
Sampled	0.127838372418149	2
Random	0.673193215043464	2
Sampled	0.141192934721811	2
Random	0.704496600981224	2
Sampled	0.126054542035252	2
Random	1.1654765876284	2
Sampled	0.352821910434039	2
Random	0.591766222958569	2
Sampled	0.13561979092359	2
Random	0.249957766587731	2
Sampled	0.217577196970551	2
Random	0.551402999018353	2
Sampled	0.136699150328634	2
Random	0.465759925538593	2
Sampled	0.684751418036376	2
Random	0.623298757311874	2
Sampled	0.300637106716069	2
Random	0.664628290684238	2
Sampled	0.229247024139134	2
Random	0.61690856363312	2
Sampled	0.111826943588403	2
Random	1.22276791511553	2
Sampled	0.0954314742000081	2
Random	0.863730943156004	2
Sampled	0.415326220663343	2
Random	0.679521150168534	2
Sampled	0.334117272974263	2
Random	1.23680217110255	2
Sampled	0.125986948320701	2
Random	0.719271833389783	2
Sampled	0.34431595354562	2
Random	0.700545635288533	2
Sampled	0.36222207653986	2
Random	1.07368987640731	2
Sampled	0.144210721969964	2
Random	0.360896620655582	2
Sampled	0.144097130262102	2
Random	0.56411050858432	2
Sampled	0.392988524988697	2
Random	0.544345862290395	2
Sampled	0.287103005310136	2
Random	0.302741417024869	2
Sampled	0.21526298008109	2
Random	0.41033472085734	2
Sampled	0.154695169514506	2
Random	0.680704283269754	2
Sampled	0.293524785526525	2
Random	0.574385795324421	2
Sampled	0.56960447467903	2
Random	0.434281716481344	2
Sampled	0.45604340611353	2
Random	0.309824316156644	2
Sampled	0.174909736690313	2
Random	0.617854937918416	2
Sampled	0.4621418590014	2
Random	0.49835870349034	2
Sampled	0.127665285813396	2
Random	0.81613254867312	2
Sampled	0.380287049408571	2
Random	0.264384590634748	2
Sampled	0.53960213698586	2
Random	0.746503180490644	2
Sampled	0.277484529410938	2
Random	0.698996486125649	2
Sampled	0.0570696019030684	2
Random	0.969597963472393	2
Sampled	0.136071446952998	2
Random	0.868483275645962	2
Sampled	0.187586412862958	2
Random	0.274425170055264	2
Sampled	0.426918075967619	2
Random	0.769987445361944	2
Sampled	0.320146703592811	2
Random	0.253600907286042	2
Sampled	0.302688991438413	2
Random	0.910026954162171	2
Sampled	0.492111392656379	2
Random	0.535380103215585	2
Sampled	0.197185765367703	2
Random	1.14006616517899	2
Sampled	0.322062623153177	2
Random	0.968686257336174	2
Sampled	0.102122946254554	2
Random	0.298694018709561	2
Sampled	0.721237064209676	2
Random	0.698997013184645	2
Sampled	0.287212918879285	2
Random	1.40541075513783	2
Sampled	0.511966474117989	2
Random	1.14895063461829	2
Sampled	0.208997902625741	2
Random	0.381774240204304	2
Sampled	0.361437184679163	2
Random	0.360511733981973	2
Sampled	0.360421283124785	2
Random	0.510668780627961	2
Sampled	0.660960348983705	2
Random	1.08896822282821	2
Sampled	0.113165861706906	2
Random	1.08007720328044	2
Sampled	0.120887115147566	2
Random	0.254287446322928	2
Sampled	0.325933037002146	2
Random	0.632448376157468	2
Sampled	0.517030928721987	2
Random	0.927854477559245	2
Sampled	0.130245468750787	2
Random	0.357428064372074	2
Sampled	0.148784670113698	2
Random	0.613803286836493	2
Sampled	0.157542311715954	2
Random	0.605043621109602	2
Sampled	0.348555007390065	2
Random	0.748202228847131	2
Sampled	0.274661585338074	2
Random	0.448508052128974	2
Sampled	0.408534166464397	2
Random	0.587050486754685	2
Sampled	0.113591574013844	2
Random	0.93446647483873	2
Sampled	0.31876264132009	2
Random	1.40657295449348	2
Sampled	0.663675338260106	2
Random	0.675743608578312	2
Sampled	0.593545092696939	2
Random	0.321659986435739	2
Sampled	0.222154235589963	2
Random	0.829372550431898	2
Sampled	0.222681690184243	2
Random	0.735956510035085	2
Sampled	0.156499579935849	2
Random	0.486117601643518	2
Sampled	0.27372220705568	2
Random	0.283612625103674	2
Sampled	0.276409849478743	2
Random	0.429846056340179	2
Sampled	0.57876003346367	2
Random	0.422835530229479	2
Sampled	0.391902144357547	2
Random	0.772084379422388	2
Sampled	0.183317789788744	2
Random	0.852492546636324	2
Sampled	0.170522597437435	2
Random	0.763287140743218	2
Sampled	0.0895014670007846	2
Random	0.517115536569688	2
Sampled	0.516342210716625	2
Random	0.920090615534001	2
Sampled	0.442915674140749	2
Random	0.383596957003638	2
Sampled	0.675908880647973	2
Random	0.433588242645225	2
Sampled	0.221200457107048	2
Random	0.470448121925086	2
Sampled	0.323962925147157	2
Random	0.730455384655218	2
Sampled	0.156057922584058	2
Random	0.756454482949504	2
Sampled	0.226874833728488	2
Random	0.35591899898485	2
Sampled	0.353753574584536	2
Random	0.729416822076785	2
Sampled	0.181995011642952	2
Random	0.669501805485603	2
Sampled	0.0679112109736546	2
Random	0.919314987379897	2
Sampled	0.586716377371364	2
Random	1.14273665917123	2
Sampled	0.138985000467327	2
Random	0.890523101229646	2
Sampled	0.157740672630996	2
Random	1.23641164752536	2
Sampled	0.202941879205352	2
Random	0.872493182263814	2
Sampled	0.587718949111539	2
Random	0.587563755324541	2
Sampled	0.0810820768019106	2
Random	0.41162798145016	2
Sampled	0.223811736577769	2
Random	0.849926778912062	2
Sampled	0.170921005335843	2
Random	0.845885801250982	2
Sampled	0.341235711691568	2
Random	0.47263456995351	2
Sampled	0.116432698969206	2
Random	1.00381027860976	2
Sampled	0.565763606210301	2
Random	0.902468589994447	2
Sampled	0.516935608401564	2
Random	0.520358694708031	2
Sampled	0.204271423519639	2
Random	0.298039537331046	2
Sampled	0.249641134378129	2
Random	0.699661122922298	2
Sampled	0.298000062682761	2
Random	0.516540319050323	2
Sampled	0.122659701130701	2
Random	1.06882894409567	2
Sampled	0.135899258429561	2
Random	0.907304884657951	2
Sampled	0.3213989230649	2
Random	0.386347370762326	2
Sampled	0.803988453159253	2
Random	1.32716956534421	2
Sampled	0.291533826241901	2
Random	0.532762826849412	2
Sampled	0.116689226071041	2
Random	1.22296801922375	2
Sampled	0.438541723892175	2
Random	0.54856006423305	2
Sampled	0.377377012867234	2
Random	0.612734425712092	2
Sampled	0.10669700421183	2
Random	0.472549634457748	2
Sampled	0.191533434189111	2
Random	0.388600566688755	2
Sampled	0.113296987460874	2
Random	1.15948141496931	2
Sampled	0.282849690483134	2
Random	1.04301706982298	2
Sampled	0.144683486070461	2
Random	0.578026308502022	2
Sampled	0.271106129600164	2
Random	1.23090949275136	2
Sampled	0.378925264719335	2
Random	0.636805801941969	2
Sampled	0.0799934997800244	2
Random	1.09836911187471	2
Sampled	0.272118741325802	2
Random	0.486263818021543	2
Sampled	0.482897279190548	2
Random	0.826451409501778	2
Sampled	0.302714505524371	2
Random	1.25569146640131	2
Sampled	0.257883915057058	2
Random	1.05832348562576	2
Sampled	0.282412825225105	2
Random	1.15346866780042	2
Sampled	0.291392586095212	2
Random	0.557852144161761	2
Sampled	0.337866267948885	2
Random	0.744395043949124	2
Sampled	0.189633893743581	2
Random	1.04942442627811	2
Sampled	0.451479117547085	2
Random	1.09667232954409	2
Sampled	0.155727980909667	2
Random	0.822809967928442	2
Sampled	0.175322820327893	2
Random	0.741150226311768	2
Sampled	0.108263279021781	2
Random	0.427865143620987	2
Sampled	0.408849958382734	2
Random	0.655137135101871	2
Sampled	0.218047222656445	2
Random	0.826157823662444	2
Sampled	0.442569222358222	2
Random	0.441166491431727	2
Sampled	0.429759012604509	2
Random	0.393754469688337	2
Sampled	0.603809669057538	2
Random	0.261758682426807	2
Sampled	0.19008554394707	2
Random	1.16041795838414	2
Sampled	0.134734474965112	2
Random	1.0345015670136	2
Sampled	0.25990907722031	2
Random	1.07613019792324	2
Sampled	0.247198162680505	2
Random	0.494598694430772	2
Sampled	0.373763117588124	2
Random	1.2985308322782	2
Sampled	0.506376848130563	2
Random	0.792917640384235	2
Sampled	0.152824611535649	2
Random	0.668647306534242	2
Sampled	0.510979151469013	2
Random	0.858531933996259	2
Sampled	0.232173690313295	2
Random	0.46077682469644	2
Sampled	0.218773793902724	2
Random	0.43068682021745	2
Sampled	0.266211924536924	2
Random	0.347735387097597	2
Sampled	0.107184890068428	2
Random	0.343641414643577	2
Sampled	0.0851269451429743	2
Random	1.04312432036543	2
Sampled	0.253472505515654	2
Random	0.639444880429525	2
Sampled	0.473117808826329	2
Random	0.308361620408695	2
Sampled	0.578824439372825	2
Random	1.16570193283853	2
Sampled	0.212386454985455	2
Random	0.397446613429101	2
Sampled	0.364662333014187	2
Random	1.14572447019307	2
Sampled	0.369542367349046	2
Random	0.89489600682386	2
Sampled	0.344014110050768	2
Random	1.06584640159077	2
Sampled	0.491039903588644	2
Random	0.402643222064448	2
Sampled	0.255359285409532	2
Random	0.559358995504984	2
Sampled	0.156157187388867	2
Random	0.739285916707401	2
Sampled	0.297989998186018	2
Random	0.430534484360869	2
Sampled	0.258485584522644	2
Random	0.614926123673262	2
Sampled	0.367411287891594	2
Random	0.516974633946675	2
Sampled	0.166677978185761	2
Random	0.539435213341531	2
Sampled	0.250072502621897	2
Random	0.624044056083578	2
Sampled	0.769476043124985	2
Random	0.621887892486436	2
Sampled	0.404282427023543	2
Random	1.19615121566059	2
Sampled	0.36446109096032	2
Random	0.824687511253801	2
Sampled	0.0745474075331706	2
Random	0.703677420526756	2
Sampled	0.569660302543789	2
Random	0.834609072588727	2
Sampled	0.354872102937797	2
Random	0.855808381517822	2
Sampled	0.364617226506566	2
Random	0.485216026561324	2
Sampled	0.0877182324827079	2
Random	0.60618751275626	2
Sampled	0.214788685300841	2
Random	0.324611476209541	2
Sampled	0.651568208253418	2
Random	1.27644171977682	2
Sampled	0.212030978142441	2
Random	0.647125436515724	2
Sampled	0.112858478959456	2
Random	0.881810247844003	2
Sampled	0.284403849015209	2
Random	0.431799902678043	2
Sampled	0.210445310116947	2
Random	0.478352844152998	2
Sampled	0.219950233999326	2
Random	0.649926895553285	2
Sampled	0.390759205690889	2
Random	0.622097491532482	2
Sampled	0.273088058021992	2
Random	0.763412758147596	2
Sampled	0.149407146428366	2
Random	0.339466862551765	2
Sampled	0.382591136226668	2
Random	0.568189576860818	2
Sampled	0.245194448639746	2
Random	0.79158537128214	2
Sampled	0.0763959566977547	2
Random	0.805320561047462	2
Sampled	0.105869617867961	2
Random	0.674678565559877	2
Sampled	0.27923620913835	2
Random	0.413830863150663	2
Sampled	0.325237069306647	2
Random	0.369982415512685	2
Sampled	0.439432934916924	2
Random	0.703561505828515	2
Sampled	0.378189595581235	2
Random	0.386202044679712	2
Sampled	0.339854169445825	2
Random	0.78925763759558	2
Sampled	0.591504857380162	2
Random	0.420217720513323	2
Sampled	0.10006140186101	2
Random	0.543329167348441	2
Sampled	0.296768482925807	2
Random	1.45911857844515	2
Sampled	0.111882629997467	2
Random	0.745923412387073	2
Sampled	0.230372478889854	2
Random	0.77463225931217	2
Sampled	0.0951937801954311	2
Random	0.432227541396626	2
Sampled	0.216111625193866	2
Random	0.562773466444795	2
Sampled	0.114905006353201	2
Random	0.230532365312143	2
Sampled	0.365884564544208	2
Random	0.374387590295619	2
Sampled	0.614612327085259	2
Random	0.599876184791062	2
Sampled	0.622440598173454	2
Random	0.377696767977671	2
Sampled	0.525746137925058	2
Random	0.993081075725181	2
Sampled	0.604136879640781	2
Random	0.479195330335517	2
Sampled	0.436548327651624	2
Random	0.976722603720124	2
Sampled	0.520534512059257	2
Random	0.434580349046398	2
Sampled	0.183955539420957	2
Random	0.661671946437892	2
Sampled	0.441601838798449	2
Random	0.708271901532963	2
Sampled	0.354735059959627	2
Random	0.623915421479332	2
Sampled	0.125989037147026	2
Random	0.956373893157178	2
Sampled	0.320810544242114	2
Random	0.414886629052474	2
Sampled	0.520393680557439	2
Random	0.455606601332065	2
Sampled	0.146699555019168	2
Random	0.446512753206852	2
Sampled	0.479251481182112	2
Random	0.943845825154646	2
Sampled	0.184914396289721	2
Random	0.910725174073668	2
Sampled	0.379157275072462	2
Random	0.39985027070481	2
Sampled	0.519719216598273	2
Random	0.883046540837267	2
Sampled	0.155946113198885	2
Random	0.504135220058041	2
Sampled	0.248762186402104	2
Random	0.831386662741008	2
Sampled	0.380193765682032	2
Random	0.605787811774302	2
Sampled	0.536688264560533	2
Random	0.831285329494069	2
Sampled	0.36242515820903	2
Random	0.77033549098249	2
Sampled	0.146964491359561	2
Random	0.404856168407078	2
Sampled	0.117147436170003	2
Random	0.862067018088406	2
Sampled	0.219920189661657	2
Random	0.457799890306703	2
Sampled	0.14954940404174	2
Random	0.947799620520709	2
Sampled	0.122932942265934	2
Random	0.863589308460861	2
Sampled	0.197689120067646	2
Random	0.762010202897743	2
Sampled	0.186074527699248	2
Random	0.340872525805181	2
Sampled	0.124564236999806	2
Random	0.485231768340393	2
Sampled	0.320259640804848	2
Random	0.933711750977119	2
Sampled	0.107378928687507	2
Random	0.606302615040097	2
Sampled	0.103141738156218	2
Random	0.730940404911236	2
Sampled	0.175374391837778	2
Random	0.889987252344109	2
Sampled	0.0975251892547834	2
Random	0.31142739809491	2
Sampled	0.453680883613139	2
Random	0.154920280501315	2
Sampled	0.361762347558768	2
Random	0.706568018233094	2
Sampled	0.180136148448739	2
Random	0.381153817377277	2
Sampled	0.327857610206129	2
Random	0.9219073887294	2
Sampled	0.475592360260995	2
Random	0.453937731091289	2
Sampled	0.0907789367622227	2
Random	0.1678439587481	2
Sampled	0.174407064760576	2
Random	0.760921926455455	2
Sampled	0.695973691408643	2
Random	0.605679622189514	2
Sampled	0.295286228844148	2
Random	1.28256292900825	2
Sampled	0.486382454162728	2
Random	1.2222200657177	2
Sampled	0.461595380634053	2
Random	0.416469688258663	2
Sampled	0.0850668118530222	2
Random	0.986052092629584	2
Sampled	0.229535143168732	2
Random	0.594245982819617	2
Sampled	0.435922412430119	2
Random	0.987958606278965	2
Sampled	0.128540848607312	2
Random	0.180239772292491	2
Sampled	0.187783219485541	2
Random	0.590338476741385	2
Sampled	0.288633178464867	2
Random	0.788570695846463	2
Sampled	0.294429206163663	2
Random	0.460036163930135	2
Sampled	0.211600274892624	2
Random	0.253565284762357	2
Sampled	0.350878507188925	2
Random	0.432966319663045	2
Sampled	0.22778687639324	2
Random	0.866058478924635	2
Sampled	0.11666785407525	2
Random	0.690648831147387	2
Sampled	0.22933567346251	2
Random	0.400980600367859	2
Sampled	0.21153524734653	2
Random	0.944307035465394	2
Sampled	0.374873599807104	2
Random	0.515529028358951	2
Sampled	0.138016522666003	2
Random	0.772147222341135	2
Sampled	0.478372918095734	2
Random	0.723089540822837	2
Sampled	0.137239841366203	2
Random	0.681115507778097	2
Sampled	0.324635780698149	2
Random	0.862164386717672	2
Sampled	0.113249595592943	2
Random	0.544119999096854	2
Sampled	0.154495559950438	2
Random	0.427354124605007	2
Sampled	0.106603075224123	2
Random	0.847679121850218	2
Sampled	0.170479519637902	2
Random	0.618629803008529	2
Sampled	0.184264411239241	2
Random	0.686834679488793	2
Sampled	0.267671976939444	2
Random	0.968472803566996	2
Sampled	0.17779868459416	2
Random	1.10644675749431	2
Sampled	0.458944346956649	2
Random	0.616465462484505	2
Sampled	0.107113772382024	2
Random	0.198555016070213	2
Sampled	0.462326480763945	2
Random	1.16101065616721	2
Sampled	0.242082534778758	2
Random	1.13510715468827	2
Sampled	0.689382997685821	2
Random	0.918459927043038	2
Sampled	0.163868328800012	2
Random	0.734396755425858	2
Sampled	0.532773525115555	2
Random	1.01081418808612	2
Sampled	0.264410420100151	2
Random	0.815440115626624	2
Sampled	0.483580525802297	2
Random	0.803212270086445	2
Sampled	0.475856753510884	2
Random	0.828367608769708	2
Sampled	0.278041505959452	2
Random	0.595537824330179	2
Sampled	0.137925266432138	2
Random	0.551524816072314	2
Sampled	0.849207274224371	2
Random	0.714031839031282	2
Sampled	0.128142816054911	2
Random	0.450446928093109	2
Sampled	0.144565203886767	2
Random	1.14157403341521	2
Sampled	0.149583448979741	2
Random	1.14264393571006	2
Sampled	0.262848368734871	2
Random	0.546760761069507	2
Sampled	0.10082772113147	2
Random	0.743837685153013	2
Sampled	0.178061698894401	2
Random	0.256707157441956	2
Sampled	0.196837768748299	2
Random	0.503662103334059	2
Sampled	0.217721374404784	2
Random	0.450257848946612	2
Sampled	0.122373978999081	2
Random	0.804990103467647	2
Sampled	0.461396720511062	2
Random	0.640567801822959	2
Sampled	0.764218273416597	2
Random	0.332218111867222	2
Sampled	0.181851377033982	2
Random	0.373295226827593	2
Sampled	0.139770275176473	2
Random	0.924580397955168	2
Sampled	0.485221336500846	2
Random	0.182949400794151	2
Sampled	0.434065544117258	2
Random	0.665237026449977	2
Sampled	0.138045385930701	2
Random	0.619277505857357	2
Sampled	0.33172469937553	2
Random	0.368020534782877	2
Sampled	0.44555113050582	2
Random	0.696191067503672	2
Sampled	0.133372994109413	2
Random	0.755854855732909	2
Sampled	0.146775921968661	2
Random	0.555605683494237	2
Sampled	0.159829496842055	2
Random	0.586694828302565	2
Sampled	0.0875821049909263	2
Random	0.455207432061034	2
Sampled	0.421909665639742	2
Random	0.435783206980582	2
Sampled	0.22814122682801	2
Random	1.08948720480355	2
Sampled	0.0985931427010652	2
Random	0.20997648940808	2
Sampled	0.306848238210929	2
Random	0.51965610781306	2
Sampled	0.146316674340848	2
Random	0.338666134250033	2
Sampled	0.427558333179508	2
Random	0.616368887876606	2
Sampled	0.572633861787759	2
Random	1.04766933770997	2
Sampled	0.109586479330922	2
Random	0.815224522299721	2
Sampled	0.121495418254976	2
Random	0.483229409812099	2
Sampled	0.719198268029439	2
Random	0.884533698175596	2
Sampled	0.112825832311526	2
Random	0.676580281515787	2
Sampled	0.257181841950309	2
Random	0.811314157778085	2
Sampled	0.31207871013316	2
Random	1.31533468468477	2
Sampled	0.422308480001522	2
Random	0.804764164810131	2
Sampled	0.146623620690095	2
Random	0.297520683664094	2
Sampled	0.225945380032686	2
Random	0.963048559103291	2
Sampled	0.106389083573924	2
Random	0.375872151836243	2
Sampled	0.214238641936629	2
Random	0.328775233157718	2
Sampled	0.209549203603915	2
Random	0.830472268336362	2
Sampled	0.821729084482162	2
Random	0.731178592358041	2
Sampled	0.102726414669722	2
Random	0.834720404687498	2
Sampled	0.137777556605278	2
Random	0.322753646914961	2
Sampled	0.08230358687525	2
Random	0.876138151581414	2
Sampled	0.0998641391072646	2
Random	0.71418105190858	2
Sampled	0.197274344931174	2
Random	1.10927617663975	2
Sampled	0.243652989815017	2
Random	0.562576595097895	2
Sampled	0.29800291675217	2
Random	0.594828180645033	2
Sampled	0.782207237589077	2
Random	1.10267783207156	2
Sampled	0.209534327233137	2
Random	0.296780744013278	2
Sampled	0.350808628792064	2
Random	0.66158968007789	2
Sampled	0.420502640087015	2
Random	1.05055336863841	2
Sampled	0.0874221229400366	2
Random	0.977172167558674	2
Sampled	0.111385680999004	2
Random	1.01052262753172	2
Sampled	0.460723374420328	2
Random	0.529155596388594	2
Sampled	0.071768038849318	2
Random	0.563507213944116	2
Sampled	0.743869017432712	2
Random	0.543619649097176	2
Sampled	0.225027842992379	2
Random	0.678798933481866	2
Sampled	0.177249881695701	2
Random	0.767322286907562	2
Sampled	0.426797487330113	2
Random	0.633911063096879	2
Sampled	0.13202201788712	2
Random	0.837706830540834	2
Sampled	0.274033736265958	2
Random	0.306232255202631	2
Sampled	0.132775461393937	2
Random	0.620132122579432	2
Sampled	0.154679051383473	2
Random	0.565918419230192	2
Sampled	0.334937370245488	2
Random	0.45978613766181	2
Sampled	0.380351119542951	2
Random	0.304766380824431	2
Sampled	0.111471791858892	2
Random	1.03770764761407	2
Sampled	0.1436851848638	2
Random	0.760252459511416	2
Sampled	0.534191423319083	2
Random	0.332581007029753	2
Sampled	0.184941813691924	2
Random	0.974694013403616	2
Sampled	0.124181498071621	2
Random	0.8142871817981	2
Sampled	0.28217127616728	2
Random	0.755704967290829	2
Sampled	0.304114098715834	2
Random	1.0873728906384	2
Sampled	0.0632515954949721	2
Random	0.395465821111513	2
Sampled	0.171538445803521	2
Random	0.870254602005112	2
Sampled	0.746018048052165	2
Random	0.492343220503009	2
Sampled	0.132289530670692	2
Random	0.700420113865351	2
Sampled	0.0654446673530257	2
Random	0.954921408033807	2
Sampled	0.686428141403862	2
Random	0.202562202547391	2
Sampled	0.466951700496366	2
Random	0.686282020839642	2
Sampled	0.163187825491724	2
Random	0.402908882582981	2
Sampled	0.250064354112568	2
Random	0.656178176010787	2
Sampled	0.0901942849433901	2
Random	0.417823226517473	2
Sampled	0.177733931812169	2
Random	0.313201224557279	2
Sampled	0.238325371317704	2
Random	1.05530796247778	2
Sampled	0.623836310096712	2
Random	0.535349316214964	2
Sampled	0.482733583109	2
Random	0.40696872020882	2
Sampled	0.711820403118062	2
Random	1.04293367903229	2
Sampled	0.261176804330559	2
Random	0.786747043444111	2
Sampled	0.185977352885333	2
Random	1.24175531193798	2
Sampled	0.168997691977683	2
Random	0.932699532488223	2
Sampled	0.294432120714935	2
Random	0.366840510814315	2
Sampled	0.492277048630003	2
Random	0.802496026295495	2
Sampled	0.196166353768983	2
Random	1.49480568360716	2
Sampled	0.195465368393286	2
Random	0.741639500544995	2
Sampled	0.477615347784934	2
Random	0.453859942449382	2
Sampled	0.530685658241449	2
[truncated: 26,001 more rows]
