# Supplementary material for: A branching model of lineage differentiation underpinning the neurogenic potential of enteric glia
Source: Nat Commun. 2023 Sep 22;14:5904. doi: 10.1038/s41467-023-41492-3 (PMC10516949; doi:10.1038/s41467-023-41492-3)
Supplement: Supplementary file 6 — Source Data [file 41467_2023_41492_MOESM6_ESM.zip › source_data/FigS2d_pvalue_neuronal_10_pcs.csv]

pvalue	trajectoryStart	logpvalue
4.07444367815084e-116	60	115.389931681158
7.78891397229901e-138	65	137.108523092869
9.29446692144182e-136	70	135.031775513877
3.20349758602889e-148	75	147.494375598931
5.16002777810739e-158	80	157.287347960418
5.26524084892711e-163	85	162.278581758008
1.89661358828918e-164	90	163.722021142263
3.03195888356915e-163	95	162.518276692473
2.70866119131261e-164	100	163.567245314622
