# Supplementary material for: A branching model of lineage differentiation underpinning the neurogenic potential of enteric glia
Source: Nat Commun. 2023 Sep 22;14:5904. doi: 10.1038/s41467-023-41492-3 (PMC10516949; doi:10.1038/s41467-023-41492-3)
Supplement: Supplementary file 6 — Source Data [file 41467_2023_41492_MOESM6_ESM.zip › source_data/FigS2d_pvalue_neuronal_11_pcs.csv]

pvalue	trajectoryStart	logpvalue
1.04668488649971e-112	60	111.980184046738
9.04543055549848e-132	65	131.043570756231
8.17311470780322e-130	70	129.087612405814
6.85353923590542e-143	75	142.164085096584
7.56739325622258e-156	80	155.121053696379
1.89045756409821e-162	85	161.723433066984
8.9365911272931e-164	90	163.048828111733
1.50760865564055e-162	95	161.821711377798
3.79890619686032e-164	100	163.420341429975
