# Supplementary material for: A branching model of lineage differentiation underpinning the neurogenic potential of enteric glia
Source: Nat Commun. 2023 Sep 22;14:5904. doi: 10.1038/s41467-023-41492-3 (PMC10516949; doi:10.1038/s41467-023-41492-3)
Supplement: Supplementary file 6 — Source Data [file 41467_2023_41492_MOESM6_ESM.zip › source_data/FigS2d_pvalue_neuronal_12_pcs.csv]

pvalue	trajectoryStart	logpvalue
4.76101069616669e-116	60	115.322300842831
6.40627634356418e-129	65	128.193394331377
3.10538954354426e-126	70	125.507883913684
2.82764484181619e-141	75	140.548575139757
2.70612466127777e-154	80	153.567652200917
1.36242401936812e-162	85	161.86568770842
4.03322402785224e-164	90	163.394347654174
1.28656308295399e-161	95	160.890568914539
3.83316724971572e-164	100	163.416442231086
