# Supplementary material for: A branching model of lineage differentiation underpinning the neurogenic potential of enteric glia
Source: Nat Commun. 2023 Sep 22;14:5904. doi: 10.1038/s41467-023-41492-3 (PMC10516949; doi:10.1038/s41467-023-41492-3)
Supplement: Supplementary file 6 — Source Data [file 41467_2023_41492_MOESM6_ESM.zip › source_data/FigS2d_msd_glial_2_pcs.csv]

type	value	trajectoryStart
Sampled	0.157165546369139	60
Random	0.842083713391865	60
Sampled	0.239664469606948	60
Random	0.230220196731891	60
Sampled	0.199076612992997	60
Random	0.517970015030732	60
Sampled	0.250819061334216	60
Random	0.871745562974023	60
Sampled	0.400760479005066	60
Random	0.670089402917988	60
Sampled	0.429199025908121	60
Random	1.04728741248698	60
Sampled	0.11105705644559	60
Random	0.698703013799004	60
Sampled	0.284026755733944	60
Random	0.517607259733916	60
Sampled	0.257183916390305	60
Random	0.726068033187423	60
Sampled	0.179034705409981	60
Random	0.830718586090026	60
Sampled	0.19844191618082	60
Random	1.1327111399804	60
Sampled	0.252307136878745	60
Random	0.514041108067291	60
Sampled	0.164193639045564	60
Random	0.369504821038788	60
Sampled	0.126007256176959	60
Random	0.224980672332069	60
Sampled	0.237771190231897	60
Random	0.734027366425123	60
Sampled	0.241343795930403	60
Random	0.522749432068589	60
Sampled	0.494072020109892	60
Random	0.579727882018491	60
Sampled	0.387054457001514	60
Random	0.38961808347984	60
Sampled	0.229291396499271	60
Random	0.689058481410997	60
Sampled	0.472258216640065	60
Random	1.09914607837382	60
Sampled	0.164125799254441	60
Random	0.359109496635437	60
Sampled	0.430063180537341	60
Random	0.489934388867119	60
Sampled	0.18126733513291	60
Random	0.424976281103052	60
Sampled	0.343297620876397	60
Random	0.441034201994965	60
Sampled	0.134314766777771	60
Random	0.911099845963587	60
Sampled	0.119871145250134	60
Random	1.05460463566876	60
Sampled	0.274908614123301	60
Random	0.668392236798768	60
Sampled	0.157925501142624	60
Random	0.320759741894059	60
Sampled	0.416829137954458	60
Random	0.417550824850411	60
Sampled	0.217812734854746	60
Random	0.864430084949379	60
Sampled	0.136509229937822	60
Random	0.526686652718412	60
Sampled	0.634497385112781	60
Random	0.835529095776627	60
Sampled	0.217809452564277	60
Random	0.458032035005973	60
Sampled	0.408007513968405	60
Random	0.431697876294435	60
Sampled	0.135762621860605	60
Random	0.743751977612513	60
Sampled	0.183406136908711	60
Random	0.462038576544993	60
Sampled	0.41935353834797	60
Random	0.207845397341877	60
Sampled	0.212771990941032	60
Random	0.384774945280981	60
Sampled	0.147772566096458	60
Random	1.18355045081657	60
Sampled	0.386515765191109	60
Random	0.939125710700408	60
Sampled	0.421737884141154	60
Random	0.503337667306855	60
Sampled	0.293885299030476	60
Random	0.381473703144772	60
Sampled	0.490953780667265	60
Random	0.592431658155781	60
Sampled	0.544720651205088	60
Random	0.813912356314186	60
Sampled	0.336323849563126	60
Random	0.392329876489917	60
Sampled	0.350890737510263	60
Random	0.614345466554218	60
Sampled	0.136015457412073	60
Random	0.983030206584816	60
Sampled	0.143989529585689	60
Random	0.659119186487823	60
Sampled	0.139270329559141	60
Random	1.05610543804267	60
Sampled	0.151939746424303	60
Random	0.691466616897762	60
Sampled	0.12435992886759	60
Random	0.966380475097974	60
Sampled	0.106595346281789	60
Random	0.497578575625701	60
Sampled	0.424904657216698	60
Random	1.10776962850342	60
Sampled	0.302968260566505	60
Random	0.867377707776166	60
Sampled	0.565392689890368	60
Random	0.374013524631025	60
Sampled	0.124412803575283	60
Random	0.236502968171962	60
Sampled	0.147614150977724	60
Random	0.246421346629306	60
Sampled	0.289724450056574	60
Random	0.899739889456473	60
Sampled	0.0926183062206307	60
Random	0.860099269858396	60
Sampled	0.158245338234388	60
Random	0.640462729809486	60
Sampled	0.542385148203614	60
Random	1.41801963061972	60
Sampled	0.181769662773946	60
Random	0.954340414328909	60
Sampled	0.388954961413419	60
Random	0.84922546453318	60
Sampled	0.352415737910423	60
Random	0.779912428304273	60
Sampled	0.295621411545028	60
Random	0.684599956130663	60
Sampled	0.355013377194569	60
Random	0.381016334391705	60
Sampled	0.441300733378568	60
Random	0.671108983070922	60
Sampled	0.190967113470624	60
Random	1.11708389403263	60
Sampled	0.227466889869015	60
Random	1.04229522292574	60
Sampled	0.0657496906925554	60
Random	1.09604530529366	60
Sampled	0.217379275154906	60
Random	0.757934725450363	60
Sampled	0.329021113919838	60
Random	0.741244761052415	60
Sampled	0.321861967719968	60
Random	0.731630176206816	60
Sampled	0.222878404128424	60
Random	0.684001287278462	60
Sampled	0.168346413123346	60
Random	0.478968631056283	60
Sampled	0.196431248361823	60
Random	0.633048853931528	60
Sampled	0.100772991744412	60
Random	0.494454049571037	60
Sampled	0.369582755571986	60
Random	0.780074545587215	60
Sampled	0.671465763385744	60
Random	0.38240815134876	60
Sampled	0.522326124726779	60
Random	0.704092427235836	60
Sampled	0.395862759808529	60
Random	0.307438658361582	60
Sampled	0.481136123940798	60
Random	0.60887936967335	60
Sampled	0.0986704454426256	60
Random	0.809379329205986	60
Sampled	0.35483950750484	60
Random	0.610235022132177	60
Sampled	0.174700180993899	60
Random	0.319014794264486	60
Sampled	0.303356621081748	60
Random	0.4215805825485	60
Sampled	0.110476977464019	60
Random	0.172542571528906	60
Sampled	0.414541732072313	60
Random	1.10844605985187	60
Sampled	0.0774056010590979	60
Random	0.311749863809164	60
Sampled	0.188444312446905	60
Random	1.07509370513056	60
Sampled	0.141175201063421	60
Random	0.671032645424776	60
Sampled	0.217828038597102	60
Random	1.32290089275967	60
Sampled	0.41567085409821	60
Random	0.725051861887969	60
Sampled	0.189615736088996	60
Random	1.10782819550239	60
Sampled	0.482771081552943	60
Random	0.721105295821288	60
Sampled	0.266871250808	60
Random	1.42528289007512	60
Sampled	0.154331654504342	60
Random	0.384431655104435	60
Sampled	0.224930861854459	60
Random	0.58892737997324	60
Sampled	0.159850432213871	60
Random	0.508884695344802	60
Sampled	0.574125855764511	60
Random	0.598539003065371	60
Sampled	0.177014608260088	60
Random	0.650562042388063	60
Sampled	0.330209946267362	60
Random	0.206308138058987	60
Sampled	0.247372032043395	60
Random	0.386227313881818	60
Sampled	0.274161620957343	60
Random	0.872095338180598	60
Sampled	0.451621420664709	60
Random	0.812445023427483	60
Sampled	0.191947591533296	60
Random	0.374599728031178	60
Sampled	0.131583455949817	60
Random	0.441651911448443	60
Sampled	0.128732607214316	60
Random	0.507543673699093	60
Sampled	0.122884577827801	60
Random	0.898417530930835	60
Sampled	0.263326671870087	60
Random	1.20119268673809	60
Sampled	0.17509740873677	60
Random	1.02195454004702	60
Sampled	0.179590768063003	60
Random	0.957215566084796	60
Sampled	0.407308150150757	60
Random	0.407251603899951	60
Sampled	0.275288224892735	60
Random	0.378903000856588	60
Sampled	0.219348939515339	60
Random	0.594484133967183	60
Sampled	0.208748491513746	60
Random	0.816748258403063	60
Sampled	0.265263734630496	60
Random	0.734077108753335	60
Sampled	0.127811056368339	60
Random	1.06187053869734	60
Sampled	0.21402666989512	60
Random	0.523965534662552	60
Sampled	0.305140500782112	60
Random	0.486370077989008	60
Sampled	0.216898939527312	60
Random	0.990515913453867	60
Sampled	0.232259051191857	60
Random	0.582618659207498	60
Sampled	0.258145206342752	60
Random	0.597115673237737	60
Sampled	0.26791914111676	60
Random	0.713783800132698	60
Sampled	0.357564413214792	60
Random	0.41309711177173	60
Sampled	0.168574794688626	60
Random	0.923673236680729	60
Sampled	0.383866675811299	60
Random	1.3457725914826	60
Sampled	0.349952168180335	60
Random	0.532087922285933	60
Sampled	0.148153749318695	60
Random	0.208022807062569	60
Sampled	0.29006470677134	60
Random	0.987402325205729	60
Sampled	0.162281192065606	60
Random	0.587823162150968	60
Sampled	0.138633058146344	60
Random	1.16070186657781	60
Sampled	0.379011094765115	60
Random	0.537145532498283	60
Sampled	0.0953373291176147	60
Random	0.421854210196071	60
Sampled	0.170089639574466	60
Random	0.458779691477839	60
Sampled	0.16347643341509	60
Random	0.84259915613282	60
Sampled	0.175447883529259	60
Random	0.59582006349694	60
Sampled	0.423935874075162	60
Random	0.767069150003247	60
Sampled	0.221147857806109	60
Random	0.726135077043298	60
Sampled	0.389244498630257	60
Random	1.13459621255602	60
Sampled	0.279264456063659	60
Random	0.76474298386156	60
Sampled	0.648140435043209	60
Random	0.851572683053565	60
Sampled	0.396101469716865	60
Random	0.52975441390446	60
Sampled	0.088143846235787	60
Random	0.398526860230532	60
Sampled	0.331566728159104	60
Random	1.48927952052265	60
Sampled	0.225845987169007	60
Random	0.85604631032506	60
Sampled	0.114173415521525	60
Random	0.503442062873319	60
Sampled	0.0777883564855769	60
Random	0.511294759415287	60
Sampled	0.167207102005807	60
Random	0.299467431186838	60
Sampled	0.414561332924508	60
Random	0.452337132665082	60
Sampled	0.117810951042278	60
Random	1.01769188488471	60
Sampled	0.519345594888619	60
Random	0.893657218879856	60
Sampled	0.395493952702009	60
Random	0.923557000986026	60
Sampled	0.104528906269818	60
Random	1.01274449664506	60
Sampled	0.164246392591516	60
Random	0.944865713770681	60
Sampled	0.311933341411212	60
Random	1.04390016206818	60
Sampled	0.173418602534124	60
Random	0.962669081956913	60
Sampled	0.262902104552098	60
Random	0.432368098602116	60
Sampled	0.113795351033846	60
Random	1.09409010827686	60
Sampled	0.157548214792265	60
Random	1.11228604405888	60
Sampled	0.196691438507712	60
Random	0.521079847493308	60
Sampled	0.170401823505691	60
Random	0.770132736397279	60
Sampled	0.298656283683155	60
Random	1.00503785668743	60
Sampled	0.0956640700703604	60
Random	0.544087504175904	60
Sampled	0.528675376059231	60
Random	0.650212098625463	60
Sampled	0.243940604201036	60
Random	0.907464987137017	60
Sampled	0.19615872678872	60
Random	0.850353470447562	60
Sampled	0.269841488474599	60
Random	0.328014554503989	60
Sampled	0.274884509434193	60
Random	0.827024953824385	60
Sampled	0.348994141522526	60
Random	0.692256465958306	60
Sampled	0.194363609358277	60
Random	0.830720182108152	60
Sampled	0.252191223565768	60
Random	0.645450755611527	60
Sampled	0.221190751017536	60
Random	0.646646531277275	60
Sampled	0.208668361956711	60
Random	0.446862931452024	60
Sampled	0.229732985125557	60
Random	1.11771247516765	60
Sampled	0.151801692409165	60
Random	0.556994495325789	60
Sampled	0.221825999038899	60
Random	0.609078793690366	60
Sampled	0.138963898514612	60
Random	0.406824335784586	60
Sampled	0.216622206798287	60
Random	0.61778581168849	60
Sampled	0.214721243450775	60
Random	0.535300447687415	60
Sampled	0.383572455123977	60
Random	0.332336890769219	60
Sampled	0.221737598772095	60
Random	0.46537578155889	60
Sampled	0.234536915553205	60
Random	0.907852267191905	60
Sampled	0.124845356871028	60
Random	0.60456753960634	60
Sampled	0.36048024124444	60
Random	0.937969114412685	60
Sampled	0.150959109267871	60
Random	0.593613002200395	60
Sampled	0.57692326510575	60
Random	0.664510614778693	60
Sampled	0.160888748123937	60
Random	1.11650609571435	60
Sampled	0.220161901388966	60
Random	0.907055094100166	60
Sampled	0.272761233279521	60
Random	0.59838777237936	60
Sampled	0.0975933088114641	60
Random	1.20875324407889	60
Sampled	0.358957263077978	60
Random	1.30149279400346	60
Sampled	0.166369278962772	60
Random	1.11898574995678	60
Sampled	0.4430401661978	60
Random	0.828111053911727	60
Sampled	0.299575514377881	60
Random	0.558358804195215	60
Sampled	0.1760912761965	60
Random	0.644754939522908	60
Sampled	0.592193286125279	60
Random	1.33533877200745	60
Sampled	0.420465692744785	60
Random	0.662036506138734	60
Sampled	0.203597892131631	60
Random	0.665235212566771	60
Sampled	0.0818608643188677	60
Random	0.590421283232785	60
Sampled	0.166555124947035	60
Random	1.1140129266337	60
Sampled	0.0907037205334653	60
Random	0.183566159318813	60
Sampled	0.0867793237601445	60
Random	1.22058513927425	60
Sampled	0.155351509445872	60
Random	0.593156480387524	60
Sampled	0.0957000409455232	60
Random	0.793560847279794	60
Sampled	0.309949689164986	60
Random	0.515722057337405	60
Sampled	0.44192515969642	60
Random	0.482313113555604	60
Sampled	0.145964962082963	60
Random	0.932821273336766	60
Sampled	0.149170716143003	60
Random	0.438848531570442	60
Sampled	0.18725006929727	60
Random	0.299705457549913	60
Sampled	0.171398632252537	60
Random	0.830923383529189	60
Sampled	0.251886973166158	60
Random	1.00480280477581	60
Sampled	0.23650965947524	60
Random	0.587809690120058	60
Sampled	0.451660097843482	60
Random	0.796371043792071	60
Sampled	0.545509141903831	60
Random	0.735518001746426	60
Sampled	0.223642210324521	60
Random	0.881986618285409	60
Sampled	0.126156319899015	60
Random	0.585891782001336	60
Sampled	0.168365247037946	60
Random	0.718619575424748	60
Sampled	0.266177105933218	60
Random	1.29190947108608	60
Sampled	0.163680358661645	60
Random	0.922353012662178	60
Sampled	0.285289863408729	60
Random	0.723319855088076	60
Sampled	0.163190598213359	60
Random	0.57120457917175	60
Sampled	0.469500621691702	60
Random	0.303020601880113	60
Sampled	0.189162782999237	60
Random	0.731210822239343	60
Sampled	0.172368241832403	60
Random	0.36970742587532	60
Sampled	0.222565300468321	60
Random	0.673371551715878	60
Sampled	0.36812180818977	60
Random	0.66593269848585	60
Sampled	0.211535059565787	60
Random	0.448608735301053	60
Sampled	0.263911888674034	60
Random	0.545784405777951	60
Sampled	0.14181216325045	60
Random	1.21469284264508	60
Sampled	0.178507879288308	60
Random	0.778321050305996	60
Sampled	0.210458619507165	60
Random	1.02286485811213	60
Sampled	0.138730560805586	60
Random	0.668600486245014	60
Sampled	0.191245519646184	60
Random	0.3772784159975	60
Sampled	0.32634939242472	60
Random	0.544019630324576	60
Sampled	0.190841458581752	60
Random	1.11284043623763	60
Sampled	0.189122044645341	60
Random	1.03275304569293	60
Sampled	0.122839896574655	60
Random	0.453002638130183	60
Sampled	0.0618557816795595	60
Random	0.170182101153439	60
Sampled	0.380619258373588	60
Random	0.973175727230723	60
Sampled	0.422352350805816	60
Random	0.607792032848867	60
Sampled	0.435767712540208	60
Random	1.04394856835499	60
Sampled	0.151758707417692	60
Random	0.580612770979276	60
Sampled	0.268248844038581	60
Random	0.656030492457606	60
Sampled	0.174200465054258	60
Random	1.13316973537201	60
Sampled	0.294232125163185	60
Random	0.760185862194532	60
Sampled	0.21164037134018	60
Random	0.283824116909054	60
Sampled	0.271830739583882	60
Random	0.8484262994125	60
Sampled	0.126593306176013	60
Random	0.50306539724825	60
Sampled	0.402889362453074	60
Random	1.17985535689778	60
Sampled	0.195039698338957	60
Random	1.15167850227894	60
Sampled	0.156012003233911	60
Random	0.942548346141262	60
Sampled	0.233874278926927	60
Random	0.59730714616703	60
Sampled	0.376433526986277	60
Random	0.487522300706755	60
Sampled	0.129927625873838	60
Random	1.20899034328973	60
Sampled	0.231508527915358	60
Random	0.521124754671775	60
Sampled	0.213619264012988	60
Random	1.33988421970276	60
Sampled	0.42478829758202	60
Random	0.60775942010595	60
Sampled	0.167048562980161	60
Random	0.439536550157204	60
Sampled	0.172919922496998	60
Random	0.705282492338321	60
Sampled	0.171219055445693	60
Random	0.600992246063569	60
Sampled	0.133216453354196	60
Random	0.595576114340763	60
Sampled	0.459515497118881	60
Random	0.404769627562783	60
Sampled	0.237568181496984	60
Random	0.922581091640138	60
Sampled	0.380197879293547	60
Random	0.611711997426611	60
Sampled	0.216031147970024	60
Random	0.726320352609134	60
Sampled	0.325947246983186	60
Random	0.525108061160756	60
Sampled	0.153544005015767	60
Random	0.51688901799335	60
Sampled	0.124262764608913	60
Random	0.839094275712004	60
Sampled	0.148307251934245	60
Random	0.575577223807453	60
Sampled	0.175428114772352	60
Random	0.395845946347568	60
Sampled	0.347200852579486	60
Random	1.14345785152605	60
Sampled	0.229652504425891	60
Random	0.417775235651168	60
Sampled	0.571409737506143	60
Random	0.371868967960175	60
Sampled	0.615447598354522	60
Random	0.510312134893719	60
Sampled	0.0847135567760938	60
Random	0.53185678536592	60
Sampled	0.150112765570187	60
Random	0.822018156046294	60
Sampled	0.232312700818335	60
Random	0.739729665587745	60
Sampled	0.127760482276272	60
Random	0.622163416031891	60
Sampled	0.18274024866059	60
Random	0.998733038540044	60
Sampled	0.355965824637511	60
Random	1.01963037080945	60
Sampled	0.311810901380755	60
Random	0.444544056695103	60
Sampled	0.156189255669725	60
Random	0.901217827350874	60
Sampled	0.309867089253621	60
Random	0.91343422281399	60
Sampled	0.161725994246661	60
Random	0.709419130027225	60
Sampled	0.385486569140916	60
Random	0.632499515048582	60
Sampled	0.426743805724058	60
Random	1.01529254230419	60
Sampled	0.199790682703057	60
Random	1.11668757688625	60
Sampled	0.304638226166848	60
Random	0.416585762928655	60
Sampled	0.392993960694204	60
Random	0.602707172212531	60
Sampled	0.374040283433608	60
Random	1.21406601565281	60
Sampled	0.199186410982068	60
Random	0.845850462667819	60
Sampled	0.181621752371269	60
Random	0.916771956777377	60
Sampled	0.226682999935381	60
Random	0.421582695843974	60
Sampled	0.212369630575616	60
Random	0.610492821440799	60
Sampled	0.142299204536473	60
Random	0.662018620116894	60
Sampled	0.0963054155329237	60
Random	0.680860985672734	60
Sampled	0.317601085676638	60
Random	0.43886693520225	60
Sampled	0.39457231123476	60
Random	1.11385466931702	60
Sampled	0.134339246133374	60
Random	0.462048411577	60
Sampled	0.157598786858053	60
Random	0.42665860669223	60
Sampled	0.360042639096066	60
Random	0.458842223504845	60
Sampled	0.462778644469882	60
Random	0.268629104234461	60
Sampled	0.215122975092776	60
Random	1.05699835727869	60
Sampled	0.109650577372207	60
Random	0.429023954428714	60
Sampled	0.185536041571084	60
Random	0.583756154753822	60
Sampled	0.436317984710203	60
Random	0.541753094441141	60
Sampled	0.42751977954309	60
Random	0.446591979497551	60
Sampled	0.200391676897418	60
Random	0.805651262788213	60
Sampled	0.402769651978979	60
Random	0.184342845078282	60
Sampled	0.312334026025621	60
Random	0.622503483714924	60
Sampled	0.271084195973126	60
Random	0.896120901145703	60
Sampled	0.180715375526925	60
Random	0.417074724549859	60
Sampled	0.225421549331629	60
Random	0.728819270825026	60
Sampled	0.185085637926657	60
Random	0.939287458615427	60
Sampled	0.231877415669621	60
Random	1.20743668932896	60
Sampled	0.556361403428855	60
Random	0.611571352029761	60
Sampled	0.150780960478823	60
Random	0.457652443569653	60
Sampled	0.493786432076676	60
Random	0.896111299992566	60
Sampled	0.220852956613506	60
Random	0.845164578764475	60
Sampled	0.245432306784105	60
Random	0.427954486866932	60
Sampled	0.0955002643663724	60
Random	0.455072320979221	60
Sampled	0.247811078986972	60
Random	0.425015783420694	60
Sampled	0.283174222442664	60
Random	1.25720839212585	60
Sampled	0.381208807801172	60
Random	1.11469314601555	60
Sampled	0.12700560616254	60
Random	0.315655129503608	60
Sampled	0.321960070417669	60
Random	0.349412889756443	60
Sampled	0.321492715146138	60
Random	0.454011881395437	60
Sampled	0.19241818569051	60
Random	0.497884167630888	60
Sampled	0.220312181641488	60
Random	0.576945510449694	60
Sampled	0.529885126795612	60
Random	0.566239670693168	60
Sampled	0.516921829462329	60
Random	0.700576296249252	60
Sampled	0.174023425788771	60
Random	0.532536613742953	60
Sampled	0.61785925096318	60
Random	0.292157587705123	60
Sampled	0.127909369453502	60
Random	1.33686240004406	60
Sampled	0.24039084052812	60
Random	0.267185757839712	60
Sampled	0.631922764420087	60
Random	0.465083743024756	60
Sampled	0.220181189006259	60
Random	0.818456402465853	60
Sampled	0.126679648893712	60
Random	0.96998746561907	60
Sampled	0.258657692426345	60
Random	0.171701600663946	60
Sampled	0.565077653598923	60
Random	0.786910666827886	60
Sampled	0.185771733032413	60
Random	0.325624327027783	60
Sampled	0.149649624575826	60
Random	1.03398484305391	60
Sampled	0.132446671201367	60
Random	0.45075699385014	60
Sampled	0.129266689961573	60
Random	1.39344537516598	60
Sampled	0.443318673895363	60
Random	0.476462728961617	60
Sampled	0.302841664053354	60
Random	0.877796938010398	60
Sampled	0.108214356990939	60
Random	1.11830718830376	60
Sampled	0.19118380040237	60
Random	1.12475076677526	60
Sampled	0.1234794754269	60
Random	1.33921869019457	60
Sampled	0.18876509353233	60
Random	1.17967105751224	60
Sampled	0.191432264709089	60
Random	0.322118919414916	60
Sampled	0.0622233351554893	60
Random	0.182182117261631	60
Sampled	0.353999629963975	60
Random	0.45784419779725	60
Sampled	0.550937694641404	60
Random	0.22064057098245	60
Sampled	0.303782990681426	60
Random	1.0236278996738	60
Sampled	0.23680957760482	60
Random	0.263152815930644	60
Sampled	0.245611555159989	60
Random	1.13727890391207	60
Sampled	0.175646352140477	60
Random	0.416929030154455	60
Sampled	0.123151091720095	60
Random	0.146363016300856	60
Sampled	0.221279182918516	60
Random	0.806834071576092	60
Sampled	0.163883967899438	60
Random	0.389828486539241	60
Sampled	0.113068181319799	60
Random	0.618833912660284	60
Sampled	0.318275801495075	60
Random	0.903700906291013	60
Sampled	0.141863408364159	60
Random	0.9845998180792	60
Sampled	0.17490596152886	60
Random	1.3750735885989	60
Sampled	0.114833743735771	60
Random	0.69486017401973	60
Sampled	0.110404939985041	60
Random	0.396136276074854	60
Sampled	0.261123360764176	60
Random	0.344663563173676	60
Sampled	0.179676588128441	60
Random	0.783249677726995	60
Sampled	0.238661584968235	60
Random	0.550793879332499	60
Sampled	0.289963486214065	60
Random	0.984886552053461	60
Sampled	0.226374210574812	60
Random	1.07572698183909	60
Sampled	0.216731310075176	60
Random	0.868895755018768	60
Sampled	0.131400105674944	60
Random	0.851030798339043	60
Sampled	0.165583112661811	60
Random	0.650925173048209	60
Sampled	0.473510661335377	60
Random	0.232739535581479	60
Sampled	0.332716206461089	60
Random	0.317837697326158	60
Sampled	0.287301742206566	60
Random	0.922172486895305	60
Sampled	0.19268879140088	60
Random	0.833404375586795	60
Sampled	0.348419061622003	60
Random	1.36062701996844	60
Sampled	0.122025858843242	60
Random	0.493333101246231	60
Sampled	0.18327873136619	60
Random	1.18085562199011	60
Sampled	0.187030667776091	60
Random	0.211584839625459	60
Sampled	0.175358570397465	60
Random	0.872793343508508	60
Sampled	0.47531660281944	60
Random	0.551852979243124	60
Sampled	0.14975852091317	60
Random	0.267528523980969	60
Sampled	0.138395119022256	60
Random	0.383559374743249	60
Sampled	0.202010787557133	60
Random	0.884341469336031	60
Sampled	0.0855153492704782	60
Random	0.689981241921891	60
Sampled	0.384348847156195	60
Random	0.417243278694544	60
Sampled	0.246685756983798	60
Random	0.274068895560075	60
Sampled	0.171474067645335	60
Random	1.02807397593462	60
Sampled	0.113544062743834	60
Random	1.26748980000118	60
Sampled	0.214786803836001	60
Random	0.903966869545404	60
Sampled	0.195030405252828	60
Random	0.529766620907215	60
Sampled	0.220938413413925	60
Random	0.850858267037451	60
Sampled	0.144759719677211	60
Random	1.0152080193984	60
Sampled	0.124792949869045	60
Random	0.961841077520112	60
Sampled	0.276160481445535	60
Random	0.390380069888992	60
Sampled	0.260561283897963	60
Random	1.07444221319341	60
Sampled	0.338180425549034	60
Random	0.78016853184731	60
Sampled	0.390166759679111	60
Random	1.27511907684466	60
Sampled	0.190551361560146	60
Random	0.311517459543782	60
Sampled	0.180383176203028	60
Random	0.462699737011848	60
Sampled	0.237662693823884	60
Random	0.547010920714369	60
Sampled	0.147227309293302	60
Random	0.667411309039543	60
Sampled	0.228360131512903	60
Random	0.710692834412737	60
Sampled	0.360658388760003	60
Random	0.800861951914368	60
Sampled	0.632152351845873	60
Random	0.220782396886007	60
Sampled	0.353163547133005	60
Random	0.58708763131247	60
Sampled	0.127647082776306	60
Random	0.246620592167154	60
Sampled	0.162778087844286	60
Random	0.823578253061201	60
Sampled	0.188334779883391	60
Random	0.90197102376297	60
Sampled	0.197954247309402	60
Random	0.543421637758011	60
Sampled	0.185605546995511	60
Random	0.263534202417949	60
Sampled	0.12281594249484	60
Random	0.384246651861496	60
Sampled	0.524978636962494	60
Random	1.30249356256935	60
Sampled	0.198243763041099	60
Random	1.23376884827627	60
Sampled	0.310006163995782	60
Random	1.00839269985064	60
Sampled	0.51157388881685	60
Random	1.0634305040997	60
Sampled	0.15247493667302	60
Random	0.806948836203913	60
Sampled	0.514648596875686	60
Random	0.463664598393874	60
Sampled	0.535379580239468	60
Random	0.431503604552187	60
Sampled	0.169357129707148	60
Random	0.369477845361634	60
Sampled	0.520731438816995	60
Random	0.549837367368183	60
Sampled	0.347097943194017	60
Random	0.81952199244109	60
Sampled	0.192652349424685	60
Random	0.554880452974455	60
Sampled	0.361004042810844	60
Random	0.540006314520496	60
Sampled	0.234498125451626	60
Random	0.626733911452963	60
Sampled	0.188080156248191	60
Random	0.990837143264525	60
Sampled	0.103302217169986	60
Random	0.508493607905114	60
Sampled	0.105809441952049	60
Random	1.06052020224799	60
Sampled	0.593552721422881	60
Random	0.611999585589792	60
Sampled	0.230687011846945	60
Random	1.15891567214167	60
Sampled	0.365599686839004	60
Random	0.540446234619015	60
Sampled	0.220369438143733	60
Random	1.10680061967442	60
Sampled	0.400965726115791	60
Random	0.882502395790302	60
Sampled	0.380432806117498	60
Random	0.591599461810375	60
Sampled	0.228144552891339	60
Random	1.0293137843963	60
Sampled	0.468824845512795	60
Random	0.66228206728632	60
Sampled	0.194017612440053	60
Random	0.924584929939348	60
Sampled	0.193058500694852	60
Random	0.629322855126219	60
Sampled	0.201285568955544	60
Random	1.46326788229438	60
Sampled	0.252695342492902	60
Random	1.03997902201954	60
Sampled	0.233102995351646	60
Random	1.12722031733384	60
Sampled	0.204068974009582	60
Random	0.880648236365165	60
Sampled	0.182371595041896	60
Random	0.548250193139813	60
Sampled	0.146900651414478	60
Random	0.683352160305765	60
Sampled	0.195374428816336	60
Random	0.696608417583823	60
Sampled	0.23165682601787	60
Random	1.23933653241563	60
Sampled	0.129492150893932	60
Random	0.582281581990746	60
Sampled	0.245116995161652	60
Random	0.34116195122022	60
Sampled	0.456546301771114	60
Random	0.733851403562143	60
Sampled	0.377294627604251	60
Random	0.978440411976953	60
Sampled	0.288177375405723	60
Random	0.837075286958345	60
Sampled	0.173073602275467	60
Random	0.239825820975054	60
Sampled	0.104027433521631	60
Random	0.593854008902945	60
Sampled	0.208207338054434	60
Random	1.02257948747306	60
Sampled	0.274318233927567	60
Random	1.03400837089136	60
Sampled	0.210250451604835	60
Random	0.650012083489547	60
Sampled	0.247991372874265	60
Random	0.948341399079844	60
Sampled	0.266464587604594	60
Random	0.577338523389112	60
Sampled	0.0991465355077714	60
Random	0.28064024174212	60
Sampled	0.286914368561417	60
Random	0.564925165461076	60
Sampled	0.139866656882033	60
Random	0.558547680338924	60
Sampled	0.40753800895964	60
Random	0.563445730886131	60
Sampled	0.179383734760139	60
Random	0.67059796282297	60
Sampled	0.155491997944168	60
Random	1.11163901397706	60
Sampled	0.135444750465434	60
Random	0.816561458795722	60
Sampled	0.218978023314882	60
Random	0.457273675747385	60
Sampled	0.264061196071636	60
Random	0.709039545013836	60
Sampled	0.159962695288972	60
Random	0.76536951467175	60
Sampled	0.25032224798424	60
Random	0.969510750389566	60
Sampled	0.200559700160206	60
Random	0.785497593118278	60
Sampled	0.106569792942606	60
Random	0.639062188589871	60
Sampled	0.142911865022676	60
Random	0.274295840771262	60
Sampled	0.428594872164814	60
Random	0.711558684823095	60
Sampled	0.417938445446188	60
Random	1.00858784343301	60
Sampled	0.157229151570242	60
Random	1.27294017461946	60
Sampled	0.230064012738813	60
Random	1.29219612616813	60
Sampled	0.180674396805388	60
Random	0.477755801911699	60
Sampled	0.18673395395949	60
Random	0.415981487524179	60
Sampled	0.55921192460852	60
Random	0.26023698080244	60
Sampled	0.386063396550359	60
Random	0.766063856404084	60
Sampled	0.15336469557391	60
Random	1.15179319996796	60
Sampled	0.206516723318674	60
Random	0.35105754964288	60
Sampled	0.577479884398788	60
Random	0.596938682440401	60
Sampled	0.216630421195544	60
Random	0.583473268910485	60
Sampled	0.279510713218579	60
Random	0.554342081937821	60
Sampled	0.179555906215087	60
Random	1.10192495959067	60
Sampled	0.410262968479435	60
Random	0.513087372467331	60
Sampled	0.207629682276698	60
Random	0.950065558917172	60
Sampled	0.208784550210683	60
Random	0.671883210713485	60
Sampled	0.359210943776279	60
Random	0.44074691311176	60
Sampled	0.214634214536958	60
Random	0.552999912005069	60
Sampled	0.1844630095282	60
Random	1.08721218043715	60
Sampled	0.144669475417915	60
Random	0.429207896945042	60
Sampled	0.189648721642429	60
Random	0.327071200408877	60
Sampled	0.495003894937802	60
Random	0.426606349765348	60
Sampled	0.115239173293337	60
Random	0.883399026241797	60
Sampled	0.263976341256262	60
Random	0.322954704105755	60
Sampled	0.212789577449354	60
Random	0.455201539425184	60
Sampled	0.245205532809402	60
Random	0.218501191275963	60
Sampled	0.108903895605696	60
Random	0.152142038846525	60
Sampled	0.14493368886704	60
Random	0.869259481268585	60
Sampled	0.129738942852075	60
Random	0.750021817917354	60
Sampled	0.489565825670578	60
Random	1.14671504401086	60
Sampled	0.306888268000868	60
Random	0.472980547836358	60
Sampled	0.204172222578929	60
Random	1.01877438433571	60
Sampled	0.12974502361565	60
Random	0.527508112547362	60
Sampled	0.150823063663022	60
Random	1.35355246327803	60
Sampled	0.156125613953942	60
Random	0.190394673093146	60
Sampled	0.480267705738426	60
Random	0.846572616384526	60
Sampled	0.23268383633866	60
Random	0.794011314107349	60
Sampled	0.490045574854348	60
Random	0.938839966291511	60
Sampled	0.238024755818719	60
Random	1.13217652614709	60
Sampled	0.108626947271117	60
Random	0.687407570093445	60
Sampled	0.183381491367504	60
Random	0.498963852131026	60
Sampled	0.158085640066763	60
Random	1.23124555992453	60
Sampled	0.174245586249052	60
Random	0.409256213043334	60
Sampled	0.201870460219194	60
Random	0.842463632587766	60
Sampled	0.149548651379555	60
Random	0.718912741809877	60
Sampled	0.165926544958047	60
Random	0.459372285401533	60
Sampled	0.0896412778927635	60
Random	0.915548481788361	60
Sampled	0.385693150560544	60
Random	0.602070057502448	60
Sampled	0.135212183799943	60
Random	0.651647953469495	60
Sampled	0.133252955325189	60
Random	0.68363014965919	60
Sampled	0.176137764115988	60
Random	1.27753520417278	60
Sampled	0.202140574659737	60
Random	0.489659779412876	60
Sampled	0.233052529123155	60
Random	0.615544906948305	60
Sampled	0.387310388647508	60
Random	0.785488277890817	60
Sampled	0.165124352083919	60
Random	0.294495661884494	60
Sampled	0.20811470702247	60
Random	0.955373642243099	60
Sampled	0.30404635453	60
Random	0.804152391903083	60
Sampled	0.190807198802341	60
Random	1.19981768587772	60
Sampled	0.269582843019488	60
Random	0.899059653928628	60
Sampled	0.301180279996149	60
Random	0.630364793913418	60
Sampled	0.254515591855831	60
Random	1.00338001839565	60
Sampled	0.214343777018691	60
Random	0.748438487840462	60
Sampled	0.169885003746151	60
Random	0.696357278022805	60
Sampled	0.458930768362758	60
Random	0.63378913487612	60
Sampled	0.133396813986237	60
Random	0.218285705147216	60
Sampled	0.200823082970827	60
Random	1.2046706755262	60
Sampled	0.173065837576987	60
Random	0.30375700888069	60
Sampled	0.221323758177246	60
Random	0.645777185306797	60
Sampled	0.2312379900402	60
Random	0.915506453536133	60
Sampled	0.304439414648421	60
Random	0.917877901536192	60
Sampled	0.22083626515592	60
Random	0.523985353563614	60
Sampled	0.409967522300445	60
Random	0.651947892510943	60
Sampled	0.385261224354165	60
Random	0.6611876271553	60
Sampled	0.13641437391666	60
Random	0.623373782162834	60
Sampled	0.153108129343782	60
Random	1.36498922742937	60
Sampled	0.120843961466056	60
Random	0.779702565505251	60
Sampled	0.198994441369377	60
Random	0.579916850004489	60
Sampled	0.18002093656412	60
Random	0.799534356570936	60
Sampled	0.380176033393536	60
Random	0.758870777620217	60
Sampled	0.258456952589786	60
Random	0.870682510029545	60
Sampled	0.255335673390555	60
Random	0.735278376291111	60
Sampled	0.199773740900282	60
Random	0.90240973204053	60
Sampled	0.188005263442805	60
Random	0.521609676904887	60
Sampled	0.497053405367839	60
Random	1.33993665599098	60
Sampled	0.143672983630277	60
Random	1.14951380005012	60
Sampled	0.293466792922781	60
Random	0.558063335420161	60
Sampled	0.19409006631555	60
Random	0.912185061849406	60
Sampled	0.438967282476525	60
Random	0.801687089063863	60
Sampled	0.168396924031307	60
Random	0.184957344894715	60
Sampled	0.179112161338475	60
Random	0.824103001684378	60
Sampled	0.179683826976722	60
Random	0.964355976172453	60
Sampled	0.53542275989272	60
Random	0.53352185295246	60
Sampled	0.174130951726274	60
Random	0.281120319168022	60
Sampled	0.255205918723158	60
Random	0.679195115231883	60
Sampled	0.198933992193745	60
Random	0.665737294446426	60
Sampled	0.0921251254454418	60
Random	0.806289491900296	60
Sampled	0.229780231406339	60
Random	0.506332131200166	60
Sampled	0.272246743158052	60
Random	0.744441094228948	60
Sampled	0.124370492684248	60
Random	0.369647638292074	60
Sampled	0.111334889324514	60
Random	1.25278698242915	60
Sampled	0.377465029466166	60
Random	0.8042721796873	60
Sampled	0.220163937288681	60
Random	0.467943556907769	60
Sampled	0.098113406998509	60
Random	0.790106443230004	60
Sampled	0.424510074258824	60
Random	0.699923578841571	60
Sampled	0.184190381941516	60
Random	1.24825181333521	60
Sampled	0.162302702790919	60
Random	1.17082204627984	60
Sampled	0.159725558358815	60
Random	0.573074161190095	60
Sampled	0.426243209018793	60
Random	0.829433925536044	60
Sampled	0.587324047857993	60
Random	0.534629336196262	60
Sampled	0.443666834823598	60
Random	0.39602314307702	60
Sampled	0.20122610990773	60
Random	0.803482020746447	60
Sampled	0.168315058721536	60
Random	0.622239918981203	60
Sampled	0.211842138712636	60
Random	0.781175989157116	60
Sampled	0.509535982172255	60
Random	0.335108386912677	60
Sampled	0.300078098930956	60
Random	0.518079782216744	60
Sampled	0.224387326135444	60
Random	0.876247926471179	60
Sampled	0.183173306656183	60
Random	0.375735509919232	60
Sampled	0.157914460337703	60
Random	0.430871066759257	60
Sampled	0.336431406594094	60
Random	0.45287814222379	60
Sampled	0.363165789659719	60
Random	0.736501448893336	60
Sampled	0.175531877562969	60
Random	0.94168183516269	60
Sampled	0.360700483450106	60
Random	0.315652804531777	60
Sampled	0.208224485726155	60
Random	0.294807485311456	60
Sampled	0.168022721955389	60
Random	1.04118095307078	60
Sampled	0.294374490427163	60
Random	0.579744840600229	60
Sampled	0.518827035172096	60
Random	1.3266812390204	60
Sampled	0.14475415294035	60
Random	0.576958700289673	60
Sampled	0.226956155239766	60
Random	0.938827293576111	60
Sampled	0.101110419490245	60
Random	0.725497636986287	60
Sampled	0.213511929234813	60
Random	0.281434242938193	60
Sampled	0.302541790050752	60
Random	0.766842299319768	60
Sampled	0.394111675649319	60
Random	1.07051788342756	60
Sampled	0.159129298727208	60
Random	0.728566951476917	60
Sampled	0.172928623534518	60
Random	0.860000840599782	60
Sampled	0.453828053720575	60
Random	0.57690107775993	60
Sampled	0.189443529248969	60
Random	0.546620268297966	60
Sampled	0.433585118278451	60
Random	1.05110346928952	60
Sampled	0.133641333727534	60
Random	0.843746803159781	60
Sampled	0.174201688006704	60
Random	1.34615727453617	60
Sampled	0.161000207554317	60
Random	1.11646895349342	60
Sampled	0.152391539336732	60
Random	0.918176631339601	60
Sampled	0.227574998414427	60
Random	1.13228757313234	60
Sampled	0.231081666781974	60
Random	0.971777083391665	60
Sampled	0.32955049892594	60
Random	1.49976052063311	60
Sampled	0.344897966290627	60
Random	0.354154250988337	60
Sampled	0.360079831581888	60
Random	0.57527788437108	60
Sampled	0.411628387859853	60
Random	0.26336260466368	60
Sampled	0.23014318122536	60
Random	0.891743103690505	60
Sampled	0.48861728755371	60
Random	0.89652553714893	60
Sampled	0.144182752404503	60
Random	0.708235010169221	60
Sampled	0.161992789184367	60
Random	1.10519207001775	60
Sampled	0.228818796733426	60
Random	0.793678921258747	60
Sampled	0.164265881216803	60
Random	0.293349119864655	60
Sampled	0.262833598247201	60
Random	0.775537162727139	60
Sampled	0.407259490747896	60
Random	0.76347950946578	60
Sampled	0.106319588555272	60
Random	0.845748542875516	60
Sampled	0.194612221457855	60
Random	0.367712100715788	60
Sampled	0.198036458129949	60
Random	0.756641308054661	60
Sampled	0.157224139197748	60
Random	0.377241206284225	60
Sampled	0.378452045539763	60
Random	0.546204111272301	60
Sampled	0.424730895856978	60
Random	1.07968187317336	60
Sampled	0.204698877181171	60
Random	0.598683917470268	60
Sampled	0.213349526988533	60
Random	0.761012437360373	60
Sampled	0.157620293320199	60
Random	1.42045612197599	60
Sampled	0.146891362514984	60
Random	0.867164087622275	60
Sampled	0.326318509215515	60
Random	0.359670195932715	60
Sampled	0.113111734052052	60
Random	0.261102743744134	60
Sampled	0.193596554293849	60
Random	0.272223900671065	60
Sampled	0.190345381490974	60
Random	0.878049232751148	60
Sampled	0.197007620956789	60
Random	0.733060715334251	60
Sampled	0.119990715899301	60
Random	0.443503180562179	60
Sampled	0.119895396618375	60
Random	0.842385628879809	60
Sampled	0.224320340625931	60
Random	0.645611964861307	60
Sampled	0.231705431609012	60
Random	0.696197602258366	60
Sampled	0.150687077384065	60
Random	0.776517561500867	60
Sampled	0.106465481193741	60
Random	0.523126178754198	60
Sampled	0.497931666058368	60
Random	1.31979241667508	60
Sampled	0.300424573653007	60
Random	0.604762189715574	60
Sampled	0.490026298793693	60
Random	1.20257552733778	60
Sampled	0.277525727730189	60
Random	0.439721057110283	60
Sampled	0.201408937630206	60
Random	1.4057847846166	60
Sampled	0.30344280887311	60
Random	0.553607625973356	60
Sampled	0.628567644437723	60
Random	1.06945820121732	60
Sampled	0.523643826630685	60
Random	0.727478726416923	60
Sampled	0.118481289909471	60
Random	1.10225998399732	60
Sampled	0.373134961019038	60
Random	1.08525582329942	60
Sampled	0.21267772090966	60
Random	0.663597828386453	60
Sampled	0.144456511121138	60
Random	0.237915731665275	60
Sampled	0.270953526911712	60
Random	0.351992272803062	60
Sampled	0.173463976024478	60
Random	0.337743981695005	60
Sampled	0.469707857705609	60
Random	0.597174289295617	60
Sampled	0.296758626121851	60
Random	0.232058266879845	60
Sampled	0.123646138530752	60
Random	1.17209826521399	60
Sampled	0.235643501452981	60
Random	1.05740260770802	60
Sampled	0.331258718696732	60
Random	0.612123676021772	60
Sampled	0.317349293216369	60
Random	1.2192751343706	60
Sampled	0.318450995849266	60
Random	0.32094720912894	60
Sampled	0.193898327293904	60
Random	0.956174040048341	60
Sampled	0.109904317041203	60
Random	0.846930506763744	60
Sampled	0.174887811394833	60
Random	0.608727442295269	60
Sampled	0.69864129651791	60
Random	1.05986398866713	60
Sampled	0.16738858102866	60
Random	1.00052207848937	60
Sampled	0.161887962102373	60
Random	0.227958473311328	60
Sampled	0.585082164929507	60
Random	0.586445820683727	60
Sampled	0.119824139165463	60
Random	0.423562171653045	60
Sampled	0.259374774788935	60
Random	0.484167218203813	60
Sampled	0.182497734984301	60
Random	0.802142235780315	60
Sampled	0.228198908249626	60
Random	0.491310161305765	60
Sampled	0.322840585762945	60
Random	0.888457759054769	60
Sampled	0.583142918828376	60
Random	0.397639925607772	60
Sampled	0.349342670721931	60
Random	0.654541216761889	60
Sampled	0.149139246240641	60
Random	0.436025880229388	60
Sampled	0.183370837245426	60
Random	0.692887851408451	60
Sampled	0.103913764754258	60
Random	0.414835268757243	60
Sampled	0.214927254620617	60
Random	0.589269377002771	60
Sampled	0.236548411433753	60
Random	0.296192481449193	60
Sampled	0.19170224260652	60
Random	0.700523941340693	60
Sampled	0.239972512450514	60
Random	0.499608519265311	60
Sampled	0.226353949274507	60
Random	1.32534829107121	60
Sampled	0.508477903327115	60
Random	0.408196825515085	60
Sampled	0.355766973496307	60
Random	0.643682910149266	60
Sampled	0.212342284189897	60
Random	0.627596175541487	60
Sampled	0.244068714408886	60
Random	0.909503063406898	60
Sampled	0.17214116847287	60
Random	0.647200559729886	60
Sampled	0.22934947569263	60
Random	0.524396531620618	60
Sampled	0.151425122280781	60
Random	0.988739791282448	60
Sampled	0.524811316982052	60
Random	0.621577305341046	60
Sampled	0.246726758982756	60
Random	0.61889757217635	60
Sampled	0.207546660988055	60
Random	1.11900199823623	60
Sampled	0.501806676328388	60
Random	0.585810466748309	60
Sampled	0.573877820850644	60
Random	0.422514675946252	60
Sampled	0.11639810177417	60
Random	0.98027305376893	60
Sampled	0.442560097121748	60
Random	0.612405922395223	60
Sampled	0.220271261291098	60
Random	0.559406404852344	60
Sampled	0.096360883149578	60
Random	0.852996112667717	60
Sampled	0.41953388862862	60
Random	0.666314960288538	60
Sampled	0.105744987889096	60
Random	0.478534609780014	60
Sampled	0.126683450595417	60
Random	0.981513005423703	60
Sampled	0.142089779182945	60
Random	0.788828261373881	60
Sampled	0.214986739480674	60
Random	0.611667119889759	60
Sampled	0.45609727864609	60
Random	0.584680697044009	60
Sampled	0.61069758596466	60
Random	0.74045294892803	60
Sampled	0.206825286842775	60
Random	1.06989939199514	60
Sampled	0.214933043578953	60
Random	0.615379391294299	60
Sampled	0.0791820537260093	60
Random	0.784064130320318	60
Sampled	0.244141240376349	60
Random	0.256220572372247	60
Sampled	0.135403071842716	60
Random	1.02788034441215	60
Sampled	0.143302201873921	60
Random	0.902456981045846	60
Sampled	0.303971961479997	60
Random	1.16538709105472	60
Sampled	0.4192883510783	60
Random	0.637491539093587	60
Sampled	0.142991007469117	60
Random	1.37023225829329	60
Sampled	0.216885804778606	60
Random	1.02380034113795	60
Sampled	0.116200526053638	60
Random	0.890543364399501	60
Sampled	0.11024253390748	60
Random	0.544772844549285	60
Sampled	0.118570741394311	60
Random	0.377557674901178	60
Sampled	0.366377640697069	60
Random	0.916586150912698	60
Sampled	0.393557690106161	60
Random	0.692534167009362	60
Sampled	0.140952358270286	60
Random	0.467971990763665	60
Sampled	0.572216826221523	60
Random	0.544237956708473	60
Sampled	0.121098569427259	60
Random	0.810955824489543	60
Sampled	0.257807389769599	60
Random	0.651915466276316	60
Sampled	0.226425769906754	60
Random	0.635396093201961	60
Sampled	0.167913691739222	60
Random	0.366563934590366	60
Sampled	0.219177783862455	60
Random	0.853704696475892	60
Sampled	0.244033561798097	60
Random	0.226002097127181	60
Sampled	0.142527513885943	60
Random	0.812598799482969	60
Sampled	0.154075366807405	60
Random	0.666268067769511	60
Sampled	0.102311252832584	60
Random	0.783885901944136	60
Sampled	0.0874450787743107	60
Random	0.411149927356919	60
Sampled	0.172505511797164	60
Random	0.723088105334185	60
Sampled	0.214366703865245	60
Random	0.99625924778842	60
Sampled	0.467821487846799	60
Random	0.235771705798104	60
Sampled	0.389688629635961	60
Random	0.594928684942555	60
Sampled	0.379307329433938	60
Random	0.869681838092724	60
Sampled	0.125949239837345	60
Random	0.924701192454215	60
Sampled	0.301674364851692	60
Random	1.1321331453952	60
Sampled	0.193109433655346	60
Random	0.222262547845298	60
Sampled	0.502944764782041	60
Random	1.00483434779767	60
Sampled	0.391212459747918	60
Random	0.556364357673089	60
Sampled	0.151516757200515	60
Random	0.495952793028977	60
Sampled	0.203516065161404	60
Random	0.52023557414593	60
Sampled	0.326881801255751	60
Random	0.542939862502378	60
Sampled	0.158935436389382	60
Random	1.15702780829253	60
Sampled	0.198986825632644	60
Random	0.315215422709761	60
Sampled	0.27393648042305	60
Random	0.407530370796154	60
Sampled	0.24308528206574	60
Random	0.55544680315407	60
Sampled	0.148780342761508	60
Random	0.397667271572586	60
Sampled	0.50751919945374	60
Random	0.20422180098455	60
Sampled	0.143228035322831	60
Random	0.412131854142929	60
Sampled	0.558733018309891	60
Random	1.3048598167995	60
Sampled	0.178600488892582	60
Random	0.615170201009148	60
Sampled	0.186961565986893	60
Random	0.478315542141216	60
Sampled	0.300837669727587	60
Random	0.480816428434387	60
Sampled	0.334141101697097	60
Random	0.78831584577116	60
Sampled	0.158972835147486	60
Random	0.518252369041589	60
Sampled	0.457450962080238	60
Random	0.357645845330455	60
Sampled	0.386597134316609	60
Random	0.396928215479559	60
Sampled	0.448008413561739	60
Random	0.851394887315592	60
Sampled	0.145175026263465	60
Random	1.29050492918976	60
Sampled	0.269220876774571	60
Random	0.778199921034493	60
Sampled	0.119753499178453	60
Random	0.142489142914919	60
Sampled	0.289656557308401	60
Random	0.963403342364979	60
Sampled	0.523526294271702	60
Random	1.10758752247529	60
Sampled	0.569998476759388	60
Random	0.828880487134408	60
Sampled	0.142211424878241	60
Random	0.231132791417195	60
Sampled	0.65521457833454	60
Random	0.596363573282673	60
Sampled	0.213618946026475	60
Random	1.1549788675643	60
Sampled	0.180279914431421	60
Random	0.480738226233589	60
Sampled	0.249124003318173	60
Random	0.498986981537749	60
Sampled	0.343307966467377	60
Random	0.256675479735658	60
Sampled	0.268040189178114	60
Random	1.09632432880786	60
Sampled	0.129907238378131	60
Random	1.34966666385924	60
Sampled	0.15927397816496	60
Random	0.876404439570474	60
Sampled	0.148108205793452	60
Random	0.476886409064805	60
Sampled	0.121028615560306	60
Random	0.454328798845946	60
Sampled	0.208124990222102	60
Random	1.2066185577949	60
Sampled	0.325260535070491	60
Random	0.571587484188559	60
Sampled	0.501631226682676	60
Random	0.883293208611228	60
Sampled	0.157629446409565	60
Random	0.946104578972423	60
Sampled	0.365364308455219	60
Random	0.436137712879397	60
Sampled	0.415885384624008	60
Random	1.41996935923861	60
Sampled	0.62519751619785	60
Random	0.836825430549578	60
Sampled	0.519513315486684	60
Random	0.855352083211155	60
Sampled	0.24395896612459	60
Random	0.657321048845792	60
Sampled	0.189105080342422	60
Random	0.389776207488309	60
Sampled	0.133650534339876	60
Random	0.306916751961034	60
Sampled	0.104341447873881	60
Random	0.432419038758166	60
Sampled	0.245012246723248	60
Random	0.8314066561817	60
Sampled	0.17460866437743	60
Random	0.752207552284458	60
Sampled	0.199990023451096	60
Random	0.72317070921921	60
Sampled	0.321999917548822	60
Random	0.514786028632922	60
Sampled	0.114728022270035	60
Random	1.30205487599566	60
Sampled	0.11539686819517	60
Random	0.922912912169158	60
Sampled	0.275277797659182	60
Random	0.518776518179942	60
Sampled	0.143693273116592	60
Random	0.232032431832796	60
Sampled	0.390164839448255	60
Random	0.684522993713586	60
Sampled	0.174804534860077	60
Random	0.43443924932016	60
Sampled	0.496881863317382	60
Random	0.360759007896878	60
Sampled	0.24615984831206	60
Random	0.357581698056255	60
Sampled	0.271889016758209	60
Random	0.302418357683326	60
Sampled	0.243062629011918	60
Random	0.48402942187445	60
Sampled	0.239104642295854	60
Random	0.794843831443768	60
Sampled	0.221735010634185	60
Random	0.76435722773508	60
Sampled	0.143440210399013	60
Random	0.284461976114049	60
Sampled	0.135096042097315	60
Random	0.830873908899574	60
Sampled	0.137971805957206	60
Random	0.989939180075452	60
Sampled	0.328723828187251	60
Random	0.477796520474027	60
Sampled	0.302367738375646	60
Random	0.319934585177185	60
Sampled	0.262225460189192	60
Random	0.697459350307372	60
Sampled	0.268279296169184	60
Random	0.588042215084264	60
Sampled	0.342577541297114	60
Random	0.810620939750394	60
Sampled	0.285659924511819	60
Random	0.688342501115488	60
Sampled	0.405856088480411	60
Random	0.924031595056748	60
Sampled	0.114236015005882	60
Random	0.612595020044591	60
Sampled	0.155199832668324	60
Random	1.27344690883322	60
Sampled	0.187527856614571	60
Random	0.59085097377081	60
Sampled	0.399394245610187	60
Random	0.723598861089502	60
Sampled	0.216655178443734	60
Random	0.392086883437483	60
Sampled	0.192081176827558	60
Random	0.247266877372403	60
Sampled	0.198496168158964	60
Random	0.392370167147311	60
Sampled	0.119046286533963	60
Random	0.933062983096832	60
Sampled	0.383084320998126	60
Random	0.792871906293545	60
Sampled	0.359341638839034	60
Random	0.743240762642116	60
Sampled	0.110809527516642	60
Random	0.336868762839637	60
Sampled	0.138780927896636	60
Random	0.998774108716106	60
Sampled	0.147555798379552	60
Random	0.498737732209633	60
Sampled	0.149221657935632	60
Random	0.534583540167568	60
Sampled	0.2689216006168	60
Random	0.302669238629676	60
Sampled	0.13325271048614	60
Random	0.866215772866585	60
Sampled	0.152326617991914	60
Random	0.867788161228695	60
Sampled	0.173754791768988	60
Random	0.618073189269591	60
Sampled	0.179051695506544	60
Random	0.419377175688334	60
Sampled	0.3245782088804	60
Random	0.449614284861107	60
Sampled	0.527296926641359	60
Random	1.15938387711246	60
Sampled	0.310712131987278	60
Random	0.398022787214907	60
Sampled	0.397311910956011	60
Random	0.679047321131307	60
Sampled	0.143696769561537	60
Random	0.629431829373731	60
Sampled	0.294890064771589	60
Random	0.848668291555804	60
Sampled	0.194350795752322	60
Random	0.296201947359479	60
Sampled	0.105332224999012	60
Random	0.608299299056953	60
Sampled	0.345258322296804	60
Random	0.357656244344958	60
Sampled	0.0978807917771681	60
Random	0.190111074740195	60
Sampled	0.17254962517497	60
Random	1.03415313688747	60
Sampled	0.171561146533117	60
Random	1.12091960369396	60
Sampled	0.17962435565901	60
Random	0.45566537964684	60
Sampled	0.139824365534158	60
Random	0.942952902840236	60
Sampled	0.184486479762935	60
Random	1.05675818192185	60
Sampled	0.172915944765967	60
Random	0.440214643824976	60
Sampled	0.0859943726306108	60
Random	0.681924268709198	60
Sampled	0.200183351806016	60
Random	0.230696097649884	60
Sampled	0.195998106944817	60
Random	0.606715927953266	60
Sampled	0.166709188496861	60
Random	0.696024846689791	60
Sampled	0.332719657885477	60
Random	0.574911537375651	60
Sampled	0.271104009877807	60
Random	0.555250822004903	60
Sampled	0.19924135779738	60
Random	0.561453122784568	60
Sampled	0.138479227737538	60
Random	0.755504303805246	60
Sampled	0.393827367167674	60
Random	0.599257026573744	60
Sampled	0.0818238779808792	60
Random	0.45755406125992	60
Sampled	0.201772857575261	60
Random	0.538636236521113	60
Sampled	0.431340710939792	60
Random	0.580001416339293	60
Sampled	0.514964800718226	60
Random	0.899134906468736	60
Sampled	0.182705632594771	60
Random	0.571777903845113	60
Sampled	0.161550387713578	60
Random	0.781803494755773	60
Sampled	0.177378926331121	60
Random	0.635636584556157	60
Sampled	0.298157047432216	60
Random	0.562078470623149	60
Sampled	0.282301153938822	60
Random	1.20026790546379	60
Sampled	0.251545880527283	60
Random	0.365165990883432	60
Sampled	0.098881610840886	60
Random	0.189073591341725	60
Sampled	0.31231580631081	60
Random	0.648857300460553	60
Sampled	0.151295907238538	60
Random	0.909987357306755	60
Sampled	0.211574544805718	60
Random	1.0633503350812	60
Sampled	0.401273145409433	60
Random	1.06069177493124	60
Sampled	0.103342607308424	60
Random	0.856096798880544	60
Sampled	0.267530296063538	60
Random	0.464862664679624	60
Sampled	0.219729372466032	60
Random	0.66569252640375	60
Sampled	0.333508292879472	60
Random	0.319694060006483	60
Sampled	0.598066797714887	60
Random	0.491759656133664	60
Sampled	0.216561198171813	60
Random	0.373511906615195	60
Sampled	0.400743661406089	60
Random	0.503291351188653	60
Sampled	0.145287157491167	60
Random	1.07501569814219	60
Sampled	0.273248665619889	60
Random	0.665372627585441	60
Sampled	0.15158632839167	60
Random	0.359367277529774	60
Sampled	0.605513477436768	60
Random	0.355741125187347	60
Sampled	0.259617751721061	60
Random	0.966847777798268	60
Sampled	0.34987147793229	60
Random	0.481573829142635	60
Sampled	0.499996023939449	60
Random	1.00080574352011	60
Sampled	0.178105977152141	60
Random	0.971626461267493	60
Sampled	0.30715275102398	60
Random	0.678630508568903	60
Sampled	0.114934945696591	60
Random	1.25361537814657	60
Sampled	0.259615244842158	60
Random	0.30989812400062	60
Sampled	0.170430266478488	60
Random	0.486526240392116	60
Sampled	0.286939016514136	60
Random	0.434363114716967	60
Sampled	0.150822502619931	60
Random	0.705797008968122	60
Sampled	0.0890423942672338	60
Random	1.09374236615368	60
Sampled	0.312120765185872	60
Random	0.72084981309743	60
Sampled	0.182404338566956	60
Random	1.23029417112518	60
Sampled	0.13754676083413	60
Random	0.369749636801021	60
Sampled	0.542125707826298	60
Random	0.538183541765262	60
Sampled	0.17668601884022	60
Random	0.707275631159637	60
Sampled	0.194377480539982	60
Random	0.709947631967966	60
Sampled	0.137741759536107	60
Random	1.10737571475618	60
Sampled	0.158742593631045	60
Random	0.898720264691102	60
Sampled	0.143077102735259	60
Random	0.674154300143243	60
Sampled	0.215819158925803	60
Random	0.961344603809132	60
Sampled	0.218684234368175	60
Random	0.811087424848528	60
Sampled	0.6010617506144	60
Random	0.936617054237873	60
Sampled	0.164928825989127	60
Random	0.891429593713702	60
Sampled	0.235957658654407	60
Random	0.657352648718206	60
Sampled	0.230849153321691	60
Random	0.51111180571652	60
Sampled	0.574899546087911	60
Random	0.627854937996978	60
Sampled	0.260481354714093	60
Random	0.438038273466382	60
Sampled	0.167421693312572	60
Random	0.531049509885556	60
Sampled	0.137209176255462	60
Random	0.997795354233454	60
Sampled	0.134319486914327	60
Random	0.455824290988394	60
Sampled	0.349008921634506	60
Random	0.59194435904251	60
Sampled	0.123688026813993	60
Random	0.250530014866167	60
Sampled	0.322625957792934	60
Random	0.85067614667566	60
Sampled	0.44811967105561	60
Random	0.198507141721136	60
Sampled	0.382060554862752	60
Random	0.34117360995906	60
Sampled	0.520336997316221	60
Random	0.874689212591209	60
Sampled	0.151191327898695	60
Random	1.32170373904469	60
Sampled	0.190772320378964	60
Random	1.09361003169959	60
Sampled	0.265469206765989	60
Random	0.580761846126916	60
Sampled	0.266030277599232	60
Random	0.766835373127312	60
Sampled	0.119333817777076	60
Random	0.784725272609023	60
Sampled	0.127624070048203	60
Random	0.867429223341295	60
Sampled	0.225752121109601	60
Random	0.647664478944416	60
Sampled	0.0914971533291745	60
Random	0.656752156184264	60
Sampled	0.14060202133339	60
Random	0.731754385007758	60
Sampled	0.367464877527014	60
Random	0.602914715214209	60
Sampled	0.249977513340133	60
Random	0.483937457868851	60
Sampled	0.182863704867215	60
Random	0.387084689101531	60
Sampled	0.17985301769873	60
Random	0.303921904834913	60
Sampled	0.205414813473787	60
Random	0.584649381660087	60
Sampled	0.355254784962455	60
Random	0.551749906875489	60
Sampled	0.141306772506751	60
Random	0.244340475869071	60
Sampled	0.158702916802556	60
Random	0.728892206231657	60
Sampled	0.115702639297344	60
Random	0.39724118341319	60
Sampled	0.374658556773669	60
Random	0.308799395955373	60
Sampled	0.213962226994291	60
Random	0.513048614611616	60
Sampled	0.468632314343363	60
Random	0.42771483723193	60
Sampled	0.212916145876091	60
Random	1.0675880788848	60
Sampled	0.219953024057469	60
Random	1.02147752217348	60
Sampled	0.145657706296513	60
Random	0.587275743464184	60
Sampled	0.167370054184805	60
Random	0.937546651057845	60
Sampled	0.700572161032866	60
Random	1.23507427839099	60
Sampled	0.186328243733418	60
Random	0.512188067119838	60
Sampled	0.567886872729812	60
Random	0.844209637736351	60
Sampled	0.163991200472005	60
Random	0.238698400012706	60
Sampled	0.217164931825915	60
Random	0.512317875488384	60
Sampled	0.128505862387918	60
Random	0.383654395738209	60
Sampled	0.196131794577327	60
Random	0.511119130262705	60
Sampled	0.159834916296967	60
Random	0.453126264375394	60
Sampled	0.150000842972915	60
Random	0.927087833901903	60
Sampled	0.185936007431447	60
Random	0.589260617559503	60
Sampled	0.237851123965511	60
Random	0.470193950323711	60
Sampled	0.351217473240792	60
Random	0.962833465760341	60
Sampled	0.255363455715787	60
Random	0.844611227487251	60
Sampled	0.0846052997065305	60
Random	1.25301642693422	60
Sampled	0.243113395826301	60
Random	0.850063637527142	60
Sampled	0.172498704809653	60
Random	0.993614749018051	60
Sampled	0.178261468576346	60
Random	1.32350097181965	60
Sampled	0.511915362965567	60
Random	0.784950177196715	60
Sampled	0.144616956935216	60
Random	0.160940151957778	60
Sampled	0.0838796960958512	60
Random	0.612580617644934	60
Sampled	0.53435192904983	60
Random	0.507189307731105	60
Sampled	0.111076202880959	60
Random	0.987032927911972	60
Sampled	0.140758615687726	60
Random	0.965214773199726	60
Sampled	0.194725698339285	60
Random	0.720917343702458	60
Sampled	0.141228677963597	60
Random	1.08225378918736	60
Sampled	0.113185978098622	60
Random	0.485629358305055	60
Sampled	0.151769672348751	60
Random	0.861011877198839	60
Sampled	0.174044509493743	60
Random	0.817144583567529	60
Sampled	0.0876276330487165	60
Random	0.864493114920159	60
Sampled	0.461717257617579	60
Random	1.12613511095332	60
Sampled	0.148830459766062	60
Random	0.52794847864957	60
Sampled	0.196886048608813	60
Random	0.927018253948735	60
Sampled	0.147841512242703	60
Random	1.26563217554704	60
Sampled	0.189017428021557	60
Random	0.383471645889892	60
Sampled	0.150751830394976	60
Random	0.607550662354615	60
Sampled	0.149714612624363	60
Random	0.494706564902882	60
Sampled	0.511124314439839	60
[truncated: 16,001 more rows]
