# Supplementary material for: A branching model of lineage differentiation underpinning the neurogenic potential of enteric glia
Source: Nat Commun. 2023 Sep 22;14:5904. doi: 10.1038/s41467-023-41492-3 (PMC10516949; doi:10.1038/s41467-023-41492-3)
Supplement: Supplementary file 6 — Source Data [file 41467_2023_41492_MOESM6_ESM.zip › source_data/FigS2d_pvalue_glial_2_pcs.csv]

pvalue	trajectoryStart	logpvalue
2.22359878125639e-155	60	154.652943572668
2.78553548254446e-157	65	156.555091305065
3.22169489814411e-151	70	150.491915590648
1.33785956745973e-148	75	147.873589471231
4.27980195276034e-152	80	151.368576327439
4.03026022888637e-151	85	150.394666911099
8.64013095928837e-147	90	146.063479674828
8.27348697197708e-128	95	127.082311412634
9.20425839850742e-122	100	121.036011197536
