# Supplementary material for: A branching model of lineage differentiation underpinning the neurogenic potential of enteric glia
Source: Nat Commun. 2023 Sep 22;14:5904. doi: 10.1038/s41467-023-41492-3 (PMC10516949; doi:10.1038/s41467-023-41492-3)
Supplement: Supplementary file 6 — Source Data [file 41467_2023_41492_MOESM6_ESM.zip › source_data/FigS2d_msd_glial_3_pcs.csv]

type	value	trajectoryStart
Sampled	0.282511199106902	60
Random	0.803468025245167	60
Sampled	0.40018741457055	60
Random	0.506249968197844	60
Sampled	0.452049823619736	60
Random	0.859221520996598	60
Sampled	0.333258489550061	60
Random	0.871471626689587	60
Sampled	0.461815574482251	60
Random	0.901120676620359	60
Sampled	0.485396170573732	60
Random	0.791277757107826	60
Sampled	0.291447196600663	60
Random	0.76370731158129	60
Sampled	0.24305724726946	60
Random	0.637946733165912	60
Sampled	0.452135037496911	60
Random	1.09602977934071	60
Sampled	0.444064010304961	60
Random	1.04359560182353	60
Sampled	0.43505653777524	60
Random	0.424160537517906	60
Sampled	0.406405315375026	60
Random	0.555124511600917	60
Sampled	0.259452546955009	60
Random	1.02392934736628	60
Sampled	0.385093173468539	60
Random	0.618230460986742	60
Sampled	0.490881757963395	60
Random	1.27662331149823	60
Sampled	0.438814256593004	60
Random	0.720942077143302	60
Sampled	0.311924118003285	60
Random	0.393139222350715	60
Sampled	0.37771274191074	60
Random	0.531398343556102	60
Sampled	0.457999255352254	60
Random	0.526587871929851	60
Sampled	0.361545588521449	60
Random	0.336622196521916	60
Sampled	0.485502280739996	60
Random	0.634202891968675	60
Sampled	0.430816576677846	60
Random	1.38577704533282	60
Sampled	0.27074589281577	60
Random	0.306321002161143	60
Sampled	0.447676895197865	60
Random	0.603276482171056	60
Sampled	0.601380377747934	60
Random	0.578205654120625	60
Sampled	0.436858698120027	60
Random	0.601703684510875	60
Sampled	0.329326931529542	60
Random	0.731571870208811	60
Sampled	0.175678332861796	60
Random	0.490269262081799	60
Sampled	0.428927032183329	60
Random	0.716012622994696	60
Sampled	0.332733262372879	60
Random	1.27119620794976	60
Sampled	0.400777213895235	60
Random	0.627885991307136	60
Sampled	0.435156312236082	60
Random	0.666583725688306	60
Sampled	0.349357623975038	60
Random	0.663916755822661	60
Sampled	0.427511222619961	60
Random	0.612511100873079	60
Sampled	0.297788533451135	60
Random	1.06303252478516	60
Sampled	0.495343362443975	60
Random	0.714761278562341	60
Sampled	0.557012227871647	60
Random	0.61319734224855	60
Sampled	0.401391640110685	60
Random	0.427006294830213	60
Sampled	0.485021623982109	60
Random	0.627659309223412	60
Sampled	0.524059869731243	60
Random	0.634595196381554	60
Sampled	0.243928749352592	60
Random	0.862937145991938	60
Sampled	0.465703943089572	60
Random	0.711312576777766	60
Sampled	0.326087528043313	60
Random	0.680936129934012	60
Sampled	0.346487074717865	60
Random	0.918882023247073	60
Sampled	0.323082354571533	60
Random	0.630682350800382	60
Sampled	0.341029689272239	60
Random	0.759926313248433	60
Sampled	0.528439848775719	60
Random	0.455189864602144	60
Sampled	0.335711624166589	60
Random	0.828478760932907	60
Sampled	0.561798900192253	60
Random	0.819759640572648	60
Sampled	0.492758226732593	60
Random	0.897185193890487	60
Sampled	0.322049240990094	60
Random	0.632436307019449	60
Sampled	0.439991427895595	60
Random	0.978231972645184	60
Sampled	0.38578956639282	60
Random	0.964483644303868	60
Sampled	0.28235838937438	60
Random	0.792074532166343	60
Sampled	0.238505400752043	60
Random	0.744750013595918	60
Sampled	0.562090002513551	60
Random	0.787962315130231	60
Sampled	0.275202468934821	60
Random	0.40591029960831	60
Sampled	0.385161557793708	60
Random	0.504698999837952	60
Sampled	0.432222173666395	60
Random	0.442371257824562	60
Sampled	0.402793327516819	60
Random	0.83645200602744	60
Sampled	0.313863183025083	60
Random	0.705356482910812	60
Sampled	0.477535779232707	60
Random	0.714267431717867	60
Sampled	0.466401436425936	60
Random	0.642486223895087	60
Sampled	0.374019892203744	60
Random	0.864496962877532	60
Sampled	0.393809335599996	60
Random	0.882882493867166	60
Sampled	0.198128712511148	60
Random	0.365046797128017	60
Sampled	0.289884602724631	60
Random	0.821849022047634	60
Sampled	0.333863737407456	60
Random	1.09607056010322	60
Sampled	0.408416053548521	60
Random	0.733608753033736	60
Sampled	0.44042520154856	60
Random	0.799385691918985	60
Sampled	0.561753082188754	60
Random	0.532663481788678	60
Sampled	0.324463400975158	60
Random	0.817837823692808	60
Sampled	0.447354932427081	60
Random	0.553921422754641	60
Sampled	0.431684195618036	60
Random	0.528120445380171	60
Sampled	0.31097069464228	60
Random	0.641350834608579	60
Sampled	0.314013089729041	60
Random	0.699771527730565	60
Sampled	0.506398194084242	60
Random	1.13791473868273	60
Sampled	0.472119270955816	60
Random	0.568543113841363	60
Sampled	0.366242677962261	60
Random	0.818048585599946	60
Sampled	0.354049553147337	60
Random	0.985144411279342	60
Sampled	0.273003499733503	60
Random	1.07203199652489	60
Sampled	0.51543715995876	60
Random	0.769496527922866	60
Sampled	0.297283213451411	60
Random	0.898315389611715	60
Sampled	0.228099921428811	60
Random	0.789402318201411	60
Sampled	0.285023941673635	60
Random	0.39548937751652	60
Sampled	0.234667223591918	60
Random	0.663278928857069	60
Sampled	0.447413980485298	60
Random	0.609569753573331	60
Sampled	0.294941024487987	60
Random	0.415401496825209	60
Sampled	0.292019696007871	60
Random	1.10227999293555	60
Sampled	0.433340273431043	60
Random	0.702745000474841	60
Sampled	0.433385828360316	60
Random	0.632282170996942	60
Sampled	0.182344180056179	60
Random	0.447632387695142	60
Sampled	0.455300614633487	60
Random	1.03035477811419	60
Sampled	0.463924536607786	60
Random	0.693506011322599	60
Sampled	0.338395066267505	60
Random	1.24584001772695	60
Sampled	0.539094759767238	60
Random	0.589581277689655	60
Sampled	0.390337634907792	60
Random	0.587096491944438	60
Sampled	0.385953991615114	60
Random	0.742174876269382	60
Sampled	0.342028641719136	60
Random	1.18146605783682	60
Sampled	0.254958179439058	60
Random	0.545356776607681	60
Sampled	0.289509760493536	60
Random	0.432809435968535	60
Sampled	0.380004660781346	60
Random	0.775177488655864	60
Sampled	0.555900900551752	60
Random	0.5844993345527	60
Sampled	0.448759049201365	60
Random	0.736309710065359	60
Sampled	0.381253666128327	60
Random	0.744085868861765	60
Sampled	0.42121598260431	60
Random	1.14312748303788	60
Sampled	0.488094705223822	60
Random	0.424438353974899	60
Sampled	0.484584032106058	60
Random	0.972947421078291	60
Sampled	0.263736828480766	60
Random	1.01805447331719	60
Sampled	0.300669851697747	60
Random	0.310927182092217	60
Sampled	0.462894966606872	60
Random	0.528792526092386	60
Sampled	0.40150981878845	60
Random	0.88353625604467	60
Sampled	0.293971190702949	60
Random	1.0676230191917	60
Sampled	0.478041180604279	60
Random	0.73574248078688	60
Sampled	0.32648731324882	60
Random	0.420222214380856	60
Sampled	0.450096922507952	60
Random	0.461939820959661	60
Sampled	0.478868565065495	60
Random	1.00655971762193	60
Sampled	0.467062432794923	60
Random	1.01938433683282	60
Sampled	0.310984925226602	60
Random	0.628885663683816	60
Sampled	0.326667922951275	60
Random	0.97869316659287	60
Sampled	0.286555476239816	60
Random	1.01106420290795	60
Sampled	0.331404256078975	60
Random	0.574913623849906	60
Sampled	0.36591841865024	60
Random	0.702294850927993	60
Sampled	0.267778093960784	60
Random	1.03284209577279	60
Sampled	0.470924762452567	60
Random	0.412922048932281	60
Sampled	0.326285141469141	60
Random	0.954402262334279	60
Sampled	0.362769652868418	60
Random	0.805543827115119	60
Sampled	0.478171909791281	60
Random	0.466684743330455	60
Sampled	0.438561732613081	60
Random	0.63241749194062	60
Sampled	0.411524768595699	60
Random	0.815786277633201	60
Sampled	0.480576565134998	60
Random	0.483532470895044	60
Sampled	0.382503618282237	60
Random	0.617758979039685	60
Sampled	0.429422313850734	60
Random	0.738717879687825	60
Sampled	0.342270821860771	60
Random	0.954675009827836	60
Sampled	0.308786414358042	60
Random	0.368853644950125	60
Sampled	0.403164025662688	60
Random	0.43511817269056	60
Sampled	0.215699986904062	60
Random	0.633691174870563	60
Sampled	0.363355373540701	60
Random	0.474111076156065	60
Sampled	0.299008630994199	60
Random	0.394845074881214	60
Sampled	0.435094375934657	60
Random	0.96917784798879	60
Sampled	0.406041772969062	60
Random	0.546010798238829	60
Sampled	0.316714985773146	60
Random	0.888070986773925	60
Sampled	0.349631648462393	60
Random	0.638277994390394	60
Sampled	0.293599539167257	60
Random	0.491926439992241	60
Sampled	0.344051009494049	60
Random	0.92455382663609	60
Sampled	0.385155065628424	60
Random	0.612278804480825	60
Sampled	0.37161035220261	60
Random	0.773237273652836	60
Sampled	0.321984790993581	60
Random	0.831203668648856	60
Sampled	0.394551138113706	60
Random	0.519545985052417	60
Sampled	0.320878033366066	60
Random	0.552675061143762	60
Sampled	0.39636448331082	60
Random	0.602320758599075	60
Sampled	0.456879749315222	60
Random	0.805246447995875	60
Sampled	0.343432514091953	60
Random	0.55035793007468	60
Sampled	0.342904654978566	60
Random	0.524385996693423	60
Sampled	0.543492596727057	60
Random	1.04320142975379	60
Sampled	0.275272713057517	60
Random	1.17128700530328	60
Sampled	0.372820828813162	60
Random	0.833189082239166	60
Sampled	0.524793151568481	60
Random	0.49360820799	60
Sampled	0.322430805087955	60
Random	0.843460188779682	60
Sampled	0.314919569300784	60
Random	0.785438035391192	60
Sampled	0.460505218602975	60
Random	0.983442535578622	60
Sampled	0.423753767099531	60
Random	1.06552514959334	60
Sampled	0.29923193363908	60
Random	0.539763553772777	60
Sampled	0.456148288977814	60
Random	0.686087909760587	60
Sampled	0.426836252361052	60
Random	0.924239658822713	60
Sampled	0.451249899510735	60
Random	0.42741566463936	60
Sampled	0.413947108634342	60
Random	0.915092811478609	60
Sampled	0.296808898090339	60
Random	0.798634821806973	60
Sampled	0.401621378142176	60
Random	1.36557740755654	60
Sampled	0.352942173244985	60
Random	1.06277974679533	60
Sampled	0.394339553844119	60
Random	0.852922034806289	60
Sampled	0.285850601824543	60
Random	0.536807652759333	60
Sampled	0.327827711148777	60
Random	0.887727522228082	60
Sampled	0.476963490865796	60
Random	0.426019852949429	60
Sampled	0.347068204746631	60
Random	0.575038118913211	60
Sampled	0.407131009704123	60
Random	0.821085475276439	60
Sampled	0.357834266301847	60
Random	0.530133053388878	60
Sampled	0.611357926562417	60
Random	0.58400513428068	60
Sampled	0.333970879841831	60
Random	0.660296970975155	60
Sampled	0.464702829467093	60
Random	0.673791730650557	60
Sampled	0.284647790508144	60
Random	0.355125427456859	60
Sampled	0.494734429009706	60
Random	0.963851741524456	60
Sampled	0.485028504008662	60
Random	0.895846798183676	60
Sampled	0.440480425974226	60
Random	0.672978655825134	60
Sampled	0.391347066386041	60
Random	0.640199308884808	60
Sampled	0.497322855532663	60
Random	0.53707123785592	60
Sampled	0.413614684284566	60
Random	0.720102014585365	60
Sampled	0.400700525709391	60
Random	0.664338372296603	60
Sampled	0.352686115841462	60
Random	0.813547534995082	60
Sampled	0.367210099817795	60
Random	0.451309436322283	60
Sampled	0.288606484007283	60
Random	0.400408101848351	60
Sampled	0.379827720305804	60
Random	0.903039340506746	60
Sampled	0.240717232640608	60
Random	1.05488348582006	60
Sampled	0.405466583587126	60
Random	0.382303050190814	60
Sampled	0.469228695429483	60
Random	0.496945526136986	60
Sampled	0.255266994489131	60
Random	0.298229037619876	60
Sampled	0.423807295911519	60
Random	0.758807356217153	60
Sampled	0.273201516582821	60
Random	0.493027868477281	60
Sampled	0.373575283735598	60
Random	0.783172057949533	60
Sampled	0.531547368499975	60
Random	0.772061478798331	60
Sampled	0.322594040650296	60
Random	0.694402218000632	60
Sampled	0.419154472187794	60
Random	0.733880905632719	60
Sampled	0.508004700504136	60
Random	0.842677583826108	60
Sampled	0.321235460540032	60
Random	1.16237189599102	60
Sampled	0.35820519202672	60
Random	0.807749706179899	60
Sampled	0.4098238545182	60
Random	0.554991684161617	60
Sampled	0.374771947781289	60
Random	0.452362743390625	60
Sampled	0.381422796431416	60
Random	0.913430893622338	60
Sampled	0.300478370676613	60
Random	0.39511147784553	60
Sampled	0.375824120774928	60
Random	0.820714945985539	60
Sampled	0.306561271051509	60
Random	0.549878861379149	60
Sampled	0.466767836574156	60
Random	1.08131771474576	60
Sampled	0.495432048823832	60
Random	1.08446125910374	60
Sampled	0.522638931857595	60
Random	0.593706047171821	60
Sampled	0.294089602094732	60
Random	0.650032272712757	60
Sampled	0.376463483883338	60
Random	0.521875420283613	60
Sampled	0.38201457722603	60
Random	0.46441475017606	60
Sampled	0.546926495549387	60
Random	0.406940317337429	60
Sampled	0.480917616746887	60
Random	0.694879166545235	60
Sampled	0.365158182496173	60
Random	1.06507998550425	60
Sampled	0.409441052871543	60
Random	0.817509847888681	60
Sampled	0.405269469179152	60
Random	0.456390474071143	60
Sampled	0.563452297477625	60
Random	0.620871710414146	60
Sampled	0.493167034286695	60
Random	0.895628099517975	60
Sampled	0.425371265815642	60
Random	0.865523060926504	60
Sampled	0.228752551390888	60
Random	0.567490309229394	60
Sampled	0.428279871290692	60
Random	0.493701304508078	60
Sampled	0.378915161228385	60
Random	0.602219467920677	60
Sampled	0.301018608856776	60
Random	0.777485766530562	60
Sampled	0.374395745190268	60
Random	0.668541658855847	60
Sampled	0.335570715510238	60
Random	0.71509743728236	60
Sampled	0.425270497796285	60
Random	0.989218672822902	60
Sampled	0.548531334579238	60
Random	0.801530292195403	60
Sampled	0.479260132550835	60
Random	0.579851540551578	60
Sampled	0.279679067440377	60
Random	0.605508284614692	60
Sampled	0.411359604804767	60
Random	0.72158784928637	60
Sampled	0.372329935835372	60
Random	0.390262528695497	60
Sampled	0.393119389510623	60
Random	0.488939592386979	60
Sampled	0.246092693764907	60
Random	1.06547779402831	60
Sampled	0.437227063449275	60
Random	0.293231799183066	60
Sampled	0.456697084149373	60
Random	0.461136255881448	60
Sampled	0.390071614282045	60
Random	0.397999530811863	60
Sampled	0.424556849796748	60
Random	1.04212809421295	60
Sampled	0.341649050100401	60
Random	0.722622788041866	60
Sampled	0.353701712363494	60
Random	1.38527605502664	60
Sampled	0.350717001249439	60
Random	1.03715947592691	60
Sampled	0.451747198721555	60
Random	0.742814933061089	60
Sampled	0.472282997782986	60
Random	0.730316711090677	60
Sampled	0.458265224707463	60
Random	0.889762463451125	60
Sampled	0.548783571067437	60
Random	0.535240109058623	60
Sampled	0.2844964378928	60
Random	1.23416294799066	60
Sampled	0.357909968518385	60
Random	1.18288782069694	60
Sampled	0.520534220496214	60
Random	0.735734339307728	60
Sampled	0.38808778277014	60
Random	0.571303677731165	60
Sampled	0.424309704823715	60
Random	0.85596476364109	60
Sampled	0.318905321632611	60
Random	0.362416524329175	60
Sampled	0.431268051617244	60
Random	0.486145665223613	60
Sampled	0.270698004670895	60
Random	1.06248216158657	60
Sampled	0.301155915862423	60
Random	0.923920370964484	60
Sampled	0.386280286793828	60
Random	0.403497681192762	60
Sampled	0.566791529470643	60
Random	0.323155952442275	60
Sampled	0.342288569627907	60
Random	0.459881124858577	60
Sampled	0.343098746890859	60
Random	1.28636559953353	60
Sampled	0.34612456550441	60
Random	1.00052816322601	60
Sampled	0.231443541926225	60
Random	0.275641277761966	60
Sampled	0.549539820776852	60
Random	0.827813268740953	60
Sampled	0.357833732444346	60
Random	0.580678189084977	60
Sampled	0.415198956403735	60
Random	0.851164480567477	60
Sampled	0.497205850307033	60
Random	0.489832935810789	60
Sampled	0.468450352115505	60
Random	0.519896365903217	60
Sampled	0.442412779257201	60
Random	0.641667394649732	60
Sampled	0.400642081508083	60
Random	0.305795793789764	60
Sampled	0.442532647998123	60
Random	1.26070067761348	60
Sampled	0.285817882967367	60
Random	0.529910404656862	60
Sampled	0.36688975546083	60
Random	1.00338903994561	60
Sampled	0.35091709564513	60
Random	0.762063473210827	60
Sampled	0.204118923092049	60
Random	0.884318390757013	60
Sampled	0.518762927394359	60
Random	0.861694603398778	60
Sampled	0.309236849602208	60
Random	0.787977563151875	60
Sampled	0.39546575971967	60
Random	0.676340590994537	60
Sampled	0.328114551252824	60
Random	0.49467622760358	60
Sampled	0.23377976071475	60
Random	1.19129921903654	60
Sampled	0.304750569898401	60
Random	1.02113829823153	60
Sampled	0.536363094204492	60
Random	0.796968634165963	60
Sampled	0.423938137025129	60
Random	1.061362054112	60
Sampled	0.409050566571986	60
Random	0.70587864533201	60
Sampled	0.162740489654928	60
Random	0.528389398067287	60
Sampled	0.220883748690985	60
Random	0.854457063080998	60
Sampled	0.412890731604364	60
Random	1.21606966824982	60
Sampled	0.452348992693733	60
Random	0.932139124850231	60
Sampled	0.281071866934824	60
Random	0.376089267813201	60
Sampled	0.326245667059271	60
Random	0.52588124721708	60
Sampled	0.529680911019381	60
Random	0.940412924104738	60
Sampled	0.315311485840769	60
Random	0.357133323324526	60
Sampled	0.569281832667135	60
Random	0.968974701307	60
Sampled	0.590051297338171	60
Random	0.73035083227691	60
Sampled	0.476897693477427	60
Random	0.467533781929222	60
Sampled	0.449056002309578	60
Random	0.462155741555308	60
Sampled	0.45874866288002	60
Random	1.05737911974818	60
Sampled	0.431024009429707	60
Random	0.98889549933938	60
Sampled	0.310311752434904	60
Random	0.62196830489818	60
Sampled	0.311349710187253	60
Random	1.104689135197	60
Sampled	0.406626747180163	60
Random	0.337175483880863	60
Sampled	0.281858346925549	60
Random	0.576646296384533	60
Sampled	0.499787718603698	60
Random	0.474244685777531	60
Sampled	0.426143071276213	60
Random	0.462183267260153	60
Sampled	0.334506491439589	60
Random	0.652362632095185	60
Sampled	0.287922449812079	60
Random	0.537475769795939	60
Sampled	0.309793824960924	60
Random	0.849740727426151	60
Sampled	0.218346606095458	60
Random	0.30653377345666	60
Sampled	0.20478555278596	60
Random	0.4830453355986	60
Sampled	0.317796300305482	60
Random	0.790264869232873	60
Sampled	0.278076189413005	60
Random	0.807633141086682	60
Sampled	0.446412744860049	60
Random	0.600442018940124	60
Sampled	0.452020989142942	60
Random	1.21209423779297	60
Sampled	0.33615581072229	60
Random	0.771788961962589	60
Sampled	0.442534068193719	60
Random	0.951915792720898	60
Sampled	0.302031006847763	60
Random	0.449331051807252	60
Sampled	0.290629350146816	60
Random	0.425822332847992	60
Sampled	0.225327979672073	60
Random	1.02300539631996	60
Sampled	0.399313490742952	60
Random	1.00941800325383	60
Sampled	0.316248839615991	60
Random	0.482110543652591	60
Sampled	0.36559960553061	60
Random	0.663345503422709	60
Sampled	0.420859716757594	60
Random	0.999019743693938	60
Sampled	0.371554287119517	60
Random	0.338492700149907	60
Sampled	0.506005138098219	60
Random	0.876243945401411	60
Sampled	0.408773834273015	60
Random	0.673892168771795	60
Sampled	0.427832002324551	60
Random	0.447185175074699	60
Sampled	0.411401826815557	60
Random	0.45057863664375	60
Sampled	0.30410887149236	60
Random	0.796851322752971	60
Sampled	0.275935730681525	60
Random	0.758218170621637	60
Sampled	0.402275044313855	60
Random	0.45679706764369	60
Sampled	0.43243057756244	60
Random	0.330854949623647	60
Sampled	0.32354255153694	60
Random	1.16314306786317	60
Sampled	0.260752061668619	60
Random	0.795579793328419	60
Sampled	0.280074046955891	60
Random	0.555938651362736	60
Sampled	0.483576305385443	60
Random	0.815310989163433	60
Sampled	0.44340776641804	60
Random	0.619768282431825	60
Sampled	0.431118920595314	60
Random	0.500820041167594	60
Sampled	0.334973398693947	60
Random	0.550494878645913	60
Sampled	0.337356730041164	60
Random	0.823219933979826	60
Sampled	0.418523106275079	60
Random	0.506345645786158	60
Sampled	0.314093194447571	60
Random	0.660956124653164	60
Sampled	0.350304230314317	60
Random	0.335947291457801	60
Sampled	0.343913201433197	60
Random	0.869976447998653	60
Sampled	0.501219583734869	60
Random	0.799780080037239	60
Sampled	0.291955672448794	60
Random	0.420237976138216	60
Sampled	0.349726951046453	60
Random	0.908508133707659	60
Sampled	0.404915069607966	60
Random	0.408579202317689	60
Sampled	0.422261293941517	60
Random	0.576648127090587	60
Sampled	0.376950871967152	60
Random	0.625403832339251	60
Sampled	0.41813812921583	60
Random	0.828324927680584	60
Sampled	0.256385524084645	60
Random	0.249515106984521	60
Sampled	0.418600592967632	60
Random	0.403368713752619	60
Sampled	0.337832966157203	60
Random	0.828141132337359	60
Sampled	0.332527642905415	60
Random	0.618568177103574	60
Sampled	0.293882064256564	60
Random	1.2347533656112	60
Sampled	0.29921441865881	60
Random	0.849050087503296	60
Sampled	0.213392102280186	60
Random	0.87138565477689	60
Sampled	0.413825196564813	60
Random	0.633416610302396	60
Sampled	0.439228528449021	60
Random	0.486000556276535	60
Sampled	0.356523429858193	60
Random	1.18380800056457	60
Sampled	0.332422359848272	60
Random	0.602724107180762	60
Sampled	0.350792862577143	60
Random	1.02879653425788	60
Sampled	0.436351224164583	60
Random	0.398117986255456	60
Sampled	0.368902135790511	60
Random	0.46903696711272	60
Sampled	0.365746932802752	60
Random	0.924350271575552	60
Sampled	0.449946292517158	60
Random	0.593605078011087	60
Sampled	0.485138228057129	60
Random	0.557596715730785	60
Sampled	0.448145258822206	60
Random	1.05564122619861	60
Sampled	0.575155800808436	60
Random	0.524058258625362	60
Sampled	0.423608180701012	60
Random	0.957364806860058	60
Sampled	0.445534654428942	60
Random	1.06895782437006	60
Sampled	0.394938154905504	60
Random	0.763561771342349	60
Sampled	0.37570707379369	60
Random	0.576276278673858	60
Sampled	0.338017059712917	60
Random	1.1873192352493	60
Sampled	0.34494096488572	60
Random	0.64460630773612	60
Sampled	0.345466212395077	60
Random	1.18781021627588	60
Sampled	0.307192386354767	60
Random	0.39047582785697	60
Sampled	0.275033024725297	60
Random	0.504425643064424	60
Sampled	0.256496014727263	60
Random	1.2525989435113	60
Sampled	0.426757665033111	60
Random	0.860557003136028	60
Sampled	0.401162548142066	60
Random	0.707744271586412	60
Sampled	0.360278246881918	60
Random	1.02864324970601	60
Sampled	0.42991574739819	60
Random	0.725060738087757	60
Sampled	0.388123037208429	60
Random	0.782531856508066	60
Sampled	0.459435167701778	60
Random	0.507743200383065	60
Sampled	0.332472392772744	60
Random	0.724506038443577	60
Sampled	0.41968346536278	60
Random	0.84857814815808	60
Sampled	0.33794028398084	60
Random	0.751298726214328	60
Sampled	0.447880712146468	60
Random	0.271781314770371	60
Sampled	0.430454311355956	60
Random	0.479797153302314	60
Sampled	0.286222081758142	60
Random	0.35804257505085	60
Sampled	0.354289897798007	60
Random	0.650344737927449	60
Sampled	0.279566603433938	60
Random	0.911070338229679	60
Sampled	0.508297147569978	60
Random	0.451316775911542	60
Sampled	0.463434022235337	60
Random	0.885961435098026	60
Sampled	0.363677370584136	60
Random	0.925149532078847	60
Sampled	0.365007009034278	60
Random	0.468334567822863	60
Sampled	0.406000401828409	60
Random	0.617741119535555	60
Sampled	0.303113389433099	60
Random	0.717192273186602	60
Sampled	0.242041677521367	60
Random	0.658886957062641	60
Sampled	0.538661854697948	60
Random	0.509924677301484	60
Sampled	0.56211411209165	60
Random	0.547391090879977	60
Sampled	0.343985007784179	60
Random	0.466844047521386	60
Sampled	0.415536622798168	60
Random	0.658184152050365	60
Sampled	0.445708622256367	60
Random	0.703598296564385	60
Sampled	0.500200368639576	60
Random	0.818347271680378	60
Sampled	0.594780668803854	60
Random	0.826321967570351	60
Sampled	0.258242894444557	60
Random	0.739339192020539	60
Sampled	0.271729012372987	60
Random	0.595069556233771	60
Sampled	0.465538905157525	60
Random	0.864844948479582	60
Sampled	0.61880898422844	60
Random	0.564160319527373	60
Sampled	0.377053260897854	60
Random	0.643975147330967	60
Sampled	0.334737383815258	60
Random	0.506148254296963	60
Sampled	0.474969050692488	60
Random	0.668833002849488	60
Sampled	0.395917590673969	60
Random	0.687078866707652	60
Sampled	0.281920683531649	60
Random	0.377279218205483	60
Sampled	0.451802999582731	60
Random	0.659252057321576	60
Sampled	0.357994920779873	60
Random	1.07413857899475	60
Sampled	0.46964676517292	60
Random	0.552086547663894	60
Sampled	0.364899110293382	60
Random	0.738904712758104	60
Sampled	0.376763764925577	60
Random	0.634721452522173	60
Sampled	0.337686511064672	60
Random	1.25592430546395	60
Sampled	0.503515297641494	60
Random	0.394787781499908	60
Sampled	0.275492705492803	60
Random	0.558619395034098	60
Sampled	0.355066404824631	60
Random	0.577658422536024	60
Sampled	0.522992061229866	60
Random	0.68923306194799	60
Sampled	0.52306844808924	60
Random	0.916314191083941	60
Sampled	0.610827289770653	60
Random	0.744976657014691	60
Sampled	0.443217159700078	60
Random	0.5393627484114	60
Sampled	0.373367616688757	60
Random	0.686079680917172	60
Sampled	0.308573714995218	60
Random	0.682208343339096	60
Sampled	0.47643974961912	60
Random	0.674850082409277	60
Sampled	0.4813937796321	60
Random	0.976907710037381	60
Sampled	0.50192922606384	60
Random	0.582936165650081	60
Sampled	0.423285107011254	60
Random	0.324622292269514	60
Sampled	0.406774099814217	60
Random	0.417710474670725	60
Sampled	0.52773827632174	60
Random	0.749804075390245	60
Sampled	0.474006753776597	60
Random	0.834791728042116	60
Sampled	0.416957438204099	60
Random	0.604642409076225	60
Sampled	0.483532191519318	60
Random	1.00005145380242	60
Sampled	0.283326811179349	60
Random	0.707617745001931	60
Sampled	0.259677464438869	60
Random	0.546870868844635	60
Sampled	0.378847150786929	60
Random	0.252279556005893	60
Sampled	0.318251446848797	60
Random	0.377258626041085	60
Sampled	0.345900964860801	60
Random	0.492652875692688	60
Sampled	0.358782550337042	60
Random	0.661842650555677	60
Sampled	0.440878913747307	60
Random	0.6402387381303	60
Sampled	0.369851622093035	60
Random	0.541039410015808	60
Sampled	0.341727493368461	60
Random	0.373190291312301	60
Sampled	0.483626765847196	60
Random	0.811047317995472	60
Sampled	0.36881933944034	60
Random	0.531703671294048	60
Sampled	0.488258530621512	60
Random	0.609177105801074	60
Sampled	0.358336922582165	60
Random	0.515730586615213	60
Sampled	0.469598460005573	60
Random	1.18670798830688	60
Sampled	0.344207627076224	60
Random	1.2469459143124	60
Sampled	0.537695447783663	60
Random	0.497478798651687	60
Sampled	0.370549786436585	60
Random	1.08851249859785	60
Sampled	0.498552577628056	60
Random	0.315234442260547	60
Sampled	0.612122218065235	60
Random	0.986049345502082	60
Sampled	0.527968316355789	60
Random	0.764566522805649	60
Sampled	0.462535791858982	60
Random	0.512872914858463	60
Sampled	0.435930538942106	60
Random	0.588180729096342	60
Sampled	0.331758357439352	60
Random	0.794930541758165	60
Sampled	0.322096155944159	60
Random	0.8113606260778	60
Sampled	0.322640737109552	60
Random	1.14023036248629	60
Sampled	0.36084514551964	60
Random	0.594516402255287	60
Sampled	0.339445297378238	60
Random	1.43570502118257	60
Sampled	0.588875668699567	60
Random	0.5684798599372	60
Sampled	0.526233273539601	60
Random	0.841647133221267	60
Sampled	0.403151936865802	60
Random	0.830693949348682	60
Sampled	0.479022166268479	60
Random	0.865387473876966	60
Sampled	0.24608550419982	60
Random	0.438854661387664	60
Sampled	0.275245892422044	60
Random	1.42695059689835	60
Sampled	0.440577722403863	60
Random	1.17111436143698	60
Sampled	0.304367583751485	60
Random	0.637966040396107	60
Sampled	0.368792641431597	60
Random	0.623129691212788	60
Sampled	0.551302588788206	60
Random	0.681408308162025	60
Sampled	0.422470315800527	60
Random	0.822234151618319	60
Sampled	0.361947139817072	60
Random	0.873207662197354	60
Sampled	0.408376024004422	60
Random	0.621015517608179	60
Sampled	0.262004686236143	60
Random	0.414729473788673	60
Sampled	0.446413643407137	60
Random	0.801824821142338	60
Sampled	0.416883703834442	60
Random	0.482086304137331	60
Sampled	0.232859322059047	60
Random	1.21229959978852	60
Sampled	0.39078617756709	60
Random	1.03745266275029	60
Sampled	0.430621134996811	60
Random	0.740526580930614	60
Sampled	0.466343571362716	60
Random	0.535249502626836	60
Sampled	0.282292671765374	60
Random	0.829446934758855	60
Sampled	0.270066071818946	60
Random	1.19661034256396	60
Sampled	0.295910481234748	60
Random	0.514548699052643	60
Sampled	0.241059022701604	60
Random	0.921358736052526	60
Sampled	0.247588340521742	60
Random	0.314532009148353	60
Sampled	0.449322697446445	60
Random	0.692832806727278	60
Sampled	0.204316272608471	60
Random	0.809032206877851	60
Sampled	0.485004431125185	60
Random	0.607532034607348	60
Sampled	0.342370557758272	60
Random	0.617031240790861	60
Sampled	0.465245099711945	60
Random	0.523202247460933	60
Sampled	0.225977055361995	60
Random	0.317226413646403	60
Sampled	0.378244552566292	60
Random	0.769281199120852	60
Sampled	0.495423337051863	60
Random	0.67186514271161	60
Sampled	0.231219373599056	60
Random	0.670296810824288	60
Sampled	0.457464315586802	60
Random	0.424633244931173	60
Sampled	0.404648865436226	60
Random	0.505771180181655	60
Sampled	0.276442524861449	60
Random	0.647177410434861	60
Sampled	0.347478117562831	60
Random	0.590836936074928	60
Sampled	0.335381662504366	60
Random	0.511903643256129	60
Sampled	0.516102951827149	60
Random	0.830753221022964	60
Sampled	0.394754120614553	60
Random	0.795835481843445	60
Sampled	0.525345163418723	60
Random	1.09192547058096	60
Sampled	0.312399410198927	60
Random	1.27176667260245	60
Sampled	0.286198535696723	60
Random	0.651298741846381	60
Sampled	0.275010863378747	60
Random	0.846963663796664	60
Sampled	0.352034548458733	60
Random	0.801106384388588	60
Sampled	0.335703833522416	60
Random	0.335967983759416	60
Sampled	0.300394509593411	60
Random	0.641798647136813	60
Sampled	0.379498060352667	60
Random	0.648219627261243	60
Sampled	0.433389792012728	60
Random	0.453746856559021	60
Sampled	0.512315518695816	60
Random	0.565314791405943	60
Sampled	0.420620213323173	60
Random	0.954443094405434	60
Sampled	0.547634603093082	60
Random	0.700866420863969	60
Sampled	0.336436799892242	60
Random	0.5208181403217	60
Sampled	0.317505194687131	60
Random	0.952390187303419	60
Sampled	0.468047700984461	60
Random	0.418679584344935	60
Sampled	0.209072955471206	60
Random	0.689861188342738	60
Sampled	0.242267996524913	60
Random	0.672240332065063	60
Sampled	0.387538826241918	60
Random	0.488699696021523	60
Sampled	0.362670402174876	60
Random	0.462337013415677	60
Sampled	0.623940160051474	60
Random	0.592536350170959	60
Sampled	0.374643917516851	60
Random	0.585190121091512	60
Sampled	0.37791836742688	60
Random	0.359303607309765	60
Sampled	0.422004199973103	60
Random	1.20742503471081	60
Sampled	0.270524680412704	60
Random	0.685159455423874	60
Sampled	0.34486721060032	60
Random	1.26476619927564	60
Sampled	0.358107251799789	60
Random	0.366822793607047	60
Sampled	0.216013448014919	60
Random	0.258986733969331	60
Sampled	0.483034470452215	60
Random	1.07154633110931	60
Sampled	0.39031329539077	60
Random	1.42785849692409	60
Sampled	0.371951820364301	60
Random	0.585617688329543	60
Sampled	0.484205045055837	60
Random	0.497128233027199	60
Sampled	0.28585530486046	60
Random	0.788096585364237	60
Sampled	0.283904665915422	60
Random	0.519706380461393	60
Sampled	0.30437405261733	60
Random	0.512257209443453	60
Sampled	0.33039262125243	60
Random	0.414337547549524	60
Sampled	0.481301176625636	60
Random	0.577122029684658	60
Sampled	0.389687818839483	60
Random	0.800241386748565	60
Sampled	0.57294683331235	60
Random	0.788668148621572	60
Sampled	0.453939456003145	60
Random	0.744503164186483	60
Sampled	0.392646301038172	60
Random	0.474879007774723	60
Sampled	0.484229840140338	60
Random	0.493388819480965	60
Sampled	0.369576049408428	60
Random	0.909021438233129	60
Sampled	0.502493368946591	60
Random	0.429596176789563	60
Sampled	0.439096090211794	60
Random	0.502893473207174	60
Sampled	0.517021550953407	60
Random	0.636514459969084	60
Sampled	0.250469552322919	60
Random	0.816745870736704	60
Sampled	0.405142107202904	60
Random	0.364014086522756	60
Sampled	0.318738010498058	60
Random	0.791020885876917	60
Sampled	0.252931662553058	60
Random	1.06199045609718	60
Sampled	0.271147955094157	60
Random	0.80934914334961	60
Sampled	0.425092466197608	60
Random	0.533435462432191	60
Sampled	0.44160613003592	60
Random	0.842986846981643	60
Sampled	0.416578959037052	60
Random	0.88577429129694	60
Sampled	0.387166761414087	60
Random	1.06066583500996	60
Sampled	0.366342625600383	60
Random	0.630185843731946	60
Sampled	0.185999823020423	60
Random	0.523528302544788	60
Sampled	0.298438925401361	60
Random	0.627159103361484	60
Sampled	0.376124314551275	60
Random	0.936100330901254	60
Sampled	0.300391222707051	60
Random	0.713791876059323	60
Sampled	0.464885584990503	60
Random	0.795373587224202	60
Sampled	0.356277456715174	60
Random	0.791374401182788	60
Sampled	0.359160761479173	60
Random	0.584568818442348	60
Sampled	0.435394936384888	60
Random	1.02200326991943	60
Sampled	0.287489486713238	60
Random	0.864945177897778	60
Sampled	0.414772805438186	60
Random	0.486850871132774	60
Sampled	0.370441818521128	60
Random	0.698212986335553	60
Sampled	0.263573323280531	60
Random	0.669607150217473	60
Sampled	0.305372029523819	60
Random	1.07833055680543	60
Sampled	0.495510509793265	60
Random	0.879604819075963	60
Sampled	0.40185783059226	60
Random	0.997808436974034	60
Sampled	0.612622636320656	60
Random	0.704732521783816	60
Sampled	0.359960490854966	60
Random	0.902462764217583	60
Sampled	0.456573962314103	60
Random	1.1621174315582	60
Sampled	0.437150355493634	60
Random	0.879222261077733	60
Sampled	0.409055117621521	60
Random	1.15052670534999	60
Sampled	0.409546565259464	60
Random	0.555662929750487	60
Sampled	0.448723195593377	60
Random	0.663598700425359	60
Sampled	0.240947663260999	60
Random	1.03285472196542	60
Sampled	0.436755604117181	60
Random	1.09248550601661	60
Sampled	0.462168243966109	60
Random	0.461516187662339	60
Sampled	0.392881100759091	60
Random	0.636980593067378	60
Sampled	0.255715715284618	60
Random	0.261369390204865	60
Sampled	0.478727081143374	60
Random	0.542773451099306	60
Sampled	0.388770770982265	60
Random	0.581377113761057	60
Sampled	0.383047863750798	60
Random	0.750040204240793	60
Sampled	0.304977012120817	60
Random	0.704690368104295	60
Sampled	0.28985560349025	60
Random	1.12412199166184	60
Sampled	0.452086712371314	60
Random	0.625609935378478	60
Sampled	0.321964065106206	60
Random	0.289616541762234	60
Sampled	0.390265841048146	60
Random	0.438812115115563	60
Sampled	0.283343065580763	60
Random	0.407555572068631	60
Sampled	0.294206066607827	60
Random	0.75709365701061	60
Sampled	0.335729466720666	60
Random	0.630023929019544	60
Sampled	0.3648945182977	60
Random	0.471033508610918	60
Sampled	0.318196432995009	60
Random	0.760192051803052	60
Sampled	0.274421248755303	60
Random	0.540701652238235	60
Sampled	0.332730607836184	60
Random	0.999246199623962	60
Sampled	0.361467973789955	60
Random	0.557159032380635	60
Sampled	0.368474444523871	60
Random	1.18006841390883	60
Sampled	0.270671646717458	60
Random	0.426228715709438	60
Sampled	0.38806112366924	60
Random	0.575714796396901	60
Sampled	0.386072089306107	60
Random	0.743270089706893	60
Sampled	0.304377700534264	60
Random	0.50751827601765	60
Sampled	0.324271718299763	60
Random	0.810729337161345	60
Sampled	0.538795368331359	60
Random	1.20496011763585	60
Sampled	0.352861407576978	60
Random	0.694011171137644	60
Sampled	0.318427998560162	60
Random	0.379003540033497	60
Sampled	0.247935797442727	60
Random	0.886964102619201	60
Sampled	0.32616437108243	60
Random	0.800270741376148	60
Sampled	0.312341440684472	60
Random	0.46757900921357	60
Sampled	0.359321418905207	60
Random	0.72741140397867	60
Sampled	0.393602141574039	60
Random	0.838937167006219	60
Sampled	0.344100444867856	60
Random	0.478278616854725	60
Sampled	0.520201084448084	60
Random	0.68480392344436	60
Sampled	0.502204289137536	60
Random	0.412235560513471	60
Sampled	0.245836856967966	60
Random	0.964708550141431	60
Sampled	0.257983992649919	60
Random	0.352144068572184	60
Sampled	0.504708719286567	60
Random	0.822388569665699	60
Sampled	0.348008118652732	60
Random	0.696307576289719	60
Sampled	0.246230471758398	60
Random	0.645265851942166	60
Sampled	0.301356471766813	60
Random	1.16019338332766	60
Sampled	0.41003091623692	60
Random	0.807587538303533	60
Sampled	0.215872923933365	60
Random	0.714599801809503	60
Sampled	0.469184846563785	60
Random	0.666182216252655	60
Sampled	0.3838590839728	60
Random	0.985478563601468	60
Sampled	0.427097336686982	60
Random	1.33592954044032	60
Sampled	0.569234968037932	60
Random	0.541810777903831	60
Sampled	0.412313363008179	60
Random	0.637145025080655	60
Sampled	0.53688297612594	60
Random	0.771920484275599	60
Sampled	0.348999375228471	60
Random	0.55897417065112	60
Sampled	0.311041185857879	60
Random	0.503861008524703	60
Sampled	0.395741806720916	60
Random	0.860548700965172	60
Sampled	0.422330296512101	60
Random	0.582957321960017	60
Sampled	0.480572055942585	60
Random	0.930141986186109	60
Sampled	0.318717762382767	60
Random	0.781001405707364	60
Sampled	0.42102146353894	60
Random	0.462110413949315	60
Sampled	0.30920585169612	60
Random	0.424866410367379	60
Sampled	0.392853484851149	60
Random	0.67197644323276	60
Sampled	0.281659997550094	60
Random	0.707487603077051	60
Sampled	0.257728628886469	60
Random	0.589611226414924	60
Sampled	0.301355136254368	60
Random	0.757915219162945	60
Sampled	0.36897735469846	60
Random	0.630828920076346	60
Sampled	0.395867151742789	60
Random	1.03110717436838	60
Sampled	0.453067530143775	60
Random	0.819792729095339	60
Sampled	0.492106614422056	60
Random	1.01999391099724	60
Sampled	0.361246307212924	60
Random	0.745391818490748	60
Sampled	0.387975873358505	60
Random	1.02374086720998	60
Sampled	0.655032704838062	60
Random	0.788427235617648	60
Sampled	0.293517898001952	60
Random	0.545364913358431	60
Sampled	0.32245708048477	60
Random	0.816299583957364	60
Sampled	0.341282666848605	60
Random	0.577253012787161	60
Sampled	0.399691193241814	60
Random	0.854625270314463	60
Sampled	0.389865909915246	60
Random	0.388712409890222	60
Sampled	0.382973643677568	60
Random	1.11004328373489	60
Sampled	0.235982061824009	60
Random	0.635265483338812	60
Sampled	0.462740843102085	60
Random	0.743564797274857	60
Sampled	0.502168936542649	60
Random	0.465775557135339	60
Sampled	0.216991943899242	60
Random	0.380974392455572	60
Sampled	0.454446660401149	60
Random	0.537662876676129	60
Sampled	0.401313817168482	60
Random	0.576834838855568	60
Sampled	0.297859612241345	60
Random	0.991148629688235	60
Sampled	0.463377872453644	60
Random	1.18115343429138	60
Sampled	0.327032584241142	60
Random	0.490594490292371	60
Sampled	0.280894647394567	60
Random	0.417336587442235	60
Sampled	0.261262536560915	60
Random	0.700494517584446	60
Sampled	0.355130978177044	60
Random	0.634922992978323	60
Sampled	0.443106486608465	60
Random	0.568745972375262	60
Sampled	0.41134097093695	60
Random	0.734509056260844	60
Sampled	0.31833092843962	60
Random	0.543326918993197	60
Sampled	0.468921641906127	60
Random	0.899582221483312	60
Sampled	0.635560198969619	60
Random	0.839557436345297	60
Sampled	0.508206731513038	60
Random	0.788398405990938	60
Sampled	0.337508429856485	60
Random	0.87027288796153	60
Sampled	0.535533700841087	60
Random	0.8578777830443	60
Sampled	0.457845841401466	60
Random	0.514643749065574	60
Sampled	0.274232941731196	60
Random	0.979796637589202	60
Sampled	0.281071040759468	60
Random	0.71935883748715	60
Sampled	0.473975864421051	60
Random	1.01065528097173	60
Sampled	0.368839930115646	60
Random	0.747553084814531	60
Sampled	0.285267932141868	60
Random	0.681794172568834	60
Sampled	0.437677025976029	60
Random	0.539604308916344	60
Sampled	0.413798659705914	60
Random	0.780340925838529	60
Sampled	0.291641489093571	60
Random	0.694226840576248	60
Sampled	0.420909264245877	60
Random	0.725256267133188	60
Sampled	0.321524665666663	60
Random	0.323170343898333	60
Sampled	0.34646149387336	60
Random	0.986391205498071	60
Sampled	0.276217381684712	60
Random	0.883907273275276	60
Sampled	0.263678190106574	60
Random	0.340487828587341	60
Sampled	0.49037213833097	60
Random	0.777596765818279	60
Sampled	0.257080375413888	60
Random	0.433399119899444	60
Sampled	0.216230434632915	60
Random	0.913161805220408	60
Sampled	0.402955306888416	60
Random	0.731357402727527	60
Sampled	0.368999373042461	60
Random	0.904798599331061	60
Sampled	0.401913718250015	60
Random	0.797790222413502	60
Sampled	0.382212215062624	60
Random	0.728215207471012	60
Sampled	0.562170107717857	60
Random	0.553990920671775	60
Sampled	0.465992886428123	60
Random	0.902019132222071	60
Sampled	0.443180636806673	60
Random	0.507071164175516	60
Sampled	0.186580881031148	60
Random	0.271114913935175	60
Sampled	0.27533805620531	60
Random	0.79620172155717	60
Sampled	0.376376096651679	60
Random	1.08300788351278	60
Sampled	0.270530235935504	60
Random	0.810516627811514	60
Sampled	0.417837271353288	60
Random	1.01979725135362	60
Sampled	0.283922505926901	60
Random	0.745347005221982	60
Sampled	0.415207939810272	60
Random	1.04392728033544	60
Sampled	0.284109181842412	60
Random	0.665085988352983	60
Sampled	0.448105017793297	60
Random	1.14067529383614	60
Sampled	0.427526803363724	60
Random	0.464343310134422	60
Sampled	0.641361765600055	60
Random	0.65581474101011	60
Sampled	0.492539109597192	60
Random	1.24984461247987	60
Sampled	0.281989747248677	60
Random	0.619750164829515	60
Sampled	0.368415192127344	60
Random	0.286610479452277	60
Sampled	0.285139249159422	60
Random	0.641921002717488	60
Sampled	0.508059991376764	60
Random	0.94457462068205	60
Sampled	0.320571713169895	60
Random	0.664181489503979	60
Sampled	0.453958770085088	60
Random	0.481420812431158	60
Sampled	0.439905519691533	60
Random	0.503968546437023	60
Sampled	0.402187423888887	60
Random	0.652249986720035	60
Sampled	0.401504581917739	60
Random	0.550102351559506	60
Sampled	0.29057578230968	60
Random	0.383122207053024	60
Sampled	0.436474774551398	60
Random	0.497336086356032	60
Sampled	0.530698992977369	60
Random	0.697161825714804	60
Sampled	0.408468644110985	60
Random	1.12162246879692	60
Sampled	0.272937315614281	60
Random	0.605782094731395	60
Sampled	0.32562464353243	60
Random	1.1781758703617	60
Sampled	0.26223638474838	60
Random	0.535802799250393	60
Sampled	0.320824179898875	60
Random	0.598552372721557	60
Sampled	0.296690247509654	60
Random	0.54484484775443	60
Sampled	0.308227612132782	60
Random	0.90084402852691	60
Sampled	0.40529743908318	60
Random	0.536370740259772	60
Sampled	0.468116321424699	60
Random	0.584521116870683	60
Sampled	0.356482797046355	60
Random	0.968045699361403	60
Sampled	0.497425929174698	60
Random	0.844450028162148	60
Sampled	0.33926955179053	60
Random	0.953718869960439	60
Sampled	0.424213758494631	60
Random	0.6657151307001	60
Sampled	0.366777506967328	60
Random	1.04672430942174	60
Sampled	0.313689481671489	60
Random	0.44949623308529	60
Sampled	0.361794741740401	60
Random	0.822177826184812	60
Sampled	0.379865732508902	60
Random	1.32882285343797	60
Sampled	0.438934273242473	60
Random	0.651697967334052	60
Sampled	0.333015608015048	60
Random	1.15596884617092	60
Sampled	0.416128378826615	60
Random	0.671243229060079	60
Sampled	0.366303688615867	60
Random	0.46808227831024	60
Sampled	0.219581814673812	60
Random	0.927672602770474	60
Sampled	0.205697833131471	60
Random	0.862198276768912	60
Sampled	0.302273615366331	60
Random	0.652890060670563	60
Sampled	0.510802772237387	60
Random	0.210080487687858	60
Sampled	0.33942009580991	60
Random	0.866052712408003	60
Sampled	0.502507644588941	60
Random	0.48784408531762	60
Sampled	0.394850185184851	60
Random	0.57738440977456	60
Sampled	0.205581729943605	60
Random	0.537404337223437	60
Sampled	0.394810894347695	60
Random	0.951446992118757	60
Sampled	0.444473761924005	60
Random	0.605070117248407	60
Sampled	0.264763706502735	60
Random	0.633407115012283	60
Sampled	0.285306391721858	60
Random	0.890121852958654	60
Sampled	0.350063393522795	60
Random	1.07399790559247	60
Sampled	0.222000588540005	60
Random	0.505580885151922	60
Sampled	0.245666472416072	60
Random	0.545454435977926	60
Sampled	0.323295855049051	60
Random	0.336068148412303	60
Sampled	0.414253413318684	60
Random	0.53578651831551	60
Sampled	0.391406731823955	60
Random	0.595773531860824	60
Sampled	0.421035770944449	60
Random	0.65933573106647	60
Sampled	0.452483249519946	60
Random	0.460545600200318	60
Sampled	0.41290022750988	60
Random	0.298636672009972	60
Sampled	0.346846592447671	60
Random	0.40195037875806	60
Sampled	0.487779820591747	60
Random	0.43285798901311	60
Sampled	0.202073153184247	60
Random	0.960656974584595	60
Sampled	0.386086527609461	60
Random	0.816065100637053	60
Sampled	0.358837474640704	60
Random	0.917019217407026	60
Sampled	0.254758711203429	60
Random	0.928888786586464	60
Sampled	0.519129323253279	60
Random	0.660678430823472	60
Sampled	0.358885248766728	60
Random	0.612984805917559	60
Sampled	0.372807827601844	60
Random	0.93596705968558	60
Sampled	0.467803715314863	60
Random	0.807177133471727	60
Sampled	0.361704815936043	60
Random	0.879560518853616	60
Sampled	0.30223691125735	60
Random	0.575116952882617	60
Sampled	0.430214271090951	60
Random	0.412730271938475	60
Sampled	0.458606975704678	60
Random	0.715181719992943	60
Sampled	0.588873916938839	60
Random	0.787722594161223	60
Sampled	0.353835008032969	60
Random	0.338928924478067	60
Sampled	0.21867781995736	60
Random	0.430050515690121	60
Sampled	0.257891378099769	60
Random	1.10151709664256	60
Sampled	0.511025627252131	60
Random	0.333458905542657	60
Sampled	0.407794433257019	60
Random	0.417227330278769	60
Sampled	0.33771907226644	60
Random	0.327846961450241	60
Sampled	0.292345706905258	60
Random	0.626391179260239	60
Sampled	0.407434197768393	60
Random	0.95966976201681	60
Sampled	0.290412110467344	60
Random	0.418351585930667	60
Sampled	0.359143575845604	60
Random	0.925745229142604	60
Sampled	0.598092960917975	60
Random	1.07281980381978	60
Sampled	0.541636668045977	60
Random	1.18841562311154	60
Sampled	0.444236342248361	60
Random	0.695865028291946	60
Sampled	0.333075287883855	60
Random	0.391754782509501	60
Sampled	0.47254964386376	60
Random	0.389291442344023	60
Sampled	0.279529499640025	60
Random	0.61459585535852	60
Sampled	0.312808083346907	60
Random	0.566657297852318	60
Sampled	0.432177870281518	60
Random	0.561853529041284	60
Sampled	0.490948199984553	60
Random	0.573961608116619	60
Sampled	0.269931025713074	60
Random	0.598255240748669	60
Sampled	0.39060302265901	60
Random	0.564642576264393	60
Sampled	0.507729295743711	60
Random	0.833658698425002	60
Sampled	0.397907336834968	60
Random	0.887153032960462	60
Sampled	0.448888160418474	60
Random	0.987659013013788	60
Sampled	0.314425033799859	60
Random	0.957400268954889	60
Sampled	0.223016382781521	60
Random	0.54384873336987	60
Sampled	0.357660003169225	60
Random	0.56603890938044	60
Sampled	0.309007391766456	60
Random	0.474169115986705	60
Sampled	0.317350011241071	60
Random	0.771612770008925	60
Sampled	0.539174481814123	60
Random	0.909157816751477	60
Sampled	0.317654172416403	60
Random	0.653135245719216	60
Sampled	0.309212624792041	60
Random	0.702526209372168	60
Sampled	0.283563410624718	60
Random	0.683570749528318	60
Sampled	0.287559987031219	60
Random	0.562416717549487	60
Sampled	0.401484763829452	60
Random	0.880555913676029	60
Sampled	0.553039102198973	60
Random	0.737416762184997	60
Sampled	0.385098745611596	60
Random	0.718046229463016	60
Sampled	0.48362270924492	60
Random	0.868591474556115	60
Sampled	0.269633991451687	60
Random	0.336159161135468	60
Sampled	0.330717580430411	60
Random	0.674224557263171	60
Sampled	0.401551566202564	60
Random	0.566536342130778	60
Sampled	0.355590256928606	60
Random	0.550193593624598	60
Sampled	0.366962321800793	60
Random	0.893029250199239	60
Sampled	0.302254003851039	60
Random	0.438086278638893	60
Sampled	0.460632743554891	60
Random	0.673687927248377	60
Sampled	0.360898196930472	60
Random	0.589534372141085	60
Sampled	0.508588926227986	60
Random	0.728006149517294	60
Sampled	0.420208054295271	60
Random	0.871951295991953	60
Sampled	0.473710207984151	60
Random	0.744170315552108	60
Sampled	0.418552849261998	60
Random	0.975332151548766	60
Sampled	0.396216205537884	60
Random	0.577394656344555	60
Sampled	0.402400492180593	60
Random	0.415832506436548	60
Sampled	0.463694506314492	60
Random	0.633687750202243	60
Sampled	0.421954652584941	60
Random	1.01341765531554	60
Sampled	0.546803805358513	60
Random	0.841119226140304	60
Sampled	0.423622911760957	60
Random	0.543114675631352	60
Sampled	0.400716787945475	60
Random	0.42411102363409	60
Sampled	0.445261264857189	60
Random	0.864891742852823	60
Sampled	0.288847960845457	60
Random	0.503528336828411	60
Sampled	0.38898907875822	60
Random	0.496470844466364	60
Sampled	0.38650651942886	60
Random	0.638790134190232	60
Sampled	0.412580261989974	60
Random	0.490595967988959	60
Sampled	0.320797097891261	60
Random	0.956633213823089	60
Sampled	0.43043302343427	60
Random	0.64032578114432	60
Sampled	0.351283830023685	60
Random	0.527990121923893	60
Sampled	0.391890553143604	60
Random	0.467662981830309	60
Sampled	0.514951173992866	60
Random	1.28000784389484	60
Sampled	0.302130425854517	60
Random	1.01703426854004	60
Sampled	0.396945058155897	60
Random	0.423309135510058	60
Sampled	0.385365374374126	60
Random	0.703451884284218	60
Sampled	0.499713531787658	60
Random	0.601286671488615	60
Sampled	0.331328313679362	60
Random	0.730720532749737	60
Sampled	0.411217957378981	60
Random	1.12069894188897	60
Sampled	0.569333443818569	60
Random	0.938283139574967	60
Sampled	0.28737468357234	60
Random	0.428878257571977	60
Sampled	0.41826105395754	60
Random	0.664088998335322	60
Sampled	0.539994493088439	60
Random	0.730275743656801	60
Sampled	0.609476984957233	60
Random	0.928488775326431	60
Sampled	0.494746124644521	60
Random	0.439148687839763	60
Sampled	0.613738464804561	60
Random	0.541650849544066	60
Sampled	0.431538012972257	60
Random	0.638058564734497	60
Sampled	0.383398340702613	60
Random	0.617441873244159	60
Sampled	0.266426356756358	60
Random	0.615178049822568	60
Sampled	0.495238154812997	60
Random	0.582071622609731	60
Sampled	0.248508257956259	60
Random	1.05699918775346	60
Sampled	0.405430991654876	60
Random	0.785365139954494	60
Sampled	0.436149739861129	60
Random	0.35559390767412	60
Sampled	0.439971748966212	60
Random	0.981705719161696	60
Sampled	0.478237102167461	60
Random	0.640984141213035	60
Sampled	0.426941323144339	60
Random	1.23288722310159	60
Sampled	0.224841081740471	60
Random	0.767693725592199	60
Sampled	0.300965637911258	60
Random	0.372628813257575	60
Sampled	0.298216119854892	60
Random	0.304551944144135	60
Sampled	0.516386424813128	60
Random	0.817369939509207	60
Sampled	0.472715752299352	60
Random	1.16831736539715	60
Sampled	0.39912292408605	60
Random	0.676542600944745	60
Sampled	0.303324192501936	60
Random	0.935064340931956	60
Sampled	0.437809229422918	60
Random	0.832187928234995	60
Sampled	0.540099523185347	60
Random	1.05556748726285	60
Sampled	0.260565628148303	60
Random	0.329429775046157	60
Sampled	0.374661258998804	60
Random	0.723977154491081	60
Sampled	0.381509338886293	60
Random	0.72762258118123	60
Sampled	0.397187973323821	60
Random	0.942333596986652	60
Sampled	0.525350176690432	60
Random	0.833388330431299	60
Sampled	0.31027605959372	60
Random	0.646042431342166	60
Sampled	0.287895216868796	60
Random	0.456916216971617	60
Sampled	0.353105638102167	60
Random	0.970754236278312	60
Sampled	0.412640440990318	60
Random	0.772661386026765	60
Sampled	0.452964519303682	60
Random	0.975538118055621	60
Sampled	0.362876690175003	60
Random	0.823214403180023	60
Sampled	0.284520398344885	60
Random	0.828965765889356	60
Sampled	0.251723054632254	60
Random	0.61356707479235	60
Sampled	0.265895401928914	60
Random	1.113935599438	60
Sampled	0.289828440527295	60
Random	0.943140498851519	60
Sampled	0.259382166085237	60
Random	0.695734835453983	60
Sampled	0.31641342893897	60
Random	0.998048532962739	60
Sampled	0.396464535835768	60
Random	0.968705306768108	60
Sampled	0.314394295123033	60
Random	0.665930276902288	60
Sampled	0.341386446387302	60
Random	0.908967048545954	60
Sampled	0.520636016644511	60
Random	0.410280340741712	60
Sampled	0.3623703017212	60
Random	0.968864392856596	60
Sampled	0.42972853897145	60
Random	0.762267103143102	60
Sampled	0.178542846120506	60
Random	0.343475079709443	60
Sampled	0.532055533355294	60
Random	0.581062662220466	60
Sampled	0.325048335161949	60
Random	0.95177498721402	60
Sampled	0.442138617053209	60
Random	0.678067510495622	60
Sampled	0.554218536128904	60
Random	0.734290606671762	60
Sampled	0.300810343085586	60
Random	0.486131730667481	60
Sampled	0.44856086332067	60
Random	0.73837483099312	60
Sampled	0.256760767800763	60
Random	0.797428796169817	60
Sampled	0.370029869248957	60
Random	0.432483203651896	60
Sampled	0.324393197454263	60
Random	0.391078754699955	60
Sampled	0.242260121991339	60
Random	0.459609252753891	60
Sampled	0.261962723554136	60
Random	0.906278863394317	60
Sampled	0.46549862482505	60
Random	0.734136585051843	60
Sampled	0.552531435931798	60
Random	0.508308526169466	60
Sampled	0.382161772286216	60
Random	0.614885161496034	60
Sampled	0.224262640795355	60
Random	0.855928110529201	60
Sampled	0.516957534261425	60
Random	0.846684855749549	60
Sampled	0.355266671829977	60
Random	1.14347551570417	60
Sampled	0.265873090277334	60
Random	0.644390223643126	60
Sampled	0.247527500468393	60
Random	0.377697168114478	60
Sampled	0.406085897186754	60
Random	0.869628164751965	60
Sampled	0.228787201199897	60
Random	0.733090264879092	60
Sampled	0.408507279551522	60
Random	0.686604827677997	60
Sampled	0.442672230182928	60
Random	0.723988941417916	60
Sampled	0.296914431453589	60
Random	0.795369457491991	60
Sampled	0.54127624213981	60
Random	0.649632983060825	60
Sampled	0.495698215106555	60
Random	1.02287092199726	60
Sampled	0.37001160081484	60
Random	0.839423892505369	60
Sampled	0.401344760507901	60
Random	0.555956380480681	60
Sampled	0.302275588136699	60
Random	0.958021579878009	60
Sampled	0.339030368509427	60
Random	0.758701300426397	60
Sampled	0.14899842438113	60
Random	0.893524520077479	60
Sampled	0.390824655573232	60
Random	0.751000581110535	60
Sampled	0.22702886720435	60
Random	0.633594040722696	60
Sampled	0.37129883500798	60
Random	0.452888519861411	60
Sampled	0.346865824317735	60
Random	0.551160897948221	60
Sampled	0.260184189990791	60
Random	0.96555026277485	60
Sampled	0.487540057146445	60
Random	0.690641692801782	60
Sampled	0.398958881883299	60
Random	1.01775049864515	60
Sampled	0.406444346328459	60
Random	0.680453405366262	60
Sampled	0.247913971518703	60
Random	0.570611769173055	60
Sampled	0.402802017295166	60
Random	0.51384645005389	60
Sampled	0.37647951493764	60
Random	0.477904965012215	60
Sampled	0.485941041471855	60
Random	0.593409874205083	60
Sampled	0.353264454321976	60
Random	0.548508033145953	60
Sampled	0.36839057847646	60
Random	1.13452953748719	60
Sampled	0.226508392736853	60
Random	0.6898506563467	60
Sampled	0.419343734911802	60
Random	0.845799809716166	60
Sampled	0.375389937042608	60
Random	0.969286371844255	60
Sampled	0.271393003467691	60
Random	0.763892012594724	60
Sampled	0.572201157624678	60
Random	1.02996602300363	60
Sampled	0.511322563420754	60
Random	0.503179233101738	60
Sampled	0.479900646132282	60
Random	0.94165196885688	60
Sampled	0.321189128116082	60
Random	0.557593697168272	60
Sampled	0.432875668227668	60
Random	0.493776379017949	60
Sampled	0.398151162352746	60
Random	0.656758598825866	60
Sampled	0.458685114773626	60
Random	0.748396278767569	60
Sampled	0.440763739862651	60
Random	0.790355253000142	60
Sampled	0.434655408584966	60
Random	0.71265744185023	60
Sampled	0.371093401608598	60
Random	0.46367869265666	60
Sampled	0.373229425399245	60
Random	0.68407606943014	60
Sampled	0.289046631654167	60
Random	0.379608811626262	60
Sampled	0.462201601762946	60
Random	0.788192700270561	60
Sampled	0.463666429519187	60
Random	0.459198958714488	60
Sampled	0.321954620592312	60
Random	0.490772937012069	60
Sampled	0.273978378504456	60
Random	0.67712620077091	60
Sampled	0.440112031060915	60
Random	0.657981385270049	60
Sampled	0.411252411934205	60
Random	0.697477364337383	60
Sampled	0.246027071435063	60
Random	0.980786166128999	60
Sampled	0.345035734224799	60
Random	0.934746788462375	60
Sampled	0.431963980006061	60
Random	0.39528611318777	60
Sampled	0.30428182122222	60
Random	0.900875479044145	60
Sampled	0.43673185806861	60
Random	0.698968901785591	60
Sampled	0.261677005338237	60
Random	0.74439860025127	60
Sampled	0.503408073294052	60
Random	1.03737706870206	60
Sampled	0.451734352957404	60
Random	0.703089126116484	60
Sampled	0.296736315709684	60
Random	0.516757793694261	60
Sampled	0.418788076331644	60
Random	0.892868328289846	60
Sampled	0.491854204498566	60
Random	0.898657070955485	60
Sampled	0.392462944787827	60
Random	0.588205646425534	60
Sampled	0.388449506436355	60
Random	0.958277566128332	60
Sampled	0.477864325948238	60
Random	0.444129601523337	60
Sampled	0.385345252481467	60
Random	0.919546897878842	60
Sampled	0.447989350083868	60
Random	0.414323667368646	60
Sampled	0.425160824743253	60
Random	1.21101307293876	60
Sampled	0.49675299585962	60
Random	0.352886743318258	60
Sampled	0.4616850326007	60
Random	0.767144081682153	60
Sampled	0.65697919399452	60
Random	0.780184611417395	60
Sampled	0.424627875089977	60
[truncated: 16,001 more rows]
