# Supplementary material for: A branching model of lineage differentiation underpinning the neurogenic potential of enteric glia
Source: Nat Commun. 2023 Sep 22;14:5904. doi: 10.1038/s41467-023-41492-3 (PMC10516949; doi:10.1038/s41467-023-41492-3)
Supplement: Supplementary file 6 — Source Data [file 41467_2023_41492_MOESM6_ESM.zip › source_data/FigS2d_pvalue_glial_3_pcs.csv]

pvalue	trajectoryStart	logpvalue
1.04746018903384e-154	60	153.979862474339
3.8712163504614e-153	65	152.41215255661
3.70583227951437e-152	70	151.431114240098
2.77020460936461e-138	75	137.557488152439
8.67499461756762e-135	80	134.061730785997
1.40979215279788e-138	85	137.850844911137
1.40434660481303e-139	90	138.852525691366
1.89588545276311e-121	95	120.722187905783
8.44153139722794e-99	100	98.0735787598867
