# Supplementary material for: A branching model of lineage differentiation underpinning the neurogenic potential of enteric glia
Source: Nat Commun. 2023 Sep 22;14:5904. doi: 10.1038/s41467-023-41492-3 (PMC10516949; doi:10.1038/s41467-023-41492-3)
Supplement: Supplementary file 6 — Source Data [file 41467_2023_41492_MOESM6_ESM.zip › source_data/FigS2d_msd_glial_4_pcs.csv]

type	value	trajectoryStart
Sampled	0.401818185826542	60
Random	0.719418383798563	60
Sampled	0.388607214751586	60
Random	0.692837881940809	60
Sampled	0.350400820718174	60
Random	0.827227852632735	60
Sampled	0.593257144690869	60
Random	0.707964554238499	60
Sampled	0.480624869325909	60
Random	0.566222276000974	60
Sampled	0.310568883389005	60
Random	0.857324213569942	60
Sampled	0.51633288668408	60
Random	0.699470704067514	60
Sampled	0.608068141786266	60
Random	0.631131257767837	60
Sampled	0.296952874246011	60
Random	0.729885522358072	60
Sampled	0.475649223889845	60
Random	0.839719771419476	60
Sampled	0.401887836638874	60
Random	0.781374284639777	60
Sampled	0.37239676323591	60
Random	0.455533337995666	60
Sampled	0.479836393808615	60
Random	0.605798177123709	60
Sampled	0.495424465158202	60
Random	0.881317776863103	60
Sampled	0.452442246147516	60
Random	0.444284509240875	60
Sampled	0.424540671737866	60
Random	0.743341710488618	60
Sampled	0.379039028757812	60
Random	0.853974594750261	60
Sampled	0.429667079699411	60
Random	0.638415477047463	60
Sampled	0.403085548960127	60
Random	0.699317634428373	60
Sampled	0.44572643315608	60
Random	0.555280262476324	60
Sampled	0.464918296966561	60
Random	0.610615701628606	60
Sampled	0.440403515783462	60
Random	0.393467515434952	60
Sampled	0.45235435999586	60
Random	0.808873400757918	60
Sampled	0.592683294841894	60
Random	0.24008260400725	60
Sampled	0.297357158595506	60
Random	0.312982905728982	60
Sampled	0.451546953824173	60
Random	0.607033442875379	60
Sampled	0.43571892818236	60
Random	0.709311276307061	60
Sampled	0.420597811332237	60
Random	0.849694779739757	60
Sampled	0.534916661812103	60
Random	0.764441374054761	60
Sampled	0.376869771031066	60
Random	0.619989869907158	60
Sampled	0.322483476657515	60
Random	0.835402375207372	60
Sampled	0.514124590163211	60
Random	0.663701067237051	60
Sampled	0.433137220754604	60
Random	0.437959488349076	60
Sampled	0.499280126261039	60
Random	0.913293191098566	60
Sampled	0.573050104630933	60
Random	0.793611725775635	60
Sampled	0.408768789189486	60
Random	0.592846624922113	60
Sampled	0.549342608265034	60
Random	0.880667127018526	60
Sampled	0.402391620454939	60
Random	1.06224763644325	60
Sampled	0.549513524906242	60
Random	0.939070114838079	60
Sampled	0.516340850026692	60
Random	0.816712819220153	60
Sampled	0.327547596069472	60
Random	0.733389771251606	60
Sampled	0.39531644245665	60
Random	0.930486514840505	60
Sampled	0.410144212382	60
Random	0.720475707203851	60
Sampled	0.487655313996643	60
Random	0.880004639083598	60
Sampled	0.465208687308857	60
Random	0.659474242927605	60
Sampled	0.542725415507708	60
Random	0.683220796769072	60
Sampled	0.444015890370043	60
Random	0.595257508577313	60
Sampled	0.49555618856538	60
Random	0.711931654955692	60
Sampled	0.491952784159467	60
Random	0.55370901414197	60
Sampled	0.415089229272948	60
Random	0.985863831132705	60
Sampled	0.294798964312772	60
Random	0.377186955179503	60
Sampled	0.501410544617019	60
Random	0.72476494780005	60
Sampled	0.402343632768255	60
Random	0.680287942682443	60
Sampled	0.498875095709275	60
Random	0.64286590007631	60
Sampled	0.405957516350012	60
Random	0.985221641217763	60
Sampled	0.377911559312591	60
Random	0.56316801137643	60
Sampled	0.452711332302734	60
Random	0.960947861753758	60
Sampled	0.511521813741903	60
Random	0.873262208898188	60
Sampled	0.412741390885855	60
Random	0.769028586522431	60
Sampled	0.59349433810924	60
Random	0.708690656697257	60
Sampled	0.422917358371888	60
Random	0.71986349367885	60
Sampled	0.451619225714408	60
Random	0.63792171885622	60
Sampled	0.478215277975818	60
Random	0.769158406318277	60
Sampled	0.462359056079854	60
Random	0.671448238393576	60
Sampled	0.403584506914304	60
Random	0.523962701052072	60
Sampled	0.531029252238292	60
Random	0.625958979974772	60
Sampled	0.747728833080427	60
Random	0.835692283512254	60
Sampled	0.379618191516388	60
Random	0.686503756601428	60
Sampled	0.359269170821881	60
Random	0.375785596782318	60
Sampled	0.521291737815941	60
Random	0.663873084929231	60
Sampled	0.616571359503444	60
Random	0.45099169358988	60
Sampled	0.525671089657338	60
Random	0.713588993266148	60
Sampled	0.562165600031116	60
Random	0.932794600901987	60
Sampled	0.41809297084662	60
Random	0.839660015040314	60
Sampled	0.552460940006153	60
Random	0.706811679285247	60
Sampled	0.399102135742856	60
Random	0.501503426520353	60
Sampled	0.688865439130047	60
Random	0.407363882879131	60
Sampled	0.422215018581746	60
Random	0.551564232503305	60
Sampled	0.514313551917431	60
Random	0.397505590596755	60
Sampled	0.511001965509804	60
Random	0.461961712896491	60
Sampled	0.463789801155605	60
Random	0.588584584255712	60
Sampled	0.339186935655329	60
Random	0.371197447186342	60
Sampled	0.452756286490329	60
Random	0.838693947336917	60
Sampled	0.546380540389361	60
Random	0.670377465607444	60
Sampled	0.301288141257029	60
Random	0.86694163056695	60
Sampled	0.482210229220677	60
Random	1.08865271258403	60
Sampled	0.544871048565189	60
Random	0.498544666650719	60
Sampled	0.385955997174081	60
Random	0.895875750893574	60
Sampled	0.362820030895989	60
Random	0.889062396589821	60
Sampled	0.3664799106286	60
Random	0.6642431760765	60
Sampled	0.574373381303601	60
Random	0.711746146326753	60
Sampled	0.492530381230548	60
Random	0.724064342968478	60
Sampled	0.574718961390906	60
Random	0.463943183905945	60
Sampled	0.3759434516063	60
Random	0.928432597977749	60
Sampled	0.363130377142523	60
Random	0.628225459072286	60
Sampled	0.558806602540137	60
Random	0.483070240485924	60
Sampled	0.46416395861815	60
Random	0.548730236696613	60
Sampled	0.438586235950958	60
Random	0.781398872579778	60
Sampled	0.385340460965547	60
Random	0.606630165262277	60
Sampled	0.563249916306396	60
Random	0.646742243604019	60
Sampled	0.378298539245146	60
Random	0.993770226548585	60
Sampled	0.414323972935456	60
Random	0.83828022268638	60
Sampled	0.418973982671327	60
Random	0.718712250094188	60
Sampled	0.36011838733831	60
Random	0.6779711207852	60
Sampled	0.475810649297646	60
Random	0.903948677454053	60
Sampled	0.354061926974916	60
Random	0.695734555309633	60
Sampled	0.392038300159563	60
Random	0.7262180210401	60
Sampled	0.527481947165811	60
Random	0.519314941345985	60
Sampled	0.535695046251671	60
Random	0.607201394496588	60
Sampled	0.4614314143448	60
Random	0.630435021532204	60
Sampled	0.43026040779488	60
Random	0.765983803377686	60
Sampled	0.459117592981164	60
Random	0.469298785439841	60
Sampled	0.433477927410759	60
Random	0.657210374000572	60
Sampled	0.545534626694715	60
Random	0.60355143103678	60
Sampled	0.394693140684922	60
Random	0.617338810857164	60
Sampled	0.536975053672027	60
Random	0.552305321587022	60
Sampled	0.558335623962487	60
Random	0.561931077138125	60
Sampled	0.458915869889752	60
Random	0.513307580539569	60
Sampled	0.607415636913496	60
Random	1.10269350955862	60
Sampled	0.402041007174431	60
Random	0.519580448415885	60
Sampled	0.352918129000891	60
Random	0.388596623150072	60
Sampled	0.50868804363019	60
Random	0.828646624542007	60
Sampled	0.375233199922195	60
Random	0.902341148355639	60
Sampled	0.419744032384998	60
Random	1.04981908486501	60
Sampled	0.418228558157031	60
Random	0.629263514690646	60
Sampled	0.552271324257373	60
Random	0.646927117681801	60
Sampled	0.460308886655332	60
Random	0.486503665706096	60
Sampled	0.552764279367506	60
Random	0.620927153631489	60
Sampled	0.40281855176725	60
Random	0.394645580401815	60
Sampled	0.414413658236159	60
Random	0.889864179821301	60
Sampled	0.471645341626009	60
Random	0.648880618104552	60
Sampled	0.472848860702159	60
Random	0.720144690568839	60
Sampled	0.481000811608561	60
Random	0.707738479901423	60
Sampled	0.440677005107191	60
Random	0.462367115444301	60
Sampled	0.4546335267237	60
Random	0.56994504568611	60
Sampled	0.48555813199426	60
Random	0.852445297160812	60
Sampled	0.337247367042705	60
Random	0.95024333873613	60
Sampled	0.570893564200125	60
Random	0.851516196788133	60
Sampled	0.494696887249768	60
Random	0.954058725960161	60
Sampled	0.464160822791269	60
Random	1.15769883552554	60
Sampled	0.300192461111242	60
Random	0.679996326717157	60
Sampled	0.477001105943094	60
Random	0.670151138550494	60
Sampled	0.525027536342017	60
Random	0.619327451811268	60
Sampled	0.389381475900854	60
Random	0.917307524272809	60
Sampled	0.435573362227363	60
Random	0.700636803035333	60
Sampled	0.448053052282336	60
Random	0.797315254659825	60
Sampled	0.423203368188236	60
Random	0.694640538361994	60
Sampled	0.59741617832294	60
Random	0.980459733764462	60
Sampled	0.528656710970481	60
Random	0.864427985261725	60
Sampled	0.482032775628161	60
Random	0.980354171038474	60
Sampled	0.618662908720132	60
Random	0.470473887194333	60
Sampled	0.539749576464771	60
Random	0.864201609093143	60
Sampled	0.484444689992538	60
Random	0.672648412903547	60
Sampled	0.5361233592535	60
Random	0.823012830907568	60
Sampled	0.560966374723054	60
Random	0.790812928131314	60
Sampled	0.520360869466073	60
Random	0.981174658388651	60
Sampled	0.480755961173162	60
Random	0.841015355380471	60
Sampled	0.560952815374037	60
Random	0.65972847845416	60
Sampled	0.551876220097912	60
Random	0.965569461024821	60
Sampled	0.51731201059427	60
Random	0.806871815341683	60
Sampled	0.522682409279583	60
Random	0.448536585743102	60
Sampled	0.505131271958999	60
Random	0.799526347193845	60
Sampled	0.547283695801916	60
Random	0.769798979319979	60
Sampled	0.438329870771681	60
Random	0.758447563366684	60
Sampled	0.480130812279884	60
Random	0.992424023768236	60
Sampled	0.50693238559924	60
Random	0.620420201923135	60
Sampled	0.405277013005146	60
Random	0.912511797054388	60
Sampled	0.558350763869605	60
Random	0.613834855710151	60
Sampled	0.627124654495581	60
Random	0.923650825775769	60
Sampled	0.55132605318954	60
Random	1.0457606876279	60
Sampled	0.561305664134395	60
Random	0.542566945052408	60
Sampled	0.334125953454918	60
Random	0.912757735835686	60
Sampled	0.596012126346058	60
Random	0.723282579534633	60
Sampled	0.599152555395289	60
Random	0.686840736595319	60
Sampled	0.432535006499975	60
Random	0.478556953529814	60
Sampled	0.447288165812746	60
Random	0.588526929812428	60
Sampled	0.519449872828265	60
Random	0.525963467553892	60
Sampled	0.341381633272068	60
Random	0.440110180601615	60
Sampled	0.526877913115176	60
Random	0.877682167560885	60
Sampled	0.426292944064659	60
Random	1.13639828887947	60
Sampled	0.460784804846054	60
Random	1.12010207745749	60
Sampled	0.493107681166478	60
Random	0.643759131003446	60
Sampled	0.5154520599113	60
Random	0.677879873360617	60
Sampled	0.529296528631523	60
Random	0.782855188559681	60
Sampled	0.337548607878845	60
Random	1.1308445691849	60
Sampled	0.519952807927834	60
Random	0.901569504472313	60
Sampled	0.521098082434441	60
Random	0.675105107069605	60
Sampled	0.362974093016583	60
Random	0.725532287770537	60
Sampled	0.757406922921098	60
Random	0.983933822524977	60
Sampled	0.635523016126492	60
Random	0.642355040988867	60
Sampled	0.478003755551725	60
Random	1.07298309185645	60
Sampled	0.314157844041684	60
Random	0.584264973448589	60
Sampled	0.474095673361709	60
Random	1.22949077991117	60
Sampled	0.498646687690903	60
Random	0.493701230464676	60
Sampled	0.49947133267732	60
Random	0.533369044775129	60
Sampled	0.454861842682041	60
Random	0.75471366635434	60
Sampled	0.394436634261595	60
Random	0.686260485499356	60
Sampled	0.387198966119338	60
Random	1.01818765134348	60
Sampled	0.649083529004164	60
Random	0.816499687260906	60
Sampled	0.516112916814029	60
Random	0.635085221467088	60
Sampled	0.376501537645268	60
Random	0.516989962618379	60
Sampled	0.450456472182378	60
Random	0.657795154337502	60
Sampled	0.550218304331125	60
Random	0.729015169278569	60
Sampled	0.508937553153652	60
Random	0.829755127138979	60
Sampled	0.453232399474786	60
Random	0.660985763115867	60
Sampled	0.574157947112371	60
Random	0.776024274542574	60
Sampled	0.327694065554348	60
Random	0.681551978089812	60
Sampled	0.322382989206481	60
Random	0.69752485401205	60
Sampled	0.468082764888052	60
Random	1.07316942128343	60
Sampled	0.605939019079492	60
Random	0.964164152401627	60
Sampled	0.499148373720743	60
Random	0.662319767077222	60
Sampled	0.388988881851373	60
Random	0.563180819186302	60
Sampled	0.415900466186901	60
Random	0.756885867951637	60
Sampled	0.478223321397393	60
Random	0.542470999426115	60
Sampled	0.51724289516097	60
Random	0.558975644320619	60
Sampled	0.611187636764961	60
Random	0.867379401107744	60
Sampled	0.372578413234447	60
Random	0.359670026146165	60
Sampled	0.303809457429514	60
Random	0.67796726146951	60
Sampled	0.414615990569153	60
Random	0.744188456108751	60
Sampled	0.369798430796368	60
Random	0.71272751515183	60
Sampled	0.411588246094422	60
Random	0.820555306269199	60
Sampled	0.490730216355525	60
Random	0.485708385958423	60
Sampled	0.479526132317837	60
Random	0.733935204652871	60
Sampled	0.377236862742968	60
Random	1.02488680823308	60
Sampled	0.531582761225222	60
Random	0.811183691067211	60
Sampled	0.554751494511627	60
Random	0.805963040721042	60
Sampled	0.426546478749202	60
Random	0.658932683993049	60
Sampled	0.319815790207056	60
Random	0.575345502613417	60
Sampled	0.494621568453962	60
Random	0.931989906146752	60
Sampled	0.362779997902867	60
Random	0.607478131911078	60
Sampled	0.433135261886353	60
Random	0.739258116831417	60
Sampled	0.545664750971849	60
Random	0.910174644030118	60
Sampled	0.419297159176604	60
Random	0.630789376180708	60
Sampled	0.554862275972944	60
Random	0.773345935625584	60
Sampled	0.470205869232508	60
Random	0.952511150583528	60
Sampled	0.299763272551928	60
Random	0.647725101820736	60
Sampled	0.44736479052073	60
Random	0.870419832047027	60
Sampled	0.345527383370995	60
Random	0.766631470794744	60
Sampled	0.527769958452638	60
Random	0.665415443432993	60
Sampled	0.511161555255235	60
Random	0.633942128853067	60
Sampled	0.591601027853258	60
Random	0.579874884392775	60
Sampled	0.362046169203354	60
Random	0.812902028264321	60
Sampled	0.404247304122029	60
Random	1.00973660756315	60
Sampled	0.438757440869464	60
Random	0.562732451456648	60
Sampled	0.447595496443752	60
Random	0.747358879224642	60
Sampled	0.668320366249573	60
Random	0.578061169296033	60
Sampled	0.500612276532113	60
Random	0.949453160891691	60
Sampled	0.530335263983747	60
Random	0.635369621740551	60
Sampled	0.589976246334722	60
Random	0.729609812334859	60
Sampled	0.454195251287934	60
Random	0.680831928065304	60
Sampled	0.429293288146984	60
Random	0.820955335531615	60
Sampled	0.461333685021851	60
Random	0.504461984109044	60
Sampled	0.384012162931327	60
Random	0.999007511929457	60
Sampled	0.462771016688593	60
Random	0.68737110288873	60
Sampled	0.395136250687699	60
Random	0.747199619006393	60
Sampled	0.343938388135454	60
Random	0.583137428205934	60
Sampled	0.591525234942686	60
Random	0.716178676519325	60
Sampled	0.383897840531651	60
Random	0.637269022936047	60
Sampled	0.592811777943941	60
Random	0.895352913546063	60
Sampled	0.400621970359279	60
Random	0.640746014021941	60
Sampled	0.458062154851187	60
Random	0.686334751780929	60
Sampled	0.378235951343179	60
Random	0.957841986467221	60
Sampled	0.673038524573317	60
Random	0.410526196878536	60
Sampled	0.59995761417023	60
Random	0.565724663256764	60
Sampled	0.398891432889583	60
Random	0.893869233530175	60
Sampled	0.435946705151536	60
Random	0.912832153546792	60
Sampled	0.380272497269192	60
Random	0.60774484859915	60
Sampled	0.438734231204722	60
Random	0.534345450247486	60
Sampled	0.552125209672461	60
Random	0.456393376343139	60
Sampled	0.453045160805309	60
Random	0.732218646618166	60
Sampled	0.49567449074269	60
Random	0.799252072620599	60
Sampled	0.489197479143607	60
Random	0.658987217825046	60
Sampled	0.454303812058271	60
Random	0.619789205019625	60
Sampled	0.406236262057009	60
Random	0.800199848286514	60
Sampled	0.459517923165472	60
Random	0.585112955389858	60
Sampled	0.392097327943553	60
Random	0.533831242449885	60
Sampled	0.366804337240054	60
Random	1.00187097809369	60
Sampled	0.483559571695576	60
Random	0.788713383999518	60
Sampled	0.521285553101515	60
Random	0.997853572939854	60
Sampled	0.519811247456048	60
Random	0.713193608771238	60
Sampled	0.438661933304617	60
Random	0.415007296144623	60
Sampled	0.5736093509067	60
Random	0.414173665065356	60
Sampled	0.32851149678549	60
Random	0.965531063494859	60
Sampled	0.490936732941501	60
Random	0.831609579199155	60
Sampled	0.354719763430091	60
Random	0.724439192602119	60
Sampled	0.57643789836703	60
Random	0.50695945126771	60
Sampled	0.399386271240607	60
Random	0.39337484404266	60
Sampled	0.564477720989824	60
Random	0.541396412239531	60
Sampled	0.533235398066728	60
Random	0.622100531491431	60
Sampled	0.391649906914176	60
Random	0.749369780408783	60
Sampled	0.414190494173128	60
Random	0.688332384652149	60
Sampled	0.343334681087608	60
Random	0.713039728077443	60
Sampled	0.35018173707648	60
Random	0.842075704925636	60
Sampled	0.454458413508752	60
Random	0.703425271313989	60
Sampled	0.365107435965823	60
Random	1.01991363824095	60
Sampled	0.550267113564645	60
Random	0.54748514248072	60
Sampled	0.376233571786146	60
Random	0.503105163742984	60
Sampled	0.552246652250154	60
Random	0.676299035068738	60
Sampled	0.413026176476298	60
Random	0.464243052593637	60
Sampled	0.605880940853126	60
Random	0.624304850610637	60
Sampled	0.43046783370848	60
Random	1.00244276458616	60
Sampled	0.512171041841059	60
Random	0.592709676681463	60
Sampled	0.557389395278329	60
Random	0.646767390258806	60
Sampled	0.405766181380919	60
Random	0.577063690817256	60
Sampled	0.339380742160649	60
Random	0.439743536269229	60
Sampled	0.483239067757331	60
Random	0.829855507739396	60
Sampled	0.319003888741454	60
Random	0.498126926795596	60
Sampled	0.417950995190233	60
Random	0.558320971754432	60
Sampled	0.68451179163324	60
Random	0.779704386514056	60
Sampled	0.414704287575839	60
Random	0.813032501745432	60
Sampled	0.510119314293165	60
Random	1.01758138410346	60
Sampled	0.433266187537874	60
Random	1.00730414091273	60
Sampled	0.561821141132547	60
Random	0.742393251316893	60
Sampled	0.550233963702134	60
Random	0.573527220807911	60
Sampled	0.445521941509039	60
Random	0.556733394655864	60
Sampled	0.627342095101446	60
Random	0.669860682207904	60
Sampled	0.398946375279429	60
Random	0.629302561009802	60
Sampled	0.459670236117143	60
Random	0.35458899264629	60
Sampled	0.475834595745665	60
Random	0.312902569042351	60
Sampled	0.430278365234831	60
Random	0.707810776607777	60
Sampled	0.445718769345102	60
Random	1.0030619536967	60
Sampled	0.555217827028454	60
Random	0.484836517500331	60
Sampled	0.541716706519494	60
Random	0.363412051083678	60
Sampled	0.527813434282108	60
Random	0.867666749491268	60
Sampled	0.399734792664832	60
Random	0.874674565241308	60
Sampled	0.4867435736111	60
Random	0.486704286085164	60
Sampled	0.381948085100204	60
Random	0.753831352932629	60
Sampled	0.524471439906595	60
Random	0.698713963178859	60
Sampled	0.440990504586551	60
Random	0.967062812689283	60
Sampled	0.52541265203107	60
Random	0.827984814733499	60
Sampled	0.478862915437324	60
Random	0.571783924393933	60
Sampled	0.342885739218948	60
Random	0.50492571180458	60
Sampled	0.498454142515894	60
Random	0.437535778108798	60
Sampled	0.480793586231232	60
Random	0.864239124260379	60
Sampled	0.31959679279476	60
Random	0.71308803095521	60
Sampled	0.498100791382315	60
Random	0.908529228249168	60
Sampled	0.380479194964718	60
Random	0.77646610115986	60
Sampled	0.527725132807471	60
Random	0.856643251311403	60
Sampled	0.502624281764036	60
Random	0.641779224200545	60
Sampled	0.416413264199143	60
Random	1.00848609986781	60
Sampled	0.426200747617957	60
Random	0.600022108576848	60
Sampled	0.412772980503237	60
Random	0.828941685217739	60
Sampled	0.575768543457834	60
Random	0.483470267009929	60
Sampled	0.380416221513847	60
Random	0.448626050985383	60
Sampled	0.397511671776574	60
Random	0.753360313439907	60
Sampled	0.596107316122785	60
Random	0.673538518776577	60
Sampled	0.477531715214038	60
Random	1.10840251891064	60
Sampled	0.520039837912139	60
Random	0.912681395328331	60
Sampled	0.481604830036266	60
Random	0.53649006093604	60
Sampled	0.43338902132987	60
Random	0.841352758787527	60
Sampled	0.317873654742458	60
Random	0.885407280717021	60
Sampled	0.361059210323649	60
Random	0.564277312288999	60
Sampled	0.440764466624809	60
Random	0.840551862837778	60
Sampled	0.43302608464591	60
Random	0.875132451720445	60
Sampled	0.454580201317053	60
Random	0.620538927156641	60
Sampled	0.495745481196317	60
Random	0.482910463133455	60
Sampled	0.564023567800782	60
Random	0.763367916071623	60
Sampled	0.580869469572617	60
Random	0.637520971626001	60
Sampled	0.51392458606463	60
Random	0.778201001533825	60
Sampled	0.543432972273039	60
Random	1.27618445629496	60
Sampled	0.488914303304497	60
Random	0.697273629648376	60
Sampled	0.51526347066604	60
Random	0.952431519584709	60
Sampled	0.45314600405081	60
Random	0.539141611213884	60
Sampled	0.508448756915669	60
Random	1.0226547399823	60
Sampled	0.326899225760021	60
Random	0.784129398921604	60
Sampled	0.469686641366592	60
Random	0.739516259405409	60
Sampled	0.475608834829427	60
Random	0.742325828345611	60
Sampled	0.682874994999278	60
Random	0.570654209073361	60
Sampled	0.502213543368471	60
Random	0.546984865208266	60
Sampled	0.365142555014382	60
Random	0.972883099790568	60
Sampled	0.503833217537289	60
Random	0.646743531892497	60
Sampled	0.596237010050252	60
Random	1.20029376820572	60
Sampled	0.528997206729392	60
Random	0.514947648502471	60
Sampled	0.524125876561109	60
Random	0.670626248223799	60
Sampled	0.41986257397594	60
Random	1.03516520987937	60
Sampled	0.429890403339057	60
Random	0.739511899106257	60
Sampled	0.615877191507119	60
Random	0.437162531416184	60
Sampled	0.390558512983945	60
Random	1.14614408333899	60
Sampled	0.486090438400579	60
Random	1.2453599586922	60
Sampled	0.49073500235909	60
Random	0.839996477338496	60
Sampled	0.384700800788315	60
Random	0.810540977018536	60
Sampled	0.463101313269622	60
Random	0.752816303321019	60
Sampled	0.456419097239578	60
Random	1.06988088854449	60
Sampled	0.469304926420483	60
Random	0.773101677113465	60
Sampled	0.551963809997354	60
Random	0.648079837385711	60
Sampled	0.427356488434079	60
Random	0.48117598430647	60
Sampled	0.424769772134762	60
Random	0.774147208471685	60
Sampled	0.410537632453168	60
Random	0.670316328336387	60
Sampled	0.475408394362209	60
Random	0.799329863604186	60
Sampled	0.434905478482794	60
Random	0.411425828324575	60
Sampled	0.472635077011955	60
Random	0.590045241275785	60
Sampled	0.482030249557213	60
Random	0.763143493269161	60
Sampled	0.54655536341392	60
Random	1.15298158291004	60
Sampled	0.353541308414826	60
Random	0.79800706004222	60
Sampled	0.493831974564981	60
Random	0.401241636228176	60
Sampled	0.387142004447269	60
Random	0.683641328565865	60
Sampled	0.476602315633321	60
Random	0.692334418619887	60
Sampled	0.401157819900388	60
Random	0.517791006951543	60
Sampled	0.520562252554188	60
Random	0.997464237801273	60
Sampled	0.486180784068349	60
Random	0.467396854938374	60
Sampled	0.453770018270587	60
Random	0.815939974697974	60
Sampled	0.425389721100073	60
Random	0.731177203404121	60
Sampled	0.374507198278385	60
Random	0.803817841022864	60
Sampled	0.340460942714434	60
Random	0.727323548327209	60
Sampled	0.433456141419865	60
Random	0.792784025297368	60
Sampled	0.509264377370802	60
Random	0.501692879542454	60
Sampled	0.593871435126698	60
Random	0.610896876242259	60
Sampled	0.530795503002723	60
Random	0.616162021938725	60
Sampled	0.497820085617049	60
Random	0.713801046417775	60
Sampled	0.533444690295189	60
Random	0.433551881364178	60
Sampled	0.686426124138976	60
Random	0.416050764373807	60
Sampled	0.46317466898527	60
Random	0.664344664547122	60
Sampled	0.549040660271234	60
Random	0.742988326671758	60
Sampled	0.523437134639743	60
Random	0.571785799231839	60
Sampled	0.461227935157265	60
Random	0.738084808698127	60
Sampled	0.461145033580475	60
Random	0.397338152284179	60
Sampled	0.50531583901756	60
Random	0.545018610225633	60
Sampled	0.41985614852179	60
Random	0.925191214626235	60
Sampled	0.522853529256926	60
Random	0.759051426966442	60
Sampled	0.384948882565448	60
Random	0.80169782542986	60
Sampled	0.403247684205375	60
Random	0.460114766551924	60
Sampled	0.501737795628432	60
Random	0.92101522019496	60
Sampled	0.663994717398186	60
Random	0.734677236988382	60
Sampled	0.565397964053741	60
Random	0.817049100587875	60
Sampled	0.340994586603772	60
Random	0.985847682448231	60
Sampled	0.549744622902423	60
Random	0.685791870860009	60
Sampled	0.37373863379416	60
Random	0.766846123085897	60
Sampled	0.64618063582887	60
Random	0.927945426751892	60
Sampled	0.55095331822041	60
Random	0.504479664402098	60
Sampled	0.462149044319639	60
Random	0.478083390492718	60
Sampled	0.540316367534534	60
Random	0.968967553337005	60
Sampled	0.360211733322678	60
Random	0.531143537793798	60
Sampled	0.436173314936525	60
Random	0.594237016297679	60
Sampled	0.505359973722698	60
Random	0.783751345410135	60
Sampled	0.397003991270574	60
Random	0.662598038116868	60
Sampled	0.588641621069424	60
Random	0.352278558738818	60
Sampled	0.494390325626021	60
Random	0.367296478690466	60
Sampled	0.490984540578225	60
Random	0.842379831541477	60
Sampled	0.535896033199335	60
Random	0.616057460342417	60
Sampled	0.334582602054931	60
Random	0.68184248336041	60
Sampled	0.423551206879996	60
Random	0.818158641918011	60
Sampled	0.293908702255435	60
Random	0.670697423298527	60
Sampled	0.549204187943623	60
Random	0.508907529385048	60
Sampled	0.535776393548388	60
Random	0.422810650586568	60
Sampled	0.632202462764918	60
Random	0.968263239537536	60
Sampled	0.534576209267328	60
Random	0.854708526236328	60
Sampled	0.595377438086509	60
Random	0.825616983274423	60
Sampled	0.413070886149193	60
Random	0.701747019975258	60
Sampled	0.426825750087948	60
Random	0.960798992839971	60
Sampled	0.565820312190385	60
Random	0.861770835102962	60
Sampled	0.580788160300899	60
Random	0.672288241533163	60
Sampled	0.471190165736014	60
Random	0.696252553433866	60
Sampled	0.490793506925591	60
Random	0.955082286080958	60
Sampled	0.454258139429181	60
Random	0.842467707088653	60
Sampled	0.55771945786714	60
Random	0.737690378826662	60
Sampled	0.512291746199576	60
Random	0.625125269679171	60
Sampled	0.50344606367421	60
Random	0.792377132039365	60
Sampled	0.548376699057074	60
Random	0.662427742205283	60
Sampled	0.571266385935756	60
Random	0.571435342959663	60
Sampled	0.52705445356802	60
Random	0.570567798097137	60
Sampled	0.35174339396997	60
Random	0.772762763641039	60
Sampled	0.451387601375903	60
Random	0.418397881101435	60
Sampled	0.616582301811215	60
Random	1.17238748620289	60
Sampled	0.505945722358702	60
Random	0.711547521416651	60
Sampled	0.637383027430454	60
Random	0.839436651738817	60
Sampled	0.448863800573443	60
Random	0.377754879734087	60
Sampled	0.55431855994981	60
Random	0.808188836563925	60
Sampled	0.472220860906482	60
Random	0.422728453777749	60
Sampled	0.43784597938249	60
Random	0.949803743398656	60
Sampled	0.393853573801187	60
Random	0.490305615040328	60
Sampled	0.477415132342651	60
Random	0.788731690908484	60
Sampled	0.491843033415378	60
Random	0.969138859594439	60
Sampled	0.533516289391126	60
Random	0.79903336573409	60
Sampled	0.560488257844543	60
Random	0.720815331792116	60
Sampled	0.502416939352113	60
Random	0.429716106118967	60
Sampled	0.411209593033617	60
Random	0.602156244552725	60
Sampled	0.507483460486108	60
Random	0.821512895966013	60
Sampled	0.458106463500047	60
Random	0.825457472938977	60
Sampled	0.334931477649343	60
Random	0.634188322270421	60
Sampled	0.41776644946147	60
Random	0.834281165837938	60
Sampled	0.443134750916102	60
Random	1.05635750274304	60
Sampled	0.359805055803942	60
Random	0.948474437159359	60
Sampled	0.322335751810567	60
Random	0.709391975248667	60
Sampled	0.498901610980863	60
Random	0.81510829702108	60
Sampled	0.465110961418847	60
Random	0.506693050197862	60
Sampled	0.440885063614435	60
Random	0.6750182769738	60
Sampled	0.395696644969084	60
Random	0.45811373630805	60
Sampled	0.416032123741099	60
Random	0.739123397218974	60
Sampled	0.473709814280438	60
Random	0.605177583242622	60
Sampled	0.650914867972108	60
Random	0.703620601383711	60
Sampled	0.596805243740085	60
Random	0.468962465427489	60
Sampled	0.558109668449427	60
Random	1.30771519776583	60
Sampled	0.580045049904502	60
Random	0.767623922420003	60
Sampled	0.522847804994265	60
Random	0.411075723600224	60
Sampled	0.47744198286436	60
Random	1.14961995320507	60
Sampled	0.504929418796016	60
Random	0.743552676680036	60
Sampled	0.412558135746421	60
Random	0.66966381488801	60
Sampled	0.417236395585547	60
Random	0.800512890586496	60
Sampled	0.437475285862841	60
Random	0.707529892870865	60
Sampled	0.540827720377196	60
Random	0.539580973056398	60
Sampled	0.41388513006874	60
Random	0.449949884145256	60
Sampled	0.459622131174134	60
Random	0.593714813903484	60
Sampled	0.362697441305612	60
Random	0.865213063738504	60
Sampled	0.396601846313986	60
Random	0.635580013144906	60
Sampled	0.679584287113421	60
Random	0.516998879926871	60
Sampled	0.602094672873445	60
Random	0.511945635879981	60
Sampled	0.371054752948033	60
Random	0.914946222574119	60
Sampled	0.358323101820952	60
Random	0.936711677155794	60
Sampled	0.43681167188672	60
Random	0.902803078865558	60
Sampled	0.55690790536019	60
Random	0.807021947263346	60
Sampled	0.454896952233569	60
Random	0.571154763755049	60
Sampled	0.526387125407107	60
Random	1.17467086775787	60
Sampled	0.475533943777035	60
Random	0.782045380945418	60
Sampled	0.3663398034545	60
Random	0.581290339307143	60
Sampled	0.434683171860367	60
Random	0.822009274301682	60
Sampled	0.460445236886578	60
Random	0.525916815508956	60
Sampled	0.45266194804067	60
Random	0.533397120351891	60
Sampled	0.341362091148292	60
Random	0.466339212767728	60
Sampled	0.453316502047886	60
Random	0.94334581318329	60
Sampled	0.387889897880381	60
Random	0.453884469166173	60
Sampled	0.494435086036114	60
Random	0.764960742078839	60
Sampled	0.48689150511648	60
Random	0.816878761045314	60
Sampled	0.728814667778914	60
Random	0.429640593599716	60
Sampled	0.333742248456516	60
Random	0.717003171852005	60
Sampled	0.485764580856973	60
Random	0.665601611838686	60
Sampled	0.509382185683221	60
Random	0.629561659633434	60
Sampled	0.407721086249148	60
Random	0.968181826543201	60
Sampled	0.527637283785991	60
Random	0.680770708169706	60
Sampled	0.402647877812762	60
Random	0.797925796030565	60
Sampled	0.479371917784615	60
Random	0.696810642341232	60
Sampled	0.409151071910098	60
Random	0.543043274741227	60
Sampled	0.500095083721976	60
Random	0.768287295639658	60
Sampled	0.332700396753122	60
Random	0.973761531589309	60
Sampled	0.370898248767718	60
Random	1.04865594936086	60
Sampled	0.393381516148604	60
Random	0.652660608352225	60
Sampled	0.648366820504905	60
Random	1.13405684817967	60
Sampled	0.36088845130949	60
Random	0.720454325610059	60
Sampled	0.428290908227664	60
Random	0.650595112497496	60
Sampled	0.645544818186846	60
Random	0.778352243328878	60
Sampled	0.482577960647473	60
Random	0.455489529756153	60
Sampled	0.479667695066281	60
Random	0.560497143403198	60
Sampled	0.576442382706642	60
Random	0.568020953051879	60
Sampled	0.544901873406391	60
Random	0.587089683036226	60
Sampled	0.44798907154187	60
Random	0.79910490317396	60
Sampled	0.372575456284362	60
Random	0.610042897775562	60
Sampled	0.285168419683931	60
Random	0.767549649654526	60
Sampled	0.346966599806292	60
Random	0.673409640087415	60
Sampled	0.357373132481422	60
Random	0.86275072584733	60
Sampled	0.322800066332482	60
Random	0.780915009424565	60
Sampled	0.302567686846237	60
Random	0.857937834328118	60
Sampled	0.425264518539156	60
Random	0.939046937549119	60
Sampled	0.528122513581981	60
Random	0.771416472995447	60
Sampled	0.400537043128361	60
Random	0.742510288105151	60
Sampled	0.622334436231245	60
Random	0.891077072929077	60
Sampled	0.43821086014486	60
Random	0.724128976540059	60
Sampled	0.334925277357333	60
Random	0.716902097005031	60
Sampled	0.421600209377078	60
Random	0.427119119705763	60
Sampled	0.28576668156831	60
Random	0.396972587353018	60
Sampled	0.373233232972747	60
Random	0.451310905417319	60
Sampled	0.525891695658014	60
Random	0.642075513597372	60
Sampled	0.378024543437328	60
Random	0.844625800035401	60
Sampled	0.559547093322024	60
Random	0.523795638559774	60
Sampled	0.519476717964286	60
Random	0.655492682797746	60
Sampled	0.492383343826759	60
Random	0.784964727877806	60
Sampled	0.481584736212409	60
Random	0.512352771264693	60
Sampled	0.43833256657222	60
Random	0.791256498216755	60
Sampled	0.370244105259352	60
Random	0.857982313852627	60
Sampled	0.301600231163569	60
Random	0.608637790702093	60
Sampled	0.537796940918203	60
Random	1.19795600853445	60
Sampled	0.508167574044053	60
Random	1.07180931224194	60
Sampled	0.566127936161754	60
Random	0.616208859129593	60
Sampled	0.542723384216742	60
Random	0.701446059693836	60
Sampled	0.617888936304975	60
Random	0.637751338098889	60
Sampled	0.397859791277665	60
Random	0.79051421529365	60
Sampled	0.581725105343015	60
Random	0.937798422262174	60
Sampled	0.46206004877376	60
Random	0.564692814239649	60
Sampled	0.489096815788185	60
Random	0.767441391758118	60
Sampled	0.476717413488485	60
Random	0.7949912382613	60
Sampled	0.374258732497219	60
Random	0.945042667457682	60
Sampled	0.452018486212666	60
Random	0.80191326702134	60
Sampled	0.449784672450112	60
Random	0.657371792890415	60
Sampled	0.607776369624502	60
Random	0.47916805903445	60
Sampled	0.43953848693063	60
Random	0.817396704123214	60
Sampled	0.405092467359993	60
Random	0.548295325127257	60
Sampled	0.439367135222479	60
Random	0.573422453424425	60
Sampled	0.569387381212195	60
Random	1.14456439854358	60
Sampled	0.424301430183575	60
Random	0.583055972589966	60
Sampled	0.486136163618152	60
Random	0.824535953200195	60
Sampled	0.373848641921473	60
Random	0.76659216067648	60
Sampled	0.341573039688539	60
Random	0.602224408074148	60
Sampled	0.438976565627396	60
Random	0.835536808064021	60
Sampled	0.385580406749661	60
Random	1.15962850188583	60
Sampled	0.330915996798606	60
Random	0.623355208122522	60
Sampled	0.369369577168754	60
Random	0.726389134551343	60
Sampled	0.451239528446508	60
Random	0.739885988929233	60
Sampled	0.379827613707443	60
Random	0.562363003945843	60
Sampled	0.599042560899673	60
Random	1.05952142740011	60
Sampled	0.310943229161625	60
Random	0.646092409849096	60
Sampled	0.394771235460018	60
Random	0.955170323142473	60
Sampled	0.587604332195058	60
Random	0.973741194594045	60
Sampled	0.349704822200189	60
Random	0.386281788715852	60
Sampled	0.514006640445366	60
Random	0.458089114623304	60
Sampled	0.552836880271244	60
Random	0.526966855353667	60
Sampled	0.377006219283831	60
Random	0.919698711083637	60
Sampled	0.607353595938281	60
Random	0.902429823299183	60
Sampled	0.514681255858101	60
Random	0.81771037197382	60
Sampled	0.601370870453603	60
Random	0.683276631380195	60
Sampled	0.533133445567455	60
Random	0.466953565299162	60
Sampled	0.546442014008218	60
Random	0.971868672168568	60
Sampled	0.549231452918492	60
Random	0.563716490673028	60
Sampled	0.36801935395889	60
Random	0.947215213565278	60
Sampled	0.404892712341036	60
Random	0.410661761397421	60
Sampled	0.331873640807602	60
Random	0.760112811744318	60
Sampled	0.312192245007585	60
Random	0.89461370572269	60
Sampled	0.432128050885758	60
Random	0.807682294671479	60
Sampled	0.482737604213149	60
Random	0.760245089137254	60
Sampled	0.352545762035839	60
Random	0.753140388413375	60
Sampled	0.424220114754947	60
Random	0.701204407415964	60
Sampled	0.416679405237451	60
Random	0.843878020961104	60
Sampled	0.55803898785613	60
Random	0.383931386272758	60
Sampled	0.323683787174354	60
Random	0.700289460706739	60
Sampled	0.504634098508075	60
Random	0.362852217410474	60
Sampled	0.425083154918051	60
Random	1.15139135536715	60
Sampled	0.305213356720341	60
Random	0.880267724819237	60
Sampled	0.335623109642385	60
Random	0.528646005100665	60
Sampled	0.483385403873942	60
Random	0.850709406012054	60
Sampled	0.386743527207588	60
Random	0.454485310923789	60
Sampled	0.412254576495106	60
Random	0.646980325191558	60
Sampled	0.373583854657766	60
Random	1.0047411680132	60
Sampled	0.432720729308735	60
Random	0.505041565143705	60
Sampled	0.355915890072418	60
Random	0.699241924335769	60
Sampled	0.422494048735098	60
Random	0.976029552202667	60
Sampled	0.576568554003455	60
Random	0.9125840107195	60
Sampled	0.473105091772324	60
Random	0.671947704559963	60
Sampled	0.462251362535409	60
Random	0.56389507081779	60
Sampled	0.413512417130224	60
Random	0.551324564262935	60
Sampled	0.410271838840378	60
Random	1.11397178802851	60
Sampled	0.541900801682204	60
Random	0.999096899408462	60
Sampled	0.627141354363129	60
Random	0.734857546293365	60
Sampled	0.441794598454754	60
Random	0.752816587688382	60
Sampled	0.526582469159884	60
Random	0.600131583247447	60
Sampled	0.31645207655296	60
Random	0.65118630131303	60
Sampled	0.455549287076603	60
Random	0.777897592076708	60
Sampled	0.446783172226848	60
Random	0.499204024361276	60
Sampled	0.44499429665984	60
Random	1.04633312987641	60
Sampled	0.421835567092273	60
Random	0.968383928755573	60
Sampled	0.400626230641257	60
Random	0.66666389739054	60
Sampled	0.418281109094529	60
Random	0.419528715266934	60
Sampled	0.46853160825403	60
Random	1.05957169993841	60
Sampled	0.319067738984079	60
Random	0.744815241329604	60
Sampled	0.519553871531751	60
Random	0.582582029833653	60
Sampled	0.487285279256975	60
Random	0.656461096110481	60
Sampled	0.541357312128683	60
Random	0.706969349439595	60
Sampled	0.590877660514818	60
Random	0.976778681570822	60
Sampled	0.314935158662174	60
Random	0.664288234846199	60
Sampled	0.453657231260849	60
Random	0.934974907470512	60
Sampled	0.462441916824251	60
Random	0.972262513921526	60
Sampled	0.401650195617815	60
Random	0.948656502165004	60
Sampled	0.421029114463853	60
Random	0.622590184823977	60
Sampled	0.402071830839976	60
Random	0.49390036143838	60
Sampled	0.476067910812523	60
Random	0.435405560335923	60
Sampled	0.272350792874716	60
Random	0.698908839233512	60
Sampled	0.661697357224643	60
Random	1.12650675702462	60
Sampled	0.478306090460464	60
Random	0.810558719846282	60
Sampled	0.422992593261015	60
Random	0.803203688528067	60
Sampled	0.436715863073258	60
Random	0.943106197878246	60
Sampled	0.415199710594722	60
Random	1.06015203976418	60
Sampled	0.548708577825896	60
Random	0.827710459422516	60
Sampled	0.484599723672928	60
Random	0.659631548355048	60
Sampled	0.44841631366227	60
Random	0.443781219251689	60
Sampled	0.495303800252014	60
Random	0.515774208325089	60
Sampled	0.324163030731635	60
Random	1.36545751608563	60
Sampled	0.329592881007298	60
Random	1.16401028745717	60
Sampled	0.498300064139556	60
Random	0.921341348031572	60
Sampled	0.591401332849578	60
Random	0.989338208523403	60
Sampled	0.48524614216961	60
Random	0.930069286608032	60
Sampled	0.491343294263893	60
Random	0.433605271623079	60
Sampled	0.364853511857664	60
Random	0.679815113476803	60
Sampled	0.621752090004149	60
Random	1.24410072301045	60
Sampled	0.372664593273673	60
Random	0.475737927555552	60
Sampled	0.619585322446778	60
Random	0.624689642905207	60
Sampled	0.350791576310298	60
Random	0.435244215366343	60
Sampled	0.440689545023837	60
Random	0.349528275074648	60
Sampled	0.468820393814971	60
Random	0.626267183725908	60
Sampled	0.422976583134932	60
Random	0.6435929567277	60
Sampled	0.634061566738528	60
Random	0.528563594236616	60
Sampled	0.679151855406211	60
Random	0.602906578741907	60
Sampled	0.557174428699224	60
Random	0.883331667466085	60
Sampled	0.520897015345702	60
Random	0.635981832658658	60
Sampled	0.616062194599124	60
Random	0.794989895931711	60
Sampled	0.543119455210148	60
Random	1.01603900582379	60
Sampled	0.440420031415618	60
Random	0.702763576814233	60
Sampled	0.535162036268815	60
Random	0.762781442062915	60
Sampled	0.517479856875628	60
Random	0.53788561606391	60
Sampled	0.555118208433407	60
Random	0.814065265780282	60
Sampled	0.471579594561445	60
Random	0.353786946057026	60
Sampled	0.446399411439535	60
Random	0.7461236717017	60
Sampled	0.507305040672197	60
Random	0.587583886123417	60
Sampled	0.490251732472545	60
Random	0.479352260798253	60
Sampled	0.597311024939496	60
Random	0.523142632284738	60
Sampled	0.580193958139849	60
Random	0.304767488305249	60
Sampled	0.306222190997259	60
Random	1.04314840700243	60
Sampled	0.466972968233508	60
Random	0.732884006752585	60
Sampled	0.559906193661196	60
Random	0.880748498460222	60
Sampled	0.507031411620227	60
Random	0.525050797345686	60
Sampled	0.410163712413324	60
Random	0.867700124391202	60
Sampled	0.433624793991349	60
Random	1.00183616016565	60
Sampled	0.424521779982359	60
Random	0.83067902159663	60
Sampled	0.421326151119019	60
Random	1.04198472152276	60
Sampled	0.529053854047078	60
Random	0.639408351501088	60
Sampled	0.41961547482026	60
Random	0.916389075473294	60
Sampled	0.392570702497277	60
Random	0.89665815627221	60
Sampled	0.306748250857488	60
Random	0.942174888784485	60
Sampled	0.389137801194726	60
Random	0.807641305330277	60
Sampled	0.493270355272078	60
Random	0.515082954804548	60
Sampled	0.419906055835492	60
Random	0.708184411524763	60
Sampled	0.51763276416454	60
Random	0.773744910795477	60
Sampled	0.521337973057429	60
Random	0.895808372867537	60
Sampled	0.503426367336915	60
Random	0.809789549502825	60
Sampled	0.41408049489996	60
Random	0.480092413137261	60
Sampled	0.535825368767238	60
Random	0.451938408219761	60
Sampled	0.48764313194943	60
Random	0.605711709094008	60
Sampled	0.441359751960235	60
Random	0.785860206701427	60
Sampled	0.455608066546488	60
Random	0.352050212444418	60
Sampled	0.452912248742653	60
Random	0.920044917629578	60
Sampled	0.423709763788114	60
Random	0.787061304034372	60
Sampled	0.380660051907918	60
Random	1.19807939601222	60
Sampled	0.380895548466294	60
Random	0.482989930143922	60
Sampled	0.429939595977706	60
Random	0.593081616906005	60
Sampled	0.412443939614959	60
Random	0.733772854193163	60
Sampled	0.462065939675847	60
Random	0.955025309526516	60
Sampled	0.53237366761375	60
Random	0.790807664967064	60
Sampled	0.573389499318426	60
Random	0.710060045856532	60
Sampled	0.536077017932878	60
Random	0.996834135481306	60
Sampled	0.550898688501216	60
Random	0.568326471601849	60
Sampled	0.567224709576029	60
Random	0.919884555497211	60
Sampled	0.364774320713935	60
Random	0.707589286562953	60
Sampled	0.459880737643508	60
Random	0.901729203825786	60
Sampled	0.559952341089505	60
Random	0.856295888175337	60
Sampled	0.544198063943994	60
Random	0.569637895474862	60
Sampled	0.558883570413453	60
Random	0.570210222173187	60
Sampled	0.452934859307838	60
Random	0.533920583627549	60
Sampled	0.515180937489199	60
Random	0.564864523973321	60
Sampled	0.321090693348647	60
Random	0.678544046869104	60
Sampled	0.56404674938492	60
Random	0.799333979726084	60
Sampled	0.315719451763764	60
Random	0.536630247574621	60
Sampled	0.445433002459616	60
Random	0.77573089068024	60
Sampled	0.401951123025085	60
Random	0.773148167495316	60
Sampled	0.459804052296357	60
Random	0.886355027661272	60
Sampled	0.440209559915262	60
Random	0.539651139157712	60
Sampled	0.522618726159701	60
Random	0.83567096834618	60
Sampled	0.254360395102675	60
Random	0.517440423950319	60
Sampled	0.523175112788359	60
Random	0.623782136442365	60
Sampled	0.493742421801115	60
Random	0.604308407446352	60
Sampled	0.58590342314803	60
Random	0.899655794611411	60
Sampled	0.56296780471718	60
Random	0.527793885990484	60
Sampled	0.533292495009055	60
Random	0.773510367329245	60
Sampled	0.49154680063308	60
Random	0.804195279585126	60
Sampled	0.561949006733913	60
Random	0.66346460699885	60
Sampled	0.537816552054751	60
Random	0.501444388267687	60
Sampled	0.444738297165039	60
Random	0.862044856932866	60
Sampled	0.376239128732329	60
Random	0.662160003689417	60
Sampled	0.613264886138055	60
Random	0.505410098889439	60
Sampled	0.391025554248445	60
Random	0.858815784013629	60
Sampled	0.556079857710749	60
Random	0.691640321956979	60
Sampled	0.387280122986113	60
Random	0.710860024532162	60
Sampled	0.523716099841988	60
Random	0.809975716599813	60
Sampled	0.442428542062872	60
Random	0.540699491380986	60
Sampled	0.373362104353259	60
Random	0.474690263631531	60
Sampled	0.37935367994119	60
Random	0.82849589494366	60
Sampled	0.504493361414848	60
Random	0.693255237358049	60
Sampled	0.513292888494329	60
Random	0.788304235308572	60
Sampled	0.456291263964383	60
Random	0.539985320506184	60
Sampled	0.516931883842845	60
Random	0.370264894801484	60
Sampled	0.455098140241167	60
Random	0.758879356912875	60
Sampled	0.4286642369177	60
Random	0.671199713475454	60
Sampled	0.401541029437498	60
Random	0.880738432203437	60
Sampled	0.367417665072067	60
Random	1.01201870298358	60
Sampled	0.39345621129664	60
Random	0.846001259398298	60
Sampled	0.548651982577963	60
Random	0.625314789130564	60
Sampled	0.481495185788311	60
Random	0.61261304989502	60
Sampled	0.698228579548399	60
Random	0.732786809984376	60
Sampled	0.520317272596378	60
Random	0.648691084847529	60
Sampled	0.404499578605509	60
Random	1.00027691475485	60
Sampled	0.487233966143547	60
Random	0.772361957020567	60
Sampled	0.295731045512558	60
Random	0.767576489179199	60
Sampled	0.490606714319223	60
Random	1.08778005230388	60
Sampled	0.478369662998292	60
Random	0.563925242374086	60
Sampled	0.460820531203171	60
Random	0.559981489512421	60
Sampled	0.440143630633988	60
Random	0.678450305977301	60
Sampled	0.560517101276352	60
Random	0.670919857553658	60
Sampled	0.374623791671317	60
Random	0.942957709255055	60
Sampled	0.406433560603422	60
Random	0.860321062883273	60
Sampled	0.415874747454695	60
Random	0.475083800554705	60
Sampled	0.491281794654645	60
Random	0.595050110449507	60
Sampled	0.423498502790497	60
Random	0.824210219452472	60
Sampled	0.314711508078909	60
Random	0.662148136966619	60
Sampled	0.547866117126039	60
Random	0.905405451891856	60
Sampled	0.357708013348104	60
Random	0.433351283165749	60
Sampled	0.363805577503154	60
Random	0.781990432282875	60
Sampled	0.410777697087793	60
Random	0.692562880762695	60
Sampled	0.331348384984854	60
Random	0.428236509996743	60
Sampled	0.553919210843788	60
Random	0.741523184382259	60
Sampled	0.565619971173397	60
Random	0.776577791379773	60
Sampled	0.469878959449697	60
Random	0.829701072482872	60
Sampled	0.467764609544711	60
Random	0.669837802904862	60
Sampled	0.502766033287891	60
Random	0.765675903412462	60
Sampled	0.548695952511854	60
Random	0.992159771001968	60
Sampled	0.520783441475151	60
Random	0.544338318695853	60
Sampled	0.621440926232413	60
Random	0.301885345242975	60
Sampled	0.426287983767866	60
Random	0.756971278473168	60
Sampled	0.536317346336446	60
Random	0.840231740913969	60
Sampled	0.536673397352424	60
Random	0.833353293610999	60
Sampled	0.469181651602844	60
Random	0.660344260441815	60
Sampled	0.353606190397202	60
Random	0.514475240773758	60
Sampled	0.38692045248522	60
Random	1.13888966937501	60
Sampled	0.429171171345947	60
Random	0.525147226227848	60
Sampled	0.551949128694216	60
Random	0.758873886400528	60
Sampled	0.443801983204495	60
Random	0.877207169645874	60
Sampled	0.388302918577965	60
Random	0.515674178475702	60
Sampled	0.323889938531508	60
Random	0.998749954800705	60
Sampled	0.307516906499549	60
Random	0.857909245787489	60
Sampled	0.514763160968255	60
Random	0.75794546066648	60
Sampled	0.538188568156117	60
Random	0.80115247440011	60
Sampled	0.517890922900919	60
Random	1.28152011028056	60
Sampled	0.367787167200719	60
Random	0.793047198251104	60
Sampled	0.464076403007149	60
Random	0.668443463806056	60
Sampled	0.533545635790161	60
Random	0.559143008890247	60
Sampled	0.591634121436888	60
Random	0.930115618579453	60
Sampled	0.29390322999613	60
Random	0.77645271501638	60
Sampled	0.487694084956478	60
Random	0.713384411061924	60
Sampled	0.598680142036834	60
Random	0.457088908165972	60
Sampled	0.587849472230478	60
Random	1.11400919310101	60
Sampled	0.449754957942732	60
Random	0.497095665845145	60
Sampled	0.530562494135608	60
Random	0.798885403703096	60
Sampled	0.363527042310172	60
Random	0.73673485821688	60
Sampled	0.585477731004068	60
Random	0.967683162865541	60
Sampled	0.38541696319864	60
Random	0.390052842093849	60
Sampled	0.520529937995547	60
Random	0.767712180472351	60
Sampled	0.500186692489689	60
Random	0.410255751415467	60
Sampled	0.430458154196655	60
Random	0.720984658718069	60
Sampled	0.457009919997992	60
Random	0.753369331066381	60
Sampled	0.385800116756218	60
Random	0.790264720410649	60
Sampled	0.657342234375802	60
Random	0.573538623660363	60
Sampled	0.569297339223255	60
Random	0.535194879453743	60
Sampled	0.557913020136274	60
Random	0.480232154717831	60
Sampled	0.403360871398273	60
Random	0.506311196058732	60
Sampled	0.576197833469051	60
Random	0.480341894089799	60
Sampled	0.49131342573218	60
Random	0.642869493437103	60
Sampled	0.531462823081846	60
Random	1.0248633080423	60
Sampled	0.381018006524027	60
Random	0.700108719321181	60
Sampled	0.452357961756808	60
Random	1.0164454883951	60
Sampled	0.399454621807577	60
Random	0.612993559114846	60
Sampled	0.588629354983122	60
Random	0.720099823823614	60
Sampled	0.376087273767438	60
Random	0.696342211648482	60
Sampled	0.479267224103733	60
Random	1.3037504413539	60
Sampled	0.417020941559681	60
Random	1.30771886826577	60
Sampled	0.488297761028507	60
Random	0.722928136459776	60
Sampled	0.455794226633298	60
Random	0.72278512014754	60
Sampled	0.520905356707406	60
Random	0.63489627270366	60
Sampled	0.328650060790396	60
Random	0.474630247900491	60
Sampled	0.63463318114707	60
Random	0.838318771629635	60
Sampled	0.517030564233856	60
Random	0.494421765634197	60
Sampled	0.329311584101298	60
Random	0.582196600646783	60
Sampled	0.387920274759494	60
Random	0.531492515427864	60
Sampled	0.403958996118274	60
Random	0.926407002663184	60
Sampled	0.443347212790743	60
Random	0.666947687582252	60
Sampled	0.515106769882531	60
Random	0.708379977976907	60
Sampled	0.373002456802118	60
Random	0.660863477074598	60
Sampled	0.594662371516548	60
Random	0.432305390998972	60
Sampled	0.57917881150774	60
Random	0.823430531171385	60
Sampled	0.565902927049842	60
Random	0.843064139296467	60
Sampled	0.438592076470216	60
Random	0.885928119247426	60
Sampled	0.523044189079634	60
Random	0.939743221147101	60
Sampled	0.459034431469159	60
Random	0.741717116953137	60
Sampled	0.419492206843594	60
Random	0.838724479226821	60
Sampled	0.356932827939167	60
Random	0.817763808832912	60
Sampled	0.339194781019145	60
Random	0.714578043973012	60
Sampled	0.430050337695789	60
Random	0.819736122270068	60
Sampled	0.381702625124086	60
Random	0.840853065582123	60
Sampled	0.436844895401902	60
Random	0.736939177019346	60
Sampled	0.360752725784947	60
Random	0.366780121829906	60
Sampled	0.514507643748926	60
Random	0.636877805452081	60
Sampled	0.471135990620746	60
Random	0.410938301411762	60
Sampled	0.454561545949701	60
Random	0.613091670314689	60
Sampled	0.31770936570499	60
Random	0.82170914005127	60
Sampled	0.544103810384434	60
Random	0.644500950149792	60
Sampled	0.596979464571313	60
Random	0.682355795102408	60
Sampled	0.353213755841135	60
Random	0.654284663425728	60
Sampled	0.562818457539757	60
Random	0.530098458431313	60
Sampled	0.418535841876049	60
Random	0.94326894387986	60
Sampled	0.350217984704039	60
Random	0.843354387877561	60
Sampled	0.567280345694627	60
Random	0.447899097560583	60
Sampled	0.423676687786438	60
Random	0.504787712958144	60
Sampled	0.275821583634579	60
Random	0.648629004055046	60
Sampled	0.432149740190085	60
Random	0.86732197924724	60
Sampled	0.363800579164452	60
Random	0.545892768212747	60
Sampled	0.537440884776112	60
Random	0.717908459074882	60
Sampled	0.56548355146162	60
Random	0.697196068629715	60
Sampled	0.363212320843589	60
Random	0.549270973995882	60
Sampled	0.66678727546968	60
Random	0.698334800334032	60
Sampled	0.584330827986176	60
Random	0.735386462138893	60
Sampled	0.398998985114412	60
Random	0.634485401207192	60
Sampled	0.483276037791294	60
Random	0.898134823792492	60
Sampled	0.432965261046589	60
Random	0.685357173886842	60
Sampled	0.428757934939131	60
Random	0.600314420527549	60
Sampled	0.529467715062925	60
Random	0.657464628162758	60
Sampled	0.472649008845289	60
Random	0.896978475421183	60
Sampled	0.408026547103422	60
Random	0.789362678316622	60
Sampled	0.525653428440909	60
Random	0.443978941938857	60
Sampled	0.538335513029315	60
Random	0.956208736520001	60
Sampled	0.539567074443256	60
Random	0.742897056996296	60
Sampled	0.459610387482572	60
Random	0.438339543973695	60
Sampled	0.58578325243297	60
Random	0.465308406467529	60
Sampled	0.480586573781292	60
Random	0.823740487157588	60
Sampled	0.369283448231881	60
Random	0.623173684635916	60
Sampled	0.409527295845028	60
Random	0.563963755016073	60
Sampled	0.490608873918129	60
Random	0.79166062403528	60
Sampled	0.593917508961199	60
Random	0.684977741673932	60
Sampled	0.506169582063559	60
Random	0.652354128620213	60
Sampled	0.391075971762765	60
Random	0.552145404345305	60
Sampled	0.43782236971239	60
Random	0.574766555467249	60
Sampled	0.549587507951263	60
Random	0.487785008967722	60
Sampled	0.563482665566282	60
Random	0.455058605903194	60
Sampled	0.43549951256202	60
Random	0.965097861208972	60
Sampled	0.481695711650214	60
Random	0.793310415092962	60
Sampled	0.360036340271093	60
Random	0.85002295980807	60
Sampled	0.40795866321129	60
Random	0.952061150767413	60
Sampled	0.437767996901183	60
Random	0.959607960253901	60
Sampled	0.496595019247363	60
Random	0.722611093154635	60
Sampled	0.513198265742457	60
Random	0.784369345798194	60
Sampled	0.414223547106734	60
Random	0.50730115330194	60
Sampled	0.355913037469512	60
Random	0.675082792999676	60
Sampled	0.508899521633899	60
Random	0.928684030633395	60
Sampled	0.291012716988863	60
Random	0.759120279595143	60
Sampled	0.344951126763088	60
Random	0.537537038573915	60
Sampled	0.428274556224116	60
Random	0.611033641029945	60
Sampled	0.424639682041082	60
Random	0.853975501616893	60
Sampled	0.485969860228331	60
Random	0.698483455511427	60
Sampled	0.524136950968508	60
Random	0.694919466257003	60
Sampled	0.512842028222735	60
Random	0.807979738834567	60
Sampled	0.403040850454812	60
Random	0.719731484793544	60
Sampled	0.48502683036022	60
Random	1.00617863218371	60
Sampled	0.606479416371145	60
Random	0.511081978729376	60
Sampled	0.661751331430484	60
Random	0.627794078502219	60
Sampled	0.381613252191851	60
Random	0.76805987299601	60
Sampled	0.447491947204191	60
Random	1.12591893899228	60
Sampled	0.341023563477497	60
Random	0.907558321807536	60
Sampled	0.412799709101504	60
Random	0.571429408715253	60
Sampled	0.469155918207972	60
Random	0.55909940518683	60
Sampled	0.456554369411638	60
Random	1.0504881351116	60
Sampled	0.512319144676926	60
Random	0.560016144774814	60
Sampled	0.453005350767086	60
Random	1.20130863693109	60
Sampled	0.339039845686553	60
Random	0.796617374934648	60
Sampled	0.51686178513739	60
Random	0.633782309907697	60
Sampled	0.588925916177924	60
Random	0.77013694309293	60
Sampled	0.464507508436627	60
Random	0.586878269376905	60
Sampled	0.439069621865483	60
Random	0.832499424621046	60
Sampled	0.623768077826355	60
Random	0.730210457862202	60
Sampled	0.489216487820174	60
Random	0.97921003236249	60
Sampled	0.546738832563671	60
Random	0.835010236581913	60
Sampled	0.432044481117246	60
Random	0.821107677672794	60
Sampled	0.412959458797336	60
Random	0.809313420020804	60
Sampled	0.435860712704265	60
Random	0.789597388265766	60
Sampled	0.502569244369629	60
Random	0.677459688127885	60
Sampled	0.415593969726413	60
Random	0.858154684007593	60
Sampled	0.450581211317222	60
Random	0.664332148841004	60
Sampled	0.514544809169052	60
Random	0.825232606725592	60
Sampled	0.567667202369547	60
Random	0.827736325015843	60
Sampled	0.431676742708638	60
Random	0.881044511353205	60
Sampled	0.510354750125482	60
Random	0.539927009217516	60
Sampled	0.432191715492804	60
Random	1.0423382811493	60
Sampled	0.522043565665422	60
Random	0.894601486221617	60
Sampled	0.459207818758277	60
Random	0.698295227425006	60
Sampled	0.419029236142171	60
Random	0.500766446401719	60
Sampled	0.6250264256059	60
Random	0.466057725377375	60
Sampled	0.430580198504407	60
Random	0.602137298051721	60
Sampled	0.394958637837552	60
Random	0.757718025889966	60
Sampled	0.614636610395449	60
Random	0.895458007153224	60
Sampled	0.429243341485218	60
Random	1.06723274543117	60
Sampled	0.34526243846756	60
Random	0.66242899419806	60
Sampled	0.495728636311147	60
Random	0.618926011001828	60
Sampled	0.31994178943017	60
Random	0.735613992157451	60
Sampled	0.515068428332947	60
Random	0.808428950194144	60
Sampled	0.483124009157482	60
Random	0.584791655728641	60
Sampled	0.409234265820065	60
Random	0.751196575799766	60
Sampled	0.453585111631368	60
Random	0.982951344621114	60
Sampled	0.467765412168675	60
Random	0.89571319405672	60
Sampled	0.337504182102798	60
Random	0.706215081050034	60
Sampled	0.44298579265935	60
Random	1.22585943100876	60
Sampled	0.472449849469552	60
Random	0.839995539458337	60
Sampled	0.483368251876351	60
Random	1.21818973319451	60
Sampled	0.479951284638656	60
Random	0.588263126961348	60
Sampled	0.448599792885603	60
Random	0.487624267206952	60
Sampled	0.478104000390815	60
Random	0.698703935783525	60
Sampled	0.409682974842782	60
Random	0.95942239160185	60
Sampled	0.414881048112115	60
Random	0.602140433398681	60
Sampled	0.414345080798661	60
Random	0.829709476278977	60
Sampled	0.414433470446248	60
Random	1.08871790230064	60
Sampled	0.458056791014619	60
[truncated: 16,001 more rows]
