# Supplementary material for: A branching model of lineage differentiation underpinning the neurogenic potential of enteric glia
Source: Nat Commun. 2023 Sep 22;14:5904. doi: 10.1038/s41467-023-41492-3 (PMC10516949; doi:10.1038/s41467-023-41492-3)
Supplement: Supplementary file 6 — Source Data [file 41467_2023_41492_MOESM6_ESM.zip › source_data/FigS2d_pvalue_glial_4_pcs.csv]

pvalue	trajectoryStart	logpvalue
1.21257365537443e-141	60	140.91629187157
6.10630974548722e-144	65	143.214221169683
6.1968664039766e-139	70	138.207827866549
1.64467645251199e-124	75	123.783919525501
3.11133940375245e-119	80	118.507052610834
3.3470325836249e-115	85	114.475340059731
5.93755706208903e-101	90	100.226392203619
1.02157258582953e-63	95	62.9907307699955
4.59807954843148e-44	100	43.3374235195509
