# Supplementary material for: A branching model of lineage differentiation underpinning the neurogenic potential of enteric glia
Source: Nat Commun. 2023 Sep 22;14:5904. doi: 10.1038/s41467-023-41492-3 (PMC10516949; doi:10.1038/s41467-023-41492-3)
Supplement: Supplementary file 6 — Source Data [file 41467_2023_41492_MOESM6_ESM.zip › source_data/FigS2d_msd_glial_5_pcs.csv]

type	value	trajectoryStart
Sampled	0.433111988866475	60
Random	1.16483844485978	60
Sampled	0.636315785321541	60
Random	1.08446831059484	60
Sampled	0.425168664111083	60
Random	0.801509021410649	60
Sampled	0.474819747349854	60
Random	0.783685214707495	60
Sampled	0.567993607379287	60
Random	0.664861696732428	60
Sampled	0.491126792989217	60
Random	0.824421355044285	60
Sampled	0.54161969949199	60
Random	0.660408892444876	60
Sampled	0.452232045830346	60
Random	0.46045339868236	60
Sampled	0.646965140140606	60
Random	0.397734378829857	60
Sampled	0.494271571181729	60
Random	0.826805562595087	60
Sampled	0.408647010628921	60
Random	0.645527626453984	60
Sampled	0.42189416203672	60
Random	0.884837221136466	60
Sampled	0.461278660147608	60
Random	0.750655709359392	60
Sampled	0.472101351688005	60
Random	0.71882016017863	60
Sampled	0.42708717685606	60
Random	0.981992860740295	60
Sampled	0.573251127957194	60
Random	0.626113581837955	60
Sampled	0.56963296087586	60
Random	0.885406929307246	60
Sampled	0.424487548213386	60
Random	0.968283502803197	60
Sampled	0.563927118439022	60
Random	0.970828605747134	60
Sampled	0.402586350174824	60
Random	0.578085810114184	60
Sampled	0.580774654350043	60
Random	0.869768906669855	60
Sampled	0.348440370154683	60
Random	0.523142550636942	60
Sampled	0.655375995739318	60
Random	0.825054662105243	60
Sampled	0.395367196113812	60
Random	0.500283052301904	60
Sampled	0.393021879495643	60
Random	0.556610351801198	60
Sampled	0.388101763619956	60
Random	0.727322381687919	60
Sampled	0.517511456910046	60
Random	0.887560815215109	60
Sampled	0.556620814813914	60
Random	0.809775497856163	60
Sampled	0.514960317600837	60
Random	0.822612512072198	60
Sampled	0.496437160508203	60
Random	0.723227631136625	60
Sampled	0.540367599272361	60
Random	0.389496167526661	60
Sampled	0.596585198634447	60
Random	0.702131572116036	60
Sampled	0.489728656068968	60
Random	1.07764863619191	60
Sampled	0.324918577774059	60
Random	0.654256792550097	60
Sampled	0.353210342850983	60
Random	0.642309916981335	60
Sampled	0.479478163955318	60
Random	0.710843285810002	60
Sampled	0.515818651907697	60
Random	0.729894347660439	60
Sampled	0.372487287267856	60
Random	0.774210054239662	60
Sampled	0.523216862315048	60
Random	0.972725531255802	60
Sampled	0.396650257805171	60
Random	0.781494857343475	60
Sampled	0.336395035937084	60
Random	0.773505344689488	60
Sampled	0.499216105775782	60
Random	0.718189715475408	60
Sampled	0.399258623549758	60
Random	0.530180194863235	60
Sampled	0.357223143172168	60
Random	0.718793302505048	60
Sampled	0.450823064404673	60
Random	0.629743284555678	60
Sampled	0.563441464168074	60
Random	0.467791922641301	60
Sampled	0.40936843414621	60
Random	0.89767132861899	60
Sampled	0.456517491127157	60
Random	0.929999063321099	60
Sampled	0.510674794112459	60
Random	0.793319546365073	60
Sampled	0.31629431705178	60
Random	0.697965394412967	60
Sampled	0.395025488231797	60
Random	0.965797699034002	60
Sampled	0.413808432116087	60
Random	0.720937539227589	60
Sampled	0.352179815739146	60
Random	0.877341382570107	60
Sampled	0.613893409444397	60
Random	0.666992638855585	60
Sampled	0.312552642487247	60
Random	0.776202778283682	60
Sampled	0.482209717030156	60
Random	0.769848770014214	60
Sampled	0.33349035372856	60
Random	0.911480245041926	60
Sampled	0.639727930705092	60
Random	0.377473758969856	60
Sampled	0.565260616569744	60
Random	0.90565787426402	60
Sampled	0.355147335927016	60
Random	0.723010989613232	60
Sampled	0.362080807216448	60
Random	0.582275464015711	60
Sampled	0.371169907359114	60
Random	0.750447214196824	60
Sampled	0.535116857857321	60
Random	0.885170091734158	60
Sampled	0.366656396358984	60
Random	0.957562178055358	60
Sampled	0.487570658405914	60
Random	0.607205638953443	60
Sampled	0.448178007488317	60
Random	0.738435170346949	60
Sampled	0.510976402342607	60
Random	0.701311866632138	60
Sampled	0.377575531259426	60
Random	0.592959127148768	60
Sampled	0.513341604913701	60
Random	0.66955501151873	60
Sampled	0.356116797141954	60
Random	0.710470549528505	60
Sampled	0.470593545359091	60
Random	0.841086987443884	60
Sampled	0.53769589092027	60
Random	0.583848393053319	60
Sampled	0.45354443617382	60
Random	0.722854444121279	60
Sampled	0.509110965337068	60
Random	0.868476453925521	60
Sampled	0.52103397298957	60
Random	0.481441707984171	60
Sampled	0.567726624381489	60
Random	0.567140320431117	60
Sampled	0.553813007327971	60
Random	0.706647575273404	60
Sampled	0.653574733695678	60
Random	0.606181596745021	60
Sampled	0.467735261574345	60
Random	0.825906095297177	60
Sampled	0.437923600043409	60
Random	0.821589761038701	60
Sampled	0.576532720170356	60
Random	0.619102349100452	60
Sampled	0.555263157965922	60
Random	0.492700859514857	60
Sampled	0.531104848187182	60
Random	0.961894853050408	60
Sampled	0.462044178585485	60
Random	0.558594123361142	60
Sampled	0.361571158157552	60
Random	1.05500783764182	60
Sampled	0.497011008293637	60
Random	0.570174088280018	60
Sampled	0.542747240141062	60
Random	0.719867993919305	60
Sampled	0.303664071334876	60
Random	0.894860203796914	60
Sampled	0.585728540392967	60
Random	0.912873130841988	60
Sampled	0.404287467784561	60
Random	0.598984601827388	60
Sampled	0.550316039934672	60
Random	0.6764469868195	60
Sampled	0.567620015517777	60
Random	0.625077160022157	60
Sampled	0.446965672218239	60
Random	0.540499756684606	60
Sampled	0.543156877024419	60
Random	0.672171000745467	60
Sampled	0.574304311038568	60
Random	0.564673441636571	60
Sampled	0.553575489284979	60
Random	0.693847793728643	60
Sampled	0.541130843848002	60
Random	0.696100125344323	60
Sampled	0.363728930737966	60
Random	0.622152052892741	60
Sampled	0.502925013814151	60
Random	0.562833951971295	60
Sampled	0.368265481964571	60
Random	0.679677078049801	60
Sampled	0.337285458265399	60
Random	0.68689584773626	60
Sampled	0.454395160301132	60
Random	0.803208209716763	60
Sampled	0.464255060208088	60
Random	0.423033400469694	60
Sampled	0.455169138374467	60
Random	0.513629431169287	60
Sampled	0.402697090436743	60
Random	0.70897693664035	60
Sampled	0.441621261786113	60
Random	0.578538310447592	60
Sampled	0.43710112324389	60
Random	0.783036877201786	60
Sampled	0.420284171523703	60
Random	0.561985442152528	60
Sampled	0.501884614644847	60
Random	0.675525986288102	60
Sampled	0.548094535011344	60
Random	0.609802221545347	60
Sampled	0.394958327278862	60
Random	1.21543692888962	60
Sampled	0.398513756947462	60
Random	0.511280886899645	60
Sampled	0.57485773655483	60
Random	0.543704176826187	60
Sampled	0.426032717289614	60
Random	0.786570530315426	60
Sampled	0.351905376518599	60
Random	0.541588546660852	60
Sampled	0.430572403355272	60
Random	0.716101653333336	60
Sampled	0.446184996441398	60
Random	0.669499464010224	60
Sampled	0.407083090569199	60
Random	0.898616838488164	60
Sampled	0.464120858941454	60
Random	1.08739666438323	60
Sampled	0.475300960533956	60
Random	0.52588729790765	60
Sampled	0.418754471668125	60
Random	0.528606256900156	60
Sampled	0.532445555650051	60
Random	0.711522850646341	60
Sampled	0.454907713804083	60
Random	0.888327636199366	60
Sampled	0.410926419448757	60
Random	0.611877564427077	60
Sampled	0.571717529699897	60
Random	0.749873552490144	60
Sampled	0.548347496519898	60
Random	0.497329521830589	60
Sampled	0.526380916223297	60
Random	1.15226950256995	60
Sampled	0.509505293386542	60
Random	0.617755264311111	60
Sampled	0.437788808523481	60
Random	0.635439125008473	60
Sampled	0.514450116992374	60
Random	0.546863588467115	60
Sampled	0.371405053101515	60
Random	0.716381896389054	60
Sampled	0.627614827414707	60
Random	0.532938786612432	60
Sampled	0.532765570141007	60
Random	0.63749851790439	60
Sampled	0.396511006546478	60
Random	1.12816524228584	60
Sampled	0.453601165408574	60
Random	0.822801985728787	60
Sampled	0.323924670299934	60
Random	0.732052915141802	60
Sampled	0.472650862241549	60
Random	0.716764387619142	60
Sampled	0.48349666944674	60
Random	0.907661089853588	60
Sampled	0.454109683353403	60
Random	0.789495957572671	60
Sampled	0.498109440115636	60
Random	0.591129814903859	60
Sampled	0.37741971533706	60
Random	0.502972650953011	60
Sampled	0.424616876230106	60
Random	0.576237397992962	60
Sampled	0.46335497005765	60
Random	0.812555945269951	60
Sampled	0.5455192721541	60
Random	0.46070600792866	60
Sampled	0.585203060909711	60
Random	0.698016152847734	60
Sampled	0.3348579543805	60
Random	0.738499836843083	60
Sampled	0.663442963103757	60
Random	0.507808049757965	60
Sampled	0.534714666280451	60
Random	0.63295057411052	60
Sampled	0.539175585605976	60
Random	0.750915273793508	60
Sampled	0.483699468784061	60
Random	0.905942208285811	60
Sampled	0.466815459643018	60
Random	0.723524774881464	60
Sampled	0.366718114458082	60
Random	0.789135969250566	60
Sampled	0.483542176022083	60
Random	0.828168126742777	60
Sampled	0.417415184504653	60
Random	0.368424246609405	60
Sampled	0.404708605764348	60
Random	0.773169471097339	60
Sampled	0.517732640898477	60
Random	0.934751393195863	60
Sampled	0.317112194191171	60
Random	0.517683020353135	60
Sampled	0.305832123693933	60
Random	1.23616637800608	60
Sampled	0.528787918234338	60
Random	0.819405031389531	60
Sampled	0.36037577540394	60
Random	0.766514200208124	60
Sampled	0.287638596477956	60
Random	1.26212716835421	60
Sampled	0.454605725300602	60
Random	0.778498174292943	60
Sampled	0.489068543932717	60
Random	0.489601790292022	60
Sampled	0.514995491241232	60
Random	0.702638237118542	60
Sampled	0.552090531203255	60
Random	0.628953584612544	60
Sampled	0.537232920064878	60
Random	0.695653624678983	60
Sampled	0.574619066281812	60
Random	0.705632176840166	60
Sampled	0.320430632340096	60
Random	0.800319918356875	60
Sampled	0.372393965818828	60
Random	0.545392863338304	60
Sampled	0.534797785119936	60
Random	0.417923805493274	60
Sampled	0.616516841906483	60
Random	0.808931424651337	60
Sampled	0.580753292862464	60
Random	0.657084484983214	60
Sampled	0.565910680076066	60
Random	0.908236502650881	60
Sampled	0.444408776578362	60
Random	0.773331793351784	60
Sampled	0.381642057207367	60
Random	0.778329843373549	60
Sampled	0.43352747425506	60
Random	0.608993109963291	60
Sampled	0.303943941409791	60
Random	0.451242812496205	60
Sampled	0.590069069882008	60
Random	0.68261845285265	60
Sampled	0.477155114329552	60
Random	0.880530147278352	60
Sampled	0.429729996682542	60
Random	0.773055491840569	60
Sampled	0.598435805233494	60
Random	0.5104521026736	60
Sampled	0.580779845805612	60
Random	0.84409061144664	60
Sampled	0.598395378583957	60
Random	0.865139950988165	60
Sampled	0.389365717640681	60
Random	0.616237158189627	60
Sampled	0.636161596879832	60
Random	0.770308473678635	60
Sampled	0.329295887805168	60
Random	1.04281600453586	60
Sampled	0.524486990248142	60
Random	0.622908961216108	60
Sampled	0.378982219971563	60
Random	0.944869041896171	60
Sampled	0.367316256395519	60
Random	0.597923456124508	60
Sampled	0.321555046896125	60
Random	1.02824863050459	60
Sampled	0.547768986868876	60
Random	0.555367978792197	60
Sampled	0.393052156197865	60
Random	0.971768841862346	60
Sampled	0.267816137670771	60
Random	0.756739793859282	60
Sampled	0.609862025871452	60
Random	0.602038274869192	60
Sampled	0.64410013061145	60
Random	0.613667268584141	60
Sampled	0.476892040549517	60
Random	0.424164174631776	60
Sampled	0.355337754146927	60
Random	0.7700911640435	60
Sampled	0.525454601914997	60
Random	0.753041824001649	60
Sampled	0.396620985233323	60
Random	0.683841681778769	60
Sampled	0.487152498654287	60
Random	0.799418960367434	60
Sampled	0.588009115751314	60
Random	0.584040943060874	60
Sampled	0.411718931095112	60
Random	0.58776773056709	60
Sampled	0.557169030256415	60
Random	0.608757275734615	60
Sampled	0.504695579472576	60
Random	0.616624591574094	60
Sampled	0.360393680958939	60
Random	0.492420076708143	60
Sampled	0.389336039852573	60
Random	0.864203108995677	60
Sampled	0.495223953252249	60
Random	0.845880845829766	60
Sampled	0.534141453143224	60
Random	0.446132427304056	60
Sampled	0.510811223217006	60
Random	0.961258549319447	60
Sampled	0.436999372725633	60
Random	0.943366396844967	60
Sampled	0.456791304810253	60
Random	0.517187366922162	60
Sampled	0.528161760388865	60
Random	0.510390030073512	60
Sampled	0.640259624113626	60
Random	0.706673609936504	60
Sampled	0.411607932130178	60
Random	0.436989662617489	60
Sampled	0.487382376181953	60
Random	0.391634246492333	60
Sampled	0.612037058377206	60
Random	0.511839327935308	60
Sampled	0.529046627508311	60
Random	0.949128943488934	60
Sampled	0.469560704570331	60
Random	0.850703819637481	60
Sampled	0.478093329470754	60
Random	0.807362424012921	60
Sampled	0.556978154412243	60
Random	0.633221831371104	60
Sampled	0.377317656377398	60
Random	0.636417344919927	60
Sampled	0.532149441946726	60
Random	0.641922975479573	60
Sampled	0.495773737053057	60
Random	0.794834615510445	60
Sampled	0.519136230946694	60
Random	0.783753260960209	60
Sampled	0.608979099161471	60
Random	0.526668491655286	60
Sampled	0.551814312122003	60
Random	0.776479533253082	60
Sampled	0.49844335825311	60
Random	0.950444872467767	60
Sampled	0.370296466685026	60
Random	0.55197853021626	60
Sampled	0.378140440720175	60
Random	0.50841550452915	60
Sampled	0.641121789304472	60
Random	0.416235031435846	60
Sampled	0.567018425775843	60
Random	0.575223794117044	60
Sampled	0.594641518231421	60
Random	0.67941722299381	60
Sampled	0.650758167886978	60
Random	0.700935498506643	60
Sampled	0.351661072524176	60
Random	0.567603734476155	60
Sampled	0.366413276025812	60
Random	0.956085415303162	60
Sampled	0.454061695583275	60
Random	0.72760272458098	60
Sampled	0.480353710702564	60
Random	0.57013368883803	60
Sampled	0.472690725499499	60
Random	0.992230669449873	60
Sampled	0.369115883966309	60
Random	0.783242247372242	60
Sampled	0.349536948878415	60
Random	0.444997937841602	60
Sampled	0.335496483611564	60
Random	0.972581823624578	60
Sampled	0.478958823191781	60
Random	0.648031217308166	60
Sampled	0.494243048443997	60
Random	0.573649708717365	60
Sampled	0.55783985249155	60
Random	0.752834794286609	60
Sampled	0.561207443075871	60
Random	0.61474355465391	60
Sampled	0.543591011498009	60
Random	0.926375047421716	60
Sampled	0.380856975002617	60
Random	0.917041634723296	60
Sampled	0.532763454815749	60
Random	0.866802647331698	60
Sampled	0.624384185039684	60
Random	0.834037347597356	60
Sampled	0.471256421929992	60
Random	0.649840547305351	60
Sampled	0.387860270725844	60
Random	0.747029833106782	60
Sampled	0.351940369302335	60
Random	0.62521577318824	60
Sampled	0.426709066945182	60
Random	1.15657187333177	60
Sampled	0.296679642699869	60
Random	0.547635760186441	60
Sampled	0.398543948096043	60
Random	0.611776289446702	60
Sampled	0.5538582729944	60
Random	0.823761661199008	60
Sampled	0.413241290656403	60
Random	1.16174960966333	60
Sampled	0.445883698688851	60
Random	0.58155249117112	60
Sampled	0.556777666021787	60
Random	0.63045500399822	60
Sampled	0.538009965208232	60
Random	0.880322430894582	60
Sampled	0.458589893174949	60
Random	0.669728909061461	60
Sampled	0.660467994413766	60
Random	1.24536682048105	60
Sampled	0.344595308589364	60
Random	0.841530508294521	60
Sampled	0.386010497540813	60
Random	0.408388841294732	60
Sampled	0.456937355742875	60
Random	0.621683244632474	60
Sampled	0.429471568112207	60
Random	0.648738137157566	60
Sampled	0.543156432766538	60
Random	0.614888774084157	60
Sampled	0.595920542403548	60
Random	0.654864557095118	60
Sampled	0.55539337033119	60
Random	0.58856257002331	60
Sampled	0.449982128169402	60
Random	0.805900201108387	60
Sampled	0.284203260425217	60
Random	0.701705153475825	60
Sampled	0.416499360050631	60
Random	0.703299220047317	60
Sampled	0.410978115519245	60
Random	0.538430701782635	60
Sampled	0.357168729112013	60
Random	0.911971696358334	60
Sampled	0.439484940553694	60
Random	0.837216226373114	60
Sampled	0.645090038693636	60
Random	0.787915337549802	60
Sampled	0.307205625411626	60
Random	0.708490910940704	60
Sampled	0.447072510628431	60
Random	0.837392559672435	60
Sampled	0.552774320167227	60
Random	0.755761538774173	60
Sampled	0.6014037691645	60
Random	0.79204309971859	60
Sampled	0.394445116249349	60
Random	0.881660389107537	60
Sampled	0.454084797264103	60
Random	0.852099785016759	60
Sampled	0.518399735708718	60
Random	0.955874104706469	60
Sampled	0.643290012720515	60
Random	0.677039508558635	60
Sampled	0.405661005746006	60
Random	0.724479075845608	60
Sampled	0.521027886834836	60
Random	0.908156744076922	60
Sampled	0.409656290728848	60
Random	1.20820198904517	60
Sampled	0.471408594695773	60
Random	0.561896657518633	60
Sampled	0.55077622734891	60
Random	0.682199600948942	60
Sampled	0.480579345510504	60
Random	0.645452592864657	60
Sampled	0.382877101180509	60
Random	0.743896229877001	60
Sampled	0.346472168617466	60
Random	0.735453542888432	60
Sampled	0.577883286043887	60
Random	0.738540023784304	60
Sampled	0.433996381777355	60
Random	0.788548268963277	60
Sampled	0.602876926213117	60
Random	0.695003826368496	60
Sampled	0.551466278924034	60
Random	0.687748826014348	60
Sampled	0.40243958409296	60
Random	0.718315314873242	60
Sampled	0.397726750074313	60
Random	0.859998549200955	60
Sampled	0.639318282152349	60
Random	0.537134608714285	60
Sampled	0.533267853638361	60
Random	0.679257350450151	60
Sampled	0.355389671170543	60
Random	0.938541929331964	60
Sampled	0.376913784794472	60
Random	0.985769274541433	60
Sampled	0.432621259299463	60
Random	0.84947706319612	60
Sampled	0.546282969203515	60
Random	0.752464143899663	60
Sampled	0.481617938340053	60
Random	0.931722415705794	60
Sampled	0.422413459881658	60
Random	0.972484046287583	60
Sampled	0.302494356319922	60
Random	1.04684494902281	60
Sampled	0.480597529153063	60
Random	0.942655946359961	60
Sampled	0.475345821880649	60
Random	0.506675033502469	60
Sampled	0.588660763584612	60
Random	0.702773079369163	60
Sampled	0.599686205517629	60
Random	0.725584002602873	60
Sampled	0.498905616028943	60
Random	0.532415214559501	60
Sampled	0.544400115377466	60
Random	0.703757113771019	60
Sampled	0.543144051942616	60
Random	0.867611401712629	60
Sampled	0.423346185295552	60
Random	0.782741259088141	60
Sampled	0.441522066550665	60
Random	0.505659878315943	60
Sampled	0.575378213651711	60
Random	0.38943689116636	60
Sampled	0.571278771894633	60
Random	0.683538866256519	60
Sampled	0.422527855514775	60
Random	0.571842187663156	60
Sampled	0.559554477078174	60
Random	1.09157472063976	60
Sampled	0.474812648216976	60
Random	0.597398664474978	60
Sampled	0.609519478171591	60
Random	0.809395386460988	60
Sampled	0.330357102343825	60
Random	0.872654955046653	60
Sampled	0.520449095272613	60
Random	0.922585007470554	60
Sampled	0.653878268592995	60
Random	0.773795990659662	60
Sampled	0.404795328438903	60
Random	0.766047578471618	60
Sampled	0.53697727298663	60
Random	0.583156626683365	60
Sampled	0.481305052876209	60
Random	0.692596035659597	60
Sampled	0.390650548005975	60
Random	0.870494966209742	60
Sampled	0.619025375930382	60
Random	0.817265525196469	60
Sampled	0.409763774769023	60
Random	0.822782446695671	60
Sampled	0.479348275549704	60
Random	0.51326176720779	60
Sampled	0.358267814640851	60
Random	0.920590563255456	60
Sampled	0.588717661118689	60
Random	0.419448813524512	60
Sampled	0.507949175547631	60
Random	0.686011642889715	60
Sampled	0.494971608630802	60
Random	0.480762279028964	60
Sampled	0.631500915679441	60
Random	0.581939621900492	60
Sampled	0.616814329746174	60
Random	0.821256580020301	60
Sampled	0.481515703965954	60
Random	0.700407816148666	60
Sampled	0.547390361055113	60
Random	0.540054016122242	60
Sampled	0.64122984384246	60
Random	0.713613046760404	60
Sampled	0.357486528206751	60
Random	0.847890019386031	60
Sampled	0.554729167225734	60
Random	0.87018709223494	60
Sampled	0.501084603894286	60
Random	0.779977336014682	60
Sampled	0.513717919439744	60
Random	0.830616411006448	60
Sampled	0.570038033360984	60
Random	0.490444586621701	60
Sampled	0.325707170953951	60
Random	1.05946922791346	60
Sampled	0.388389565056668	60
Random	0.911633419726878	60
Sampled	0.323022671836679	60
Random	0.820548324491172	60
Sampled	0.502689945695259	60
Random	0.404045424410071	60
Sampled	0.580899211819066	60
Random	0.532747454865993	60
Sampled	0.423745427744184	60
Random	0.826858902119842	60
Sampled	0.557388033328212	60
Random	0.718879771612444	60
Sampled	0.435831717153074	60
Random	0.647234370436476	60
Sampled	0.422964406478039	60
Random	0.804382906967798	60
Sampled	0.451219644918218	60
Random	0.807211501395212	60
Sampled	0.664979147401957	60
Random	0.824958080472813	60
Sampled	0.446824636784602	60
Random	1.02482378100551	60
Sampled	0.632243911442029	60
Random	0.533721170508326	60
Sampled	0.550267830558371	60
Random	0.608508864120098	60
Sampled	0.335394618930971	60
Random	0.717406408589541	60
Sampled	0.552930379560331	60
Random	0.598549991214096	60
Sampled	0.465201056139169	60
Random	0.778430930926558	60
Sampled	0.43339748120021	60
Random	0.672235952394723	60
Sampled	0.482371485849174	60
Random	0.925016781860815	60
Sampled	0.637525003693658	60
Random	0.766780861926224	60
Sampled	0.525791711208572	60
Random	0.706509290716071	60
Sampled	0.378773516658837	60
Random	0.462517515904113	60
Sampled	0.526615354441116	60
Random	0.486882279001593	60
Sampled	0.470055001698806	60
Random	0.910501645371648	60
Sampled	0.58314363778927	60
Random	1.01722125118259	60
Sampled	0.369160586598478	60
Random	0.824224670460436	60
Sampled	0.564305343582112	60
Random	0.981542041259663	60
Sampled	0.485997992596378	60
Random	0.913323371360675	60
Sampled	0.559178283172853	60
Random	0.65039970251225	60
Sampled	0.582552234909468	60
Random	0.703241597000492	60
Sampled	0.675701252883419	60
Random	0.930736488461297	60
Sampled	0.414522563342163	60
Random	0.968301932701616	60
Sampled	0.528840701552497	60
Random	1.05002988120503	60
Sampled	0.493646436480566	60
Random	1.04802107888086	60
Sampled	0.682303142690821	60
Random	0.941839442033167	60
Sampled	0.530499994078587	60
Random	1.08216905749369	60
Sampled	0.272261263782764	60
Random	0.840698346509061	60
Sampled	0.387491176234964	60
Random	0.669026085994125	60
Sampled	0.391674557211272	60
Random	0.557862869904037	60
Sampled	0.413096470195968	60
Random	0.838279449958553	60
Sampled	0.39533864783527	60
Random	0.662902392450647	60
Sampled	0.533699629605071	60
Random	0.79737558342796	60
Sampled	0.343389137422974	60
Random	0.999091086888071	60
Sampled	0.537305125544312	60
Random	0.657880035024334	60
Sampled	0.507755234060243	60
Random	0.799388801791255	60
Sampled	0.465013673183539	60
Random	0.788085949940039	60
Sampled	0.523826806288081	60
Random	0.75869128271133	60
Sampled	0.437247648072299	60
Random	0.770674928382114	60
Sampled	0.446603626993275	60
Random	0.735095401330272	60
Sampled	0.591428560788834	60
Random	0.939568590286484	60
Sampled	0.43967202720896	60
Random	0.428532094862505	60
Sampled	0.465205231416468	60
Random	0.456855459140027	60
Sampled	0.494084813842319	60
Random	0.560464921433441	60
Sampled	0.306788969626086	60
Random	0.815564593884666	60
Sampled	0.680543009774402	60
Random	0.563546291991835	60
Sampled	0.338010658840256	60
Random	0.770069160779078	60
Sampled	0.625748121133636	60
Random	0.640638898167012	60
Sampled	0.60650974350207	60
Random	0.854544997714946	60
Sampled	0.461547536597151	60
Random	0.557710700133675	60
Sampled	0.425115134288832	60
Random	0.422514309175266	60
Sampled	0.47498059834899	60
Random	0.660105791417306	60
Sampled	0.592670792720219	60
Random	0.67670125997755	60
Sampled	0.485069789572166	60
Random	0.658460137246498	60
Sampled	0.344957515865807	60
Random	0.880859294951478	60
Sampled	0.556940211791702	60
Random	0.839570414347385	60
Sampled	0.470269746172648	60
Random	0.463143637914208	60
Sampled	0.60394940507917	60
Random	0.530626334430227	60
Sampled	0.599163330509377	60
Random	0.984281791488566	60
Sampled	0.369386340327259	60
Random	1.00806813817236	60
Sampled	0.640255780889908	60
Random	0.796365127707395	60
Sampled	0.403271518364879	60
Random	0.772974990108981	60
Sampled	0.457421806586946	60
Random	0.621087966804043	60
Sampled	0.552582711565363	60
Random	0.490677123310955	60
Sampled	0.355826475929136	60
Random	0.868142363393508	60
Sampled	0.620399949675185	60
Random	0.564954140558419	60
Sampled	0.469627495447413	60
Random	0.884658009391551	60
Sampled	0.373243050738449	60
Random	0.929066300100928	60
Sampled	0.395291180571902	60
Random	0.466552521173597	60
Sampled	0.531795680323117	60
Random	0.498786815405269	60
Sampled	0.477390986406201	60
Random	0.736676164745871	60
Sampled	0.499009979863615	60
Random	0.44647554232568	60
Sampled	0.380696351881343	60
Random	0.522743731517204	60
Sampled	0.50208766287607	60
Random	0.626208095288677	60
Sampled	0.404739225802364	60
Random	1.20954916195843	60
Sampled	0.425943178039068	60
Random	0.550884833511348	60
Sampled	0.453184521656551	60
Random	0.750369988139855	60
Sampled	0.443810982738422	60
Random	0.996424754877075	60
Sampled	0.529250502084775	60
Random	0.646772932443328	60
Sampled	0.36598115879702	60
Random	0.59903080218787	60
Sampled	0.477489611849741	60
Random	0.713593160101427	60
Sampled	0.298438286398916	60
Random	0.627601914542606	60
Sampled	0.446523726453801	60
Random	0.993815449419139	60
Sampled	0.477584525943328	60
Random	0.577891205960879	60
Sampled	0.45793520749575	60
Random	0.789096621432279	60
Sampled	0.53638620892921	60
Random	0.64691822502294	60
Sampled	0.403514841059543	60
Random	0.723340707286157	60
Sampled	0.704436815533884	60
Random	0.807071982573922	60
Sampled	0.407868069240022	60
Random	0.698921482176465	60
Sampled	0.418563673615028	60
Random	0.62687786283116	60
Sampled	0.532462518180301	60
Random	0.541246147417139	60
Sampled	0.393172421109401	60
Random	0.800337239630147	60
Sampled	0.390526193590533	60
Random	0.783665521606371	60
Sampled	0.317223556458815	60
Random	0.838629542034463	60
Sampled	0.475867772427788	60
Random	0.662422889313527	60
Sampled	0.48198284933384	60
Random	0.699441452077733	60
Sampled	0.311235812431917	60
Random	0.79337471509111	60
Sampled	0.42236210792331	60
Random	0.727376916320938	60
Sampled	0.630829219843986	60
Random	0.82797029544859	60
Sampled	0.556253581644601	60
Random	0.777121177893673	60
Sampled	0.573637731365791	60
Random	0.811012463492434	60
Sampled	0.530951686709254	60
Random	0.775939142750081	60
Sampled	0.66527972752999	60
Random	0.901473954929706	60
Sampled	0.356292175600413	60
Random	0.684527738386488	60
Sampled	0.404215222428766	60
Random	0.997057792150389	60
Sampled	0.534239496339305	60
Random	0.959368249601107	60
Sampled	0.549436417603714	60
Random	0.758373170401322	60
Sampled	0.397020364414871	60
Random	0.5253492009343	60
Sampled	0.770898808029462	60
Random	0.713411025438111	60
Sampled	0.558215201547715	60
Random	0.951617755422236	60
Sampled	0.333583892466085	60
Random	0.755553189290279	60
Sampled	0.425920923374456	60
Random	0.554068251052168	60
Sampled	0.671490309938736	60
Random	0.885195193679334	60
Sampled	0.560181871094129	60
Random	0.643559791233699	60
Sampled	0.499381657713194	60
Random	0.781594845849986	60
Sampled	0.467336554510043	60
Random	0.567099306966672	60
Sampled	0.451013352361069	60
Random	0.770778860251676	60
Sampled	0.352325217634353	60
Random	0.742760490914434	60
Sampled	0.444729440574126	60
Random	0.692925549958859	60
Sampled	0.516495872154973	60
Random	0.513508637036529	60
Sampled	0.397475641501672	60
Random	0.579534641961859	60
Sampled	0.577255981635832	60
Random	0.832793497066579	60
Sampled	0.398608784851909	60
Random	0.70638548946792	60
Sampled	0.346077944601894	60
Random	0.54239335837682	60
Sampled	0.456758400832022	60
Random	0.687222095070822	60
Sampled	0.403606378901252	60
Random	0.967484727957742	60
Sampled	0.490818288587722	60
Random	0.836854281972222	60
Sampled	0.352318218733638	60
Random	0.624145184078314	60
Sampled	0.502547801341451	60
Random	0.697852062264575	60
Sampled	0.453942791366282	60
Random	0.743233092417233	60
Sampled	0.606583891530518	60
Random	0.732929696987357	60
Sampled	0.540680649067523	60
Random	0.573975152950429	60
Sampled	0.407959943448662	60
Random	0.557162189972057	60
Sampled	0.355674568550706	60
Random	0.834856272727973	60
Sampled	0.481338259884657	60
Random	0.792832339785851	60
Sampled	0.518347646962808	60
Random	0.585603040602151	60
Sampled	0.470367217240871	60
Random	0.607535634269372	60
Sampled	0.473859514598785	60
Random	0.482251001365792	60
Sampled	0.514566611476132	60
Random	0.561277248220085	60
Sampled	0.423843387733089	60
Random	0.784961174474843	60
Sampled	0.426784210206922	60
Random	0.615930948650424	60
Sampled	0.467497695125493	60
Random	0.494449452692143	60
Sampled	0.493099226033194	60
Random	0.90376802568932	60
Sampled	0.404665290260404	60
Random	0.906724645326899	60
Sampled	0.500198612434438	60
Random	1.13527913817108	60
Sampled	0.688727206426805	60
Random	0.580863078262467	60
Sampled	0.616103212537336	60
Random	0.803755946259125	60
Sampled	0.439672480397901	60
Random	0.595938081484784	60
Sampled	0.507852064355512	60
Random	0.736846665527582	60
Sampled	0.460455409444182	60
Random	0.951547915969048	60
Sampled	0.514364131657604	60
Random	0.881716902759934	60
Sampled	0.385233005991762	60
Random	0.459242979333181	60
Sampled	0.504943374175255	60
Random	0.741382375123777	60
Sampled	0.633024014377032	60
Random	0.366281059873238	60
Sampled	0.572172027023497	60
Random	0.654754324812022	60
Sampled	0.562710920761863	60
Random	0.547378231973013	60
Sampled	0.468311210893933	60
Random	0.702231941996715	60
Sampled	0.63233032227297	60
Random	0.658549122796394	60
Sampled	0.500510559757298	60
Random	0.779552759686077	60
Sampled	0.54125521378603	60
Random	0.69862429816778	60
Sampled	0.522581942786699	60
Random	0.803449877334335	60
Sampled	0.40011731035808	60
Random	1.13284654118003	60
Sampled	0.555406382563309	60
Random	0.688537069381536	60
Sampled	0.479635281227048	60
Random	0.757885476010044	60
Sampled	0.64389219775174	60
Random	0.898427401778843	60
Sampled	0.29195220679878	60
Random	0.625913647569617	60
Sampled	0.33476310023469	60
Random	0.563607480911744	60
Sampled	0.427955558411711	60
Random	0.448628087608597	60
Sampled	0.501613713915195	60
Random	0.815380365841167	60
Sampled	0.6488687692119	60
Random	0.882680250728064	60
Sampled	0.358902429854965	60
Random	0.649780141453268	60
Sampled	0.621063583383044	60
Random	0.809519638607766	60
Sampled	0.565202374687483	60
Random	0.491736191702165	60
Sampled	0.62827497207511	60
Random	0.60455298031122	60
Sampled	0.357565843963258	60
Random	0.745930426953213	60
Sampled	0.452216035675715	60
Random	0.927323614868492	60
Sampled	0.504100267560838	60
Random	0.740148004251097	60
Sampled	0.351250519596645	60
Random	0.776507651176575	60
Sampled	0.424324848630901	60
Random	0.930875216678851	60
Sampled	0.617607839928427	60
Random	1.03268511553292	60
Sampled	0.74429829006877	60
Random	0.508104735883215	60
Sampled	0.537936955809162	60
Random	0.541288740695167	60
Sampled	0.430378062689302	60
Random	0.72873864108894	60
Sampled	0.50369042013107	60
Random	0.649250593527141	60
Sampled	0.423724155765894	60
Random	0.726387238684155	60
Sampled	0.484433130615852	60
Random	0.870072330476473	60
Sampled	0.403120245991868	60
Random	0.947288805857486	60
Sampled	0.522448300977941	60
Random	0.736952535902539	60
Sampled	0.34976742276015	60
Random	1.1463747055963	60
Sampled	0.330192880927567	60
Random	0.474399085841956	60
Sampled	0.552197911873214	60
Random	0.889217548922799	60
Sampled	0.341130109938159	60
Random	0.629483327506512	60
Sampled	0.38988851124953	60
Random	0.877751919794401	60
Sampled	0.392846760831842	60
Random	0.441067067414362	60
Sampled	0.517951448022597	60
Random	0.71892667846036	60
Sampled	0.406692162172375	60
Random	0.786374014743755	60
Sampled	0.351254622729114	60
Random	0.373255638654238	60
Sampled	0.336031405815414	60
Random	1.02262635079585	60
Sampled	0.476190690380191	60
Random	0.564281157905917	60
Sampled	0.405410185219499	60
Random	0.664220676229545	60
Sampled	0.50709374801637	60
Random	0.450497156896884	60
Sampled	0.612319794887431	60
Random	1.00291569966462	60
Sampled	0.467698894772922	60
Random	0.903522873481809	60
Sampled	0.408102412356482	60
Random	0.764553189530778	60
Sampled	0.495869342060778	60
Random	0.528406460946047	60
Sampled	0.479905930641673	60
Random	0.610580179731544	60
Sampled	0.494351568625029	60
Random	0.705116570210704	60
Sampled	0.541636485568628	60
Random	0.83527015630069	60
Sampled	0.464627747966732	60
Random	0.839173787302074	60
Sampled	0.437866011123885	60
Random	0.560194920184488	60
Sampled	0.579923722724233	60
Random	0.691679573229077	60
Sampled	0.376943510229121	60
Random	0.871785980894116	60
Sampled	0.422566411021931	60
Random	0.523116750775707	60
Sampled	0.438597142757866	60
Random	1.18727359448745	60
Sampled	0.402865955863531	60
Random	0.580273377800075	60
Sampled	0.481259698702966	60
Random	0.943155806950023	60
Sampled	0.585310597992336	60
Random	0.64001796940439	60
Sampled	0.382916716937043	60
Random	0.798329121647717	60
Sampled	0.478499277513015	60
Random	0.535266892326276	60
Sampled	0.412226976586238	60
Random	0.583235318347773	60
Sampled	0.394084100059759	60
Random	0.921261492769233	60
Sampled	0.62265770639487	60
Random	0.800618120575507	60
Sampled	0.72553033511897	60
Random	0.421416060793565	60
Sampled	0.585373166945415	60
Random	0.43546453267112	60
Sampled	0.564121997380989	60
Random	0.825491141945362	60
Sampled	0.58224372313795	60
Random	0.666527461757719	60
Sampled	0.502708176637501	60
Random	0.849239893951652	60
Sampled	0.36154257048745	60
Random	0.670794442050675	60
Sampled	0.578100378749822	60
Random	1.12189766897294	60
Sampled	0.539675674683892	60
Random	0.699129946480219	60
Sampled	0.330649231663692	60
Random	0.943918029192166	60
Sampled	0.552864940212331	60
Random	0.613295223186992	60
Sampled	0.5588472837661	60
Random	0.875107093254071	60
Sampled	0.655287717591409	60
Random	0.592560374177353	60
Sampled	0.511040458525227	60
Random	0.761485091423058	60
Sampled	0.348141628320012	60
Random	0.885823260035805	60
Sampled	0.331526270687915	60
Random	0.833236419247628	60
Sampled	0.539837690084556	60
Random	0.673278653244643	60
Sampled	0.476497001898786	60
Random	0.637437586100267	60
Sampled	0.676951032907386	60
Random	0.650396134663695	60
Sampled	0.332356664419559	60
Random	0.637459075620463	60
Sampled	0.385805655852804	60
Random	0.503726199764948	60
Sampled	0.454005456721283	60
Random	0.823524452023443	60
Sampled	0.465005854078775	60
Random	0.437300307236625	60
Sampled	0.499882775027924	60
Random	0.437882088034289	60
Sampled	0.421170063150946	60
Random	0.54312248078485	60
Sampled	0.517262835163787	60
Random	0.895957237263553	60
Sampled	0.48843084079314	60
Random	0.719567750672081	60
Sampled	0.567553859777964	60
Random	0.288982349086838	60
Sampled	0.488127076766136	60
Random	0.734305455541553	60
Sampled	0.476433276105937	60
Random	0.995662865125395	60
Sampled	0.421241882440263	60
Random	0.489146661169283	60
Sampled	0.592610257660411	60
Random	0.753612803037631	60
Sampled	0.320614779415394	60
Random	0.712467143520527	60
Sampled	0.456597965309986	60
Random	0.455898393233477	60
Sampled	0.316608213969636	60
Random	0.729482404856921	60
Sampled	0.502847323704878	60
Random	0.849090638201353	60
Sampled	0.61436159663887	60
Random	1.11272939802597	60
Sampled	0.581743899833261	60
Random	0.608143826238388	60
Sampled	0.628098737037156	60
Random	1.26914009385404	60
Sampled	0.370419077157229	60
Random	0.493214939652825	60
Sampled	0.559887133471592	60
Random	0.359210795785056	60
Sampled	0.46029134481767	60
Random	0.618051098659281	60
Sampled	0.406784145984678	60
Random	0.435849173860162	60
Sampled	0.480070226085088	60
Random	0.542741999387245	60
Sampled	0.578186282657312	60
Random	0.915249391579764	60
Sampled	0.372395860149951	60
Random	0.982581987883133	60
Sampled	0.451665183803129	60
Random	0.515263304462703	60
Sampled	0.493473449927846	60
Random	0.622309261648025	60
Sampled	0.52620858636776	60
Random	0.652922463837072	60
Sampled	0.526315934057509	60
Random	0.778494866650551	60
Sampled	0.565384725216575	60
Random	0.71720028913899	60
Sampled	0.516683858759932	60
Random	0.667009178935146	60
Sampled	0.413665056355569	60
Random	0.85943999580578	60
Sampled	0.476305435340967	60
Random	0.897924476609418	60
Sampled	0.548445984272266	60
Random	1.07037832988861	60
Sampled	0.296493112635565	60
Random	1.16697390326927	60
Sampled	0.406431680389655	60
Random	0.969289629072743	60
Sampled	0.348231997434873	60
Random	0.575370482570202	60
Sampled	0.392398667368247	60
Random	0.733597811332049	60
Sampled	0.486343805977734	60
Random	0.91390035863857	60
Sampled	0.340131727355683	60
Random	0.647969267558726	60
Sampled	0.528421464703501	60
Random	1.08396745168543	60
Sampled	0.510205143937336	60
Random	1.12714659687922	60
Sampled	0.325461920398993	60
Random	0.875948801613482	60
Sampled	0.486610739062779	60
Random	0.839259349425951	60
Sampled	0.337058009800043	60
Random	0.493834010475215	60
Sampled	0.43228715671867	60
Random	0.584374729463109	60
Sampled	0.427528915917563	60
Random	0.693511868413491	60
Sampled	0.483582861094532	60
Random	0.76620734597515	60
Sampled	0.498483466416832	60
Random	0.673944431058923	60
Sampled	0.478292508451549	60
Random	0.650602147105203	60
Sampled	0.330623154975465	60
Random	0.544004766393679	60
Sampled	0.526182764984896	60
Random	0.488398621112806	60
Sampled	0.45508793520932	60
Random	0.993466812799274	60
Sampled	0.395578241239237	60
Random	0.763003301906917	60
Sampled	0.432089371669323	60
Random	0.593341606409643	60
Sampled	0.575294760333351	60
Random	0.548154256461709	60
Sampled	0.388975675333603	60
Random	0.484615087668962	60
Sampled	0.504967241370959	60
Random	0.884968752388414	60
Sampled	0.3342090412326	60
Random	0.994069454861773	60
Sampled	0.366576979501013	60
Random	0.864165957060562	60
Sampled	0.394965292230358	60
Random	0.483455633481583	60
Sampled	0.361586258685838	60
Random	0.466647432286776	60
Sampled	0.550985218230979	60
Random	0.775013787367393	60
Sampled	0.304906771301384	60
Random	0.73773033266066	60
Sampled	0.40686285429582	60
Random	0.94754929862117	60
Sampled	0.439402333631174	60
Random	0.641416265620409	60
Sampled	0.376943252306316	60
Random	0.693084500470649	60
Sampled	0.58483616094598	60
Random	0.8565435866335	60
Sampled	0.40145588266748	60
Random	0.794519213163238	60
Sampled	0.417050008528713	60
Random	0.708119734117955	60
Sampled	0.567391757159877	60
Random	0.687901693400542	60
Sampled	0.414808667646338	60
Random	0.728963301057687	60
Sampled	0.513587705564003	60
Random	0.615386662602499	60
Sampled	0.573663226503943	60
Random	0.862630292489029	60
Sampled	0.697481390833979	60
Random	0.783336424948197	60
Sampled	0.508548622232177	60
Random	0.896413874910979	60
Sampled	0.554304479002211	60
Random	1.21641260687819	60
Sampled	0.684721852971186	60
Random	0.580457775135794	60
Sampled	0.436339248932183	60
Random	0.37447218222052	60
Sampled	0.426348455934184	60
Random	0.862438063516945	60
Sampled	0.358811910525841	60
Random	0.495169123809474	60
Sampled	0.500810581960063	60
Random	0.601589444607709	60
Sampled	0.461810906496507	60
Random	0.59337066459066	60
Sampled	0.505559552605614	60
Random	0.470336582758355	60
Sampled	0.499392752825955	60
Random	0.849537001257587	60
Sampled	0.588267169555705	60
Random	1.01686735930186	60
Sampled	0.565536298605827	60
Random	0.761821930375995	60
Sampled	0.547387648322542	60
Random	0.645457686091234	60
Sampled	0.632182754894955	60
Random	0.415070377626901	60
Sampled	0.314588913738218	60
Random	0.627019298136949	60
Sampled	0.520689245724616	60
Random	0.644569541737398	60
Sampled	0.446076191912392	60
Random	0.780779769692401	60
Sampled	0.605944264931631	60
Random	0.987752859756853	60
Sampled	0.453256235978738	60
Random	0.745123731442158	60
Sampled	0.393110081565514	60
Random	1.05594783741718	60
Sampled	0.422241323801382	60
Random	0.977156782443081	60
Sampled	0.59389144761184	60
Random	0.853128165915862	60
Sampled	0.401938909093592	60
Random	0.932740261887857	60
Sampled	0.430009949920016	60
Random	0.543149333362695	60
Sampled	0.521816990115699	60
Random	0.581062890322161	60
Sampled	0.409388514279027	60
Random	1.05833474309757	60
Sampled	0.346787366450912	60
Random	0.740812713427399	60
Sampled	0.416052500250345	60
Random	0.676932984392665	60
Sampled	0.377831122573323	60
Random	0.405587645752802	60
Sampled	0.529999823753145	60
Random	1.35806071783413	60
Sampled	0.378893774421538	60
Random	0.583747385147195	60
Sampled	0.63388530301399	60
Random	0.625020723947039	60
Sampled	0.643896055466452	60
Random	0.495766630077122	60
Sampled	0.430072305427603	60
Random	0.796594811395402	60
Sampled	0.610723084222563	60
Random	0.974065174997055	60
Sampled	0.415379066854464	60
Random	0.822142203713031	60
Sampled	0.412532524704714	60
Random	1.10991217508735	60
Sampled	0.398860846114246	60
Random	0.664063709209488	60
Sampled	0.411950512717694	60
Random	0.624633653039229	60
Sampled	0.441769053629741	60
Random	1.16447010443038	60
Sampled	0.595787459410215	60
Random	0.667725764779775	60
Sampled	0.567507772427894	60
Random	0.588254818732055	60
Sampled	0.352446259159654	60
Random	0.875700444822774	60
Sampled	0.489971606553479	60
Random	1.07392785486105	60
Sampled	0.527794163924924	60
Random	0.638003373651234	60
Sampled	0.495837586228992	60
Random	0.758565147637972	60
Sampled	0.378786866916861	60
Random	1.25824851228371	60
Sampled	0.574693534241801	60
Random	0.797192488133889	60
Sampled	0.559084248958135	60
Random	1.03174738846641	60
Sampled	0.398776723219794	60
Random	0.610584662240303	60
Sampled	0.371666924642708	60
Random	0.689860534409435	60
Sampled	0.595844251425481	60
Random	0.482800568226718	60
Sampled	0.298627307245633	60
Random	1.02888224800948	60
Sampled	0.575181782869404	60
Random	0.745138624162656	60
Sampled	0.449129793419459	60
Random	0.81694901797833	60
Sampled	0.474661068548751	60
Random	0.585014990994071	60
Sampled	0.425377347468853	60
Random	0.758555294023365	60
Sampled	0.435650822087553	60
Random	0.542958120599279	60
Sampled	0.490649188384846	60
Random	0.684451497757292	60
Sampled	0.415728072663776	60
Random	1.07056847749269	60
Sampled	0.439460188836812	60
Random	0.857727543179192	60
Sampled	0.493159741102979	60
Random	0.54032733785657	60
Sampled	0.312345124943784	60
Random	0.977206629115668	60
Sampled	0.508880235878706	60
Random	0.677173387155376	60
Sampled	0.561753616921657	60
Random	0.64783670223003	60
Sampled	0.347345191117126	60
Random	0.701096393153148	60
Sampled	0.412321225813699	60
Random	0.825830047313454	60
Sampled	0.35413173772163	60
Random	0.555040314157501	60
Sampled	0.570655320353544	60
Random	0.672320516889757	60
Sampled	0.423162199328948	60
Random	0.703023402697357	60
Sampled	0.511459816044229	60
Random	1.23051241932064	60
Sampled	0.500331363317022	60
Random	0.624718309933425	60
Sampled	0.406449416849655	60
Random	0.512463958379706	60
Sampled	0.425723312286926	60
Random	0.764521547280848	60
Sampled	0.564119579049137	60
Random	0.493971154640328	60
Sampled	0.404285041832334	60
Random	0.786024265093735	60
Sampled	0.4933075186902	60
Random	0.665844195921813	60
Sampled	0.459367256356774	60
Random	0.484019829617284	60
Sampled	0.430876833353427	60
Random	0.796136250355369	60
Sampled	0.593059464020014	60
Random	0.813714796498485	60
Sampled	0.373196297140354	60
Random	0.875041903521862	60
Sampled	0.525551920335901	60
Random	0.75622154940802	60
Sampled	0.400491052172033	60
Random	0.416964718947603	60
Sampled	0.505664367654833	60
Random	0.681025259847713	60
Sampled	0.630319032272367	60
Random	0.743231308085714	60
Sampled	0.542851285384219	60
Random	0.808228837870726	60
Sampled	0.554953102902618	60
Random	0.747186279089962	60
Sampled	0.429951502303318	60
Random	0.629838507164748	60
Sampled	0.348077931394013	60
Random	0.577843291513854	60
Sampled	0.413164693299739	60
Random	0.821798622829859	60
Sampled	0.351784962214189	60
Random	0.488127964976181	60
Sampled	0.58582161334915	60
Random	1.02250323561353	60
Sampled	0.388491756706813	60
Random	0.452199941587938	60
Sampled	0.637331651996289	60
Random	0.769552867104459	60
Sampled	0.55176928890185	60
Random	0.878181431323051	60
Sampled	0.307566329929081	60
Random	0.442272653073917	60
Sampled	0.484289662947237	60
Random	0.953318265232964	60
Sampled	0.347280012882518	60
Random	0.809839090890518	60
Sampled	0.502856206604324	60
Random	0.65038279273415	60
Sampled	0.446906062623671	60
Random	0.790932174943082	60
Sampled	0.351824679371482	60
Random	0.930681069468674	60
Sampled	0.477384859394339	60
Random	1.12891341870365	60
Sampled	0.560792180933641	60
Random	1.30170412790972	60
Sampled	0.346185581539695	60
Random	1.00681509438862	60
Sampled	0.57226393321329	60
Random	0.623939559235012	60
Sampled	0.616415701793139	60
Random	1.01924018619414	60
Sampled	0.372779416553806	60
Random	0.479043093741858	60
Sampled	0.39305771515541	60
Random	0.599933020817833	60
Sampled	0.601293526579425	60
Random	0.699185056034053	60
Sampled	0.51127983795177	60
Random	0.861710991910283	60
Sampled	0.534882633151017	60
Random	0.515633836280988	60
Sampled	0.580409723089703	60
Random	0.741029403810272	60
Sampled	0.390209150113509	60
Random	0.830010392347272	60
Sampled	0.35549207117231	60
Random	0.743047494109918	60
Sampled	0.526065983225137	60
Random	0.689270458221937	60
Sampled	0.414320462747826	60
Random	0.688840614214052	60
Sampled	0.353772841797289	60
Random	1.01247526763571	60
Sampled	0.464638559889524	60
Random	0.588697590741266	60
Sampled	0.353633408422041	60
Random	0.71113736497179	60
Sampled	0.380871774291321	60
Random	0.501504164765511	60
Sampled	0.489407918979835	60
Random	0.674863643910508	60
Sampled	0.475352920071856	60
Random	1.17342736563999	60
Sampled	0.580896210590834	60
Random	0.871684220273248	60
Sampled	0.437433844150269	60
Random	0.729223711481746	60
Sampled	0.452228607328698	60
Random	0.993230039448022	60
Sampled	0.314728409260153	60
Random	0.740908641872458	60
Sampled	0.460167441290645	60
Random	0.586483169442938	60
Sampled	0.383240828328416	60
Random	0.410191951000931	60
Sampled	0.41036139580986	60
Random	0.900348503283043	60
Sampled	0.415410888026861	60
Random	0.642816976648216	60
Sampled	0.300786421866115	60
Random	0.704322737873189	60
Sampled	0.646525922419515	60
Random	0.65949037284904	60
Sampled	0.47712522389023	60
Random	0.858535499868253	60
Sampled	0.570266102372533	60
Random	0.897661340777764	60
Sampled	0.505082378249835	60
Random	0.788183086562823	60
Sampled	0.446059242560521	60
Random	0.802754156783282	60
Sampled	0.378484706709534	60
Random	0.601828302527479	60
Sampled	0.436943639093642	60
Random	0.867673157231796	60
Sampled	0.357103049771554	60
Random	0.528752493030967	60
Sampled	0.356410560867799	60
Random	0.674911857198506	60
Sampled	0.620265990186537	60
Random	0.596829936658622	60
Sampled	0.434193798274377	60
Random	0.593304907154168	60
Sampled	0.679981755508333	60
Random	0.682845551316597	60
Sampled	0.443530664333573	60
Random	0.770796439556526	60
Sampled	0.308419752838642	60
Random	0.717463187043058	60
Sampled	0.423000314777706	60
Random	0.865604658944007	60
Sampled	0.487656412622126	60
Random	0.822825628454007	60
Sampled	0.548390539086801	60
Random	0.686217067518048	60
Sampled	0.459914648000515	60
Random	0.510696595972963	60
Sampled	0.482642517924196	60
Random	0.496138969196516	60
Sampled	0.517270296545203	60
Random	0.649754548880226	60
Sampled	0.570388489183628	60
Random	0.444806390153092	60
Sampled	0.477046180326382	60
Random	0.798239385164687	60
Sampled	0.658713440832638	60
Random	0.660743645847719	60
Sampled	0.51608521537339	60
Random	1.13311766971242	60
Sampled	0.446857081340273	60
Random	0.672615112902651	60
Sampled	0.597572450945695	60
Random	0.618380021147881	60
Sampled	0.528962253688388	60
Random	0.576729209234142	60
Sampled	0.567396809782696	60
Random	0.61929838594115	60
Sampled	0.663051854029842	60
Random	0.813030715597548	60
Sampled	0.325762726177455	60
Random	0.964925177352174	60
Sampled	0.339617333774063	60
Random	0.632049054845727	60
Sampled	0.39256511390815	60
Random	0.69287507888872	60
Sampled	0.568063975759097	60
Random	0.885204187025052	60
Sampled	0.514529543486828	60
Random	0.946431222815465	60
Sampled	0.416729489676829	60
Random	0.753397360307792	60
Sampled	0.379970291711409	60
Random	0.932511625561142	60
Sampled	0.539876883095445	60
Random	0.591716675054545	60
Sampled	0.402604953690643	60
Random	0.488602494354065	60
Sampled	0.502634203603307	60
Random	0.691912538899605	60
Sampled	0.527003112976929	60
Random	0.417005981855403	60
Sampled	0.475398020599941	60
Random	0.400118791103903	60
Sampled	0.544177784224489	60
Random	0.569932846502173	60
Sampled	0.36210020775788	60
Random	1.00390840258795	60
Sampled	0.369807506892748	60
Random	0.601203117913627	60
Sampled	0.453517737776755	60
Random	0.519035714643825	60
Sampled	0.322638932400574	60
Random	0.620662745553251	60
Sampled	0.334685977311122	60
Random	0.566785961484192	60
Sampled	0.49620886031223	60
Random	0.706706330905516	60
Sampled	0.450407413233949	60
Random	0.423476211419676	60
Sampled	0.424461116310904	60
Random	0.76868490802958	60
Sampled	0.657236445369363	60
Random	0.481305951108289	60
Sampled	0.36237331614357	60
Random	0.687197351347228	60
Sampled	0.578729959015593	60
Random	0.869021820281186	60
Sampled	0.436987185290656	60
Random	0.764384701369189	60
Sampled	0.610718378434916	60
Random	0.949243587602754	60
Sampled	0.49016191954485	60
Random	0.850365145870063	60
Sampled	0.571910789363434	60
Random	0.511506582081133	60
Sampled	0.490413442676032	60
Random	0.82716066304693	60
Sampled	0.568051534717474	60
Random	0.701138483838437	60
Sampled	0.392220095037483	60
Random	0.91921012584572	60
Sampled	0.467099387251673	60
Random	0.77964277435115	60
Sampled	0.352372879927011	60
Random	0.599364377728044	60
Sampled	0.487134448971102	60
Random	0.613214852809653	60
Sampled	0.602999288460411	60
Random	0.428255133352986	60
Sampled	0.339858059300544	60
Random	0.832909183979316	60
Sampled	0.337620516868618	60
Random	0.747647243493938	60
Sampled	0.638717153573219	60
Random	0.724461310804723	60
Sampled	0.564625193645411	60
Random	0.552563043492646	60
Sampled	0.494788897919329	60
Random	0.892998186674861	60
Sampled	0.507953179258466	60
Random	0.819310234039268	60
Sampled	0.404797573645799	60
Random	0.92826849692358	60
Sampled	0.556401996524623	60
Random	0.57225279723429	60
Sampled	0.65791344366881	60
Random	0.537856744915622	60
Sampled	0.510045099644824	60
Random	0.664352424363164	60
Sampled	0.562067343814441	60
Random	0.919208086642296	60
Sampled	0.503777041770435	60
Random	0.82287728779306	60
Sampled	0.508557586451393	60
Random	0.818359876553866	60
Sampled	0.588133297003233	60
Random	0.649148531443415	60
Sampled	0.399467904302277	60
Random	0.970498671470001	60
Sampled	0.582944342748789	60
Random	0.727141695438753	60
Sampled	0.626730428155341	60
Random	0.845652246095607	60
Sampled	0.362459716158435	60
Random	0.460925469651905	60
Sampled	0.348058988487849	60
Random	0.622420037098143	60
Sampled	0.581302168237316	60
Random	0.592830300961235	60
Sampled	0.534840487695867	60
Random	0.660103837921317	60
Sampled	0.364241274907857	60
Random	0.669977353282559	60
Sampled	0.352094770266258	60
Random	0.69588508477172	60
Sampled	0.572125863682	60
Random	0.699406838665649	60
Sampled	0.464452989870708	60
Random	0.868007824072812	60
Sampled	0.368297021195703	60
Random	0.985496169286411	60
Sampled	0.402230366775229	60
Random	0.590795822805864	60
Sampled	0.322593308585087	60
Random	0.758272058986893	60
Sampled	0.569833481310713	60
Random	0.555362895679762	60
Sampled	0.555635860248729	60
Random	0.907948839103505	60
Sampled	0.530934097900173	60
Random	0.852461960083916	60
Sampled	0.517754591663888	60
Random	1.02616845169442	60
Sampled	0.433351937817489	60
Random	0.612421365637363	60
Sampled	0.57878451041351	60
Random	1.02267164274811	60
Sampled	0.334546707905965	60
Random	0.614908521446178	60
Sampled	0.453885860438449	60
Random	0.986551408257715	60
Sampled	0.423736259000624	60
Random	0.576461549315933	60
Sampled	0.384549056086504	60
Random	0.781558036918615	60
Sampled	0.408212537196493	60
Random	0.492797176731573	60
Sampled	0.34815475136262	60
Random	0.509572578010515	60
Sampled	0.461016806482185	60
Random	0.760080101157538	60
Sampled	0.564162143354218	60
Random	0.855059136993791	60
Sampled	0.3827726819216	60
Random	0.784620398148066	60
Sampled	0.297896045731225	60
Random	0.878238049219677	60
Sampled	0.589974974388594	60
Random	0.610707872193472	60
Sampled	0.5333855527877	60
Random	0.495326613348643	60
Sampled	0.388021507259158	60
Random	0.83737961564011	60
Sampled	0.369499518892257	60
Random	0.724553598299298	60
Sampled	0.315148016380198	60
Random	0.847146323614756	60
Sampled	0.643405710971842	60
Random	0.857687159397261	60
Sampled	0.557664018854265	60
Random	0.689085465638716	60
Sampled	0.5063307484767	60
Random	0.967040537569047	60
Sampled	0.553734992102023	60
Random	0.631037207492686	60
Sampled	0.560124035327107	60
Random	0.45408400111465	60
Sampled	0.374404413428278	60
Random	1.0734372977152	60
Sampled	0.52787778262283	60
Random	0.760420750873744	60
Sampled	0.271203644264353	60
Random	0.334983732240012	60
Sampled	0.53370999906998	60
Random	0.563172832255897	60
Sampled	0.504007816169851	60
Random	0.680367649395412	60
Sampled	0.435142850474934	60
Random	1.19402087352159	60
Sampled	0.437880456632622	60
Random	0.712807970275181	60
Sampled	0.583882206478459	60
Random	0.662340850598181	60
Sampled	0.458849548612572	60
Random	0.878891495047365	60
Sampled	0.358800739339497	60
Random	0.769159741379474	60
Sampled	0.352258936262507	60
Random	0.89382157624621	60
Sampled	0.471832688643825	60
Random	1.02348987144179	60
Sampled	0.569776644299488	60
Random	0.571111080787449	60
Sampled	0.531533937491254	60
Random	1.00926770282436	60
Sampled	0.408958381866027	60
Random	0.816456302058254	60
Sampled	0.333410804211812	60
Random	0.860723401535977	60
Sampled	0.451062468034681	60
Random	0.852626970195633	60
Sampled	0.335927623025426	60
Random	0.777843449284079	60
Sampled	0.595514112473934	60
Random	0.831071811684017	60
Sampled	0.340551481326876	60
Random	0.545072225124719	60
Sampled	0.526349613929033	60
Random	0.825664761278775	60
Sampled	0.429253814699767	60
Random	0.99755807087632	60
Sampled	0.484255030370594	60
Random	0.570116441395782	60
Sampled	0.551895634086746	60
Random	0.986225733724092	60
Sampled	0.581142627780165	60
Random	0.714407776316693	60
Sampled	0.630002631411888	60
Random	0.866957352495428	60
Sampled	0.412312444317728	60
Random	0.553128194264028	60
Sampled	0.433015573177373	60
Random	0.580357402088056	60
Sampled	0.504783147018864	60
Random	1.01554607648484	60
Sampled	0.372118975713868	60
Random	0.60987227301038	60
Sampled	0.488311108074186	60
Random	0.428422644926807	60
Sampled	0.448424219024547	60
Random	0.718148500553857	60
Sampled	0.441147554937929	60
Random	0.755343182519729	60
Sampled	0.306090864741785	60
Random	0.754916808056712	60
Sampled	0.519311959843359	60
Random	0.495886001658543	60
Sampled	0.404840518391055	60
Random	0.478173537167145	60
Sampled	0.582291580724948	60
Random	0.724915636216356	60
Sampled	0.480009485633646	60
Random	0.640931700499887	60
Sampled	0.371788172979398	60
Random	0.936179106249748	60
Sampled	0.45625302576953	60
Random	0.749733629798301	60
Sampled	0.562063264378722	60
Random	0.981757171265098	60
Sampled	0.351480514937918	60
Random	0.637066161873939	60
Sampled	0.466968427110254	60
Random	0.799812223650725	60
Sampled	0.419061778196986	60
Random	0.398720206870552	60
Sampled	0.591680240206298	60
Random	0.568623978019789	60
Sampled	0.476354509692218	60
Random	0.46477958116616	60
Sampled	0.528940624037938	60
Random	0.528255846875472	60
Sampled	0.549202469248419	60
Random	0.717951942905496	60
Sampled	0.409690448895735	60
Random	1.0928575192504	60
Sampled	0.569881092107591	60
Random	0.738361709529742	60
Sampled	0.502408124249883	60
Random	0.812336395162189	60
Sampled	0.538994323904124	60
Random	0.625771578225141	60
Sampled	0.398296611110309	60
Random	0.581566856039202	60
Sampled	0.596188419806347	60
Random	0.851570641121125	60
Sampled	0.377342683594694	60
Random	0.592159825132873	60
Sampled	0.568872007269582	60
Random	1.10247820701816	60
Sampled	0.497228787251752	60
Random	0.804177471563945	60
Sampled	0.581795058586541	60
Random	0.917662198989748	60
Sampled	0.515941775924721	60
Random	0.39350242643943	60
Sampled	0.434099556851386	60
Random	0.624641890027394	60
Sampled	0.378998262814327	60
Random	0.987059085043025	60
Sampled	0.402106686671992	60
Random	0.610325566873106	60
Sampled	0.582769839617832	60
Random	0.763289100159987	60
Sampled	0.363077253233309	60
Random	0.748060033171898	60
Sampled	0.395543835900661	60
Random	1.03486837397281	60
Sampled	0.469622192995036	60
Random	1.00025240819975	60
Sampled	0.543411050460586	60
Random	0.619735779897947	60
Sampled	0.329410820816003	60
Random	0.695029817698085	60
Sampled	0.307714822527918	60
Random	0.620718028968504	60
Sampled	0.342445252738773	60
Random	0.421788566312867	60
Sampled	0.573064916945191	60
Random	0.798999853454519	60
Sampled	0.540563282365814	60
Random	0.650957317775374	60
Sampled	0.373503418524935	60
Random	0.605612696753544	60
Sampled	0.406054271277151	60
Random	0.545638186978971	60
Sampled	0.559077868331432	60
Random	0.783809867214781	60
Sampled	0.3496969547402	60
Random	1.23258023484573	60
Sampled	0.347939778625278	60
Random	1.09716658267565	60
Sampled	0.45412942766732	60
Random	0.780961080355787	60
Sampled	0.297096351820386	60
[truncated: 16,001 more rows]
