# Supplementary material for: A branching model of lineage differentiation underpinning the neurogenic potential of enteric glia
Source: Nat Commun. 2023 Sep 22;14:5904. doi: 10.1038/s41467-023-41492-3 (PMC10516949; doi:10.1038/s41467-023-41492-3)
Supplement: Supplementary file 6 — Source Data [file 41467_2023_41492_MOESM6_ESM.zip › source_data/FigS2d_msd_glial_15_pcs.csv]

type	value	trajectoryStart
Sampled	0.662459306833173	60
Random	0.85421875374511	60
Sampled	0.509256829004998	60
Random	0.602297093883716	60
Sampled	0.51495295885628	60
Random	0.619509541181128	60
Sampled	0.502596071718662	60
Random	1.01722813198709	60
Sampled	0.48272015434487	60
Random	0.654353593603087	60
Sampled	0.568688074804942	60
Random	0.797953677190738	60
Sampled	0.761429605498369	60
Random	0.79002653424559	60
Sampled	0.734575963045833	60
Random	0.73175298430844	60
Sampled	0.664547689548516	60
Random	0.58666829646374	60
Sampled	0.603390018287711	60
Random	0.686273721075693	60
Sampled	0.730377197236629	60
Random	0.664376984006006	60
Sampled	0.554495304553309	60
Random	0.820846343713976	60
Sampled	0.569764173533019	60
Random	0.593959940210051	60
Sampled	0.536847118404712	60
Random	0.532630768279758	60
Sampled	0.524080239596583	60
Random	0.678359480854747	60
Sampled	0.524267939092651	60
Random	0.777506457673656	60
Sampled	0.694806565279591	60
Random	0.566736365849138	60
Sampled	0.529510007322618	60
Random	0.758778239745595	60
Sampled	0.5474000920737	60
Random	0.658314122248662	60
Sampled	0.466874283770739	60
Random	0.756139902322998	60
Sampled	0.604836488302028	60
Random	0.626277291029667	60
Sampled	0.581043121935365	60
Random	0.642389319490752	60
Sampled	0.576249009428263	60
Random	0.85167457276431	60
Sampled	0.563387630918415	60
Random	0.582766476535381	60
Sampled	0.632085595687024	60
Random	0.674905813736696	60
Sampled	0.697559917442022	60
Random	0.689532946879848	60
Sampled	0.58667810808067	60
Random	0.834067467971427	60
Sampled	0.654358339617841	60
Random	0.863565118545483	60
Sampled	0.497009131149875	60
Random	0.506037752679878	60
Sampled	0.530446003469705	60
Random	0.757204228438001	60
Sampled	0.551827486807198	60
Random	0.869930331762428	60
Sampled	0.735497325322837	60
Random	0.680732259374359	60
Sampled	0.684065337774566	60
Random	0.830805699634703	60
Sampled	0.601922832687437	60
Random	0.711425651429865	60
Sampled	0.617546536857333	60
Random	0.861424620841771	60
Sampled	0.606792468783069	60
Random	0.740526417140792	60
Sampled	0.607906516113103	60
Random	0.574563101351748	60
Sampled	0.568106827010348	60
Random	0.86390737953662	60
Sampled	0.60095343520181	60
Random	0.71575764274424	60
Sampled	0.47281915276756	60
Random	0.661703522441321	60
Sampled	0.544067184153886	60
Random	0.718797197285148	60
Sampled	0.619693868450677	60
Random	0.747520463566832	60
Sampled	0.60449233521027	60
Random	0.803805653329524	60
Sampled	0.485741185251715	60
Random	0.662654860659501	60
Sampled	0.590603645004516	60
Random	0.755353526594967	60
Sampled	0.475390213748841	60
Random	0.763785895899988	60
Sampled	0.676409832935621	60
Random	0.906636494341617	60
Sampled	0.646270431012968	60
Random	0.849317373034447	60
Sampled	0.559216205964565	60
Random	0.832047101215604	60
Sampled	0.505739856150693	60
Random	0.742457242274343	60
Sampled	0.466731889686512	60
Random	0.89580880106662	60
Sampled	0.691340962989741	60
Random	1.01785023089805	60
Sampled	0.618112510901593	60
Random	0.738920113545887	60
Sampled	0.605338907222706	60
Random	1.02492861046429	60
Sampled	0.65071010110425	60
Random	0.607385440673384	60
Sampled	0.515071233815636	60
Random	0.781027494818381	60
Sampled	0.523345079897795	60
Random	0.787328680880225	60
Sampled	0.656273297989754	60
Random	0.648151204893417	60
Sampled	0.507506616347639	60
Random	0.515005717783804	60
Sampled	0.678342973062758	60
Random	0.754086035963882	60
Sampled	0.486030423538187	60
Random	0.589941569598112	60
Sampled	0.504981760313376	60
Random	0.549658742291396	60
Sampled	0.589764448103085	60
Random	0.970879174718565	60
Sampled	0.538256162067437	60
Random	0.63054289475976	60
Sampled	0.706776667188139	60
Random	0.656175625832976	60
Sampled	0.595571323189177	60
Random	0.626016182775646	60
Sampled	0.746004998130877	60
Random	0.747895223394191	60
Sampled	0.601795675222525	60
Random	0.75530696999956	60
Sampled	0.641588290726216	60
Random	0.475365063770164	60
Sampled	0.462337965004339	60
Random	0.505892049905079	60
Sampled	0.452691766887243	60
Random	0.654166452653417	60
Sampled	0.648919392702084	60
Random	0.562758977066332	60
Sampled	0.506657000363392	60
Random	0.735278673000086	60
Sampled	0.642268306587039	60
Random	0.654934723538901	60
Sampled	0.500107882240064	60
Random	0.589436852941844	60
Sampled	0.623022536759629	60
Random	0.498798015061627	60
Sampled	0.620454700602463	60
Random	0.942918755398202	60
Sampled	0.537805342687921	60
Random	0.661820471814744	60
Sampled	0.556738726409105	60
Random	0.74927163210636	60
Sampled	0.573351447125055	60
Random	0.694222927904205	60
Sampled	0.563513753629411	60
Random	0.598642344003672	60
Sampled	0.480075271206535	60
Random	0.731789213828958	60
Sampled	0.575545726285853	60
Random	0.623560211600947	60
Sampled	0.598025319433875	60
Random	0.823022953660102	60
Sampled	0.547288948417731	60
Random	0.650412926338526	60
Sampled	0.544942540590187	60
Random	0.797243636719741	60
Sampled	0.555178495591724	60
Random	0.484734887476921	60
Sampled	0.491805481032934	60
Random	0.606988451280587	60
Sampled	0.574035280014709	60
Random	0.566160843801282	60
Sampled	0.491987814164461	60
Random	0.943353195481115	60
Sampled	0.57268829379137	60
Random	0.86732873600674	60
Sampled	0.464628316995073	60
Random	0.586946399815238	60
Sampled	0.44894306770707	60
Random	0.912577817421282	60
Sampled	0.640272577501278	60
Random	0.8880149756633	60
Sampled	0.681021693698858	60
Random	0.807034056375761	60
Sampled	0.672971061585854	60
Random	0.738629089048365	60
Sampled	0.576178444047854	60
Random	0.696566794652473	60
Sampled	0.619190926378617	60
Random	0.833931465758257	60
Sampled	0.633724470141594	60
Random	0.517728324057242	60
Sampled	0.610799658220929	60
Random	0.820595946986374	60
Sampled	0.631210532439543	60
Random	0.884578419683537	60
Sampled	0.552137396147104	60
Random	1.00004127862047	60
Sampled	0.644411535494096	60
Random	0.699726985964666	60
Sampled	0.703050661674726	60
Random	0.687096463716661	60
Sampled	0.625233021769417	60
Random	0.867243798971156	60
Sampled	0.65825485293569	60
Random	0.798394120771519	60
Sampled	0.527348386657393	60
Random	0.812336829355706	60
Sampled	0.648318774818794	60
Random	0.655766872276039	60
Sampled	0.4276541176495	60
Random	0.571222332346596	60
Sampled	0.609600240408154	60
Random	0.754966260963086	60
Sampled	0.721108771855829	60
Random	0.602316786769336	60
Sampled	0.45735602817459	60
Random	0.409058947617849	60
Sampled	0.675741603967955	60
Random	0.804898121104321	60
Sampled	0.617057592022464	60
Random	0.495006156374226	60
Sampled	0.474962385445696	60
Random	0.72803615377953	60
Sampled	0.628555351262839	60
Random	0.764816755375103	60
Sampled	0.578765984001166	60
Random	0.790968874769291	60
Sampled	0.540928934870823	60
Random	0.790031984227249	60
Sampled	0.580898276302185	60
Random	0.798728255219975	60
Sampled	0.600616863446988	60
Random	0.751794893683368	60
Sampled	0.657522901266193	60
Random	0.692720228048809	60
Sampled	0.431430738147673	60
Random	0.907714294775861	60
Sampled	0.510828670283734	60
Random	0.802235361086915	60
Sampled	0.610328984807402	60
Random	0.598918670660483	60
Sampled	0.530477230825953	60
Random	0.781985987231703	60
Sampled	0.60750712148759	60
Random	0.483248913290404	60
Sampled	0.419203830923892	60
Random	0.683668726890353	60
Sampled	0.622679019324097	60
Random	0.565040562783376	60
Sampled	0.658174026335975	60
Random	0.739568633790438	60
Sampled	0.569416337676589	60
Random	0.615539886325705	60
Sampled	0.60948251508653	60
Random	0.707063177291875	60
Sampled	0.474773726964371	60
Random	0.773609248149252	60
Sampled	0.496087515042225	60
Random	0.601109553390744	60
Sampled	0.533225182080535	60
Random	0.947568953881572	60
Sampled	0.554082989657624	60
Random	0.773648216449348	60
Sampled	0.543850371999012	60
Random	0.536750873510797	60
Sampled	0.458049275841365	60
Random	0.95080224239757	60
Sampled	0.618202268793476	60
Random	0.621028107944435	60
Sampled	0.643307024373665	60
Random	0.719394360623864	60
Sampled	0.625491269134984	60
Random	0.560282325321365	60
Sampled	0.693283142209204	60
Random	0.711683043760089	60
Sampled	0.640862682642598	60
Random	0.658775304397758	60
Sampled	0.681500670401502	60
Random	0.772286197959295	60
Sampled	0.6008455599918	60
Random	0.728757652968826	60
Sampled	0.415894645687736	60
Random	0.695686454957209	60
Sampled	0.534700013230485	60
Random	0.473338063732928	60
Sampled	0.615743382764404	60
Random	0.772869665690017	60
Sampled	0.614705721734602	60
Random	0.738046494272474	60
Sampled	0.717370852797575	60
Random	0.960170610477953	60
Sampled	0.592483395291608	60
Random	0.666087398432265	60
Sampled	0.479579457591388	60
Random	0.520875761792356	60
Sampled	0.662664245421738	60
Random	0.797795677036465	60
Sampled	0.657687222704743	60
Random	1.1330839068607	60
Sampled	0.548857446751551	60
Random	0.745827168547127	60
Sampled	0.585260224508344	60
Random	0.571928520662568	60
Sampled	0.552630321085577	60
Random	0.921606686232811	60
Sampled	0.570777782172065	60
Random	0.764248998280211	60
Sampled	0.590085440303987	60
Random	0.939651627391853	60
Sampled	0.575051475185363	60
Random	0.536767860860607	60
Sampled	0.690416624748333	60
Random	0.791647782350059	60
Sampled	0.660782560992767	60
Random	0.845343500077532	60
Sampled	0.543428067293772	60
Random	0.854208651552703	60
Sampled	0.725837017896915	60
Random	0.695184464669609	60
Sampled	0.665451436905275	60
Random	0.949608410224923	60
Sampled	0.680816428060438	60
Random	0.523917983256896	60
Sampled	0.634036401360531	60
Random	0.67965367718139	60
Sampled	0.633225821097436	60
Random	0.683686323874986	60
Sampled	0.498403183834137	60
Random	0.649872180839821	60
Sampled	0.574576283723822	60
Random	0.809440344590855	60
Sampled	0.529169457503224	60
Random	0.670912811753407	60
Sampled	0.525888754981417	60
Random	0.560094104171728	60
Sampled	0.650954469384606	60
Random	0.851203516720966	60
Sampled	0.465258521919653	60
Random	0.669522474765799	60
Sampled	0.756917037713505	60
Random	0.897882651301765	60
Sampled	0.532411253495636	60
Random	0.702162573510868	60
Sampled	0.48381591072726	60
Random	0.801236112586847	60
Sampled	0.633751559775309	60
Random	0.933339496096796	60
Sampled	0.645104128784677	60
Random	0.628388520757228	60
Sampled	0.435919406344777	60
Random	0.590383034625204	60
Sampled	0.5449659534777	60
Random	0.722634852903207	60
Sampled	0.622338767272228	60
Random	0.662261824347905	60
Sampled	0.571307963272588	60
Random	0.938718705841293	60
Sampled	0.669963064629182	60
Random	0.684415998081227	60
Sampled	0.602408380703733	60
Random	0.515132036959894	60
Sampled	0.517590631025708	60
Random	0.707357219360536	60
Sampled	0.663720862881538	60
Random	0.790557428793355	60
Sampled	0.457462431899325	60
Random	0.515014660834845	60
Sampled	0.503086498237841	60
Random	0.683892502853122	60
Sampled	0.478387144245145	60
Random	0.796275884285479	60
Sampled	0.551846868723751	60
Random	0.644121948693126	60
Sampled	0.639914196590525	60
Random	0.676162723118651	60
Sampled	0.617784383886237	60
Random	0.658887813446464	60
Sampled	0.544957978368424	60
Random	0.683583573242114	60
Sampled	0.702107657940331	60
Random	0.839848596526696	60
Sampled	0.595770254829487	60
Random	0.875272800653694	60
Sampled	0.663763644437467	60
Random	0.762654357005542	60
Sampled	0.431801285668799	60
Random	0.853225329936531	60
Sampled	0.514138248771262	60
Random	0.72910931793313	60
Sampled	0.62740134752964	60
Random	0.572460005665079	60
Sampled	0.588779344227462	60
Random	0.687421786999073	60
Sampled	0.514643211395987	60
Random	1.03614725844033	60
Sampled	0.711354975609569	60
Random	0.910263300147175	60
Sampled	0.472430713016454	60
Random	0.811933725958999	60
Sampled	0.618100526158569	60
Random	0.606679294032848	60
Sampled	0.569422282583562	60
Random	0.741292148454291	60
Sampled	0.489783289806741	60
Random	0.827431146798002	60
Sampled	0.54873418875212	60
Random	0.774743969896754	60
Sampled	0.615905632587852	60
Random	0.841310149673645	60
Sampled	0.66983417140929	60
Random	0.794132505802353	60
Sampled	0.63522518030017	60
Random	0.650194749590743	60
Sampled	0.577283294793082	60
Random	0.783891363698247	60
Sampled	0.581233950418522	60
Random	0.640570425069938	60
Sampled	0.560065428179717	60
Random	0.705837319852094	60
Sampled	0.469317879368245	60
Random	0.759725832316838	60
Sampled	0.528065452622045	60
Random	0.705838713484362	60
Sampled	0.578699963780125	60
Random	0.722477426115895	60
Sampled	0.571596077931753	60
Random	0.764227269184068	60
Sampled	0.505395875073821	60
Random	0.775503198463908	60
Sampled	0.576203242966272	60
Random	0.535493925080473	60
Sampled	0.558217194769246	60
Random	0.733013196815896	60
Sampled	0.564737893198895	60
Random	0.854399452770969	60
Sampled	0.58989396949209	60
Random	0.578498983940059	60
Sampled	0.694179695499352	60
Random	0.808656145943126	60
Sampled	0.619461978674341	60
Random	0.865679372951422	60
Sampled	0.561649169898861	60
Random	0.865974036541712	60
Sampled	0.433057700746677	60
Random	0.741317907605305	60
Sampled	0.652898269925588	60
Random	0.635680440407356	60
Sampled	0.485254054143068	60
Random	0.821216905437476	60
Sampled	0.638733763931689	60
Random	0.913780785247064	60
Sampled	0.518828301438326	60
Random	0.606129069578701	60
Sampled	0.527957080110541	60
Random	0.817442170692067	60
Sampled	0.629928828199048	60
Random	0.921451952840528	60
Sampled	0.61523194538059	60
Random	0.737888966773537	60
Sampled	0.475129238876969	60
Random	0.607906783144725	60
Sampled	0.655310193120022	60
Random	0.764280772054601	60
Sampled	0.649673545371604	60
Random	0.59501622905161	60
Sampled	0.517401468252399	60
Random	0.764109561338551	60
Sampled	0.615344491200792	60
Random	0.65507471091707	60
Sampled	0.508364241834707	60
Random	0.762125040859716	60
Sampled	0.481652136485499	60
Random	0.784454459788202	60
Sampled	0.595128380250343	60
Random	0.581447534884771	60
Sampled	0.634802275590098	60
Random	0.8090220540914	60
Sampled	0.64811893852591	60
Random	0.571436605502816	60
Sampled	0.606183601268855	60
Random	0.735149000084258	60
Sampled	0.554817583451271	60
Random	0.753256163737367	60
Sampled	0.569742852037048	60
Random	1.02179107846378	60
Sampled	0.514834050508232	60
Random	0.696770254785922	60
Sampled	0.467108544192393	60
Random	0.837543784664922	60
Sampled	0.499349025255058	60
Random	0.776729479186549	60
Sampled	0.615387546065949	60
Random	0.553840335205157	60
Sampled	0.503829118820928	60
Random	0.723683394874078	60
Sampled	0.702853308718541	60
Random	0.783851987966054	60
Sampled	0.577498842490051	60
Random	0.743860866005576	60
Sampled	0.498678288090858	60
Random	0.519898339500293	60
Sampled	0.58612322072729	60
Random	0.913528051316931	60
Sampled	0.590241059516045	60
Random	0.87278961421118	60
Sampled	0.643465260702869	60
Random	0.875518166137886	60
Sampled	0.477617969738681	60
Random	0.742065558025828	60
Sampled	0.542920119100103	60
Random	0.454125415215032	60
Sampled	0.596822459125568	60
Random	0.85660954325631	60
Sampled	0.432588265999481	60
Random	0.68109364877825	60
Sampled	0.675122385348622	60
Random	0.713988071025125	60
Sampled	0.628233330594118	60
Random	0.607146529195496	60
Sampled	0.646524266847994	60
Random	0.723908627702778	60
Sampled	0.566087091621793	60
Random	0.739697949509578	60
Sampled	0.570266095336931	60
Random	0.759605171892223	60
Sampled	0.504028766868128	60
Random	0.914651888378069	60
Sampled	0.526043582156189	60
Random	0.669534354787104	60
Sampled	0.481258134525234	60
Random	0.998158304945681	60
Sampled	0.649548571065007	60
Random	0.498577452863683	60
Sampled	0.60312202666179	60
Random	0.629341070319342	60
Sampled	0.566501869750675	60
Random	0.613718440591136	60
Sampled	0.577279180965555	60
Random	0.797182699332924	60
Sampled	0.647542317817767	60
Random	0.684295103150573	60
Sampled	0.480616303460088	60
Random	0.583381000279993	60
Sampled	0.646993439735638	60
Random	0.823722390775162	60
Sampled	0.604620828996467	60
Random	0.634464936501345	60
Sampled	0.513544793818814	60
Random	0.700226808577073	60
Sampled	0.484638581730937	60
Random	0.739313705783833	60
Sampled	0.556279762974672	60
Random	0.622406749112888	60
Sampled	0.639244881922506	60
Random	0.787915486334614	60
Sampled	0.622197847088635	60
Random	0.695689081441779	60
Sampled	0.536067661863446	60
Random	0.721896844160976	60
Sampled	0.687085732911239	60
Random	0.709794736591227	60
Sampled	0.51346213651881	60
Random	0.662836967693151	60
Sampled	0.699751455842707	60
Random	0.66558161344633	60
Sampled	0.647842718665815	60
Random	0.779223954128957	60
Sampled	0.576000381018874	60
Random	0.609836083884469	60
Sampled	0.621577628123751	60
Random	0.58262300540275	60
Sampled	0.526197121272321	60
Random	0.57390306529243	60
Sampled	0.600494537361151	60
Random	0.476784234962902	60
Sampled	0.547823337799351	60
Random	0.777999990459205	60
Sampled	0.508385736333927	60
Random	0.770832501606197	60
Sampled	0.492414185983456	60
Random	0.752405400010626	60
Sampled	0.605270639973449	60
Random	0.59076770832333	60
Sampled	0.560493211753762	60
Random	0.542893316450554	60
Sampled	0.527568523169343	60
Random	0.590598454253961	60
Sampled	0.567581618064833	60
Random	0.761754275673494	60
Sampled	0.647746408904777	60
Random	0.8224587495592	60
Sampled	0.571064763335076	60
Random	0.731522441761927	60
Sampled	0.50162666149133	60
Random	0.728460492475886	60
Sampled	0.694492842619154	60
Random	0.606055085040741	60
Sampled	0.404293846459905	60
Random	0.790071140765691	60
Sampled	0.603331152836396	60
Random	0.817960869089629	60
Sampled	0.694046219520528	60
Random	0.73626897436136	60
Sampled	0.62076911796769	60
Random	0.749908488257352	60
Sampled	0.570790843424017	60
Random	0.66965920315719	60
Sampled	0.674314595092334	60
Random	0.968776098084937	60
Sampled	0.535226782240997	60
Random	0.550685304569435	60
Sampled	0.496842899993443	60
Random	0.708407405387295	60
Sampled	0.658191178186263	60
Random	0.917040696563055	60
Sampled	0.487142010443643	60
Random	0.643757442964825	60
Sampled	0.483136316548581	60
Random	0.590446175680228	60
Sampled	0.540705906681967	60
Random	0.565693129366951	60
Sampled	0.613853748543542	60
Random	0.657222050162212	60
Sampled	0.607421084240538	60
Random	0.702717974171415	60
Sampled	0.463265078897122	60
Random	0.522774559650445	60
Sampled	0.561347603520304	60
Random	0.601340735295374	60
Sampled	0.518125859221732	60
Random	0.686545221656729	60
Sampled	0.446519447728089	60
Random	0.5856624567008	60
Sampled	0.489969594149315	60
Random	0.724112537434417	60
Sampled	0.582151881620452	60
Random	0.704477353380149	60
Sampled	0.497011261486098	60
Random	0.957759065404844	60
Sampled	0.574324939165381	60
Random	0.574643037842721	60
Sampled	0.487304001466879	60
Random	0.554626094154807	60
Sampled	0.471364155523941	60
Random	0.662263508745876	60
Sampled	0.639335297658609	60
Random	0.933822365351672	60
Sampled	0.588901241650188	60
Random	0.844559032535463	60
Sampled	0.486962737247996	60
Random	0.562957635216412	60
Sampled	0.558333212332501	60
Random	0.815211767563787	60
Sampled	0.666068818469347	60
Random	0.77176558521471	60
Sampled	0.629431883199913	60
Random	0.502247750169385	60
Sampled	0.698441640846791	60
Random	0.728763647440641	60
Sampled	0.535447032225113	60
Random	0.75888419087055	60
Sampled	0.506018040621781	60
Random	0.597803253739062	60
Sampled	0.725348258329379	60
Random	0.702512810329448	60
Sampled	0.697441615531083	60
Random	0.965141574857203	60
Sampled	0.66802937186302	60
Random	0.875178222133997	60
Sampled	0.663300827990323	60
Random	1.08586523774691	60
Sampled	0.637835786987816	60
Random	0.768881538286341	60
Sampled	0.6301400548843	60
Random	0.759704526363362	60
Sampled	0.597963327191305	60
Random	0.778467769016686	60
Sampled	0.570693512708223	60
Random	0.656741691612452	60
Sampled	0.489434389848695	60
Random	0.84144818680104	60
Sampled	0.484906229696521	60
Random	0.820505313807254	60
Sampled	0.438776361598999	60
Random	0.601039510327238	60
Sampled	0.50110391907396	60
Random	0.637316490165676	60
Sampled	0.494477756476017	60
Random	0.636675144663219	60
Sampled	0.565783877041096	60
Random	0.743608937285993	60
Sampled	0.614852861038837	60
Random	0.786303590173621	60
Sampled	0.644476481759253	60
Random	0.638535059466708	60
Sampled	0.544865765759073	60
Random	0.503392247480353	60
Sampled	0.55499727431908	60
Random	0.525024725448099	60
Sampled	0.609469169964996	60
Random	0.694694386140205	60
Sampled	0.493568669088281	60
Random	0.679566487919033	60
Sampled	0.527496327151398	60
Random	0.436721433793652	60
Sampled	0.647818096960751	60
Random	0.692765488450298	60
Sampled	0.456889670841757	60
Random	0.639900456873837	60
Sampled	0.510221206337324	60
Random	0.587099875888393	60
Sampled	0.532357897992132	60
Random	0.627105648908594	60
Sampled	0.447572029695816	60
Random	0.668254510011266	60
Sampled	0.575284091974181	60
Random	1.0130937807891	60
Sampled	0.476930841475279	60
Random	1.00082832497383	60
Sampled	0.6470364277675	60
Random	1.06637365233874	60
Sampled	0.649010862142792	60
Random	0.893629778636828	60
Sampled	0.472418829585536	60
Random	0.524744873368533	60
Sampled	0.599296643364685	60
Random	0.70139680753386	60
Sampled	0.564144936630606	60
Random	0.862377844172492	60
Sampled	0.460348986707523	60
Random	0.713508986244953	60
Sampled	0.511300288429456	60
Random	0.758185961563307	60
Sampled	0.456450147058249	60
Random	0.920724756150852	60
Sampled	0.752318707234272	60
Random	0.661669201418791	60
Sampled	0.593421678140213	60
Random	0.458857838209861	60
Sampled	0.472605396314895	60
Random	0.632071441829458	60
Sampled	0.583208181884609	60
Random	0.836596566526969	60
Sampled	0.50735216614143	60
Random	0.830229067289963	60
Sampled	0.550246904931917	60
Random	0.606911044756256	60
Sampled	0.637259647864628	60
Random	0.679007493733925	60
Sampled	0.512373704145346	60
Random	0.816845241187156	60
Sampled	0.633069999202496	60
Random	0.830854615531096	60
Sampled	0.673288362925542	60
Random	0.764465256290573	60
Sampled	0.456402705999071	60
Random	0.712326824794108	60
Sampled	0.527029700245805	60
Random	0.961759154103817	60
Sampled	0.611440087175859	60
Random	0.467327468304341	60
Sampled	0.463424886594285	60
Random	0.652344587739703	60
Sampled	0.664775888299516	60
Random	0.572450048311995	60
Sampled	0.50718439174463	60
Random	0.62055305274471	60
Sampled	0.580354577839839	60
Random	0.61275950663183	60
Sampled	0.58303420482171	60
Random	0.833624569815953	60
Sampled	0.44132670276848	60
Random	0.800812865849755	60
Sampled	0.714718243154701	60
Random	0.552802605662969	60
Sampled	0.520315711331145	60
Random	0.649531083224516	60
Sampled	0.478970287092855	60
Random	0.66816892184651	60
Sampled	0.696143543615735	60
Random	0.475499659817848	60
Sampled	0.682186201641804	60
Random	0.667466956952774	60
Sampled	0.565056102848163	60
Random	0.629368554765544	60
Sampled	0.770237516519867	60
Random	0.539545347010745	60
Sampled	0.458321139740341	60
Random	0.693987382299928	60
Sampled	0.43642367870544	60
Random	0.766265714300416	60
Sampled	0.563663030924168	60
Random	0.481842457077406	60
Sampled	0.56693307276223	60
Random	0.805980001393489	60
Sampled	0.606958145322382	60
Random	0.908874855986346	60
Sampled	0.610606375265086	60
Random	0.722232464323371	60
Sampled	0.475021367369134	60
Random	0.738960753889751	60
Sampled	0.493871632229991	60
Random	0.581506527691546	60
Sampled	0.500698511242998	60
Random	0.73639640559515	60
Sampled	0.531226280746564	60
Random	0.726608354854123	60
Sampled	0.638016003827932	60
Random	0.61182151989367	60
Sampled	0.602803407304006	60
Random	0.795557438010144	60
Sampled	0.39946295768462	60
Random	0.486451769934292	60
Sampled	0.531425231213221	60
Random	0.912077729105832	60
Sampled	0.66501312864567	60
Random	0.796525340563646	60
Sampled	0.42965976523443	60
Random	0.992656369074692	60
Sampled	0.544903705078306	60
Random	0.552949734129931	60
Sampled	0.468124954913707	60
Random	0.740089035968712	60
Sampled	0.551157638901362	60
Random	0.625023861022134	60
Sampled	0.682786054478803	60
Random	0.862949224736651	60
Sampled	0.531513861302739	60
Random	0.701750548216239	60
Sampled	0.707127061591759	60
Random	0.849311914246442	60
Sampled	0.654577172188206	60
Random	0.617797000821378	60
Sampled	0.651491133660353	60
Random	0.739461658660399	60
Sampled	0.707512401398479	60
Random	0.816041541744921	60
Sampled	0.659871118762576	60
Random	0.687388506410667	60
Sampled	0.681507021430456	60
Random	0.651545589105255	60
Sampled	0.490801771811327	60
Random	0.463205200628766	60
Sampled	0.510596876251449	60
Random	0.522966758942266	60
Sampled	0.457886720882488	60
Random	0.764625914774797	60
Sampled	0.535068259054364	60
Random	0.80288431376375	60
Sampled	0.672430118808838	60
Random	0.773634169400993	60
Sampled	0.557789830945486	60
Random	0.87497869399382	60
Sampled	0.71638287896273	60
Random	0.701510686160292	60
Sampled	0.547526896377963	60
Random	0.786413748444083	60
Sampled	0.512670713222002	60
Random	0.643444100484062	60
Sampled	0.644010820524928	60
Random	0.617639805178782	60
Sampled	0.771370253809987	60
Random	0.555308686738686	60
Sampled	0.51748641637399	60
Random	0.730520455693378	60
Sampled	0.62466367542602	60
Random	0.703378189349384	60
Sampled	0.579371026599859	60
Random	0.892539265267601	60
Sampled	0.457859644382101	60
Random	0.837687864124592	60
Sampled	0.59396285807869	60
Random	0.541535692322823	60
Sampled	0.616764439595496	60
Random	0.844945342030645	60
Sampled	0.502576132910992	60
Random	0.563013236822837	60
Sampled	0.523363451831034	60
Random	0.82803209194644	60
Sampled	0.482987578576064	60
Random	0.852020031283029	60
Sampled	0.594967557529802	60
Random	0.663268179935673	60
Sampled	0.552767099144421	60
Random	0.913932966986078	60
Sampled	0.466747562286316	60
Random	0.702967966612368	60
Sampled	0.66463575015728	60
Random	0.827931208631099	60
Sampled	0.492830217352739	60
Random	0.587347819678462	60
Sampled	0.598020451546914	60
Random	0.544093769759193	60
Sampled	0.691706154849035	60
Random	0.589485138346492	60
Sampled	0.573768630867764	60
Random	0.689073496982356	60
Sampled	0.505474482964215	60
Random	0.576812032226005	60
Sampled	0.517610708328806	60
Random	0.647218159897551	60
Sampled	0.672996081396905	60
Random	0.6447496347684	60
Sampled	0.569485234255683	60
Random	0.683879160727447	60
Sampled	0.574650415952137	60
Random	0.487474999432082	60
Sampled	0.546354832821222	60
Random	0.807032949252934	60
Sampled	0.443324847768072	60
Random	0.693902430263477	60
Sampled	0.420211010213202	60
Random	0.723042982714389	60
Sampled	0.557606031706318	60
Random	0.807093394768712	60
Sampled	0.683083780035336	60
Random	0.783349423171354	60
Sampled	0.502580540054345	60
Random	0.690433396754392	60
Sampled	0.482465073543316	60
Random	0.769994232459199	60
Sampled	0.619236213351639	60
Random	0.643564045510268	60
Sampled	0.603023106060413	60
Random	0.667229127791796	60
Sampled	0.63954068856091	60
Random	0.554939524011834	60
Sampled	0.467205493718011	60
Random	1.02566226514575	60
Sampled	0.581906541931876	60
Random	0.58152538851881	60
Sampled	0.564730060100418	60
Random	1.02944408475651	60
Sampled	0.650513242968718	60
Random	0.800545974965534	60
Sampled	0.584526471079434	60
Random	0.789338055826959	60
Sampled	0.545115623102729	60
Random	0.609699255462415	60
Sampled	0.620492833537593	60
Random	0.796142325686721	60
Sampled	0.563329609242447	60
Random	0.539580587546264	60
Sampled	0.668619466678144	60
Random	0.721655411056591	60
Sampled	0.676525602822195	60
Random	0.556171589752354	60
Sampled	0.648285505594839	60
Random	0.737580314490656	60
Sampled	0.497691934863336	60
Random	0.752925514963034	60
Sampled	0.465461086694423	60
Random	0.665532184230762	60
Sampled	0.687789956376364	60
Random	0.644548329433989	60
Sampled	0.511239273000182	60
Random	0.664636021549498	60
Sampled	0.533844010643812	60
Random	0.828809809595307	60
Sampled	0.596271117189487	60
Random	0.785639916652735	60
Sampled	0.540634143857041	60
Random	0.798621934696846	60
Sampled	0.473184803375352	60
Random	0.538005148813575	60
Sampled	0.748796387793193	60
Random	0.742152851153116	60
Sampled	0.606897101933732	60
Random	0.696151733796797	60
Sampled	0.647363654702236	60
Random	1.06628433333065	60
Sampled	0.525505580005482	60
Random	0.533110326938044	60
Sampled	0.657022696023888	60
Random	0.724735333959142	60
Sampled	0.600515659102305	60
Random	0.848118798573439	60
Sampled	0.596283440585956	60
Random	0.714003275751897	60
Sampled	0.554962226593037	60
Random	0.567169955263458	60
Sampled	0.594639657394875	60
Random	0.834724400253207	60
Sampled	0.649266494582696	60
Random	0.643447922741012	60
Sampled	0.486785493759364	60
Random	0.82670819263484	60
Sampled	0.587827554157555	60
Random	0.694600242378402	60
Sampled	0.508795691824906	60
Random	0.692662203616558	60
Sampled	0.593513820852009	60
Random	0.882872747151593	60
Sampled	0.703436466641477	60
Random	0.850799130595566	60
Sampled	0.646644229522177	60
Random	0.517309960327561	60
Sampled	0.530333986751046	60
Random	0.65402198082451	60
Sampled	0.631852138305752	60
Random	0.73682412596751	60
Sampled	0.552581694771726	60
Random	0.698331409682725	60
Sampled	0.616987504839593	60
Random	0.756428451852948	60
Sampled	0.58195060253376	60
Random	0.677298623535059	60
Sampled	0.482552651521729	60
Random	0.576203184825509	60
Sampled	0.492962735020464	60
Random	0.711554920663778	60
Sampled	0.430543843556723	60
Random	0.620752834903168	60
Sampled	0.433950996058082	60
Random	0.793480186701248	60
Sampled	0.565971718167159	60
Random	0.620930884036412	60
Sampled	0.454857365387468	60
Random	0.78057340618268	60
Sampled	0.673719702763859	60
Random	0.849229706514987	60
Sampled	0.563780872406386	60
Random	0.618123393542049	60
Sampled	0.464692090022279	60
Random	0.576895123795631	60
Sampled	0.732628334055073	60
Random	0.721163340811448	60
Sampled	0.52644025315278	60
Random	0.531380371734145	60
Sampled	0.498187626214416	60
Random	0.92366101923369	60
Sampled	0.573221592932921	60
Random	0.749587695426839	60
Sampled	0.539100725237583	60
Random	0.829430586818113	60
Sampled	0.664522404604987	60
Random	0.592343873683992	60
Sampled	0.549222393990603	60
Random	0.832640533771651	60
Sampled	0.460739416853095	60
Random	0.436580680303007	60
Sampled	0.546263083839965	60
Random	0.487611415084793	60
Sampled	0.593557083427376	60
Random	0.581213297593152	60
Sampled	0.471565037287273	60
Random	0.530923052110545	60
Sampled	0.506987470531678	60
Random	0.904524920058587	60
Sampled	0.571486440132557	60
Random	0.534225614418874	60
Sampled	0.643945495572241	60
Random	0.634592804175353	60
Sampled	0.540818273039956	60
Random	0.792807604197064	60
Sampled	0.574385452131392	60
Random	0.722540357078595	60
Sampled	0.435192473417612	60
Random	0.736487840393099	60
Sampled	0.461451937748653	60
Random	0.650308728017951	60
Sampled	0.488783936384567	60
Random	1.11546029248341	60
Sampled	0.524424947448381	60
Random	0.752154292267053	60
Sampled	0.586369924973478	60
Random	0.691119767836134	60
Sampled	0.587486232535142	60
Random	0.932789690484935	60
Sampled	0.465277784999631	60
Random	0.693930005514197	60
Sampled	0.558584076629628	60
Random	0.666587265897964	60
Sampled	0.606468169780794	60
Random	0.873139468727868	60
Sampled	0.617257009152637	60
Random	0.908321531447651	60
Sampled	0.609863626149693	60
Random	0.621601449981168	60
Sampled	0.632449783451143	60
Random	0.784832029523074	60
Sampled	0.492754737741476	60
Random	0.438167971594399	60
Sampled	0.620057672538982	60
Random	0.83120083226792	60
Sampled	0.681797759642195	60
Random	0.629425748695337	60
Sampled	0.746949073842069	60
Random	0.822048558491532	60
Sampled	0.641727408238761	60
Random	0.8509214637166	60
Sampled	0.633251374425349	60
Random	0.783800001571575	60
Sampled	0.531629659053787	60
Random	0.84536579270586	60
Sampled	0.660122908052439	60
Random	0.628756180029668	60
Sampled	0.622957911412761	60
Random	0.765395798214265	60
Sampled	0.515192018648318	60
Random	0.742132253421311	60
Sampled	0.65143315609238	60
Random	0.497315934010482	60
Sampled	0.670552194553665	60
Random	0.8538578589698	60
Sampled	0.687551494141984	60
Random	0.747003803154111	60
Sampled	0.514865915902676	60
Random	0.852584306600774	60
Sampled	0.475765884758147	60
Random	0.788206711973327	60
Sampled	0.656970585008572	60
Random	0.598056171336928	60
Sampled	0.715887342451305	60
Random	0.686108809913579	60
Sampled	0.49495376258927	60
Random	0.629286992178693	60
Sampled	0.526600720593688	60
Random	0.706052366566745	60
Sampled	0.496618096342341	60
Random	0.803467955592165	60
Sampled	0.464672127038628	60
Random	0.646593968714278	60
Sampled	0.606458283782249	60
Random	0.536056063176328	60
Sampled	0.465395997855521	60
Random	0.832533612139655	60
Sampled	0.658253872598681	60
Random	0.499622944592736	60
Sampled	0.533608981000628	60
Random	0.787300062475238	60
Sampled	0.701376536684338	60
Random	0.999151425940545	60
Sampled	0.479584011357266	60
Random	0.829588545890439	60
Sampled	0.448126963785845	60
Random	0.701630451791319	60
Sampled	0.717794004513018	60
Random	0.647103138581251	60
Sampled	0.477865715994954	60
Random	0.7340714883516	60
Sampled	0.521613632236015	60
Random	0.467530726837134	60
Sampled	0.502071707226707	60
Random	0.63061104048514	60
Sampled	0.67999407215366	60
Random	0.922343473119294	60
Sampled	0.605589738918308	60
Random	0.688116425589855	60
Sampled	0.676616288469434	60
Random	0.93381219249167	60
Sampled	0.498448029127939	60
Random	0.718339334665936	60
Sampled	0.480060010868254	60
Random	0.76019710785455	60
Sampled	0.601382916608388	60
Random	0.568281172532054	60
Sampled	0.641479087096786	60
Random	0.808364514053874	60
Sampled	0.469369961711465	60
Random	0.996573810469104	60
Sampled	0.635228277572525	60
Random	0.715804842655196	60
Sampled	0.678262227348466	60
Random	0.879441651823455	60
Sampled	0.44848165287443	60
Random	0.782223230151024	60
Sampled	0.537853506243725	60
Random	0.577410767084953	60
Sampled	0.650146337347185	60
Random	0.73885902546974	60
Sampled	0.5942163601875	60
Random	0.594081831924642	60
Sampled	0.490379088425144	60
Random	0.872261416072955	60
Sampled	0.50764899999959	60
Random	0.529556518942263	60
Sampled	0.625046831644494	60
Random	0.875421494225103	60
Sampled	0.655874086594768	60
Random	0.681560689567714	60
Sampled	0.615838289752922	60
Random	0.685087210374796	60
Sampled	0.636469877111505	60
Random	0.890180229248259	60
Sampled	0.705325849007825	60
Random	0.798676778510216	60
Sampled	0.590687153486589	60
Random	0.855727162468425	60
Sampled	0.614235397431507	60
Random	0.58505789726245	60
Sampled	0.581876204077641	60
Random	0.542051024084158	60
Sampled	0.54549790821588	60
Random	0.604246981517735	60
Sampled	0.505692347434047	60
Random	0.713128705101886	60
Sampled	0.628029206049731	60
Random	0.821319415450539	60
Sampled	0.632145378265263	60
Random	0.723369424981432	60
Sampled	0.580833309865475	60
Random	0.82962838676043	60
Sampled	0.54373703628489	60
Random	0.763293561956159	60
Sampled	0.605023402744108	60
Random	0.769077416167177	60
Sampled	0.687241542715822	60
Random	0.841301168280235	60
Sampled	0.565347461816361	60
Random	0.701790267512638	60
Sampled	0.449793148537378	60
Random	0.79966739169242	60
Sampled	0.534898907662934	60
Random	0.716389050728537	60
Sampled	0.642745714562832	60
Random	0.700315767079406	60
Sampled	0.560215230834151	60
Random	0.839025505696945	60
Sampled	0.725625637032564	60
Random	0.524889139952956	60
Sampled	0.535387732850731	60
Random	0.742299074585491	60
Sampled	0.644960476357956	60
Random	0.718088330398552	60
Sampled	0.720662608980304	60
Random	0.831342468293828	60
Sampled	0.635490712166336	60
Random	0.642764606677693	60
Sampled	0.591572459715866	60
Random	0.677919439845738	60
Sampled	0.551405579899933	60
Random	0.645759518084524	60
Sampled	0.431754203391041	60
Random	0.758227765453131	60
Sampled	0.647482548834724	60
Random	0.859567826174755	60
Sampled	0.478239907287807	60
Random	0.79084270271014	60
Sampled	0.623304103652184	60
Random	0.737711262254421	60
Sampled	0.474714320052522	60
Random	0.724243402197369	60
Sampled	0.567757888370271	60
Random	0.629138450490181	60
Sampled	0.567139282270394	60
Random	1.03115893609653	60
Sampled	0.597102363022605	60
Random	0.548148281667859	60
Sampled	0.622217282916142	60
Random	0.643242488559019	60
Sampled	0.640306506819995	60
Random	0.584582060055274	60
Sampled	0.533825405967501	60
Random	0.717276166981983	60
Sampled	0.720595417087832	60
Random	0.866315449836048	60
Sampled	0.629095486577672	60
Random	0.75242368150487	60
Sampled	0.688321466223074	60
Random	0.800716723156701	60
Sampled	0.615811842112878	60
Random	0.934444589015788	60
Sampled	0.713278655868921	60
Random	0.842339586291424	60
Sampled	0.669942192806887	60
Random	0.67880982045853	60
Sampled	0.595297789180369	60
Random	0.746800046989865	60
Sampled	0.67484412718944	60
Random	0.744788547984755	60
Sampled	0.605203540274588	60
Random	0.790528881039312	60
Sampled	0.510881828657494	60
Random	0.831701825579899	60
Sampled	0.717256417135398	60
Random	0.61949561724651	60
Sampled	0.545653997934404	60
Random	0.634906131201424	60
Sampled	0.529982927081424	60
Random	0.870156520137731	60
Sampled	0.543874929727508	60
Random	0.704494183744597	60
Sampled	0.614574427571971	60
Random	1.02353108716114	60
Sampled	0.472740786771471	60
Random	0.491154892116005	60
Sampled	0.605374833774057	60
Random	0.947166296810984	60
Sampled	0.475811122136871	60
Random	0.500361517267475	60
Sampled	0.600450587143864	60
Random	0.516104589649938	60
Sampled	0.592561193330113	60
Random	0.693088796468015	60
Sampled	0.564477417686457	60
Random	0.576599484793519	60
Sampled	0.504971392880944	60
Random	0.700975309679835	60
Sampled	0.586059074037754	60
Random	0.765077129749395	60
Sampled	0.562649016568618	60
Random	0.65307075261814	60
Sampled	0.772476111691224	60
Random	0.740930379997927	60
Sampled	0.645392291168132	60
Random	0.574437312716522	60
Sampled	0.485412241498957	60
Random	0.516711748970553	60
Sampled	0.595919415585406	60
Random	0.723547106161214	60
Sampled	0.753434515644677	60
Random	0.759295190848432	60
Sampled	0.500869986190923	60
Random	0.843120211407598	60
Sampled	0.621781942189793	60
Random	0.596667356479644	60
Sampled	0.505791595775464	60
Random	0.814089927809874	60
Sampled	0.424499278637886	60
Random	0.558203067505703	60
Sampled	0.60090807901312	60
Random	0.730058712355066	60
Sampled	0.485535470119703	60
Random	0.662805760235888	60
Sampled	0.601550798262099	60
Random	0.624797483129601	60
Sampled	0.610496670350542	60
Random	0.808175601746611	60
Sampled	0.470386501322639	60
Random	0.699007033713188	60
Sampled	0.538008829080271	60
Random	0.753472475274167	60
Sampled	0.573088552967561	60
Random	0.538145512048901	60
Sampled	0.674614411847206	60
Random	0.79004962754318	60
Sampled	0.521541419217086	60
Random	0.826192319665646	60
Sampled	0.62227477001694	60
Random	0.834722080699593	60
Sampled	0.589086558211005	60
Random	0.750789834889528	60
Sampled	0.47472133534439	60
Random	0.489696100525394	60
Sampled	0.523347920345814	60
Random	0.80470503556048	60
Sampled	0.687190915929644	60
Random	0.498532772638933	60
Sampled	0.727432300450927	60
Random	0.91957870502047	60
Sampled	0.677682469465778	60
Random	0.75262649282601	60
Sampled	0.521185003980245	60
Random	0.859955284544142	60
Sampled	0.655073301657305	60
Random	0.631647721522025	60
Sampled	0.542184997945338	60
Random	0.579764587780105	60
Sampled	0.537996641171372	60
Random	0.676212660728873	60
Sampled	0.576359044967435	60
Random	0.656549370266935	60
Sampled	0.608978660945659	60
Random	0.690372592186267	60
Sampled	0.548337469263868	60
Random	0.586322981438981	60
Sampled	0.588955625171377	60
Random	0.802326928622183	60
Sampled	0.541139261264779	60
Random	0.703212923342436	60
Sampled	0.685396105825861	60
Random	0.718578491763213	60
Sampled	0.730324471629072	60
Random	0.666220424064176	60
Sampled	0.580323967123401	60
Random	0.847835040287543	60
Sampled	0.50072724619036	60
Random	0.606880848505689	60
Sampled	0.587280392271826	60
Random	0.660851570581623	60
Sampled	0.547836226701684	60
Random	0.84073803351154	60
Sampled	0.64272891611556	60
Random	0.91647010750797	60
Sampled	0.531743115547725	60
Random	0.813505783544323	60
Sampled	0.720559142327081	60
Random	0.76186338773848	60
Sampled	0.577819535155245	60
Random	0.6128177004461	60
Sampled	0.534235495848343	60
Random	0.67000802473473	60
Sampled	0.573663947341328	60
Random	0.77459834481383	60
Sampled	0.56239493776073	60
Random	0.642999722013875	60
Sampled	0.503321559157396	60
Random	0.67852449042873	60
Sampled	0.625461401003603	60
Random	0.781086383908804	60
Sampled	0.423625307740443	60
Random	0.84004115039646	60
Sampled	0.577657206594136	60
Random	0.877435257841473	60
Sampled	0.720959032985681	60
Random	0.75351821269772	60
Sampled	0.507969638980477	60
Random	0.788888537036097	60
Sampled	0.661673635607428	60
Random	0.587586200961976	60
Sampled	0.627038920657519	60
Random	0.626472358618144	60
Sampled	0.489005074405097	60
Random	0.78068691032756	60
Sampled	0.592045310993146	60
Random	0.664298328805271	60
Sampled	0.575906537230267	60
Random	0.537216673478798	60
Sampled	0.716356798815216	60
Random	0.749402388362906	60
Sampled	0.473964036843957	60
Random	0.871099112277252	60
Sampled	0.470959793783122	60
Random	0.908752994436605	60
Sampled	0.567281077833554	60
Random	0.765458964957655	60
Sampled	0.696035293624806	60
Random	0.684000996314847	60
Sampled	0.642496984331473	60
Random	0.677794444236372	60
Sampled	0.537570113513909	60
Random	0.55403213450787	60
Sampled	0.53818047942424	60
Random	0.702077712869508	60
Sampled	0.55900363572708	60
Random	0.607032402052577	60
Sampled	0.618783699583004	60
Random	0.709100590086153	60
Sampled	0.5445642623046	60
Random	0.710874886279969	60
Sampled	0.591791096240442	60
Random	0.771278795623865	60
Sampled	0.584020668460025	60
Random	0.788977275516974	60
Sampled	0.597710135868278	60
Random	0.923302786492652	60
Sampled	0.53832613720204	60
Random	0.593527867259265	60
Sampled	0.610182495165137	60
Random	0.526894924083181	60
Sampled	0.551851024289523	60
Random	0.98977533296803	60
Sampled	0.669950011488532	60
Random	0.58918815159203	60
Sampled	0.644075441283827	60
Random	0.781928586063188	60
Sampled	0.49534866225977	60
Random	0.600815630936118	60
Sampled	0.468576045562448	60
Random	0.743684668994307	60
Sampled	0.551683331425758	60
Random	0.713135764933896	60
Sampled	0.488480928427919	60
Random	0.705821966501603	60
Sampled	0.551116209859013	60
Random	0.917865975207338	60
Sampled	0.659706277593047	60
Random	0.716295599215257	60
Sampled	0.678154409075671	60
Random	0.503782961261018	60
Sampled	0.687177022611806	60
Random	0.775426905595987	60
Sampled	0.659187953256048	60
Random	0.689947881407066	60
Sampled	0.47130973802082	60
Random	0.720263425166999	60
Sampled	0.457333262097666	60
Random	0.840171800850632	60
Sampled	0.581035510697437	60
Random	0.61224542493648	60
Sampled	0.509139396255772	60
Random	0.991469930854267	60
Sampled	0.638168091623261	60
Random	0.676326369726197	60
Sampled	0.613431098327997	60
Random	0.833517418120055	60
Sampled	0.495906180602252	60
Random	0.523128765563417	60
Sampled	0.444954275941552	60
Random	0.620309253534281	60
Sampled	0.587875797988928	60
Random	0.760548911175097	60
Sampled	0.543317133047132	60
Random	0.69907747688223	60
Sampled	0.67532280057252	60
Random	0.677115751856051	60
Sampled	0.546114991956395	60
Random	0.765625457502191	60
Sampled	0.473889617553231	60
Random	0.760664501283899	60
Sampled	0.54331114998606	60
Random	0.803788374492677	60
Sampled	0.657223821076897	60
Random	0.678294847970643	60
Sampled	0.658209262104206	60
Random	0.675665252185982	60
Sampled	0.466461988118641	60
Random	0.955475335401241	60
Sampled	0.530208014662307	60
Random	0.786116627631646	60
Sampled	0.490819404577156	60
Random	0.759285760531554	60
Sampled	0.629056470192864	60
Random	0.905198385608874	60
Sampled	0.575339324828605	60
Random	0.708191032676725	60
Sampled	0.47083343761649	60
Random	0.773278297178802	60
Sampled	0.551091713278998	60
Random	0.737567226287669	60
Sampled	0.465666125973719	60
Random	0.707580827534901	60
Sampled	0.690879705951871	60
Random	0.662684075067866	60
Sampled	0.513162197855444	60
Random	0.732028574661489	60
Sampled	0.638851320078719	60
Random	0.493193498381816	60
Sampled	0.566858019755957	60
Random	0.58638574545505	60
Sampled	0.571262979209141	60
Random	0.655791945177156	60
Sampled	0.534256554133537	60
Random	0.758855968869713	60
Sampled	0.714238621870075	60
Random	0.676425510299125	60
Sampled	0.60972146459324	60
Random	0.800390888499285	60
Sampled	0.716466527510739	60
Random	0.62213147516578	60
Sampled	0.511095682518746	60
Random	0.623271944546574	60
Sampled	0.633343465275621	60
Random	0.906094084448539	60
Sampled	0.691695918515325	60
Random	0.617975950738092	60
Sampled	0.611412843997743	60
Random	0.682129902551714	60
Sampled	0.499452749574577	60
Random	0.518617805282576	60
Sampled	0.50199101715166	60
Random	0.728883981030081	60
Sampled	0.623313314104142	60
Random	0.73260929198028	60
Sampled	0.586218638870993	60
Random	1.00467603679631	60
Sampled	0.604641935040762	60
Random	0.89013200733709	60
Sampled	0.608279383125668	60
Random	0.66157842447685	60
Sampled	0.655628993336766	60
Random	0.734823641978752	60
Sampled	0.542368715610735	60
Random	0.746568167099151	60
Sampled	0.574720006244639	60
Random	0.580383485889203	60
Sampled	0.632975639351655	60
Random	0.742478547941728	60
Sampled	0.715398159812838	60
Random	0.852632176884469	60
Sampled	0.623078558061678	60
Random	0.714661949015655	60
Sampled	0.599183572542265	60
Random	0.557581693277428	60
Sampled	0.491142801686701	60
Random	0.859850691853671	60
Sampled	0.514559876512253	60
Random	0.812419462114376	60
Sampled	0.49775671321406	60
Random	0.880076612284061	60
Sampled	0.613142487532155	60
Random	0.706457494961427	60
Sampled	0.655384653612112	60
Random	0.699689402296951	60
Sampled	0.674632981686704	60
Random	0.923100228945384	60
Sampled	0.540253001152667	60
Random	0.835009283076783	60
Sampled	0.592419258079744	60
Random	0.817415888061752	60
Sampled	0.490730685702752	60
Random	0.653030952001888	60
Sampled	0.622514136074664	60
Random	0.662908861754931	60
Sampled	0.465295702748598	60
Random	0.74478923625074	60
Sampled	0.598324792909485	60
Random	0.625725967392354	60
Sampled	0.44085488388466	60
Random	0.965628397730074	60
Sampled	0.55849302091484	60
Random	0.643741320304991	60
Sampled	0.699010501170918	60
Random	0.487832795348284	60
Sampled	0.572884521023375	60
Random	0.790079332525375	60
Sampled	0.472581658102931	60
Random	0.89403748791014	60
Sampled	0.560690871351862	60
Random	0.738916076386673	60
Sampled	0.563513718035819	60
Random	0.624631334674858	60
Sampled	0.564306374486338	60
Random	0.711006099586288	60
Sampled	0.41533798618205	60
Random	0.762514164559593	60
Sampled	0.576240274932222	60
Random	0.895248056243683	60
Sampled	0.68418670284588	60
Random	0.700949851783607	60
Sampled	0.617544510648015	60
Random	0.664702564193076	60
Sampled	0.553831537334336	60
Random	0.575264776913186	60
Sampled	0.601416451764728	60
Random	0.918801156535694	60
Sampled	0.599368995138465	60
Random	0.675143985012948	60
Sampled	0.560880705414811	60
Random	0.602433697406101	60
Sampled	0.57562798893858	60
Random	0.563592632001909	60
Sampled	0.500438217248969	60
Random	0.788204891339694	60
Sampled	0.649596011328774	60
Random	0.676570051144057	60
Sampled	0.572002227571058	60
Random	0.722567724994851	60
Sampled	0.649192354766623	60
Random	0.559600074922928	60
Sampled	0.51342143843753	60
Random	0.598556410010908	60
Sampled	0.59227099093135	60
Random	0.779977710834095	60
Sampled	0.424173115820722	60
Random	0.865445448454679	60
Sampled	0.53876367814331	60
Random	0.884153587938762	60
Sampled	0.573226576798446	60
Random	0.579523991590871	60
Sampled	0.598026288154406	60
Random	0.718609412022177	60
Sampled	0.52150378050233	60
Random	0.8204292225914	60
Sampled	0.644013753368041	60
Random	0.518904303225852	60
Sampled	0.568734812670864	60
Random	0.613969320676637	60
Sampled	0.692750814544012	60
Random	0.933159688511111	60
Sampled	0.644623727833671	60
Random	0.784214077454838	60
Sampled	0.509089322586524	60
Random	0.706741132215905	60
Sampled	0.492432419875879	60
Random	0.722117244480168	60
Sampled	0.581586013271228	60
Random	0.784175479130914	60
Sampled	0.482584355856717	60
Random	0.650211059289795	60
Sampled	0.564605233616076	60
Random	0.522204577399497	60
Sampled	0.558436507113093	60
Random	0.709608450322572	60
Sampled	0.470489321101697	60
Random	0.69379854926734	60
Sampled	0.564948270449616	60
Random	0.592751457476292	60
Sampled	0.434630007277659	60
Random	0.833995197253081	60
Sampled	0.454071005336892	60
Random	0.625566363091214	60
Sampled	0.567901057795608	60
Random	0.628440712146665	60
Sampled	0.545234924917031	60
Random	0.724669940768644	60
Sampled	0.566083538465837	60
Random	0.732349885958626	60
Sampled	0.456876057857383	60
Random	0.741784953828044	60
Sampled	0.520245974797656	60
Random	0.725494632993596	60
Sampled	0.640677266076193	60
Random	0.647196884916559	60
Sampled	0.533831133978783	60
Random	0.683122286150035	60
Sampled	0.462976466807762	60
Random	0.71160483203168	60
Sampled	0.504889531549016	60
Random	0.956876413670909	60
Sampled	0.547537756713876	60
Random	0.830391018349754	60
Sampled	0.460129580794145	60
Random	0.742033832328044	60
Sampled	0.628027120013375	60
Random	1.03645706653375	60
Sampled	0.628726380829118	60
Random	0.673145344894372	60
Sampled	0.559127771576775	60
Random	0.552610256461879	60
Sampled	0.530226297854673	60
Random	0.65274147517973	60
Sampled	0.56112360096498	60
Random	0.829951366013962	60
Sampled	0.573022547464853	60
Random	0.680014007110766	60
Sampled	0.557071680442129	60
Random	0.887936051145334	60
Sampled	0.70661109556832	60
Random	0.770427171458994	60
Sampled	0.595751034561437	60
Random	0.675970861224994	60
Sampled	0.542337249042715	60
Random	0.65332986470892	60
Sampled	0.583689217293843	60
Random	1.0023454475615	60
Sampled	0.701798041999242	60
Random	0.579336952962158	60
Sampled	0.662549018306413	60
Random	0.634179735498414	60
Sampled	0.597572619581202	60
Random	0.881000076950652	60
Sampled	0.500655225370837	60
Random	0.646563617065284	60
Sampled	0.70836261151319	60
Random	0.753625762907748	60
Sampled	0.56210851256544	60
Random	0.600196091337485	60
Sampled	0.715467654469808	60
Random	0.793924248903618	60
Sampled	0.634766095005131	60
Random	0.821999910805085	60
Sampled	0.674112757596312	60
Random	0.793707695361937	60
Sampled	0.656617618991692	60
Random	0.907059707818558	60
Sampled	0.686337511114178	60
Random	0.864554075123235	60
Sampled	0.727942543541429	60
Random	0.855099545882697	60
Sampled	0.551993816845416	60
Random	0.552783975287085	60
Sampled	0.467713939781801	60
Random	0.736229004900747	60
Sampled	0.566084784265238	60
Random	0.646367024748467	60
Sampled	0.687880413461814	60
Random	0.802985176207244	60
Sampled	0.608470652362466	60
Random	0.846509937677175	60
Sampled	0.495577876503548	60
Random	0.771892784516536	60
Sampled	0.587786393959379	60
Random	0.73776841346767	60
Sampled	0.420239015029628	60
Random	0.713950824906841	60
Sampled	0.521956032993916	60
Random	0.71532074422495	60
Sampled	0.482318792085897	60
Random	0.678065953762552	60
Sampled	0.574549212542291	60
Random	0.807004408984412	60
Sampled	0.461963902518345	60
Random	0.507499749229777	60
Sampled	0.577901455505738	60
Random	0.702783172141032	60
Sampled	0.415549186567502	60
Random	0.657634759241259	60
Sampled	0.731322247219475	60
Random	0.684989645227479	60
Sampled	0.553122206454278	60
Random	0.600019957973366	60
Sampled	0.464116436977002	60
Random	0.41585020503288	60
Sampled	0.517539937366344	60
Random	0.58668647753678	60
Sampled	0.509651737224772	60
Random	0.767186783503126	60
Sampled	0.564772996114992	60
Random	0.768098946739783	60
Sampled	0.709789265436118	60
Random	0.81607726014736	60
Sampled	0.581539429450518	60
Random	0.732647599160941	60
Sampled	0.584486562055245	60
Random	0.566432603927824	60
Sampled	0.672425753918976	60
Random	0.742622343352432	60
Sampled	0.671590829638324	60
Random	0.65869660071936	60
Sampled	0.62644998603489	60
Random	0.827664994577393	60
Sampled	0.621540092702053	60
Random	0.792159659161308	60
Sampled	0.513001289562419	60
Random	0.704989197872551	60
Sampled	0.477074604331045	60
Random	0.498231214149399	60
Sampled	0.524931554087926	60
Random	0.603735153149454	60
Sampled	0.465221786690716	60
Random	0.775643777436718	60
Sampled	0.497819710901587	60
Random	0.750817643927192	60
Sampled	0.628153106487256	60
Random	0.670502226691554	60
Sampled	0.613096317889566	60
Random	0.777876745696002	60
Sampled	0.760320304008711	60
Random	0.717992815637642	60
Sampled	0.686632195582655	60
Random	0.661244400083277	60
Sampled	0.492103811573045	60
Random	0.884786836752744	60
Sampled	0.493699307491883	60
Random	0.774613208657678	60
Sampled	0.499284142627137	60
Random	0.583297445470621	60
Sampled	0.587247686426593	60
Random	0.763644560890928	60
Sampled	0.666753815669677	60
Random	0.455995279447633	60
Sampled	0.489377710523115	60
Random	0.766035951434191	60
Sampled	0.643464320041118	60
Random	0.549743436482667	60
Sampled	0.659523907935196	60
Random	0.535099169117307	60
Sampled	0.622106043868013	60
Random	0.865312346603572	60
Sampled	0.660055281269792	60
Random	0.806352326247124	60
Sampled	0.394152763227806	60
Random	0.745383573189177	60
Sampled	0.610042296644123	60
Random	0.530607548582806	60
Sampled	0.585769376687907	60
Random	0.769072501974792	60
Sampled	0.671060645620475	60
Random	0.889922921276638	60
Sampled	0.558661432639749	60
Random	0.532079401698166	60
Sampled	0.672224403920751	60
Random	0.59082801375881	60
Sampled	0.575752842765232	60
Random	0.856807574656064	60
Sampled	0.561387483615218	60
Random	0.568102243691311	60
Sampled	0.574326775380976	60
Random	0.592515532806137	60
Sampled	0.549349434653172	60
Random	0.919763764773597	60
Sampled	0.598848457226508	60
Random	0.738780542189963	60
Sampled	0.715510202738262	60
Random	0.535392999599433	60
Sampled	0.587368370248216	60
Random	0.66016815947062	60
Sampled	0.712332147635801	60
Random	0.877868142330678	60
Sampled	0.558809101776942	60
Random	0.897461686859195	60
Sampled	0.645527673728115	60
Random	0.532413672463723	60
Sampled	0.700583132564449	60
Random	0.827631896911005	60
Sampled	0.574185972308408	60
Random	0.730868574404899	60
Sampled	0.691377513185488	60
Random	0.877220551642945	60
Sampled	0.656753272464392	60
Random	0.737573049379338	60
Sampled	0.645647017967941	60
Random	0.72813920302537	60
Sampled	0.570397727236185	60
Random	0.760721254549695	60
Sampled	0.613837615923231	60
Random	0.73423026921079	60
Sampled	0.614238952680417	60
Random	0.863954614088755	60
Sampled	0.590546146530579	60
Random	0.888310656257693	60
Sampled	0.508167750227847	60
Random	0.601107555289915	60
Sampled	0.589495654388098	60
Random	0.845588720370828	60
Sampled	0.595329544512799	60
Random	0.726140029890597	60
Sampled	0.488371141591248	60
Random	0.837254804635807	60
Sampled	0.527111666583165	60
Random	0.600084864709077	60
Sampled	0.583243432065674	60
Random	0.514873311305033	60
Sampled	0.554205122818947	60
Random	0.645191187543497	60
Sampled	0.634130442744531	60
Random	0.63110266135885	60
Sampled	0.57660766403668	60
Random	0.701532700177604	60
Sampled	0.630567431059789	60
Random	0.791810000785564	60
Sampled	0.608903986044876	60
Random	0.702350279662926	60
Sampled	0.625870543320556	60
Random	0.715608284241909	60
Sampled	0.459485749915836	60
Random	0.780627988418534	60
Sampled	0.540117321153604	60
Random	0.832827773037194	60
Sampled	0.572288222359255	60
Random	0.734179208994288	60
Sampled	0.641159515629818	60
Random	0.596328995547935	60
Sampled	0.591761679638806	60
Random	0.694307115987119	60
Sampled	0.520875963862451	60
Random	0.513539943587346	60
Sampled	0.67453724361386	60
Random	0.865984741208173	60
Sampled	0.427303289690372	60
Random	0.716277594212151	60
Sampled	0.470612265991959	60
Random	0.807598021360177	60
Sampled	0.65448909778777	60
Random	0.858992171383727	60
Sampled	0.601783261931688	60
Random	0.737127371229022	60
Sampled	0.55196303271974	60
Random	0.745124960333849	60
Sampled	0.399684993172469	60
Random	0.775254288245785	60
Sampled	0.574154550488149	60
Random	0.779834281856771	60
Sampled	0.631150935783693	60
Random	0.748153859783342	60
Sampled	0.532700006212853	60
Random	0.580799694337416	60
Sampled	0.582778004909349	60
Random	0.687171906153653	60
Sampled	0.599924188806858	60
Random	0.722757851887613	60
Sampled	0.512126171089138	60
Random	0.676616324956415	60
Sampled	0.589760594469014	60
Random	0.48916054161563	60
Sampled	0.603892410280269	60
Random	0.658740106405317	60
Sampled	0.626323015685154	60
Random	0.739192759777567	60
Sampled	0.589925670917867	60
Random	0.696217392869193	60
Sampled	0.558553322137406	60
Random	0.734162627031556	60
Sampled	0.682985449885706	60
Random	0.62261562635661	60
Sampled	0.520065509062704	60
Random	0.894468876989987	60
Sampled	0.575814473045879	60
Random	1.0361183281682	60
Sampled	0.605219273451184	60
Random	0.652378847276946	60
Sampled	0.623981251828123	60
Random	0.787663864065465	60
Sampled	0.66053484111635	60
Random	0.848522164208037	60
Sampled	0.676149685611616	60
Random	0.679560829381757	60
Sampled	0.542720655234589	60
Random	0.805394611880234	60
Sampled	0.591228257762377	60
Random	0.665688104674883	60
Sampled	0.591737988124925	60
Random	0.691235586978406	60
Sampled	0.497652962713764	60
Random	0.917055663180153	60
Sampled	0.476542801020827	60
Random	0.520489528358868	60
Sampled	0.595998934761547	60
Random	0.764420940591719	60
Sampled	0.484809915529776	60
[truncated: 16,001 more rows]
