# Supplementary material for: A branching model of lineage differentiation underpinning the neurogenic potential of enteric glia
Source: Nat Commun. 2023 Sep 22;14:5904. doi: 10.1038/s41467-023-41492-3 (PMC10516949; doi:10.1038/s41467-023-41492-3)
Supplement: Supplementary file 6 — Source Data [file 41467_2023_41492_MOESM6_ESM.zip › source_data/FigS2d_pvalue_glial_15_pcs.csv]

pvalue	trajectoryStart	logpvalue
9.00150567947577e-121	60	120.045684840161
1.82510509547909e-138	65	137.738712122401
5.22706578754815e-133	70	132.281742033863
1.54637327914474e-106	75	105.81068566339
2.46595575485392e-107	80	106.608014719952
1.86183389046024e-114	85	113.730059068615
1.56489974758391e-111	90	110.805513479501
2.09806269347922e-56	95	55.6781815385327
2.61162433069311e-45	100	44.5830892940282
