# Supplementary material for: A branching model of lineage differentiation underpinning the neurogenic potential of enteric glia
Source: Nat Commun. 2023 Sep 22;14:5904. doi: 10.1038/s41467-023-41492-3 (PMC10516949; doi:10.1038/s41467-023-41492-3)
Supplement: Supplementary file 6 — Source Data [file 41467_2023_41492_MOESM6_ESM.zip › source_data/FigS2b_glial_neuronal.csv]

type	value	pc
Glial	0.144054305330667	2
Neural	0.512895335076717	2
Glial	0.120358188487854	2
Neural	0.525861670973422	2
Glial	0.439043922970239	2
Neural	0.545309235310344	2
Glial	0.357595254715743	2
Neural	0.490417974063229	2
Glial	0.125779764633606	2
Neural	1.26317133956723	2
Glial	0.140972594877255	2
Neural	0.538538462569861	2
Glial	0.217421907212717	2
Neural	0.568467507855011	2
Glial	0.152327496761314	2
Neural	0.515441320928532	2
Glial	0.125504634022186	2
Neural	0.526338125891912	2
Glial	0.448312680996498	2
Neural	0.429095371675129	2
Glial	0.445904602165599	2
Neural	0.817317664441793	2
Glial	0.250354918122026	2
Neural	0.511137528564935	2
Glial	0.314399370086568	2
Neural	0.4993648387008	2
Glial	0.390469022473063	2
Neural	0.596547169183587	2
Glial	0.432661388945933	2
Neural	0.809808582186102	2
Glial	0.542624160497136	2
Neural	0.494073361346193	2
Glial	0.160521012094302	2
Neural	0.393850298574795	2
Glial	0.31685636934897	2
Neural	0.538870518605132	2
Glial	0.651489549954618	2
Neural	0.539655031551727	2
Glial	0.101093720925587	2
Neural	0.285091528618105	2
Glial	0.321976789742216	2
Neural	0.349227516450972	2
Glial	0.173157922055457	2
Neural	0.460233216619745	2
Glial	0.155389052161277	2
Neural	0.838845268980678	2
Glial	0.18646289137548	2
Neural	0.525202292241955	2
Glial	0.245164697342377	2
Neural	0.676523038945735	2
Glial	0.190873030797416	2
Neural	0.594635147603807	2
Glial	0.673908685805241	2
Neural	0.754075152744581	2
Glial	0.124901711189302	2
Neural	0.435377623352776	2
Glial	0.487037054760256	2
Neural	0.458988356688621	2
Glial	0.383398749345502	2
Neural	0.512089831279078	2
Glial	0.13188496327579	2
Neural	0.322396292490901	2
Glial	0.218884497432681	2
Neural	0.713250687596163	2
Glial	0.157779047857579	2
Neural	0.477624466444406	2
Glial	0.116148251139115	2
Neural	0.649725919591413	2
Glial	0.122100537427377	2
Neural	0.512548734862602	2
Glial	0.151409043403293	2
Neural	0.60711312494804	2
Glial	0.421548523143171	2
Neural	0.687522736246262	2
Glial	0.14501492048473	2
Neural	0.249631260190717	2
Glial	0.172892406601699	2
Neural	0.394143119195308	2
Glial	0.105843351512864	2
Neural	0.533179389197837	2
Glial	0.129472146388763	2
Neural	0.490804614806582	2
Glial	0.382462422764782	2
Neural	0.693450576586802	2
Glial	0.26298926488932	2
Neural	0.410484692440796	2
Glial	0.435428051948429	2
Neural	0.409323289093999	2
Glial	0.155368048461971	2
Neural	0.769711300725327	2
Glial	0.496268977280539	2
Neural	0.353856723221435	2
Glial	0.330864289658945	2
Neural	0.43225970225802	2
Glial	0.173394523007943	2
Neural	0.465218321989937	2
Glial	0.0734325658539531	2
Neural	0.680791919008104	2
Glial	0.689801397838515	2
Neural	1.20745711380384	2
Glial	0.264891851910743	2
Neural	0.42249108822649	2
Glial	0.394578304113531	2
Neural	0.685946514533435	2
Glial	0.383550219680811	2
Neural	0.351086068464646	2
Glial	0.377945775535627	2
Neural	0.61052323844147	2
Glial	0.229765589601836	2
Neural	0.457826506702553	2
Glial	0.111298625098229	2
Neural	0.462311441136581	2
Glial	0.641071304164367	2
Neural	1.25765155903512	2
Glial	0.333151827570896	2
Neural	0.444650721238558	2
Glial	0.929756480988281	2
Neural	0.284621245681763	2
Glial	0.16243797236938	2
Neural	0.477378276127063	2
Glial	0.533483394980723	2
Neural	0.507123721738255	2
Glial	0.268352843811311	2
Neural	0.711511811263053	2
Glial	0.187492101756744	2
Neural	0.441753402391389	2
Glial	0.153659314673646	2
Neural	0.355898988306569	2
Glial	0.116896560604401	2
Neural	0.567652309586285	2
Glial	0.0871396723069231	2
Neural	0.504391685716376	2
Glial	0.299739755366966	2
Neural	1.07479356931226	2
Glial	0.465430654128138	2
Neural	0.71645583484133	2
Glial	0.255295924920525	2
Neural	0.797934242286326	2
Glial	0.214435777739418	2
Neural	0.53809193771923	2
Glial	0.280894295199404	2
Neural	0.281770023253811	2
Glial	0.471674799386052	2
Neural	0.458812286284786	2
Glial	0.32183466747428	2
Neural	0.479151889134063	2
Glial	0.444670469323177	2
Neural	0.451960877754054	2
Glial	0.377523485839594	2
Neural	0.452965810207608	2
Glial	0.418171508959213	2
Neural	0.470030077490186	2
Glial	0.534908979136885	2
Neural	0.511540173002031	2
Glial	0.511572906390471	2
Neural	0.705530320526301	2
Glial	0.135481157276744	2
Neural	0.347260046065152	2
Glial	0.285082658927801	2
Neural	0.479910523502801	2
Glial	0.150567758645976	2
Neural	0.398286572884987	2
Glial	0.108052426920969	2
Neural	0.432559785294926	2
Glial	0.173937934510355	2
Neural	0.378593325742351	2
Glial	0.176557661708591	2
Neural	0.597904675674013	2
Glial	0.357590234788897	2
Neural	0.630390242799864	2
Glial	0.308813198941614	2
Neural	0.343755435520662	2
Glial	0.175610296867919	2
Neural	0.556324491235318	2
Glial	0.160274073178907	2
Neural	0.346259717101302	2
Glial	0.150710835969223	2
Neural	0.361820133299971	2
Glial	0.222788175286581	2
Neural	0.517301467096176	2
Glial	0.13957883468684	2
Neural	0.384367551454177	2
Glial	0.450245874908059	2
Neural	0.469845268494276	2
Glial	0.161532418417649	2
Neural	0.46267118973665	2
Glial	0.355983652084828	2
Neural	0.710396233656951	2
Glial	0.327001196697908	2
Neural	0.627416211092726	2
Glial	0.137543155107251	2
Neural	0.335326514336679	2
Glial	0.213124487099059	2
Neural	0.482176744198404	2
Glial	0.17351326191249	2
Neural	0.541671577443243	2
Glial	0.286169070925911	2
Neural	0.33677717446563	2
Glial	0.123461821796725	2
Neural	0.703222189945127	2
Glial	0.374848217621056	2
Neural	0.488460896649865	2
Glial	0.392584711603479	2
Neural	0.420745406638055	2
Glial	0.246881272697882	2
Neural	0.563820327464411	2
Glial	0.23717376877102	2
Neural	0.466374765945519	2
Glial	0.79252662609736	2
Neural	0.650013732322438	2
Glial	0.336047556733432	2
Neural	0.458128370930415	2
Glial	0.0857424629313066	2
Neural	0.703267581344769	2
Glial	0.167026118838393	2
Neural	1.19630520837561	2
Glial	0.127788024848295	2
Neural	0.352732343031959	2
Glial	0.510449085919269	2
Neural	0.382046346641901	2
Glial	0.178275461433021	2
Neural	0.533258287148737	2
Glial	0.16919420013739	2
Neural	0.553811206843952	2
Glial	0.146762991817157	2
Neural	0.400790813930319	2
Glial	0.146574000402011	2
Neural	0.469105178786002	2
Glial	0.343496389019431	2
Neural	0.39069917969478	2
Glial	0.183576882692137	2
Neural	0.449874705720354	2
Glial	0.133561584141548	2
Neural	0.539797886037218	2
Glial	0.0892710731126131	2
Neural	0.380771932632073	2
Glial	0.244816673248513	2
Neural	0.56740343518334	2
Glial	0.110578173701942	2
Neural	0.503974772233493	2
Glial	0.126828838489423	2
Neural	0.988973032943508	2
Glial	0.429098864636534	2
Neural	0.663746261931385	2
Glial	0.209818066883533	2
Neural	0.58303352533312	2
Glial	0.47880805035912	2
Neural	0.629106368869272	2
Glial	0.219419091668185	2
Neural	0.362137441570437	2
Glial	0.509682927295768	2
Neural	0.604967877386526	2
Glial	0.556403690566074	2
Neural	0.576884990977468	2
Glial	0.237240890355005	2
Neural	0.458799546267283	2
Glial	0.664995378822157	2
Neural	0.581626354565417	2
Glial	0.182971566292821	2
Neural	0.458960733921109	2
Glial	0.0559160232958395	2
Neural	0.428137175374971	2
Glial	0.282546798885321	2
Neural	0.479863895152993	2
Glial	0.262128368319238	2
Neural	0.461247698953844	2
Glial	0.115779129788646	2
Neural	0.680347328628488	2
Glial	0.172130164025373	2
Neural	1.12862267391007	2
Glial	0.247929197603269	2
Neural	0.599049177831136	2
Glial	0.148355363884247	2
Neural	0.74696136640786	2
Glial	0.231641112798084	2
Neural	0.781360163923844	2
Glial	0.628462971984439	2
Neural	0.422812116695526	2
Glial	0.251298529963996	2
Neural	0.42714108366876	2
Glial	0.183757381171605	2
Neural	0.41221108036962	2
Glial	0.109787586675252	2
Neural	0.444831408131516	2
Glial	0.16908544405023	2
Neural	0.282657636109201	2
Glial	0.431212846057168	2
Neural	0.495537927569617	2
Glial	0.253305464592439	2
Neural	1.05223779363654	2
Glial	0.175571924289544	2
Neural	0.314258846073576	2
Glial	0.478437370763437	2
Neural	0.708363233522611	2
Glial	0.521394662650366	2
Neural	1.19807531132482	2
Glial	0.117774834240365	2
Neural	0.459892062820146	2
Glial	0.379214276907263	2
Neural	0.53737837572397	2
Glial	0.14071298826112	2
Neural	0.34432171828755	2
Glial	0.138364765825314	2
Neural	0.343119221901952	2
Glial	0.448935367975824	2
Neural	0.513827848047719	2
Glial	0.591503620565716	2
Neural	0.491374628058441	2
Glial	0.176186234968223	2
Neural	0.397681809689501	2
Glial	0.655658128678276	2
Neural	0.685160186891631	2
Glial	0.274644093574879	2
Neural	0.450152832800348	2
Glial	0.112073103922917	2
Neural	0.254796093377272	2
Glial	0.244047344121803	2
Neural	0.603032784662507	2
Glial	0.134038731286775	2
Neural	0.628035866668114	2
Glial	0.304960563567128	2
Neural	0.666878738133264	2
Glial	0.291717602662696	2
Neural	0.225032964329271	2
Glial	0.206129204894749	2
Neural	0.715469847148915	2
Glial	0.578189281757982	2
Neural	0.492355653293877	2
Glial	0.325211076129021	2
Neural	0.335320755509623	2
Glial	0.301595703886761	2
Neural	0.377440229129494	2
Glial	0.133652017290354	2
Neural	0.605212128442891	2
Glial	0.246839168111187	2
Neural	0.720256817380265	2
Glial	0.426936675077236	2
Neural	0.522445732465751	2
Glial	0.376065596416379	2
Neural	0.620289309686204	2
Glial	0.198603120195673	2
Neural	0.651862412518001	2
Glial	0.429095490580243	2
Neural	0.494394456018269	2
Glial	0.330719894473225	2
Neural	0.526014506365845	2
Glial	0.385538210876418	2
Neural	0.530161407053278	2
Glial	0.42570872305025	2
Neural	0.502087279298253	2
Glial	0.137247874022313	2
Neural	0.800652525888703	2
Glial	0.414909634913498	2
Neural	0.829548540899417	2
Glial	0.398768024734126	2
Neural	0.674771475496551	2
Glial	0.222879175997599	2
Neural	0.535345440507059	2
Glial	0.101635134770744	2
Neural	0.420375077867977	2
Glial	0.209204280569451	2
Neural	0.482021808883395	2
Glial	0.0933933137557497	2
Neural	0.379165196376089	2
Glial	0.174114189636295	2
Neural	0.566057754776897	2
Glial	0.244589892589508	2
Neural	0.410937704354706	2
Glial	0.163594501095592	2
Neural	0.218131669762187	2
Glial	0.468797067004266	2
Neural	0.303795615899741	2
Glial	0.228974592855593	2
Neural	0.493311789107529	2
Glial	0.746885142209892	2
Neural	0.391074536212418	2
Glial	0.321389530518163	2
Neural	0.525310668099925	2
Glial	0.0901525249090941	2
Neural	0.550704900908048	2
Glial	0.428039888393572	2
Neural	0.396092457107163	2
Glial	0.161152985521193	2
Neural	0.552810873910657	2
Glial	0.217808725130092	2
Neural	0.40324716320252	2
Glial	0.178148921111905	2
Neural	0.499596815164516	2
Glial	0.649435590319836	2
Neural	0.606293556841097	2
Glial	0.61015301983809	2
Neural	0.362357963608754	2
Glial	0.0968356752277771	2
Neural	0.825207135946189	2
Glial	0.351151100030923	2
Neural	0.402109399835931	2
Glial	0.327172432439971	2
Neural	0.668795626310598	2
Glial	0.390524207190782	2
Neural	0.638588949563569	2
Glial	0.2437619628686	2
Neural	0.582344399011877	2
Glial	0.33170755673632	2
Neural	0.516790752646195	2
Glial	0.36613093309372	2
Neural	0.359315295429957	2
Glial	0.373584464328423	2
Neural	0.738881296696843	2
Glial	0.463006487807411	2
Neural	0.444079439559554	2
Glial	0.222079171206791	2
Neural	0.871386918521684	2
Glial	0.212715406847914	2
Neural	0.511983108636213	2
Glial	0.350706914891949	2
Neural	0.549157977494849	2
Glial	0.610986428022408	2
Neural	0.661388634425149	2
Glial	0.111092662021625	2
Neural	0.702081246040242	2
Glial	0.739757106998925	2
Neural	0.608957662682797	2
Glial	0.217491130977065	2
Neural	0.39618133865078	2
Glial	0.25396807948569	2
Neural	0.844578170993318	2
Glial	0.21512382518411	2
Neural	0.503181000958623	2
Glial	0.223903572726883	2
Neural	0.443209676068664	2
Glial	0.303736776243872	2
Neural	0.595239667386019	2
Glial	0.194691642891022	2
Neural	0.35679403049765	2
Glial	0.52506628747754	2
Neural	0.489230835191066	2
Glial	0.36645524020427	2
Neural	0.672935918300048	2
Glial	0.218709466248011	2
Neural	0.464146154981912	2
Glial	0.19349909303776	2
Neural	0.652035384576655	2
Glial	0.138853558206135	2
Neural	0.858004168681884	2
Glial	0.201177515113328	2
Neural	0.702558492606622	2
Glial	0.181843446271902	2
Neural	0.461278650720457	2
Glial	0.12636733329688	2
Neural	0.560041247864243	2
Glial	0.144274330535279	2
Neural	0.64282693535189	2
Glial	0.490667255487626	2
Neural	0.34844818352661	2
Glial	0.270306529297573	2
Neural	0.453663479290406	2
Glial	0.132972007926379	2
Neural	0.862614911424201	2
Glial	0.541207681859821	2
Neural	0.492144171712809	2
Glial	0.168176212578121	2
Neural	1.14133322451688	2
Glial	0.406170946283226	2
Neural	0.328123282746122	2
Glial	0.161692396762691	2
Neural	0.491333504075412	2
Glial	0.168038713676154	2
Neural	0.48318326753409	2
Glial	0.697120113470673	2
Neural	0.407504915101306	2
Glial	0.150236618754461	2
Neural	0.521289457222357	2
Glial	0.124564072665617	2
Neural	0.23318380979803	2
Glial	0.391648126476309	2
Neural	0.42045289704344	2
Glial	0.388674319601945	2
Neural	0.548072658821584	2
Glial	0.215561875260048	2
Neural	0.490469999298296	2
Glial	0.124701960991255	2
Neural	0.266166617541922	2
Glial	0.328268988778539	2
Neural	1.19175858643849	2
Glial	0.142975746164277	2
Neural	0.438647484535296	2
Glial	0.100223933923415	2
Neural	0.509287496369715	2
Glial	0.310466037368917	2
Neural	0.498601386171617	2
Glial	0.421930188648537	2
Neural	0.646836723793503	2
Glial	0.118648189166548	2
Neural	1.11431654100034	2
Glial	0.232395070404766	2
Neural	0.723896733510843	2
Glial	0.293346650270552	2
Neural	0.374286838428816	2
Glial	0.404275506214721	2
Neural	0.578604836578935	2
Glial	0.16396443489271	2
Neural	1.16022175705714	2
Glial	0.161600555191475	2
Neural	0.407121893444762	2
Glial	0.437601701633421	2
Neural	0.349189371726033	2
Glial	0.146462544802869	2
Neural	0.7390136125096	2
Glial	0.326584465080712	2
Neural	0.448381571361668	2
Glial	0.287669743304328	2
Neural	0.262471654578622	2
Glial	0.614801624898972	2
Neural	0.430529505730954	2
Glial	0.117229930564867	2
Neural	0.443192069902832	2
Glial	0.101522795432915	2
Neural	0.465182641595128	2
Glial	0.265077590255656	2
Neural	0.473015286906235	2
Glial	0.103290226616569	2
Neural	0.381248787472549	2
Glial	0.448015204059356	2
Neural	1.20414466376556	2
Glial	0.171123938125944	2
Neural	0.444602648139505	2
Glial	0.128461834632788	2
Neural	0.452001740540443	2
Glial	0.164057774017809	2
Neural	0.406378485469512	2
Glial	0.102206197372006	2
Neural	1.01979587264188	2
Glial	0.600268361940631	2
Neural	0.545401090463585	2
Glial	0.231397180969038	2
Neural	0.492321195403792	2
Glial	0.41330848601064	2
Neural	0.473473296626675	2
Glial	0.818889164235889	2
Neural	0.548469870486948	2
Glial	0.0902700794335608	2
Neural	0.79675465093069	2
Glial	0.342609002282432	2
Neural	0.346271013509423	2
Glial	0.167563169058638	2
Neural	0.460238473991839	2
Glial	0.174560942562744	2
Neural	0.756049183364996	2
Glial	0.477444914088489	2
Neural	0.627194865901242	2
Glial	0.148324846714139	2
Neural	0.41896481729771	2
Glial	0.401861799871221	2
Neural	0.515351628920521	2
Glial	0.084338050694338	2
Neural	0.488814652865491	2
Glial	0.284317167485861	2
Neural	0.448346603959279	2
Glial	0.174230621306563	2
Neural	0.390655684178617	2
Glial	0.168023302572554	2
Neural	0.329523406183918	2
Glial	0.50212702027317	2
Neural	0.432116784393639	2
Glial	0.209418087955767	2
Neural	0.470312682405016	2
Glial	0.178945410215013	2
Neural	0.329208410533716	2
Glial	0.178940128269177	2
Neural	1.1113070197163	2
Glial	0.34248473023168	2
Neural	0.336216167438859	2
Glial	0.340746784822582	2
Neural	0.51932973330998	2
Glial	0.116644491067664	2
Neural	0.618658418791231	2
Glial	0.272630133566299	2
Neural	0.655746418337901	2
Glial	0.4275461699524	2
Neural	0.453712108978841	2
Glial	0.542677917437663	2
Neural	0.62382323861492	2
Glial	0.15793055596529	2
Neural	0.627337320818122	2
Glial	0.763414314311426	2
Neural	0.465805957122836	2
Glial	0.132143748862649	2
Neural	0.56331005132062	2
Glial	0.241594475092885	2
Neural	0.531585477008435	2
Glial	0.120303699493784	2
Neural	0.525449426311762	2
Glial	0.361318648593908	2
Neural	0.724629888969495	2
Glial	0.60626821886683	2
Neural	0.318957515355964	2
Glial	0.374962508220086	2
Neural	0.491948415653898	2
Glial	0.495980366602672	2
Neural	0.505720857748334	2
Glial	0.137884196637609	2
Neural	1.07415225862185	2
Glial	0.552909461239937	2
Neural	0.483343836832531	2
Glial	0.147103242475768	2
Neural	0.733873728766265	2
Glial	0.242971268989267	2
Neural	1.09804390062162	2
Glial	0.432700973511348	2
Neural	0.412689878691205	2
Glial	0.1617019896109	2
Neural	0.475963831143241	2
Glial	0.610818950572288	2
Neural	0.71854052270625	2
Glial	0.181973402600477	2
Neural	0.507177235072899	2
Glial	0.411154049916428	2
Neural	0.522140380998106	2
Glial	0.206152630194585	2
Neural	0.425941820019829	2
Glial	0.410518026477134	2
Neural	0.441194932920803	2
Glial	0.170719204536664	2
Neural	1.06992190311361	2
Glial	0.143959641107923	2
Neural	0.739959554711114	2
Glial	0.11082233624909	2
Neural	0.402863117698981	2
Glial	0.494414518090934	2
Neural	0.373501117789334	2
Glial	0.21252829263578	2
Neural	0.369866755972095	2
Glial	0.250952636258614	2
Neural	0.443295561267858	2
Glial	0.102834395762108	2
Neural	0.804609682165909	2
Glial	0.669335981360158	2
Neural	0.469268900496578	2
Glial	0.266122032441243	2
Neural	0.535006960886514	2
Glial	0.408532740795869	2
Neural	0.33860418905805	2
Glial	0.236599602516424	2
Neural	0.404446393145816	2
Glial	0.172470483775036	2
Neural	0.457061158216874	2
Glial	0.175263452801864	2
Neural	0.314977563335578	2
Glial	0.316060117091045	2
Neural	0.590695616899448	2
Glial	0.146167378253325	2
Neural	0.47752253687804	2
Glial	0.657870614026776	2
Neural	0.478947566466497	2
Glial	0.412126773955696	2
Neural	0.594721357560958	2
Glial	0.123581936355722	2
Neural	0.537220453939147	2
Glial	0.0932704894968818	2
Neural	0.420566549156145	2
Glial	0.387195581238194	2
Neural	0.493521116656226	2
Glial	0.18955740719473	2
Neural	0.46969421301708	2
Glial	0.361098713284433	2
Neural	0.590208775687952	2
Glial	0.248224119327942	2
Neural	0.426780154976647	2
Glial	0.142927958722437	2
Neural	0.500644343318696	2
Glial	0.0897827701387543	2
Neural	0.911214127226438	2
Glial	0.0962963657358652	2
Neural	0.309090356633231	2
Glial	0.32759930216784	2
Neural	0.382660356397961	2
Glial	0.601263882609538	2
Neural	0.650511036127158	2
Glial	0.229453026038754	2
Neural	0.389623082786216	2
Glial	0.326747614933585	2
Neural	0.52188091789178	2
Glial	0.110296771796488	2
Neural	1.01642859665422	2
Glial	0.253480979699281	2
Neural	0.413681406235107	2
Glial	0.188359595617232	2
Neural	0.394790005781564	2
Glial	0.357283548588336	2
Neural	0.341387481197472	2
Glial	0.260335603122733	2
Neural	0.633127951869788	2
Glial	0.231334286995005	2
Neural	0.676392118288186	2
Glial	0.110587751418494	2
Neural	0.753033680992929	2
Glial	0.167197910578809	2
Neural	0.472774696982808	2
Glial	0.137858732774249	2
Neural	0.878195099738173	2
Glial	0.458939085204033	2
Neural	0.351310442434656	2
Glial	0.53656808412805	2
Neural	0.484509220728842	2
Glial	0.215789573389362	2
Neural	0.681141779221973	2
Glial	0.132378529719179	2
Neural	0.453045710579178	2
Glial	0.128564970876464	2
Neural	0.505318292129941	2
Glial	0.294275812708965	2
Neural	0.431864713263526	2
Glial	0.0946184737563199	2
Neural	0.483989059853861	2
Glial	0.127778193596528	2
Neural	0.813384679338695	2
Glial	0.305981389688776	2
Neural	0.437626500633136	2
Glial	0.0781715864754592	2
Neural	0.65560445575851	2
Glial	0.46464687948199	2
Neural	0.694608722977387	2
Glial	0.711032797241809	2
Neural	0.508130078178661	2
Glial	0.162683845334726	2
Neural	0.329650073302468	2
Glial	0.223287802982335	2
Neural	0.569348096535831	2
Glial	0.112601751200716	2
Neural	0.519808736423648	2
Glial	0.55071055665161	2
Neural	0.805566993871372	2
Glial	0.314733858217495	2
Neural	0.476158309619812	2
Glial	0.208581627228604	2
Neural	0.435693098923747	2
Glial	0.756760838213849	2
Neural	0.345804988433605	2
Glial	0.148335458071095	2
Neural	0.454556359745026	2
Glial	0.670693216106221	2
Neural	0.359438329704873	2
Glial	0.230485030267662	2
Neural	0.559045897827815	2
Glial	0.172424697925707	2
Neural	0.820569158043401	2
Glial	0.410044595100931	2
Neural	0.6269630321808	2
Glial	0.268595079613922	2
Neural	0.49690721398621	2
Glial	0.555967635450131	2
Neural	0.510943601435769	2
Glial	0.314535315383748	2
Neural	0.450844090365843	2
Glial	0.184049269432213	2
Neural	0.455571693438568	2
Glial	0.231168096749112	2
Neural	0.293332203438536	2
Glial	0.205698327496226	2
Neural	0.365477771239287	2
Glial	0.229219667268089	2
Neural	0.386439324552787	2
Glial	0.289988634356975	2
Neural	0.464493269426903	2
Glial	0.0839670153771715	2
Neural	0.544352813858072	2
Glial	0.33223040510286	2
Neural	0.303493758141058	2
Glial	0.589012678354339	2
Neural	0.481327001289174	2
Glial	0.479971807133518	2
Neural	0.552427393847273	2
Glial	0.200692386992112	2
Neural	0.869345810060987	2
Glial	0.228805894780307	2
Neural	0.717630620793002	2
Glial	0.0967902582751493	2
Neural	0.512269315618339	2
Glial	0.574589904999432	2
Neural	0.558047391626757	2
Glial	0.122282681139625	2
Neural	0.517813723585502	2
Glial	0.316344169837312	2
Neural	0.448155675189068	2
Glial	0.25214562991543	2
Neural	0.651437376051022	2
Glial	0.388493984201136	2
Neural	0.611911107492751	2
Glial	0.502986243828196	2
Neural	0.391895587450537	2
Glial	0.236494313366835	2
Neural	0.372705460179889	2
Glial	0.493564663953706	2
Neural	0.554553019354341	2
Glial	0.147925972876474	2
Neural	0.646932520987936	2
Glial	0.129876374575176	2
Neural	0.545686213392514	2
Glial	0.354072035507411	2
Neural	0.436929152224184	2
Glial	0.505459961944472	2
Neural	0.489603735018872	2
Glial	0.08729452882005	2
Neural	0.436792537430467	2
Glial	0.195471254033392	2
Neural	0.357838753600303	2
Glial	0.33514659616952	2
Neural	0.369878823047278	2
Glial	0.174444829654597	2
Neural	0.42661831813761	2
Glial	0.0874894502219107	2
Neural	0.504832261019029	2
Glial	0.236934312290055	2
Neural	0.420602008419926	2
Glial	0.352956671069339	2
Neural	0.421069415407154	2
Glial	0.195443527514249	2
Neural	0.65025394329446	2
Glial	0.374819667319123	2
Neural	0.892826005710126	2
Glial	0.812721712409492	2
Neural	0.62334485164347	2
Glial	0.173753169082886	2
Neural	0.296912222755931	2
Glial	0.190481760322441	2
Neural	0.4973988923072	2
Glial	0.374596456024215	2
Neural	0.521422111810756	2
Glial	0.116711252483443	2
Neural	0.50654594772145	2
Glial	0.490419864413103	2
Neural	0.529563984335244	2
Glial	0.160834761694478	2
Neural	0.568482784264974	2
Glial	0.198001172646408	2
Neural	0.653203417593346	2
Glial	0.205781622653361	2
Neural	0.410323441565004	2
Glial	0.226287842187247	2
Neural	0.459296932072035	2
Glial	0.536603823000545	2
Neural	0.461628090685865	2
Glial	0.744960417287273	2
Neural	0.587493563286729	2
Glial	0.145661127765095	2
Neural	0.374399008108048	2
Glial	0.800901866679073	2
Neural	0.490976526033916	2
Glial	0.172806623576878	2
Neural	0.471114278543079	2
Glial	0.157473325175168	2
Neural	0.691115703150209	2
Glial	0.206066267912472	2
Neural	0.404739387718734	2
Glial	0.0864988581607002	2
Neural	0.451098989413502	2
Glial	0.506183462077566	2
Neural	0.470492133889241	2
Glial	0.1913162785604	2
Neural	0.488539143304438	2
Glial	0.410373332614202	2
Neural	0.641023901901916	2
Glial	0.132378757155501	2
Neural	0.488250052493573	2
Glial	0.635994807442551	2
Neural	0.166650896003417	2
Glial	0.310265527184724	2
Neural	0.556009705398938	2
Glial	0.60636376602525	2
Neural	0.61728473702012	2
Glial	0.181205984165057	2
Neural	0.516983594846899	2
Glial	0.409749097000051	2
Neural	0.506292986280183	2
Glial	0.227568020150219	2
Neural	0.600191608236551	2
Glial	0.192529459023355	2
Neural	0.51141493768186	2
Glial	0.364570668233486	2
Neural	0.613237911546382	2
Glial	0.433636405223353	2
Neural	0.367089901232612	2
Glial	0.451809393627783	2
Neural	0.425048372852075	2
Glial	0.407412255022327	2
Neural	0.297159895124099	2
Glial	0.115912472134667	2
Neural	0.805006275984111	2
Glial	0.0853621896345343	2
Neural	0.479433035161931	2
Glial	0.318184616118448	2
Neural	0.605104799999094	2
Glial	0.22128172092575	2
Neural	0.395023985003701	2
Glial	0.248852810788303	2
Neural	0.704730008059639	2
Glial	0.358054502959691	2
Neural	1.08717724695646	2
Glial	0.685133691604586	2
Neural	0.334077404226454	2
Glial	0.1149914538087	2
Neural	1.0060963793997	2
Glial	0.70674234361656	2
Neural	0.50166358163824	2
Glial	0.207130025333284	2
Neural	0.482938509218859	2
Glial	0.253033701669753	2
Neural	0.382218832782614	2
Glial	0.346083853245823	2
Neural	0.792706419161286	2
Glial	0.343818314493344	2
Neural	0.510854205852723	2
Glial	0.130648017786633	2
Neural	0.433689652001804	2
Glial	0.406596204062187	2
Neural	0.438027547134858	2
Glial	0.237695601625274	2
Neural	0.789182534138824	2
Glial	0.540446214269077	2
Neural	0.589766727750526	2
Glial	0.187745733938422	2
Neural	1.16178540958487	2
Glial	0.309973776350006	2
Neural	0.665461927034073	2
Glial	0.228197528309151	2
Neural	0.5560525027721	2
Glial	0.307482377416502	2
Neural	0.357851903609819	2
Glial	0.301626720705459	2
Neural	0.367567907754203	2
Glial	0.168550172924202	2
Neural	0.700000386560861	2
Glial	0.372842366104424	2
Neural	0.40539158230645	2
Glial	0.10460031725015	2
Neural	0.428860315294324	2
Glial	0.332147527720659	2
Neural	0.535571640329331	2
Glial	0.308671168899009	2
Neural	0.494975832955493	2
Glial	0.724865142028928	2
Neural	0.56289827350914	2
Glial	0.425860876960716	2
Neural	0.72170082039771	2
Glial	0.302075761139751	2
Neural	0.433915282244777	2
Glial	0.153859146986266	2
Neural	0.470943722942246	2
Glial	0.256706761922686	2
Neural	0.460063372499668	2
Glial	0.450639372030901	2
Neural	0.843239323150216	2
Glial	0.437051607779856	2
Neural	0.766665383935622	2
Glial	0.684194896724305	2
Neural	0.409252340327829	2
Glial	0.46091897469719	2
Neural	0.728093749976304	2
Glial	0.552371536023893	2
Neural	0.837413651806928	2
Glial	0.392245243440363	2
Neural	0.608916936657538	2
Glial	0.136431450521452	2
Neural	0.438850549575163	2
Glial	0.513565245909797	2
Neural	0.300620681241551	2
Glial	0.356773365182745	2
Neural	0.383096966811419	2
Glial	0.513624719923463	2
Neural	0.504853590461421	2
Glial	0.43347978904595	2
Neural	0.510838680378927	2
Glial	0.286234879745201	2
Neural	0.533432933022824	2
Glial	0.39774832595037	2
Neural	0.434723189253831	2
Glial	0.163277813990785	2
Neural	0.594809199220259	2
Glial	0.140182513719098	2
Neural	0.728826105330704	2
Glial	0.337862269053856	2
Neural	0.384159965627627	2
Glial	0.147776052658337	2
Neural	0.414927749607216	2
Glial	0.301566976563424	2
Neural	0.477489569591459	2
Glial	0.348563084453675	2
Neural	0.660899663146192	2
Glial	0.235394524501527	2
Neural	0.490902921662062	2
Glial	0.195061198527501	2
Neural	0.494126329179052	2
Glial	0.272519903086501	2
Neural	0.38173186449285	2
Glial	0.775056928503607	2
Neural	0.333549880856694	2
Glial	0.240760435326253	2
Neural	0.633771491268237	2
Glial	0.317364400560321	2
Neural	0.907500354914817	2
Glial	0.150422740154033	2
Neural	0.483072066494131	2
Glial	0.456110971466523	2
Neural	0.463955177099566	2
Glial	0.40962606991893	2
Neural	0.435450962450576	2
Glial	0.147452121415788	2
Neural	0.706551346544972	2
Glial	0.548067787287146	2
Neural	0.587904780210411	2
Glial	0.717752626196731	2
Neural	0.358520452834086	2
Glial	0.164148938303711	2
Neural	0.448156149573439	2
Glial	0.447493748109568	2
Neural	0.543545996358382	2
Glial	0.27243177515464	2
Neural	0.440155909420041	2
Glial	0.241067576255109	2
Neural	0.466403249663367	2
Glial	0.130924635098374	2
Neural	0.532932526095656	2
Glial	0.296235744699014	2
Neural	0.524204168014067	2
Glial	0.247611869028748	2
Neural	0.763692976410992	2
Glial	0.27428589255798	2
Neural	0.303789885893075	2
Glial	0.308538590762069	2
Neural	0.993309220819849	2
Glial	0.138237379554281	2
Neural	0.602679220612261	2
Glial	0.0712041622661877	2
Neural	0.715508168079577	2
Glial	0.11370750715453	2
Neural	0.437256953514925	2
Glial	0.152824112869229	2
Neural	0.666521672792758	2
Glial	0.170523091601942	2
Neural	0.752302975141462	2
Glial	0.284781685735441	2
Neural	0.584783456580948	2
Glial	0.282006387265583	2
Neural	0.56354941133172	2
Glial	0.21025832534139	2
Neural	0.454396252200224	2
Glial	0.5648369784167	2
Neural	0.663487526637182	2
Glial	0.618318075563524	2
Neural	0.4280307781217	2
Glial	0.34349227427335	2
Neural	0.381820779694166	2
Glial	0.104913729061509	2
Neural	0.523835615903947	2
Glial	0.673012364311725	2
Neural	0.475275469132421	2
Glial	0.285086666721251	2
Neural	0.547424717201254	2
Glial	0.179287747670566	2
Neural	0.597124961032336	2
Glial	0.464600755612305	2
Neural	0.549966217844516	2
Glial	0.229465357151178	2
Neural	0.31730137129981	2
Glial	0.107887501663994	2
Neural	0.619863496915025	2
Glial	0.0879594892773811	2
Neural	0.464609853779561	2
Glial	0.0836535736382867	2
Neural	0.49771604898721	2
Glial	0.707774300367937	2
Neural	0.588788995631235	2
Glial	0.142663867270942	2
Neural	0.505027478499065	2
Glial	0.250756077830276	2
Neural	0.474308404703529	2
Glial	0.94121981398195	2
Neural	0.828048571095706	2
Glial	0.218572234524645	2
Neural	0.574762708801846	2
Glial	0.277136280887161	2
Neural	0.533330201998821	2
Glial	0.179724923045984	2
Neural	0.480584735102424	2
Glial	0.211876185527099	2
Neural	0.447699805678972	2
Glial	0.309518475097913	2
Neural	0.524792610289345	2
Glial	0.0752655288412444	2
Neural	0.66284169985172	2
Glial	0.498282152446939	2
Neural	0.774873573078559	2
Glial	0.0646336256038897	2
Neural	0.46293026382838	2
Glial	0.141579976583697	2
Neural	0.506848664371882	2
Glial	0.568961421947179	2
Neural	0.46363107710813	2
Glial	0.49133887548266	2
Neural	0.440987919526299	2
Glial	0.302859582930555	2
Neural	0.334412086883226	2
Glial	0.331693689748892	2
Neural	0.472319513285836	2
Glial	0.152395102217225	2
Neural	0.385208534129342	2
Glial	0.436249111830317	2
Neural	0.360436076393247	2
Glial	0.122784314602869	2
Neural	0.83386813165917	2
Glial	0.443016004193845	2
Neural	0.65128117953087	2
Glial	0.347054763628081	2
Neural	0.438684044079602	2
Glial	0.415517847081061	2
Neural	0.469367128050068	2
Glial	0.341958983542198	2
Neural	0.445195188335698	2
Glial	0.539849997453308	2
Neural	0.699207058012999	2
Glial	0.150749145843287	2
Neural	0.503154318142797	2
Glial	0.258794212035355	2
Neural	0.388257244420773	2
Glial	0.594685218035288	2
Neural	0.644459358733956	2
Glial	0.179919922079709	2
Neural	0.430709804126415	2
Glial	0.523206625704496	2
Neural	0.784965758301286	2
Glial	0.311119067794054	2
Neural	0.510405920911714	2
Glial	0.32950284429006	2
Neural	1.09501277987503	2
Glial	0.210005743627986	2
Neural	0.824303298561407	2
Glial	0.190175459961998	2
Neural	0.525433713025629	2
Glial	0.451045343111047	2
Neural	0.710558411818567	2
Glial	0.276345427718117	2
Neural	0.571207664808079	2
Glial	0.13941687862971	2
Neural	0.345340685584263	2
Glial	0.330185787785684	2
Neural	0.783103993357694	2
Glial	0.203727386659191	2
Neural	0.605635183332925	2
Glial	0.536514859139253	2
Neural	0.590830982944549	2
Glial	0.565917038743457	2
Neural	0.358225114386216	2
Glial	0.149678483403868	2
Neural	0.284426725404423	2
Glial	0.442930678953825	2
Neural	0.471173984517281	2
Glial	0.291478102706389	2
Neural	0.627646698261257	2
Glial	0.335055564045462	2
Neural	0.313048578798197	2
Glial	0.410157270635228	2
Neural	0.341017348696199	2
Glial	0.434467163048459	2
Neural	0.54887618780752	2
Glial	0.144585213000965	2
Neural	0.542598092227421	2
Glial	0.315062301817046	2
Neural	0.508736379716162	2
Glial	0.145455219703573	2
Neural	0.581015456822911	2
Glial	0.153245261876423	2
Neural	0.866025919071276	2
Glial	0.465885913873236	2
Neural	0.429877362897712	2
Glial	0.189133560295826	2
Neural	0.451349211225921	2
Glial	0.150411434835289	2
Neural	0.683063425646485	2
Glial	0.244299843773731	2
Neural	0.644510378213039	2
Glial	0.578680870451483	2
Neural	0.554321058728486	2
Glial	0.118709258449333	2
Neural	0.404640244749629	2
Glial	0.477756695757415	2
Neural	0.486803278550613	2
Glial	0.117754621359838	2
Neural	0.541944521919692	2
Glial	0.279646968139935	2
Neural	0.706982884154972	2
Glial	0.134172364424226	2
Neural	0.811933304948642	2
Glial	0.365246457502393	2
Neural	0.48738389871068	2
Glial	0.494693760053423	2
Neural	0.470844386999538	2
Glial	0.129204659902088	2
Neural	0.466905172644711	2
Glial	0.148253436394957	2
Neural	0.342720767219666	2
Glial	0.25817888066587	2
Neural	0.65728353957266	2
Glial	0.251191066129551	2
Neural	0.402098538961877	2
Glial	0.42692970422913	2
Neural	0.555099306016202	2
Glial	0.269707268226746	2
Neural	0.362619219014816	2
Glial	0.166180310296795	2
Neural	0.630706077763164	2
Glial	0.243582415398212	2
Neural	0.389888556007256	2
Glial	0.126045304066044	2
Neural	0.508833074915298	2
Glial	0.828827659915651	2
Neural	0.332733643124152	2
Glial	0.148058983506636	2
Neural	0.432312049402292	2
Glial	0.237922332932588	2
Neural	0.401429150543944	2
Glial	0.156746263049305	2
Neural	0.842309882451967	2
Glial	0.448521583504684	2
Neural	0.87274802985038	2
Glial	0.192309429804605	2
Neural	0.701268284656509	2
Glial	0.150621094922012	2
Neural	0.417353960912046	2
Glial	0.452713723922503	2
Neural	0.384644887285836	2
Glial	0.118953724179888	2
Neural	0.644902800553062	2
Glial	0.363722391949275	2
Neural	0.428848999939736	2
Glial	0.200762570948106	2
Neural	0.314741042506523	2
Glial	0.169250135277823	2
Neural	0.437087839186632	2
Glial	0.256985899367047	2
Neural	0.557643401905259	2
Glial	0.327247080923025	2
Neural	0.511118409463394	2
Glial	0.496198526132802	2
Neural	0.469618054602446	2
Glial	0.503089860549786	2
Neural	0.684958969168479	2
Glial	0.127838372418149	2
Neural	0.449401878967191	2
Glial	0.141192934721811	2
Neural	0.38765378092161	2
Glial	0.126054542035252	2
Neural	0.384914657309834	2
Glial	0.352821910434039	2
Neural	0.572447334227287	2
Glial	0.13561979092359	2
Neural	1.13779748479114	2
Glial	0.217577196970551	2
Neural	0.621155467401405	2
Glial	0.136699150328634	2
Neural	0.483452411437281	2
Glial	0.684751418036376	2
Neural	0.417984470388751	2
Glial	0.300637106716069	2
Neural	0.632255160847252	2
Glial	0.229247024139134	2
Neural	0.584394889058945	2
Glial	0.111826943588403	2
Neural	0.459877726020539	2
Glial	0.0954314742000081	2
Neural	0.468652939323863	2
Glial	0.415326220663343	2
Neural	1.21789733607286	2
Glial	0.334117272974263	2
Neural	0.351415004530575	2
Glial	0.125986948320701	2
Neural	0.545209690387182	2
Glial	0.34431595354562	2
Neural	0.417175253420498	2
Glial	0.36222207653986	2
Neural	0.542040295077316	2
Glial	0.144210721969964	2
Neural	0.400635670594583	2
Glial	0.144097130262102	2
Neural	0.868546480680117	2
Glial	0.392988524988697	2
Neural	0.821217371199376	2
Glial	0.287103005310136	2
Neural	0.603515435504043	2
Glial	0.21526298008109	2
Neural	0.423234026170357	2
Glial	0.154695169514506	2
Neural	0.464789129565075	2
Glial	0.293524785526525	2
Neural	0.777128505337887	2
Glial	0.56960447467903	2
Neural	0.370761861551101	2
Glial	0.45604340611353	2
Neural	0.552349365527069	2
Glial	0.174909736690313	2
Neural	0.363077194931667	2
Glial	0.4621418590014	2
Neural	0.419169390898591	2
Glial	0.127665285813396	2
Neural	0.334882244343967	2
Glial	0.380287049408571	2
Neural	0.667927222321437	2
Glial	0.53960213698586	2
Neural	0.564305901224061	2
Glial	0.277484529410938	2
Neural	0.585795253722172	2
Glial	0.0570696019030684	2
Neural	0.369402555798575	2
Glial	0.136071446952998	2
Neural	0.462963168493264	2
Glial	0.187586412862958	2
Neural	0.587201280815459	2
Glial	0.426918075967619	2
Neural	0.706471540475501	2
Glial	0.320146703592811	2
Neural	0.518921053740194	2
Glial	0.302688991438413	2
Neural	0.456631472147539	2
Glial	0.492111392656379	2
Neural	0.478170885028374	2
Glial	0.197185765367703	2
Neural	0.502108549829603	2
Glial	0.322062623153177	2
Neural	0.423891352722463	2
Glial	0.102122946254554	2
Neural	0.556838244410886	2
Glial	0.721237064209676	2
Neural	0.374862236393208	2
Glial	0.287212918879285	2
Neural	0.905917463018668	2
Glial	0.511966474117989	2
Neural	0.587052222441711	2
Glial	0.208997902625741	2
Neural	0.451292563310404	2
Glial	0.361437184679163	2
Neural	0.977564316483834	2
Glial	0.360421283124785	2
Neural	0.735890472838641	2
Glial	0.660960348983705	2
Neural	0.578207665757434	2
Glial	0.113165861706906	2
Neural	0.358856223647151	2
Glial	0.120887115147566	2
Neural	0.890116688565636	2
Glial	0.325933037002146	2
Neural	0.308149421244307	2
Glial	0.517030928721987	2
Neural	0.435266581071617	2
Glial	0.130245468750787	2
Neural	0.523202635618176	2
Glial	0.148784670113698	2
Neural	0.368689561408521	2
Glial	0.157542311715954	2
Neural	0.480212813661667	2
Glial	0.348555007390065	2
Neural	0.343922651755062	2
Glial	0.274661585338074	2
Neural	0.407603765082795	2
Glial	0.408534166464397	2
Neural	0.548647762668158	2
Glial	0.113591574013844	2
Neural	0.480389535134476	2
Glial	0.31876264132009	2
Neural	0.274537439324615	2
Glial	0.663675338260106	2
Neural	0.354803653557289	2
Glial	0.593545092696939	2
Neural	0.70470893692672	2
Glial	0.222154235589963	2
Neural	0.537709359880357	2
Glial	0.222681690184243	2
Neural	0.755440245689669	2
Glial	0.156499579935849	2
Neural	0.461077515897946	2
Glial	0.27372220705568	2
Neural	0.582244743365297	2
Glial	0.276409849478743	2
Neural	0.329106573476089	2
Glial	0.57876003346367	2
Neural	0.603691531885172	2
Glial	0.391902144357547	2
Neural	1.16797516520507	2
Glial	0.183317789788744	2
Neural	0.375503456734683	2
Glial	0.170522597437435	2
Neural	0.434083573582277	2
Glial	0.0895014670007846	2
Neural	0.471051468771187	2
Glial	0.516342210716625	2
Neural	0.724752169028374	2
Glial	0.442915674140749	2
Neural	1.05971003154757	2
Glial	0.675908880647973	2
Neural	0.442621945242455	2
Glial	0.221200457107048	2
Neural	0.485097587069264	2
Glial	0.323962925147157	2
Neural	0.382164434474533	2
Glial	0.156057922584058	2
Neural	0.659071025807995	2
Glial	0.226874833728488	2
Neural	0.418002304465614	2
Glial	0.353753574584536	2
Neural	0.484023676725271	2
Glial	0.181995011642952	2
Neural	0.807256847425236	2
Glial	0.0679112109736546	2
Neural	0.768000173608434	2
Glial	0.586716377371364	2
Neural	0.550822002250798	2
Glial	0.138985000467327	2
Neural	0.673357704431545	2
Glial	0.157740672630996	2
Neural	0.31550889472831	2
Glial	0.202941879205352	2
Neural	0.583104247473288	2
Glial	0.587718949111539	2
Neural	0.656157629121833	2
Glial	0.0810820768019106	2
Neural	0.52618955131823	2
Glial	0.223811736577769	2
Neural	0.524878686121062	2
Glial	0.170921005335843	2
Neural	0.45426388613086	2
Glial	0.341235711691568	2
Neural	1.14820536464096	2
Glial	0.116432698969206	2
Neural	0.623411120623467	2
Glial	0.565763606210301	2
Neural	0.360189944669729	2
Glial	0.516935608401564	2
Neural	0.591283244292088	2
Glial	0.204271423519639	2
Neural	0.758606676453406	2
Glial	0.249641134378129	2
Neural	0.837188506441766	2
Glial	0.298000062682761	2
Neural	0.761142535515514	2
Glial	0.122659701130701	2
Neural	0.484498531791002	2
Glial	0.135899258429561	2
Neural	0.43855606075839	2
Glial	0.3213989230649	2
Neural	0.802458664851924	2
Glial	0.803988453159253	2
Neural	0.482687627077187	2
Glial	0.291533826241901	2
Neural	0.567293633140839	2
Glial	0.116689226071041	2
Neural	0.597358140371764	2
Glial	0.438541723892175	2
Neural	0.247791285139546	2
Glial	0.377377012867234	2
Neural	0.756414222092225	2
Glial	0.10669700421183	2
Neural	0.498609334269344	2
Glial	0.191533434189111	2
Neural	0.519926616301191	2
Glial	0.113296987460874	2
Neural	0.549512842255392	2
Glial	0.282849690483134	2
Neural	0.622110448004801	2
Glial	0.144683486070461	2
Neural	0.547847091261393	2
Glial	0.271106129600164	2
Neural	0.432670212987922	2
Glial	0.378925264719335	2
Neural	0.478324392807923	2
Glial	0.0799934997800244	2
Neural	1.31886459277962	2
Glial	0.272118741325802	2
Neural	0.456763725414531	2
Glial	0.482897279190548	2
Neural	0.498996810345259	2
Glial	0.302714505524371	2
Neural	0.591186000968086	2
Glial	0.257883915057058	2
Neural	0.430697170086209	2
Glial	0.282412825225105	2
Neural	0.476581394177792	2
Glial	0.291392586095212	2
Neural	0.51076278664782	2
Glial	0.337866267948885	2
Neural	0.360705337844929	2
Glial	0.189633893743581	2
Neural	0.556166541687836	2
Glial	0.451479117547085	2
Neural	0.478332285770974	2
Glial	0.155727980909667	2
Neural	0.856533235119438	2
Glial	0.175322820327893	2
Neural	0.46098742527225	2
Glial	0.108263279021781	2
Neural	0.511233854636002	2
Glial	0.408849958382734	2
Neural	0.49582198395383	2
Glial	0.218047222656445	2
Neural	0.516299032145906	2
Glial	0.442569222358222	2
Neural	0.343879496980526	2
Glial	0.429759012604509	2
Neural	0.419629784861469	2
Glial	0.603809669057538	2
Neural	0.352348616346456	2
Glial	0.19008554394707	2
Neural	0.363568630856729	2
Glial	0.134734474965112	2
Neural	0.416541024565369	2
Glial	0.25990907722031	2
Neural	0.624099424405093	2
Glial	0.247198162680505	2
Neural	0.653347616640416	2
Glial	0.373763117588124	2
Neural	0.433951148993651	2
Glial	0.506376848130563	2
Neural	0.45596766023358	2
Glial	0.152824611535649	2
Neural	0.326104597519664	2
Glial	0.510979151469013	2
Neural	0.478607867508385	2
Glial	0.232173690313295	2
Neural	0.605303719299773	2
Glial	0.218773793902724	2
Neural	0.964877558280534	2
Glial	0.266211924536924	2
Neural	0.325178923115175	2
Glial	0.107184890068428	2
Neural	0.695197941637619	2
Glial	0.0851269451429743	2
Neural	0.590396723894313	2
Glial	0.253472505515654	2
Neural	0.363808021309548	2
Glial	0.473117808826329	2
Neural	0.599246477910982	2
Glial	0.578824439372825	2
Neural	0.690142963555405	2
Glial	0.212386454985455	2
Neural	0.470008319685861	2
Glial	0.364662333014187	2
Neural	0.458137683399998	2
Glial	0.369542367349046	2
Neural	0.720954298911421	2
Glial	0.344014110050768	2
Neural	0.411204748688205	2
Glial	0.491039903588644	2
Neural	0.550188150094362	2
Glial	0.255359285409532	2
Neural	0.521510683616048	2
Glial	0.156157187388867	2
Neural	1.15578814427965	2
Glial	0.297989998186018	2
Neural	0.55852123429685	2
Glial	0.258485584522644	2
Neural	0.594875085100172	2
Glial	0.367411287891594	2
Neural	0.49112302006213	2
Glial	0.166677978185761	2
Neural	0.851962291234345	2
Glial	0.250072502621897	2
Neural	0.518617496655111	2
Glial	0.769476043124985	2
Neural	1.0046558520558	2
Glial	0.404282427023543	2
Neural	0.511798899306273	2
Glial	0.36446109096032	2
Neural	0.442814107587491	2
Glial	0.0745474075331706	2
Neural	0.482056471245421	2
Glial	0.569660302543789	2
Neural	0.523113842153378	2
Glial	0.354872102937797	2
Neural	0.436756173119914	2
Glial	0.364617226506566	2
Neural	0.491227898935405	2
Glial	0.0877182324827079	2
Neural	0.352293537657215	2
Glial	0.214788685300841	2
Neural	0.343277984013026	2
Glial	0.651568208253418	2
Neural	0.548400305159391	2
Glial	0.212030978142441	2
Neural	0.517262979934802	2
Glial	0.112858478959456	2
Neural	0.669320191701745	2
Glial	0.284403849015209	2
Neural	0.582954740607004	2
Glial	0.210445310116947	2
Neural	0.607178318925569	2
Glial	0.219950233999326	2
Neural	0.771104149170616	2
Glial	0.390759205690889	2
Neural	0.436669443766536	2
Glial	0.273088058021992	2
Neural	0.684748466225946	2
Glial	0.149407146428366	2
Neural	0.490963997004424	2
Glial	0.382591136226668	2
Neural	0.652495591026935	2
Glial	0.245194448639746	2
Neural	1.1432695454984	2
Glial	0.0763959566977547	2
Neural	0.702472753009282	2
Glial	0.105869617867961	2
Neural	0.36437200031607	2
Glial	0.27923620913835	2
Neural	0.51701427969659	2
Glial	0.325237069306647	2
Neural	0.434376952182549	2
Glial	0.439432934916924	2
Neural	0.516730700353488	2
Glial	0.378189595581235	2
Neural	0.356134803266185	2
Glial	0.339854169445825	2
Neural	0.520838174497502	2
Glial	0.591504857380162	2
Neural	0.588572501820936	2
Glial	0.10006140186101	2
Neural	0.499006425442191	2
Glial	0.296768482925807	2
Neural	0.343223819184394	2
Glial	0.111882629997467	2
Neural	0.506535549761243	2
Glial	0.230372478889854	2
Neural	0.441590575256575	2
Glial	0.0951937801954311	2
Neural	0.42035203127731	2
Glial	0.216111625193866	2
Neural	0.448754128011046	2
Glial	0.114905006353201	2
Neural	0.259608738269638	2
Glial	0.365884564544208	2
Neural	0.547299324442711	2
Glial	0.614612327085259	2
Neural	0.371679564789627	2
Glial	0.622440598173454	2
Neural	0.365178814275589	2
Glial	0.525746137925058	2
Neural	0.373543876066382	2
Glial	0.604136879640781	2
Neural	0.686289398351432	2
Glial	0.436548327651624	2
Neural	0.751984533280543	2
Glial	0.520534512059257	2
Neural	0.356691264097088	2
Glial	0.183955539420957	2
Neural	0.636359322140974	2
Glial	0.441601838798449	2
Neural	0.363065368095013	2
Glial	0.354735059959627	2
Neural	0.589859251788703	2
Glial	0.125989037147026	2
Neural	0.720989506007692	2
Glial	0.320810544242114	2
Neural	0.906739078772182	2
Glial	0.520393680557439	2
Neural	0.532040022080383	2
Glial	0.146699555019168	2
Neural	0.522145480209737	2
Glial	0.479251481182112	2
Neural	0.488629195285426	2
Glial	0.184914396289721	2
Neural	0.435552448402686	2
Glial	0.379157275072462	2
Neural	0.398125836354246	2
Glial	0.519719216598273	2
Neural	0.534807333208931	2
Glial	0.155946113198885	2
Neural	0.418654634881009	2
Glial	0.248762186402104	2
Neural	0.554356644478795	2
Glial	0.380193765682032	2
Neural	0.377391980835949	2
Glial	0.536688264560533	2
Neural	0.613149272957936	2
Glial	0.36242515820903	2
Neural	0.391825011190211	2
Glial	0.146964491359561	2
Neural	0.287717144801645	2
Glial	0.117147436170003	2
Neural	0.581710183931368	2
Glial	0.219920189661657	2
Neural	1.19933250262441	2
Glial	0.14954940404174	2
Neural	0.409572712354212	2
Glial	0.122932942265934	2
Neural	0.577252188576872	2
Glial	0.197689120067646	2
Neural	0.38137394036378	2
Glial	0.186074527699248	2
Neural	0.453903594612131	2
Glial	0.124564236999806	2
Neural	0.557083778742781	2
Glial	0.320259640804848	2
Neural	0.537633796495648	2
Glial	0.107378928687507	2
Neural	0.589715871384857	2
Glial	0.103141738156218	2
Neural	0.387744826901732	2
Glial	0.175374391837778	2
Neural	0.420599241375377	2
Glial	0.0975251892547834	2
Neural	0.415513416973562	2
Glial	0.453680883613139	2
Neural	0.381926991956781	2
Glial	0.361762347558768	2
Neural	0.725437229911231	2
Glial	0.180136148448739	2
Neural	0.486739482845216	2
Glial	0.327857610206129	2
Neural	0.430092409894086	2
Glial	0.475592360260995	2
Neural	0.364046716395988	2
Glial	0.0907789367622227	2
Neural	0.485834209859999	2
Glial	0.174407064760576	2
Neural	0.550317726884371	2
Glial	0.695973691408643	2
Neural	0.431017143738678	2
Glial	0.295286228844148	2
Neural	0.710608649261153	2
Glial	0.486382454162728	2
Neural	0.620015822347046	2
Glial	0.461595380634053	2
Neural	0.437782200901212	2
Glial	0.0850668118530222	2
Neural	0.37872058714935	2
Glial	0.229535143168732	2
Neural	0.408630042263226	2
Glial	0.435922412430119	2
Neural	0.445245511694576	2
Glial	0.128540848607312	2
Neural	1.19087543326189	2
Glial	0.187783219485541	2
Neural	0.41879150530735	2
Glial	0.288633178464867	2
Neural	0.594981606293115	2
Glial	0.294429206163663	2
Neural	0.425475808304799	2
Glial	0.211600274892624	2
Neural	0.444906391771418	2
Glial	0.350878507188925	2
Neural	1.23388763613988	2
Glial	0.22778687639324	2
Neural	0.475738416950746	2
Glial	0.11666785407525	2
Neural	0.581850844107885	2
Glial	0.22933567346251	2
Neural	0.488758722033079	2
Glial	0.21153524734653	2
Neural	0.492042929359348	2
Glial	0.374873599807104	2
Neural	0.48013435493952	2
Glial	0.138016522666003	2
Neural	0.747323274334846	2
Glial	0.478372918095734	2
Neural	0.617807449797955	2
Glial	0.137239841366203	2
Neural	0.4646972711432	2
Glial	0.324635780698149	2
Neural	0.37676201857515	2
Glial	0.113249595592943	2
Neural	0.455988011543228	2
Glial	0.154495559950438	2
Neural	0.554865061785523	2
Glial	0.106603075224123	2
Neural	0.523040622741675	2
Glial	0.170479519637902	2
Neural	0.634508492186876	2
Glial	0.184264411239241	2
Neural	0.294896397259511	2
Glial	0.267671976939444	2
Neural	0.427522298168602	2
Glial	0.17779868459416	2
Neural	0.56694478719414	2
Glial	0.458944346956649	2
Neural	0.395731672016462	2
Glial	0.107113772382024	2
Neural	0.514226963936957	2
Glial	0.462326480763945	2
Neural	0.49965921097369	2
Glial	0.242082534778758	2
Neural	0.490119898274591	2
Glial	0.689382997685821	2
Neural	0.646464177300521	2
Glial	0.163868328800012	2
Neural	0.516463497956097	2
Glial	0.532773525115555	2
Neural	0.566078554195479	2
Glial	0.264410420100151	2
Neural	0.759730370111574	2
Glial	0.483580525802297	2
Neural	0.451308401980881	2
Glial	0.475856753510884	2
Neural	0.524635262804352	2
Glial	0.278041505959452	2
Neural	0.542935487311715	2
Glial	0.137925266432138	2
Neural	0.57482975124381	2
Glial	0.849207274224371	2
Neural	0.529648802002874	2
Glial	0.128142816054911	2
Neural	0.452881068268031	2
Glial	0.144565203886767	2
Neural	0.452315460417479	2
Glial	0.149583448979741	2
Neural	0.378238669513751	2
Glial	0.262848368734871	2
Neural	0.618281595353259	2
Glial	0.10082772113147	2
Neural	0.609602896027855	2
Glial	0.178061698894401	2
Neural	0.457406680483415	2
Glial	0.196837768748299	2
Neural	0.485726067199264	2
Glial	0.217721374404784	2
Neural	0.691750704132486	2
Glial	0.122373978999081	2
Neural	0.456181241897003	2
Glial	0.461396720511062	2
Neural	0.560063513196853	2
Glial	0.764218273416597	2
Neural	0.663588828821453	2
Glial	0.181851377033982	2
Neural	0.541313967329803	2
Glial	0.139770275176473	2
Neural	0.51939330905062	2
Glial	0.485221336500846	2
Neural	0.432703303683233	2
Glial	0.434065544117258	2
Neural	0.609678999874121	2
Glial	0.138045385930701	2
Neural	0.420408890701428	2
Glial	0.33172469937553	2
Neural	0.709375100267005	2
Glial	0.44555113050582	2
Neural	0.654594083133466	2
Glial	0.133372994109413	2
Neural	0.666469796220889	2
Glial	0.146775921968661	2
Neural	0.493403432080524	2
Glial	0.159829496842055	2
Neural	0.457329095688149	2
Glial	0.0875821049909263	2
Neural	0.542652821444668	2
Glial	0.421909665639742	2
Neural	0.475361257947646	2
Glial	0.22814122682801	2
Neural	0.504336921403192	2
Glial	0.0985931427010652	2
Neural	0.439341151079749	2
Glial	0.306848238210929	2
Neural	0.418825711594196	2
Glial	0.146316674340848	2
Neural	0.346817153478579	2
Glial	0.427558333179508	2
Neural	0.372698861446474	2
Glial	0.572633861787759	2
Neural	0.590142596703552	2
Glial	0.109586479330922	2
Neural	0.414442374045248	2
Glial	0.121495418254976	2
Neural	1.17096771971818	2
Glial	0.719198268029439	2
Neural	1.15983698315692	2
Glial	0.112825832311526	2
Neural	1.08599254077665	2
Glial	0.257181841950309	2
Neural	0.417946660889685	2
Glial	0.31207871013316	2
Neural	0.66950523300568	2
Glial	0.422308480001522	2
Neural	0.778890757976166	2
Glial	0.146623620690095	2
Neural	0.452757396486909	2
Glial	0.225945380032686	2
Neural	0.466870462951165	2
Glial	0.106389083573924	2
Neural	0.397554982450901	2
Glial	0.214238641936629	2
Neural	0.412115475599894	2
Glial	0.209549203603915	2
Neural	0.476274736850238	2
Glial	0.821729084482162	2
Neural	0.583103088042549	2
Glial	0.102726414669722	2
Neural	0.462195757753662	2
Glial	0.137777556605278	2
Neural	0.445907890295488	2
Glial	0.08230358687525	2
Neural	0.491069158352158	2
Glial	0.0998641391072646	2
Neural	0.349085829384476	2
Glial	0.197274344931174	2
Neural	0.393040271473758	2
Glial	0.243652989815017	2
Neural	0.871940969867712	2
Glial	0.29800291675217	2
Neural	0.543048435010503	2
Glial	0.782207237589077	2
Neural	0.702903644494617	2
Glial	0.209534327233137	2
Neural	0.594362825114045	2
Glial	0.350808628792064	2
Neural	0.533994947718014	2
Glial	0.420502640087015	2
Neural	0.442039204309057	2
Glial	0.0874221229400366	2
Neural	0.454848576720739	2
Glial	0.111385680999004	2
Neural	0.497281450461382	2
Glial	0.460723374420328	2
Neural	0.554835065014666	2
Glial	0.071768038849318	2
Neural	0.515797628488116	2
Glial	0.743869017432712	2
Neural	0.614929346414719	2
Glial	0.225027842992379	2
Neural	1.18116036231291	2
Glial	0.177249881695701	2
Neural	0.48259915044582	2
Glial	0.426797487330113	2
Neural	0.774125621505027	2
Glial	0.13202201788712	2
Neural	0.566858681505977	2
Glial	0.274033736265958	2
Neural	0.48582487727129	2
Glial	0.132775461393937	2
Neural	0.340947445556971	2
Glial	0.154679051383473	2
Neural	0.51963763168758	2
Glial	0.334937370245488	2
Neural	0.414023271534266	2
Glial	0.380351119542951	2
Neural	0.618739749317686	2
Glial	0.111471791858892	2
Neural	0.42121583800982	2
Glial	0.1436851848638	2
Neural	0.328906361319322	2
Glial	0.534191423319083	2
Neural	0.771930243742387	2
Glial	0.184941813691924	2
Neural	0.403088243913175	2
Glial	0.124181498071621	2
Neural	0.457420246252323	2
Glial	0.28217127616728	2
Neural	0.335840516063201	2
Glial	0.304114098715834	2
Neural	0.422348336766423	2
Glial	0.0632515954949721	2
Neural	0.540121981893993	2
Glial	0.171538445803521	2
Neural	0.861729450122197	2
Glial	0.746018048052165	2
Neural	0.454145268963405	2
Glial	0.132289530670692	2
Neural	0.449906155273721	2
Glial	0.0654446673530257	2
Neural	0.677278036801244	2
Glial	0.686428141403862	2
Neural	0.260320588836109	2
Glial	0.466951700496366	2
Neural	0.753276925345614	2
Glial	0.163187825491724	2
Neural	0.636846127059106	2
Glial	0.250064354112568	2
Neural	0.581996088819527	2
Glial	0.0901942849433901	2
Neural	1.15695198328363	2
Glial	0.177733931812169	2
Neural	0.463713433634025	2
Glial	0.238325371317704	2
Neural	0.595565076613816	2
Glial	0.623836310096712	2
Neural	0.467823343572913	2
Glial	0.482733583109	2
Neural	0.343588174864364	2
Glial	0.711820403118062	2
Neural	0.468798568140802	2
Glial	0.261176804330559	2
Neural	0.511656886227217	2
Glial	0.185977352885333	2
Neural	0.689804204037045	2
Glial	0.168997691977683	2
Neural	0.556875795372751	2
Glial	0.294432120714935	2
Neural	0.699809564279998	2
Glial	0.492277048630003	2
Neural	0.808817333329098	2
Glial	0.196166353768983	2
Neural	0.600401702302068	2
Glial	0.195465368393286	2
Neural	0.839519019027722	2
Glial	0.477615347784934	2
Neural	0.478131606501016	2
Glial	0.530685658241449	2
[truncated: 26,001 more rows]
