# Supplementary material for: A branching model of lineage differentiation underpinning the neurogenic potential of enteric glia
Source: Nat Commun. 2023 Sep 22;14:5904. doi: 10.1038/s41467-023-41492-3 (PMC10516949; doi:10.1038/s41467-023-41492-3)
Supplement: Supplementary file 6 — Source Data [file 41467_2023_41492_MOESM6_ESM.zip › source_data/FigS2d_pvalue_neuronal_2_pcs.csv]

pvalue	trajectoryStart	logpvalue
1.46768766623281e-139	60	138.833366355362
6.80310995781385e-152	65	151.167292509535
8.6722842047265e-155	70	154.061866498043
6.53648236404823e-161	75	160.184655906244
5.77518552628895e-163	80	162.238434059618
3.66489306103662e-164	85	163.435938693241
4.77171923071067e-163	90	162.321325118258
2.89678442987379e-160	95	159.538083822504
1.02356996474872e-161	100	160.989882466371
