# Supplementary material for: A branching model of lineage differentiation underpinning the neurogenic potential of enteric glia
Source: Nat Commun. 2023 Sep 22;14:5904. doi: 10.1038/s41467-023-41492-3 (PMC10516949; doi:10.1038/s41467-023-41492-3)
Supplement: Supplementary file 6 — Source Data [file 41467_2023_41492_MOESM6_ESM.zip › source_data/FigS2d_pvalue_neuronal_4_pcs.csv]

pvalue	trajectoryStart	logpvalue
2.36678972375778e-112	60	111.625840325032
3.75014745887056e-126	65	125.425951655122
4.22562996842174e-132	70	131.374108536084
1.41249518231461e-151	75	150.850013024781
7.58009283787619e-161	80	160.120325475274
3.98523335876206e-164	85	163.399546243037
1.00475791113499e-164	90	163.99793856563
1.0950682253957e-163	95	162.960558822386
1.7232405739975e-164	100	163.763654088387
