# Supplementary material for: A branching model of lineage differentiation underpinning the neurogenic potential of enteric glia
Source: Nat Commun. 2023 Sep 22;14:5904. doi: 10.1038/s41467-023-41492-3 (PMC10516949; doi:10.1038/s41467-023-41492-3)
Supplement: Supplementary file 6 — Source Data [file 41467_2023_41492_MOESM6_ESM.zip › source_data/FigS2d_pvalue_neuronal_5_pcs.csv]

pvalue	trajectoryStart	logpvalue
2.08625986040644e-127	60	126.680631597678
2.97716579264199e-142	65	141.526196979655
1.28001835365012e-146	70	145.89278380314
1.09728581319215e-154	75	153.959680235757
4.75475419515089e-162	80	161.322871929715
7.07434494089836e-165	85	164.150313768061
1.2430647578436e-164	90	163.905506246063
9.44433256060251e-163	95	162.024828728636
6.7630999332111e-165	100	164.169854195286
