# Supplementary material for: A branching model of lineage differentiation underpinning the neurogenic potential of enteric glia
Source: Nat Commun. 2023 Sep 22;14:5904. doi: 10.1038/s41467-023-41492-3 (PMC10516949; doi:10.1038/s41467-023-41492-3)
Supplement: Supplementary file 6 — Source Data [file 41467_2023_41492_MOESM6_ESM.zip › source_data/FigS2d_pvalue_neuronal_6_pcs.csv]

pvalue	trajectoryStart	logpvalue
1.13039213520093e-135	60	134.94677087279
8.14756499926656e-144	65	143.088972166155
5.41708205553926e-147	70	146.266234585864
1.17588324549082e-153	75	152.92963579761
1.14284193146943e-162	80	161.942013833505
1.76504038633104e-164	85	163.753245352962
1.7232405739975e-164	90	163.763654088387
3.37746671626052e-162	95	161.471408922103
7.09559608643205e-165	100	164.149011114488
