# Supplementary material for: A branching model of lineage differentiation underpinning the neurogenic potential of enteric glia
Source: Nat Commun. 2023 Sep 22;14:5904. doi: 10.1038/s41467-023-41492-3 (PMC10516949; doi:10.1038/s41467-023-41492-3)
Supplement: Supplementary file 6 — Source Data [file 41467_2023_41492_MOESM6_ESM.zip › source_data/FigS2d_msd_glial_7_pcs.csv]

type	value	trajectoryStart
Sampled	0.432323275064602	60
Random	0.856479182140377	60
Sampled	0.572845633783291	60
Random	0.80315464092528	60
Sampled	0.533930114262167	60
Random	0.875713750540518	60
Sampled	0.673327212701022	60
Random	0.845392912135854	60
Sampled	0.470315279673778	60
Random	1.16291404308702	60
Sampled	0.442718406920473	60
Random	0.762101572276004	60
Sampled	0.459620101192046	60
Random	0.512349435779469	60
Sampled	0.528312327073376	60
Random	0.969650522458808	60
Sampled	0.438503239720003	60
Random	0.680451615157293	60
Sampled	0.632563380697966	60
Random	0.645256424879453	60
Sampled	0.616964653068349	60
Random	0.811003455885632	60
Sampled	0.647385201778731	60
Random	0.541288588213667	60
Sampled	0.395299984790361	60
Random	0.717637340349128	60
Sampled	0.601701052399548	60
Random	0.630502994875682	60
Sampled	0.563765225006509	60
Random	0.690070688975799	60
Sampled	0.511645453549597	60
Random	0.707166244732438	60
Sampled	0.423883897406905	60
Random	0.800480050468193	60
Sampled	0.513047866025488	60
Random	0.697003863770163	60
Sampled	0.353102794833834	60
Random	0.786384024851809	60
Sampled	0.482913763289674	60
Random	1.03080329855943	60
Sampled	0.600564906080098	60
Random	1.07742064433985	60
Sampled	0.465155361138886	60
Random	0.70315748044596	60
Sampled	0.518618103163438	60
Random	0.650008463032136	60
Sampled	0.590858977547218	60
Random	0.810943021264949	60
Sampled	0.383867805606069	60
Random	0.638341843364791	60
Sampled	0.44762662473655	60
Random	0.654763199232066	60
Sampled	0.511423519181336	60
Random	0.88291608383256	60
Sampled	0.469958585736382	60
Random	0.470894094757035	60
Sampled	0.568376904191687	60
Random	0.856643445333263	60
Sampled	0.633205590816676	60
Random	0.716128567871715	60
Sampled	0.67377908809095	60
Random	0.774507733997954	60
Sampled	0.501297794354504	60
Random	0.866461704434161	60
Sampled	0.543680191291372	60
Random	0.61067458280781	60
Sampled	0.533031646333627	60
Random	1.09033020385255	60
Sampled	0.596706306891208	60
Random	0.649017067692355	60
Sampled	0.401029819931582	60
Random	0.966323202152777	60
Sampled	0.615005805372534	60
Random	0.968421517022099	60
Sampled	0.558678895431796	60
Random	0.506053902189881	60
Sampled	0.543798596944292	60
Random	0.675008125553868	60
Sampled	0.631626290226294	60
Random	0.670720151403299	60
Sampled	0.525358927221426	60
Random	1.03425934593905	60
Sampled	0.601434677472589	60
Random	0.620768971328289	60
Sampled	0.493712849258322	60
Random	0.802217458167626	60
Sampled	0.460578556024856	60
Random	0.763686497098397	60
Sampled	0.488917802730428	60
Random	0.615805548138773	60
Sampled	0.558760738605321	60
Random	0.873875636512971	60
Sampled	0.489618181694152	60
Random	0.785261933883671	60
Sampled	0.392615006512544	60
Random	0.641808544940005	60
Sampled	0.498489318449389	60
Random	0.478783003606877	60
Sampled	0.748107435057463	60
Random	0.661682828006953	60
Sampled	0.53219263264983	60
Random	0.637140896206633	60
Sampled	0.430556303087595	60
Random	0.504004889459563	60
Sampled	0.519167748419862	60
Random	0.63436213550029	60
Sampled	0.495702037038346	60
Random	0.965199136194682	60
Sampled	0.379181384508822	60
Random	0.734532379872661	60
Sampled	0.662497470199162	60
Random	0.642883384967417	60
Sampled	0.608163576560498	60
Random	1.1040562141466	60
Sampled	0.57177732808258	60
Random	0.71481413859334	60
Sampled	0.443685957513033	60
Random	0.819946302690152	60
Sampled	0.45878097830088	60
Random	0.979987962089601	60
Sampled	0.556636723724496	60
Random	0.621388375801308	60
Sampled	0.539613598299491	60
Random	0.597873803936202	60
Sampled	0.625244199800985	60
Random	0.438333726658799	60
Sampled	0.600999952429653	60
Random	0.514582495788027	60
Sampled	0.397433831204967	60
Random	0.93972365785214	60
Sampled	0.468800828099979	60
Random	0.618710193838867	60
Sampled	0.410950468156945	60
Random	0.580171343439794	60
Sampled	0.488092785988688	60
Random	0.67229014319452	60
Sampled	0.475964416491571	60
Random	0.936072182589193	60
Sampled	0.512210816003472	60
Random	0.555222601123713	60
Sampled	0.637381558563323	60
Random	0.57038733191754	60
Sampled	0.538026791289274	60
Random	0.597499909390217	60
Sampled	0.407621089105184	60
Random	0.707129720692149	60
Sampled	0.547414350634393	60
Random	0.562716954879306	60
Sampled	0.516356887808012	60
Random	0.964404545027752	60
Sampled	0.465779405633678	60
Random	0.700151894099029	60
Sampled	0.601053464166751	60
Random	0.773298597680853	60
Sampled	0.683374264644335	60
Random	0.903237809519423	60
Sampled	0.720092986502701	60
Random	0.620378547416606	60
Sampled	0.48174229410708	60
Random	0.56613447672883	60
Sampled	0.386483048188403	60
Random	0.974333150931776	60
Sampled	0.505386663204513	60
Random	0.587257026923981	60
Sampled	0.492744406466894	60
Random	0.615674160527994	60
Sampled	0.570254538277354	60
Random	0.788147313788834	60
Sampled	0.711841100456628	60
Random	0.788654410340124	60
Sampled	0.596221190077498	60
Random	0.967701043673493	60
Sampled	0.471590137913695	60
Random	0.758702984137737	60
Sampled	0.381995854716195	60
Random	1.06750977074533	60
Sampled	0.564494518967785	60
Random	0.958118670830053	60
Sampled	0.646677740056917	60
Random	0.792648708042295	60
Sampled	0.480288919073641	60
Random	0.7082666508104	60
Sampled	0.529939093027184	60
Random	0.983177055017364	60
Sampled	0.529841460737687	60
Random	0.558359230314923	60
Sampled	0.423480979859671	60
Random	0.827468476904577	60
Sampled	0.550178356245243	60
Random	0.718580266659398	60
Sampled	0.573409872296802	60
Random	0.623953469038353	60
Sampled	0.416712233575688	60
Random	0.613419926706631	60
Sampled	0.519291669770273	60
Random	0.47409631556157	60
Sampled	0.524569524320534	60
Random	0.576421980168194	60
Sampled	0.55193733292603	60
Random	0.585863708375013	60
Sampled	0.438463081640165	60
Random	0.627892457061423	60
Sampled	0.497639882635105	60
Random	0.848031550743471	60
Sampled	0.469413754763452	60
Random	0.985387050727028	60
Sampled	0.575537004089372	60
Random	0.896175752544106	60
Sampled	0.572472176003218	60
Random	0.687457834509664	60
Sampled	0.449271384170932	60
Random	0.645733888897362	60
Sampled	0.436736727187491	60
Random	0.73834585108047	60
Sampled	0.393989281186474	60
Random	0.601283197503766	60
Sampled	0.509269835566988	60
Random	0.670597719623011	60
Sampled	0.572256399146246	60
Random	0.702155148718294	60
Sampled	0.501418016727571	60
Random	0.819402937329809	60
Sampled	0.576175684103072	60
Random	0.692125043451224	60
Sampled	0.511644148108569	60
Random	0.790097739403744	60
Sampled	0.468051973813118	60
Random	0.788150388770583	60
Sampled	0.62550913340885	60
Random	0.616669398946603	60
Sampled	0.435607009160785	60
Random	0.759204877391211	60
Sampled	0.444192175865918	60
Random	0.488417382720656	60
Sampled	0.667222590491441	60
Random	0.657661561208461	60
Sampled	0.602728702872122	60
Random	0.721858746712415	60
Sampled	0.43695333506083	60
Random	0.914862731011757	60
Sampled	0.513080586446933	60
Random	0.665915025515507	60
Sampled	0.623691852498247	60
Random	0.580420695562866	60
Sampled	0.449397717735089	60
Random	0.827937021294284	60
Sampled	0.640568562974086	60
Random	0.488504896785372	60
Sampled	0.447226279734891	60
Random	0.835318339831009	60
Sampled	0.435299644082264	60
Random	0.582940681312008	60
Sampled	0.588642374255597	60
Random	0.661975940271704	60
Sampled	0.549964925579356	60
Random	0.710853462011493	60
Sampled	0.697922643234109	60
Random	0.650395507472491	60
Sampled	0.442032451717364	60
Random	0.885827550858865	60
Sampled	0.398577821002138	60
Random	0.824287392098091	60
Sampled	0.607089700572812	60
Random	0.657284944633986	60
Sampled	0.415328707709251	60
Random	0.863508877483289	60
Sampled	0.487056011491866	60
Random	0.955064145574344	60
Sampled	0.602010825665575	60
Random	0.686423526497982	60
Sampled	0.536015357617362	60
Random	0.477258344953609	60
Sampled	0.545195944015387	60
Random	0.463485396599521	60
Sampled	0.48238835225425	60
Random	0.836250845415355	60
Sampled	0.441912243986342	60
Random	0.529926300200214	60
Sampled	0.597123517368528	60
Random	0.886309231384727	60
Sampled	0.462959060625187	60
Random	0.820904877894826	60
Sampled	0.579399981205011	60
Random	0.531353837322827	60
Sampled	0.716230279111979	60
Random	0.713959784541664	60
Sampled	0.478554488137348	60
Random	0.469627743761198	60
Sampled	0.465217085053981	60
Random	0.690103143748901	60
Sampled	0.536874118223499	60
Random	0.730589196303708	60
Sampled	0.550099725540103	60
Random	0.889307463305646	60
Sampled	0.576745291967884	60
Random	0.597126892656356	60
Sampled	0.586616860529997	60
Random	0.806592442486677	60
Sampled	0.562760348218464	60
Random	0.896698423816551	60
Sampled	0.4935333167419	60
Random	0.871459521354253	60
Sampled	0.526269426820087	60
Random	0.744831910189429	60
Sampled	0.354406064194731	60
Random	0.913359308460058	60
Sampled	0.42177727838294	60
Random	0.734198637567242	60
Sampled	0.544936796017168	60
Random	0.78549886269946	60
Sampled	0.622340792780797	60
Random	0.523175512565715	60
Sampled	0.469865708262107	60
Random	0.712076215180944	60
Sampled	0.438624445086287	60
Random	1.02416606683759	60
Sampled	0.642213370787789	60
Random	0.706035030863928	60
Sampled	0.502967728600059	60
Random	0.650204903381056	60
Sampled	0.585124045417739	60
Random	0.752017133552128	60
Sampled	0.400734495623968	60
Random	0.948628855089798	60
Sampled	0.708723098344388	60
Random	0.508470572130876	60
Sampled	0.537147940805885	60
Random	0.801686081693805	60
Sampled	0.542055488281282	60
Random	0.695489463267795	60
Sampled	0.490785033626631	60
Random	0.566944330722171	60
Sampled	0.591571277086238	60
Random	0.930038773429038	60
Sampled	0.562743454479919	60
Random	0.943792528981862	60
Sampled	0.409979197286809	60
Random	0.681115229826215	60
Sampled	0.398293012537655	60
Random	0.681135203717868	60
Sampled	0.554491943734587	60
Random	0.601860133004619	60
Sampled	0.606972120052802	60
Random	0.909358396386149	60
Sampled	0.587672413696944	60
Random	0.418532638055803	60
Sampled	0.539795916648126	60
Random	0.737878180974187	60
Sampled	0.477721385019571	60
Random	0.901049654362788	60
Sampled	0.672667683849604	60
Random	0.49622073898683	60
Sampled	0.438297075641629	60
Random	0.744511298717238	60
Sampled	0.5047708115402	60
Random	0.537510798284544	60
Sampled	0.641065681463787	60
Random	0.837167037775385	60
Sampled	0.708860193564958	60
Random	0.655992267653175	60
Sampled	0.387685054663552	60
Random	0.957088884635878	60
Sampled	0.469565905593767	60
Random	0.695701796680064	60
Sampled	0.463355275333327	60
Random	0.831403902033358	60
Sampled	0.516643607048767	60
Random	0.899704130407505	60
Sampled	0.481806572581031	60
Random	1.29806974907637	60
Sampled	0.616230420383313	60
Random	0.626515457340711	60
Sampled	0.542619909536847	60
Random	0.853542641173565	60
Sampled	0.502317656531188	60
Random	0.698748608687594	60
Sampled	0.530042406215011	60
Random	0.648852915381382	60
Sampled	0.474281969910875	60
Random	0.802252741684009	60
Sampled	0.494586872640571	60
Random	0.941176456187168	60
Sampled	0.475992532712539	60
Random	0.699163415094695	60
Sampled	0.502575778638313	60
Random	0.540380661515383	60
Sampled	0.45686870766601	60
Random	0.777485553776647	60
Sampled	0.392697117053189	60
Random	0.656453595093598	60
Sampled	0.523367230479983	60
Random	0.784438320544907	60
Sampled	0.520376700428977	60
Random	0.708660762080573	60
Sampled	0.547338561182028	60
Random	0.607019202457575	60
Sampled	0.504364370506505	60
Random	0.865510759696325	60
Sampled	0.44866850204781	60
Random	0.954237085216392	60
Sampled	0.396838896529404	60
Random	0.779155102162627	60
Sampled	0.660575408224335	60
Random	0.730865426200965	60
Sampled	0.541100589335481	60
Random	0.817074186270989	60
Sampled	0.620194582157765	60
Random	0.836245053211403	60
Sampled	0.385160219473878	60
Random	0.925910065720292	60
Sampled	0.532747416442637	60
Random	0.581496873369138	60
Sampled	0.684082969332663	60
Random	0.652210343953821	60
Sampled	0.492230100201792	60
Random	0.552576678283988	60
Sampled	0.605553103114096	60
Random	0.82638535491667	60
Sampled	0.528621016135597	60
Random	0.666684223919618	60
Sampled	0.42971990322397	60
Random	0.494117413451624	60
Sampled	0.550775904988588	60
Random	0.845808024159708	60
Sampled	0.60983846978071	60
Random	0.663660405621439	60
Sampled	0.573542011499066	60
Random	0.506295056135878	60
Sampled	0.481108604851835	60
Random	0.743029622879794	60
Sampled	0.598172844375047	60
Random	0.720183705459302	60
Sampled	0.462744635859262	60
Random	0.569320675464086	60
Sampled	0.605540140941392	60
Random	0.884115893982226	60
Sampled	0.665614933345403	60
Random	0.744331688822705	60
Sampled	0.575981646477103	60
Random	0.983070853957178	60
Sampled	0.454366728190582	60
Random	0.708045232726762	60
Sampled	0.415579119517123	60
Random	0.559367992571523	60
Sampled	0.584645790920336	60
Random	0.778759600276986	60
Sampled	0.537410213015762	60
Random	0.720279913242945	60
Sampled	0.457577108975506	60
Random	0.831412075666714	60
Sampled	0.620262971981505	60
Random	0.810896052545391	60
Sampled	0.423105939527888	60
Random	0.700213495824208	60
Sampled	0.517709469971738	60
Random	0.831673867923047	60
Sampled	0.50692221636251	60
Random	0.596846391454359	60
Sampled	0.539105960617812	60
Random	0.744393513693173	60
Sampled	0.367002780446518	60
Random	0.795033446405501	60
Sampled	0.474868412828187	60
Random	0.514490172369251	60
Sampled	0.711167527821036	60
Random	0.675446053513096	60
Sampled	0.6025497090588	60
Random	0.77197419789762	60
Sampled	0.689354506660454	60
Random	0.72985851768894	60
Sampled	0.408953555023594	60
Random	0.558523214097846	60
Sampled	0.464990563760485	60
Random	0.75466721891618	60
Sampled	0.530537939529541	60
Random	0.636611879327627	60
Sampled	0.51066882347594	60
Random	0.791226952495472	60
Sampled	0.424879305107801	60
Random	0.526981367393648	60
Sampled	0.47083155244378	60
Random	0.791456368543001	60
Sampled	0.7128869501312	60
Random	0.840498750847849	60
Sampled	0.485151368362432	60
Random	0.725658885513417	60
Sampled	0.433418386349845	60
Random	0.869788335628251	60
Sampled	0.587004963658541	60
Random	0.753095348299113	60
Sampled	0.467698787350993	60
Random	0.506440971184859	60
Sampled	0.569052032186308	60
Random	0.993496303550654	60
Sampled	0.539985863233209	60
Random	0.624320645421052	60
Sampled	0.584151612206637	60
Random	0.922139692752371	60
Sampled	0.497024762027639	60
Random	0.721495177421893	60
Sampled	0.624066998553322	60
Random	0.902742989711016	60
Sampled	0.407395740628458	60
Random	0.803748948746775	60
Sampled	0.499646218848817	60
Random	0.946678390522399	60
Sampled	0.497746176634781	60
Random	0.782853012869096	60
Sampled	0.565394036705424	60
Random	0.735814203541547	60
Sampled	0.525399541599674	60
Random	0.913277955837534	60
Sampled	0.608839782202649	60
Random	0.563499059643239	60
Sampled	0.530523693279037	60
Random	0.647902812674288	60
Sampled	0.61845382970071	60
Random	0.758732685416019	60
Sampled	0.591792263437639	60
Random	0.757156927072899	60
Sampled	0.531286668944451	60
Random	0.995656830504472	60
Sampled	0.623834754472558	60
Random	0.958933081021415	60
Sampled	0.702108224243677	60
Random	0.57116189862926	60
Sampled	0.653197762691418	60
Random	0.843224620266024	60
Sampled	0.553655318987588	60
Random	0.963073400539627	60
Sampled	0.564801196044871	60
Random	0.55376014901423	60
Sampled	0.609560454807977	60
Random	0.619297315605179	60
Sampled	0.578447637503246	60
Random	0.814175872563438	60
Sampled	0.547194599733103	60
Random	0.713829209251247	60
Sampled	0.641846909730855	60
Random	0.854706647941209	60
Sampled	0.449138619989428	60
Random	1.14624058823164	60
Sampled	0.54594991777981	60
Random	0.823173519211956	60
Sampled	0.465842150388801	60
Random	0.729389645833368	60
Sampled	0.495179402217486	60
Random	0.965096817176131	60
Sampled	0.624992433235033	60
Random	0.69199580747908	60
Sampled	0.403605058087826	60
Random	0.959708532430097	60
Sampled	0.501962168756405	60
Random	0.478206894802605	60
Sampled	0.72043812876369	60
Random	0.669585954986382	60
Sampled	0.459077826211464	60
Random	0.657650603124533	60
Sampled	0.558676463806261	60
Random	0.704839519123511	60
Sampled	0.695401592704795	60
Random	0.587362586840642	60
Sampled	0.54928300265059	60
Random	0.928591375425996	60
Sampled	0.418839773942299	60
Random	0.752250698445495	60
Sampled	0.565495610174409	60
Random	0.877992433568513	60
Sampled	0.653047616418081	60
Random	0.677329625640475	60
Sampled	0.426201554149478	60
Random	0.636784101159598	60
Sampled	0.528948663522766	60
Random	0.632172884042302	60
Sampled	0.48601438088484	60
Random	0.520649257476417	60
Sampled	0.675917501055694	60
Random	1.01490630653298	60
Sampled	0.588329974699165	60
Random	0.558855453660633	60
Sampled	0.41626474120716	60
Random	0.626409327269849	60
Sampled	0.369056042893772	60
Random	0.77125022316319	60
Sampled	0.346005527744485	60
Random	0.734414271754531	60
Sampled	0.384788150296406	60
Random	0.954433617926457	60
Sampled	0.503903510584818	60
Random	0.992616089560492	60
Sampled	0.649052594259287	60
Random	0.528735396660325	60
Sampled	0.607294745935398	60
Random	0.72969112839084	60
Sampled	0.516221468275925	60
Random	0.901834526354276	60
Sampled	0.412756441088199	60
Random	0.654333499872526	60
Sampled	0.516271548894888	60
Random	1.07468998624625	60
Sampled	0.413180148684746	60
Random	0.684429059322172	60
Sampled	0.330173403377338	60
Random	0.728110804343637	60
Sampled	0.593313922571454	60
Random	0.462792950476295	60
Sampled	0.445266354681125	60
Random	0.797565033530001	60
Sampled	0.48075423384006	60
Random	0.855622221118446	60
Sampled	0.592492530119059	60
Random	0.64387250232314	60
Sampled	0.420506745814717	60
Random	0.635213312878408	60
Sampled	0.529711929396983	60
Random	0.879110668734049	60
Sampled	0.421489808557889	60
Random	0.833859192749381	60
Sampled	0.485097701356288	60
Random	0.624955280814253	60
Sampled	0.546886786577809	60
Random	0.814911647308673	60
Sampled	0.430114081784365	60
Random	0.944425905111	60
Sampled	0.511777073848933	60
Random	0.575152365405885	60
Sampled	0.381705913602939	60
Random	0.78904299948459	60
Sampled	0.622287733174847	60
Random	0.612353409541066	60
Sampled	0.638904691846162	60
Random	0.596855932144552	60
Sampled	0.385360094803019	60
Random	0.513875698494131	60
Sampled	0.593082491814023	60
Random	1.0962042107542	60
Sampled	0.428652102310832	60
Random	0.697866028130088	60
Sampled	0.582277749489253	60
Random	0.725699574969858	60
Sampled	0.496445864262565	60
Random	0.781740628507467	60
Sampled	0.678160852806577	60
Random	0.688219979857842	60
Sampled	0.4040667729561	60
Random	0.895098042706747	60
Sampled	0.534258095211677	60
Random	0.743469400856086	60
Sampled	0.428964855689642	60
Random	1.14672753603973	60
Sampled	0.581025243249664	60
Random	0.835278494961956	60
Sampled	0.41613284118655	60
Random	0.660474170949266	60
Sampled	0.480949687566734	60
Random	0.74435503915783	60
Sampled	0.632164553643651	60
Random	0.758465848673903	60
Sampled	0.633463896240528	60
Random	0.792296217158043	60
Sampled	0.58483006861258	60
Random	0.923604982667862	60
Sampled	0.49190521024041	60
Random	0.564390071380175	60
Sampled	0.60508605909767	60
Random	1.10996025842044	60
Sampled	0.572934097921715	60
Random	0.725418106818397	60
Sampled	0.524337457586137	60
Random	0.679350177270773	60
Sampled	0.511492707823568	60
Random	0.627112255537459	60
Sampled	0.637803123362211	60
Random	0.694093594094334	60
Sampled	0.585016661995153	60
Random	0.858732987119835	60
Sampled	0.505923746827103	60
Random	0.495018486152276	60
Sampled	0.430300815385321	60
Random	0.831047034026961	60
Sampled	0.39367448447646	60
Random	0.657736021814548	60
Sampled	0.511541575718717	60
Random	0.9754118858654	60
Sampled	0.415038272459028	60
Random	0.761566062318471	60
Sampled	0.430406798460267	60
Random	0.752092702108623	60
Sampled	0.590198608197143	60
Random	0.623182394410571	60
Sampled	0.60381114746439	60
Random	0.644409315413008	60
Sampled	0.536250659210252	60
Random	0.541172112566872	60
Sampled	0.537181217730928	60
Random	0.903908761211851	60
Sampled	0.462790361475304	60
Random	0.649681247969009	60
Sampled	0.494701023483266	60
Random	0.765160611727976	60
Sampled	0.508735621827418	60
Random	0.705369508847724	60
Sampled	0.452926785019134	60
Random	0.776409785759487	60
Sampled	0.6314093888173	60
Random	0.669233436554271	60
Sampled	0.619602618195077	60
Random	0.912514308472823	60
Sampled	0.467998487389023	60
Random	0.640737509621119	60
Sampled	0.451918270469096	60
Random	1.0193752206079	60
Sampled	0.424769787668832	60
Random	0.833352817277178	60
Sampled	0.470048594609276	60
Random	0.589593177569318	60
Sampled	0.520530166761058	60
Random	0.767047590526632	60
Sampled	0.568893465536209	60
Random	0.663617725366849	60
Sampled	0.641105106127301	60
Random	0.627430267252778	60
Sampled	0.547854734241843	60
Random	0.913056161892983	60
Sampled	0.48388909189216	60
Random	0.886523713047544	60
Sampled	0.513464008849161	60
Random	0.733961920388273	60
Sampled	0.473598991786876	60
Random	0.56830890564801	60
Sampled	0.391629901368408	60
Random	0.428125762490766	60
Sampled	0.5820154963941	60
Random	0.513234082739506	60
Sampled	0.578662172509158	60
Random	0.688064872192265	60
Sampled	0.56310503790625	60
Random	0.626500488553974	60
Sampled	0.685572389344298	60
Random	0.754878985051885	60
Sampled	0.47872565554535	60
Random	0.910042637849784	60
Sampled	0.510397308330532	60
Random	0.739617389813785	60
Sampled	0.537132342777626	60
Random	0.6353274650814	60
Sampled	0.434632356699828	60
Random	0.658154631418864	60
Sampled	0.478340908363769	60
Random	1.02670106580409	60
Sampled	0.684399748656947	60
Random	0.892545452859921	60
Sampled	0.458285448950782	60
Random	0.78394909649913	60
Sampled	0.467726778931915	60
Random	0.888704803354174	60
Sampled	0.673972365586093	60
Random	0.857236225297247	60
Sampled	0.671614255788167	60
Random	0.780702451371694	60
Sampled	0.551239470751013	60
Random	0.81476591016225	60
Sampled	0.552551971096835	60
Random	0.915233208838793	60
Sampled	0.398131684988701	60
Random	0.557493416079525	60
Sampled	0.561485117402688	60
Random	0.535472511229196	60
Sampled	0.614946810566816	60
Random	0.963250539569385	60
Sampled	0.474408219169829	60
Random	0.900028144259437	60
Sampled	0.704510856404193	60
Random	0.600197408808859	60
Sampled	0.617898788572022	60
Random	0.623788842275441	60
Sampled	0.626747054340249	60
Random	0.658694989494106	60
Sampled	0.567862889349061	60
Random	0.811896101454317	60
Sampled	0.573119297474799	60
Random	0.764680489568067	60
Sampled	0.563718845686259	60
Random	0.592525878630216	60
Sampled	0.417152539960159	60
Random	0.709419423939505	60
Sampled	0.643811525815492	60
Random	0.690635831454643	60
Sampled	0.486197405818467	60
Random	0.702615266918143	60
Sampled	0.509445423925288	60
Random	0.642821797806855	60
Sampled	0.579537752082313	60
Random	0.447101125839793	60
Sampled	0.522054031711667	60
Random	0.584899244254763	60
Sampled	0.463869059874716	60
Random	0.78656638214228	60
Sampled	0.568426896286398	60
Random	0.921783583886921	60
Sampled	0.480346548463872	60
Random	0.457692657704548	60
Sampled	0.543155006484853	60
Random	0.540037994261422	60
Sampled	0.506832573740647	60
Random	0.478076305973162	60
Sampled	0.537714557915432	60
Random	0.583295879772521	60
Sampled	0.522043399371587	60
Random	0.799637321902548	60
Sampled	0.44577861756875	60
Random	0.506736921297313	60
Sampled	0.621406001973537	60
Random	0.816677006791622	60
Sampled	0.428892514469232	60
Random	1.02254846354029	60
Sampled	0.525918630206479	60
Random	0.539116178327124	60
Sampled	0.54893536104416	60
Random	0.869829673339031	60
Sampled	0.451125033994443	60
Random	0.487574553315566	60
Sampled	0.576392380478453	60
Random	0.875967360424644	60
Sampled	0.440128569030417	60
Random	0.60047832958503	60
Sampled	0.521123776574492	60
Random	0.906010796501991	60
Sampled	0.397246360659278	60
Random	0.589910577398307	60
Sampled	0.494561001619502	60
Random	0.569251369696143	60
Sampled	0.43219495564499	60
Random	0.500545346585106	60
Sampled	0.476779429493829	60
Random	0.79563087432044	60
Sampled	0.464237791802057	60
Random	0.555166994469587	60
Sampled	0.430664421552905	60
Random	0.832838634390521	60
Sampled	0.547145902142302	60
Random	0.809875813055882	60
Sampled	0.571011258281021	60
Random	0.82329754829028	60
Sampled	0.473978141475282	60
Random	0.67091689150279	60
Sampled	0.625264714551524	60
Random	0.853120286239686	60
Sampled	0.413688938499088	60
Random	0.706164025314592	60
Sampled	0.601533652398442	60
Random	0.495398873487993	60
Sampled	0.550824937411704	60
Random	0.952976457757275	60
Sampled	0.406176244598827	60
Random	0.801929862301615	60
Sampled	0.445992108121536	60
Random	0.567193534279186	60
Sampled	0.419479071455031	60
Random	0.659939167004736	60
Sampled	0.444303325989645	60
Random	0.654823777791153	60
Sampled	0.53707247526531	60
Random	0.881496843503646	60
Sampled	0.531039764308327	60
Random	0.775737940788048	60
Sampled	0.656041964189771	60
Random	0.904593263522964	60
Sampled	0.589316932987762	60
Random	0.822071320503903	60
Sampled	0.677325920254156	60
Random	0.583458559662584	60
Sampled	0.593617880254091	60
Random	0.652287346274579	60
Sampled	0.461514404733141	60
Random	0.838025693091608	60
Sampled	0.469772633853239	60
Random	0.804262273453187	60
Sampled	0.577934124835013	60
Random	0.622676201824645	60
Sampled	0.620497370266425	60
Random	0.944158598832624	60
Sampled	0.52032381023175	60
Random	0.837502019952307	60
Sampled	0.64079757013606	60
Random	0.635403000948899	60
Sampled	0.520130757913726	60
Random	0.847154873307209	60
Sampled	0.655337692512556	60
Random	0.581522959351933	60
Sampled	0.505444097030484	60
Random	0.814168051844653	60
Sampled	0.47421454483762	60
Random	0.673127451554244	60
Sampled	0.518501943958442	60
Random	0.914982356769498	60
Sampled	0.470979000527933	60
Random	0.621920286252542	60
Sampled	0.61299651265164	60
Random	0.587006285235279	60
Sampled	0.372152458323392	60
Random	0.969976650487306	60
Sampled	0.493554807569477	60
Random	0.629443381262129	60
Sampled	0.456709959322672	60
Random	0.737117923630443	60
Sampled	0.439033851837989	60
Random	0.754991027230853	60
Sampled	0.603261371722805	60
Random	0.545183503401999	60
Sampled	0.657683088235677	60
Random	0.419001532029416	60
Sampled	0.48922488533714	60
Random	0.779534484367367	60
Sampled	0.56844990666212	60
Random	0.68284716865466	60
Sampled	0.514869730490842	60
Random	0.609736199017349	60
Sampled	0.582150930992397	60
Random	0.622609089378685	60
Sampled	0.364485047228491	60
Random	0.842536987289201	60
Sampled	0.440285659121097	60
Random	0.801965918412609	60
Sampled	0.45860428173324	60
Random	0.80185239988176	60
Sampled	0.437824864637552	60
Random	0.843032806143915	60
Sampled	0.49225799229486	60
Random	0.826192147439601	60
Sampled	0.495734419018452	60
Random	0.666064333912633	60
Sampled	0.517720021541892	60
Random	0.609518342997655	60
Sampled	0.439564506922954	60
Random	0.519108579853684	60
Sampled	0.645540059376138	60
Random	1.02396544039445	60
Sampled	0.566721159423554	60
Random	0.657397394615852	60
Sampled	0.373109070229933	60
Random	0.769857546107978	60
Sampled	0.440222727581482	60
Random	0.584432326119235	60
Sampled	0.554627606325343	60
Random	0.597448559009925	60
Sampled	0.566662105442927	60
Random	0.754892497865621	60
Sampled	0.475372341386876	60
Random	0.667259384821445	60
Sampled	0.570355465192108	60
Random	0.557313158138342	60
Sampled	0.637813262469119	60
Random	0.46145019149954	60
Sampled	0.45214308418723	60
Random	0.935213885641199	60
Sampled	0.374765537709834	60
Random	0.689820609744631	60
Sampled	0.591465608559277	60
Random	0.568635716547478	60
Sampled	0.594870760301926	60
Random	0.690191571411574	60
Sampled	0.385892495199531	60
Random	0.47707435676166	60
Sampled	0.430923300819723	60
Random	0.566525749084171	60
Sampled	0.412246082043566	60
Random	0.388125237635269	60
Sampled	0.654334206901565	60
Random	0.990402075040829	60
Sampled	0.469452248944775	60
Random	0.57078669767079	60
Sampled	0.594419191965179	60
Random	0.576213045651879	60
Sampled	0.4304127141982	60
Random	0.725783375059696	60
Sampled	0.515703867022629	60
Random	0.420093124785824	60
Sampled	0.414375427349991	60
Random	0.850500836337199	60
Sampled	0.344976811562085	60
Random	1.08549952694494	60
Sampled	0.622624372952554	60
Random	0.61797114889684	60
Sampled	0.642967112161872	60
Random	0.545238805735744	60
Sampled	0.436392794195117	60
Random	0.62313565967406	60
Sampled	0.696941050560971	60
Random	0.812623109830093	60
Sampled	0.611341402463728	60
Random	0.747423044506672	60
Sampled	0.45140365534258	60
Random	0.721782691341873	60
Sampled	0.60654957027618	60
Random	0.556621761187654	60
Sampled	0.566997969898165	60
Random	0.527259750625673	60
Sampled	0.667071924707194	60
Random	0.951262268943552	60
Sampled	0.549818949639973	60
Random	0.704175964574264	60
Sampled	0.637359862035543	60
Random	0.580608497232032	60
Sampled	0.459751377900414	60
Random	0.742177819538989	60
Sampled	0.478930758021795	60
Random	0.739244406068425	60
Sampled	0.376531508998647	60
Random	0.632222432311554	60
Sampled	0.513657749646436	60
Random	0.694476729759908	60
Sampled	0.487965338834973	60
Random	0.831365308942425	60
Sampled	0.463949119333382	60
Random	0.99307688905059	60
Sampled	0.567680449003802	60
Random	0.679694064709377	60
Sampled	0.597083922706603	60
Random	1.0597586412678	60
Sampled	0.518388092633994	60
Random	0.586605918627259	60
Sampled	0.532823834542292	60
Random	0.565749265498961	60
Sampled	0.538908404119945	60
Random	0.75591790396033	60
Sampled	0.547586588909669	60
Random	0.616952463115863	60
Sampled	0.654870449625325	60
Random	0.850682919148988	60
Sampled	0.551084036346797	60
Random	0.844624078067198	60
Sampled	0.534859725026296	60
Random	0.677172992537929	60
Sampled	0.578394650041166	60
Random	0.537650248755155	60
Sampled	0.46378821787301	60
Random	0.73587556336291	60
Sampled	0.710808539335034	60
Random	0.736865881037189	60
Sampled	0.575199014217428	60
Random	0.835469931217903	60
Sampled	0.466173287145267	60
Random	0.685183186583718	60
Sampled	0.555478984698128	60
Random	0.815689907806316	60
Sampled	0.57267937523282	60
Random	0.586447158119344	60
Sampled	0.641073174177298	60
Random	0.774488005916903	60
Sampled	0.53906499514094	60
Random	0.643605849150791	60
Sampled	0.390045158960894	60
Random	0.513623710047569	60
Sampled	0.5304694005389	60
Random	0.748283298911292	60
Sampled	0.548588062704552	60
Random	1.26940117098539	60
Sampled	0.556206849577382	60
Random	0.957922836074595	60
Sampled	0.468568481361239	60
Random	0.791565714800043	60
Sampled	0.546707033697508	60
Random	0.499851150451053	60
Sampled	0.55274091881945	60
Random	0.745173755795722	60
Sampled	0.453371029746352	60
Random	0.782809420565627	60
Sampled	0.462916497253495	60
Random	0.673101981820959	60
Sampled	0.438087075751165	60
Random	0.859210825831807	60
Sampled	0.446806463191803	60
Random	0.524862980308827	60
Sampled	0.515861570145036	60
Random	0.590170912814428	60
Sampled	0.46226565746436	60
Random	0.730258121762543	60
Sampled	0.429234509781236	60
Random	0.727862375303541	60
Sampled	0.507113546911636	60
Random	1.04011532605265	60
Sampled	0.630789351091036	60
Random	0.545864935143865	60
Sampled	0.417285223226324	60
Random	0.615264621477662	60
Sampled	0.595459961146876	60
Random	0.648020614122815	60
Sampled	0.655021634563446	60
Random	0.645521851553947	60
Sampled	0.406870527892185	60
Random	0.61058236349067	60
Sampled	0.473267994056765	60
Random	0.756714911408972	60
Sampled	0.400216898089595	60
Random	0.924886311745077	60
Sampled	0.450976459811256	60
Random	0.69002593305348	60
Sampled	0.528808127190514	60
Random	0.611720951888521	60
Sampled	0.499483552428121	60
Random	1.14586457598635	60
Sampled	0.385240380943095	60
Random	0.433130162794037	60
Sampled	0.481304303249396	60
Random	0.704877925360015	60
Sampled	0.559464366061616	60
Random	0.545306618269074	60
Sampled	0.359114793259242	60
Random	0.778442366952671	60
Sampled	0.477548239620692	60
Random	1.13163164208497	60
Sampled	0.574230010955506	60
Random	1.00589222838134	60
Sampled	0.483743258558998	60
Random	0.718324333146439	60
Sampled	0.513558845474731	60
Random	0.731871180061867	60
Sampled	0.416895063000557	60
Random	0.866287607164314	60
Sampled	0.6580659184212	60
Random	0.844836897449559	60
Sampled	0.57562208786253	60
Random	0.462678448313825	60
Sampled	0.46345222104079	60
Random	0.627074653367142	60
Sampled	0.417793725368952	60
Random	0.695186785808129	60
Sampled	0.612331056576777	60
Random	0.657196033113763	60
Sampled	0.505542628906183	60
Random	0.580341995191493	60
Sampled	0.563972333523121	60
Random	0.502869747624004	60
Sampled	0.688388993588538	60
Random	0.695639224287138	60
Sampled	0.563398470661887	60
Random	0.689760572110394	60
Sampled	0.677488033502819	60
Random	0.592998359199673	60
Sampled	0.397818491638858	60
Random	0.661101609585129	60
Sampled	0.622664011633684	60
Random	0.960358180807935	60
Sampled	0.548009588245578	60
Random	0.856062046519969	60
Sampled	0.421607316412857	60
Random	0.487609415380679	60
Sampled	0.634358336072082	60
Random	0.689476533927406	60
Sampled	0.446051972488209	60
Random	0.661518270787533	60
Sampled	0.566566040547633	60
Random	0.784666606903808	60
Sampled	0.472532900482116	60
Random	0.877181829272372	60
Sampled	0.504678406701493	60
Random	0.759115295251098	60
Sampled	0.470266813749897	60
Random	0.799611440858381	60
Sampled	0.547554357514414	60
Random	0.648681974103955	60
Sampled	0.639179616755298	60
Random	0.654511396811875	60
Sampled	0.504382979415708	60
Random	0.530084695765556	60
Sampled	0.631239273133423	60
Random	0.744326863955094	60
Sampled	0.545300476231393	60
Random	0.620986017985491	60
Sampled	0.49581617629091	60
Random	0.617227775101454	60
Sampled	0.325740143569405	60
Random	0.472375055551392	60
Sampled	0.50519027546173	60
Random	0.800532905143538	60
Sampled	0.377023371484843	60
Random	0.687284973929504	60
Sampled	0.647278508023179	60
Random	0.638252506880174	60
Sampled	0.47909355418005	60
Random	1.20644287737244	60
Sampled	0.660010833697753	60
Random	0.899192611888064	60
Sampled	0.426466380060591	60
Random	0.625525186474922	60
Sampled	0.412848433254771	60
Random	0.906092818185174	60
Sampled	0.500459676192106	60
Random	0.593866514743752	60
Sampled	0.602410987661422	60
Random	0.571793162716481	60
Sampled	0.470936159225272	60
Random	0.874745523507526	60
Sampled	0.459121950362475	60
Random	0.888764988764132	60
Sampled	0.476673248294283	60
Random	0.737379501871297	60
Sampled	0.457870620165819	60
Random	0.62297567110922	60
Sampled	0.411969712610038	60
Random	0.711469605805421	60
Sampled	0.467037237537747	60
Random	0.597792801500989	60
Sampled	0.439621674509494	60
Random	0.677595738826285	60
Sampled	0.429216112220823	60
Random	0.690967221477229	60
Sampled	0.493575939029434	60
Random	0.668545422872527	60
Sampled	0.4833986854336	60
Random	0.631026351878558	60
Sampled	0.515666044036296	60
Random	0.743899717554886	60
Sampled	0.616484552957139	60
Random	0.80792276655289	60
Sampled	0.600182048410003	60
Random	0.581072523498025	60
Sampled	0.625057247120971	60
Random	0.63693436682297	60
Sampled	0.437643239400556	60
Random	0.681304264451838	60
Sampled	0.527490923152995	60
Random	1.15884054086656	60
Sampled	0.62494589033182	60
Random	0.747474533112169	60
Sampled	0.425629160036254	60
Random	0.500451751986384	60
Sampled	0.467825836150412	60
Random	0.776163725980712	60
Sampled	0.540315867481953	60
Random	0.918905450074841	60
Sampled	0.572455046747903	60
Random	0.612545761759354	60
Sampled	0.356654462959666	60
Random	0.447085750686862	60
Sampled	0.420925213378583	60
Random	0.512770262641784	60
Sampled	0.550965511614037	60
Random	0.676667932774951	60
Sampled	0.49087153878867	60
Random	0.832646203877558	60
Sampled	0.565772765124885	60
Random	0.660748973652179	60
Sampled	0.416746112999357	60
Random	0.771136819902062	60
Sampled	0.62246916480384	60
Random	0.628725139220371	60
Sampled	0.509539708425242	60
Random	0.822863512842878	60
Sampled	0.595128459453113	60
Random	0.529244637331887	60
Sampled	0.590888852658783	60
Random	0.646643618909454	60
Sampled	0.376001872729896	60
Random	0.751307177766188	60
Sampled	0.580799461988603	60
Random	0.820589825273157	60
Sampled	0.464791402480426	60
Random	0.897256293587271	60
Sampled	0.365370692581153	60
Random	0.633956782049002	60
Sampled	0.380553135772157	60
Random	0.664497290731518	60
Sampled	0.379618684769178	60
Random	0.450666207968528	60
Sampled	0.489541500598851	60
Random	0.387819028105051	60
Sampled	0.650708529393908	60
Random	0.741071620733175	60
Sampled	0.624583538048589	60
Random	0.608321803470918	60
Sampled	0.551384005047884	60
Random	0.673620837769581	60
Sampled	0.40114644305548	60
Random	0.737823692388024	60
Sampled	0.41835823061848	60
Random	0.961805179231872	60
Sampled	0.665543983401335	60
Random	0.518855740857636	60
Sampled	0.442710515428231	60
Random	0.504967736353322	60
Sampled	0.44609865744589	60
Random	0.719527383202455	60
Sampled	0.515227634676185	60
Random	0.801943659544978	60
Sampled	0.707790101401201	60
Random	0.662535453324919	60
Sampled	0.513434893117057	60
Random	0.622433864883428	60
Sampled	0.570777658658438	60
Random	0.644032481444093	60
Sampled	0.622811321709103	60
Random	0.629333132787372	60
Sampled	0.429787698743307	60
Random	0.729473760084913	60
Sampled	0.38437171004304	60
Random	0.390412182648479	60
Sampled	0.539910198363883	60
Random	0.775299852727667	60
Sampled	0.595389749914317	60
Random	0.854642568109569	60
Sampled	0.387969535342298	60
Random	0.609302096872959	60
Sampled	0.539280816463972	60
Random	0.824017515469088	60
Sampled	0.514518965643517	60
Random	0.874648301436641	60
Sampled	0.554734627996284	60
Random	0.841363515140981	60
Sampled	0.427863980680422	60
Random	1.19716581647292	60
Sampled	0.663388480859834	60
Random	0.60358617467918	60
Sampled	0.464217743801715	60
Random	0.755526681252006	60
Sampled	0.536590827570843	60
Random	0.744688559063072	60
Sampled	0.556615154341246	60
Random	0.729179705129712	60
Sampled	0.418430499643339	60
Random	0.682820674925344	60
Sampled	0.544428882623066	60
Random	0.784253156468322	60
Sampled	0.468786360034093	60
Random	0.767467933048398	60
Sampled	0.686596998442497	60
Random	0.951294250609034	60
Sampled	0.409205639671382	60
Random	0.63841080603593	60
Sampled	0.446999309415071	60
Random	0.613407609597819	60
Sampled	0.696622136629054	60
Random	0.681404836027929	60
Sampled	0.603764098168878	60
Random	0.673138355936602	60
Sampled	0.410497641626172	60
Random	0.445206351714181	60
Sampled	0.574827253271592	60
Random	0.930844548030402	60
Sampled	0.567640250302672	60
Random	0.805496119486657	60
Sampled	0.610302269021756	60
Random	0.531398883341464	60
Sampled	0.616700412405543	60
Random	0.727216175305431	60
Sampled	0.532228760347767	60
Random	0.700733841478093	60
Sampled	0.588480768170392	60
Random	0.684192397702994	60
Sampled	0.514662312975016	60
Random	0.709791470605746	60
Sampled	0.451118422831886	60
Random	0.518203104325431	60
Sampled	0.468539823688793	60
Random	0.831473546970684	60
Sampled	0.610856251695776	60
Random	0.770546407370232	60
Sampled	0.43269049455232	60
Random	0.824577420725074	60
Sampled	0.5820670545762	60
Random	0.856489585046836	60
Sampled	0.624184326246551	60
Random	0.702521353801062	60
Sampled	0.396009235111374	60
Random	0.626116117316157	60
Sampled	0.640541192695256	60
Random	0.642419665163855	60
Sampled	0.661345700362569	60
Random	0.802919934925925	60
Sampled	0.591356592077083	60
Random	0.91200404842184	60
Sampled	0.490160584048793	60
Random	0.696042796663997	60
Sampled	0.697016996833162	60
Random	0.871089057852864	60
Sampled	0.394947584511311	60
Random	0.777666428568409	60
Sampled	0.528356540984175	60
Random	0.905473796452425	60
Sampled	0.554753712592738	60
Random	0.742946587115773	60
Sampled	0.482307984660071	60
Random	0.689160426970601	60
Sampled	0.393345141711913	60
Random	0.684125989592283	60
Sampled	0.557593065341079	60
Random	0.838349177901651	60
Sampled	0.491089834594802	60
Random	0.638118621096231	60
Sampled	0.560483296564574	60
Random	0.849105122858657	60
Sampled	0.568839735819426	60
Random	0.626197076033546	60
Sampled	0.557700108313337	60
Random	0.476851850716031	60
Sampled	0.550885569618803	60
Random	1.10215313438248	60
Sampled	0.452277713401756	60
Random	0.763487990406916	60
Sampled	0.473577464860141	60
Random	0.777973635935381	60
Sampled	0.525511692433382	60
Random	0.577544007140964	60
Sampled	0.442344403859128	60
Random	0.663442614280564	60
Sampled	0.562031438200223	60
Random	0.490210842896869	60
Sampled	0.624656462576238	60
Random	0.707727311355377	60
Sampled	0.600439577725326	60
Random	0.906722414979234	60
Sampled	0.617497479814501	60
Random	0.861731588762589	60
Sampled	0.476684696581045	60
Random	0.886423817166422	60
Sampled	0.459811168290217	60
Random	0.849507074636544	60
Sampled	0.589105367519185	60
Random	0.814607501168077	60
Sampled	0.505922356176807	60
Random	1.19608574513255	60
Sampled	0.56118354139976	60
Random	0.6431091372014	60
Sampled	0.595767418667891	60
Random	0.573020697742884	60
Sampled	0.421931844063661	60
Random	0.791755089580508	60
Sampled	0.361559638370468	60
Random	0.896447926707107	60
Sampled	0.626120369471402	60
Random	0.81566313787652	60
Sampled	0.34160068147625	60
Random	0.975217578604773	60
Sampled	0.366702942112773	60
Random	0.821160021743951	60
Sampled	0.473347172746053	60
Random	0.502400344247743	60
Sampled	0.470270968956222	60
Random	0.687432031192589	60
Sampled	0.595545180790052	60
Random	0.969986710196049	60
Sampled	0.360946945990322	60
Random	0.753963572859574	60
Sampled	0.586888866669909	60
Random	0.575476785012536	60
Sampled	0.491000963800617	60
Random	0.675824413560327	60
Sampled	0.434717109789002	60
Random	0.466142800512256	60
Sampled	0.486133562980249	60
Random	0.776477140476617	60
Sampled	0.529462786993632	60
Random	0.795255369181477	60
Sampled	0.414200747182047	60
Random	0.563743369225684	60
Sampled	0.459716012818219	60
Random	0.807551111713616	60
Sampled	0.486356129502204	60
Random	0.451558468759017	60
Sampled	0.558207198873161	60
Random	0.526454216531846	60
Sampled	0.597881930195531	60
Random	0.683496411606134	60
Sampled	0.582147813283484	60
Random	1.13776761709477	60
Sampled	0.530861918227847	60
Random	0.65447351537341	60
Sampled	0.45932666631171	60
Random	0.792236432111716	60
Sampled	0.574232909728793	60
Random	0.792249441138564	60
Sampled	0.675692470756959	60
Random	0.719632778130073	60
Sampled	0.56886190376306	60
Random	1.03158104742756	60
Sampled	0.559442978738956	60
Random	0.505776294998061	60
Sampled	0.647344312043658	60
Random	0.546902669614876	60
Sampled	0.486980677545061	60
Random	0.690182104669236	60
Sampled	0.548782101907745	60
Random	0.774360407283614	60
Sampled	0.473679780542157	60
Random	0.741967519744134	60
Sampled	0.499145686125828	60
Random	0.601618532196698	60
Sampled	0.630324982043466	60
Random	0.787515593700829	60
Sampled	0.369132165106216	60
Random	0.469130729411088	60
Sampled	0.624754202288927	60
Random	0.601670365668782	60
Sampled	0.651790248690968	60
Random	0.525213571471076	60
Sampled	0.587595109815818	60
Random	0.669893658877651	60
Sampled	0.506009738378246	60
Random	0.870836416076763	60
Sampled	0.555310505906911	60
Random	0.758901484906675	60
Sampled	0.589012690057447	60
Random	0.818869651299988	60
Sampled	0.5584254513526	60
Random	0.821426669215612	60
Sampled	0.487308079067797	60
Random	0.847280910684541	60
Sampled	0.635974492768623	60
Random	0.589415773745546	60
Sampled	0.527549679078121	60
Random	0.576425247614138	60
Sampled	0.557422248336349	60
Random	0.554784214461141	60
Sampled	0.555884349461685	60
Random	0.726505104898223	60
Sampled	0.577521023015962	60
Random	0.868881799155382	60
Sampled	0.435625087564213	60
Random	0.636323233181016	60
Sampled	0.587124421918792	60
Random	0.586356306988099	60
Sampled	0.593875665936834	60
Random	0.694045866043017	60
Sampled	0.597350598258873	60
Random	0.507347580929078	60
Sampled	0.428319828425923	60
Random	0.396229604199099	60
Sampled	0.459483089761751	60
Random	0.919718358212562	60
Sampled	0.446725590635847	60
Random	0.78621079015771	60
Sampled	0.54895255439759	60
Random	0.804442403769044	60
Sampled	0.536101526156901	60
Random	0.536707251308976	60
Sampled	0.57569037060171	60
Random	0.73848587078396	60
Sampled	0.370059988144602	60
Random	0.745133071681454	60
Sampled	0.677135377454353	60
Random	0.696028667854959	60
Sampled	0.572403236494558	60
Random	1.07216684717974	60
Sampled	0.54798239693258	60
Random	0.56728613401166	60
Sampled	0.675470238154862	60
Random	0.633004292550394	60
Sampled	0.537653671703768	60
Random	0.776014589107797	60
Sampled	0.512463558040263	60
Random	0.70610722703543	60
Sampled	0.525140545477985	60
Random	0.52909605049074	60
Sampled	0.585742886041609	60
Random	0.851302691950838	60
Sampled	0.343745356222063	60
Random	0.480068517691825	60
Sampled	0.671929493812376	60
Random	0.71324372755459	60
Sampled	0.46833362743522	60
Random	0.638406189861098	60
Sampled	0.562627426998785	60
Random	0.65652730127683	60
Sampled	0.509294457734541	60
Random	0.466601582196832	60
Sampled	0.609045643612641	60
Random	0.596325222870492	60
Sampled	0.499795960475776	60
Random	0.647821045268556	60
Sampled	0.398862904877052	60
Random	0.842602587777589	60
Sampled	0.479111842761835	60
Random	0.576221244498658	60
Sampled	0.594182949164286	60
Random	0.995426497658001	60
Sampled	0.380931889254846	60
Random	0.633461450783588	60
Sampled	0.615947452640714	60
Random	0.597985334639819	60
Sampled	0.594446379551972	60
Random	0.619789668992047	60
Sampled	0.621065760775604	60
Random	0.618432188873558	60
Sampled	0.495487730051763	60
Random	0.784610038520983	60
Sampled	0.523803201330401	60
Random	0.887754445810523	60
Sampled	0.438692849297058	60
Random	0.993336543077786	60
Sampled	0.43138166687576	60
Random	0.503862228675313	60
Sampled	0.611963326303644	60
Random	0.949528935615029	60
Sampled	0.488977233575068	60
Random	0.66365969492001	60
Sampled	0.62569340035252	60
Random	1.11262115904031	60
Sampled	0.513974568900691	60
Random	0.711011842695604	60
Sampled	0.614465419797848	60
Random	0.617797131495093	60
Sampled	0.489667210607017	60
Random	0.497157736911642	60
Sampled	0.792172137964847	60
Random	0.668011237800302	60
Sampled	0.616757810767264	60
Random	0.691286368116473	60
Sampled	0.536875584751684	60
Random	0.894700625187879	60
Sampled	0.609490784901585	60
Random	0.922630345924484	60
Sampled	0.5308278409296	60
Random	1.15333783469515	60
Sampled	0.564453145561631	60
Random	0.927329063931721	60
Sampled	0.491734658373784	60
Random	0.837440432075735	60
Sampled	0.536644303732219	60
Random	0.696895276076539	60
Sampled	0.427904208523769	60
Random	0.621246832944577	60
Sampled	0.550267609485778	60
Random	0.681536717232633	60
Sampled	0.469291815046805	60
Random	0.860899196677317	60
Sampled	0.581693480858537	60
Random	0.73506831057123	60
Sampled	0.602796266324728	60
Random	0.826230895023709	60
Sampled	0.60501192620516	60
Random	1.03089132737734	60
Sampled	0.404870517993361	60
Random	0.532312684494581	60
Sampled	0.643542777647422	60
Random	0.871772907773655	60
Sampled	0.578319945773287	60
Random	0.697119670560018	60
Sampled	0.653867971875766	60
Random	0.700430696409573	60
Sampled	0.413225673483484	60
Random	0.499322027089253	60
Sampled	0.490606463436293	60
Random	0.757265523059223	60
Sampled	0.56866580949502	60
Random	0.63577176326022	60
Sampled	0.525620002344404	60
Random	0.87002259835828	60
Sampled	0.587599223434702	60
Random	0.7557748987496	60
Sampled	0.53768708406749	60
Random	0.688106075250854	60
Sampled	0.634208925355769	60
Random	0.672823656522595	60
Sampled	0.536390712357835	60
Random	0.408976170968054	60
Sampled	0.606117254874827	60
Random	1.10273550330064	60
Sampled	0.514102272309706	60
Random	0.507307334513289	60
Sampled	0.411600933890826	60
Random	0.528346505432585	60
Sampled	0.549754611095851	60
Random	0.856488346050501	60
Sampled	0.440215483194783	60
Random	0.422451277409086	60
Sampled	0.631903560209195	60
Random	0.733690810598202	60
Sampled	0.470656424549275	60
Random	0.706424515551022	60
Sampled	0.546162955850673	60
Random	0.67218540527277	60
Sampled	0.449461768951779	60
Random	0.924215404960683	60
Sampled	0.613670717591643	60
Random	0.742436098646531	60
Sampled	0.61741404941928	60
Random	0.742754546604867	60
Sampled	0.443480326673362	60
Random	0.745505708528963	60
Sampled	0.531176501949459	60
Random	0.812079137433427	60
Sampled	0.602921332713975	60
Random	0.99199499871225	60
Sampled	0.536542576237945	60
Random	0.746849645221491	60
Sampled	0.379343821978075	60
Random	0.59188132742731	60
Sampled	0.561637793199436	60
Random	0.669573611233104	60
Sampled	0.406043338698454	60
Random	0.792333965905464	60
Sampled	0.380397165272628	60
Random	0.849638426727265	60
Sampled	0.534020456484919	60
Random	0.804924437412506	60
Sampled	0.633959348508882	60
Random	0.89869196999496	60
Sampled	0.456636630917932	60
Random	0.433465615852973	60
Sampled	0.49415891422076	60
Random	0.491064186401148	60
Sampled	0.435153576711453	60
Random	0.600367402343184	60
Sampled	0.64969391054435	60
Random	0.676315797478335	60
Sampled	0.402138641732381	60
Random	0.682925381736624	60
Sampled	0.432481740897731	60
Random	0.701087818948924	60
Sampled	0.551482828601289	60
Random	0.747168535284106	60
Sampled	0.395538533093587	60
Random	0.452993236926624	60
Sampled	0.685159786262276	60
Random	0.952435499463849	60
Sampled	0.443726946861994	60
Random	0.658235296665838	60
Sampled	0.443850852249826	60
Random	0.952586258762407	60
Sampled	0.462518280376476	60
Random	0.916374617218894	60
Sampled	0.533040933028225	60
Random	0.796716042838517	60
Sampled	0.459966617196866	60
Random	0.611089034994873	60
Sampled	0.48848695040023	60
Random	1.05496071470788	60
Sampled	0.450843331271825	60
Random	0.621027217843079	60
Sampled	0.567928406466915	60
Random	0.983590340440743	60
Sampled	0.424801140376035	60
Random	0.712325661614114	60
Sampled	0.609944462686107	60
Random	0.770433289167741	60
Sampled	0.402473219567101	60
Random	0.717419837075699	60
Sampled	0.410127199782356	60
Random	0.556152760670221	60
Sampled	0.654587948321267	60
Random	0.580092544226293	60
Sampled	0.559929682338719	60
Random	0.647628236336077	60
Sampled	0.529434465094978	60
Random	0.915786177869641	60
Sampled	0.586261640307211	60
Random	0.621553739534758	60
Sampled	0.480313359267967	60
Random	0.86824897793374	60
Sampled	0.390079819701208	60
Random	0.692322846651294	60
Sampled	0.619210772503448	60
Random	0.966352828354729	60
Sampled	0.413021067401764	60
Random	0.733048298851652	60
Sampled	0.407973154876428	60
Random	0.509556932758031	60
Sampled	0.432898492813107	60
Random	0.729585794647606	60
Sampled	0.613916352449403	60
Random	0.663219280345845	60
Sampled	0.477457323616945	60
Random	0.534325578360929	60
Sampled	0.518586388718238	60
Random	0.697292311145317	60
Sampled	0.447362991743362	60
Random	0.732933589927466	60
Sampled	0.598829573917663	60
Random	0.823617715796991	60
Sampled	0.540966003513051	60
Random	0.759020934431582	60
Sampled	0.618349738117543	60
Random	0.843023215408377	60
Sampled	0.381960810427091	60
Random	1.0202994261327	60
Sampled	0.475680522843538	60
Random	1.12271784792642	60
Sampled	0.372065130361589	60
Random	0.798072814006725	60
Sampled	0.498635095583363	60
Random	0.657337912087707	60
Sampled	0.48752336278796	60
Random	0.412667352437354	60
Sampled	0.416117798937231	60
Random	0.520019050367206	60
Sampled	0.54473205242766	60
Random	0.749936127654136	60
Sampled	0.55248146381311	60
Random	0.967307242608217	60
Sampled	0.608896286806214	60
Random	0.680542393213154	60
Sampled	0.506787858943846	60
Random	0.919114136912649	60
Sampled	0.459862707503375	60
Random	0.495494226485759	60
Sampled	0.431940756182955	60
Random	0.743859052043748	60
Sampled	0.576723807596048	60
Random	0.852828562960963	60
Sampled	0.409119514153372	60
Random	0.459881732342094	60
Sampled	0.500939130351542	60
Random	0.780362400141365	60
Sampled	0.440144781550938	60
Random	0.548201314258875	60
Sampled	0.39534372792821	60
Random	0.7152641384567	60
Sampled	0.44242566791605	60
Random	0.53724225014325	60
Sampled	0.711147043105461	60
Random	0.616132960061781	60
Sampled	0.536872814881521	60
Random	0.44921963708775	60
Sampled	0.571128411324253	60
Random	0.748940015397603	60
Sampled	0.61167910459237	60
Random	0.622782599052929	60
Sampled	0.502148875877324	60
Random	0.665901737826435	60
Sampled	0.462844344313499	60
Random	0.603684599163431	60
Sampled	0.656427142320303	60
Random	0.740853346477063	60
Sampled	0.497601257321936	60
Random	0.452722149581189	60
Sampled	0.505657126856559	60
Random	0.655163458715198	60
Sampled	0.404562853323229	60
Random	0.614712725404287	60
Sampled	0.395702323445784	60
Random	0.769278658288723	60
Sampled	0.56526664324626	60
Random	0.751328290594165	60
Sampled	0.486061484224859	60
Random	0.940872099852569	60
Sampled	0.541686135483619	60
Random	0.665816961668015	60
Sampled	0.439248482746441	60
Random	0.602757194953047	60
Sampled	0.565230923917196	60
Random	0.470050687015361	60
Sampled	0.40237363290685	60
Random	0.554990220144703	60
Sampled	0.585994806296197	60
Random	0.522846486681152	60
Sampled	0.562581809554107	60
Random	0.883677048250676	60
Sampled	0.465847829209217	60
Random	0.72881556974795	60
Sampled	0.574154220049329	60
Random	0.817700996371449	60
Sampled	0.56270497950061	60
Random	0.594763370045477	60
Sampled	0.607355602318545	60
Random	0.915731564675976	60
Sampled	0.57086946335456	60
Random	0.710655018288228	60
Sampled	0.618380577924366	60
Random	0.639572507128238	60
Sampled	0.535252983727957	60
Random	0.728439169580971	60
Sampled	0.686721018529559	60
Random	0.749411582225206	60
Sampled	0.564890977190908	60
Random	0.806266009164981	60
Sampled	0.568223047041707	60
Random	0.708515049866052	60
Sampled	0.493740835042369	60
Random	1.08016367075128	60
Sampled	0.624062422703557	60
Random	0.590906784221789	60
Sampled	0.471263914170514	60
Random	0.704380333526225	60
Sampled	0.575346613572027	60
Random	0.58600036761638	60
Sampled	0.465768426675764	60
Random	0.493987715799736	60
Sampled	0.410010343664617	60
Random	0.760061510432118	60
Sampled	0.376283717068065	60
Random	0.368321246027085	60
Sampled	0.493790291352859	60
Random	0.462263779513174	60
Sampled	0.530238280249708	60
Random	0.669176926134413	60
Sampled	0.466695477087558	60
Random	0.688516268924351	60
Sampled	0.462065055922597	60
Random	0.575942260506383	60
Sampled	0.514555040180022	60
Random	0.985529465721314	60
Sampled	0.443919152031239	60
Random	0.502010830766472	60
Sampled	0.440523964184302	60
Random	0.771823962263272	60
Sampled	0.455336541428252	60
Random	0.758482087137425	60
Sampled	0.452133491138879	60
Random	0.771904210456908	60
Sampled	0.450376955284346	60
Random	0.419497427610121	60
Sampled	0.59064216853008	60
Random	0.568962738749148	60
Sampled	0.536774666271548	60
Random	0.691045219891013	60
Sampled	0.635891731098546	60
Random	0.685377741105321	60
Sampled	0.371493941138354	60
Random	0.758619517336506	60
Sampled	0.546702068385789	60
Random	0.665604661892097	60
Sampled	0.443904233987346	60
Random	0.782313049127377	60
Sampled	0.455124299296156	60
Random	0.58122674796893	60
Sampled	0.494786700930724	60
Random	0.664183120079457	60
Sampled	0.480108719051939	60
Random	0.515197647982031	60
Sampled	0.598179948766414	60
Random	0.699151382791396	60
Sampled	0.542454893821075	60
Random	0.722035485851394	60
Sampled	0.414368204642174	60
Random	0.950865067419558	60
Sampled	0.428862036059066	60
Random	1.06597796611456	60
Sampled	0.603772453509422	60
Random	0.914341399474885	60
Sampled	0.564183304600925	60
Random	0.671917313585918	60
Sampled	0.546446935806271	60
Random	0.68484802141124	60
Sampled	0.591106434666717	60
Random	0.637623158401106	60
Sampled	0.608515452913497	60
Random	0.975038290222616	60
Sampled	0.56942397146693	60
Random	0.825634619420318	60
Sampled	0.530938754693978	60
Random	0.986114213400554	60
Sampled	0.507496178585705	60
Random	0.726354340349869	60
Sampled	0.459875705815073	60
Random	0.95156326735771	60
Sampled	0.664400677710218	60
Random	1.0633623723039	60
Sampled	0.373854269401849	60
Random	0.76081484102084	60
Sampled	0.450995226881038	60
Random	0.933727485063983	60
Sampled	0.439200945462973	60
Random	0.533335043200714	60
Sampled	0.438073234918089	60
Random	0.825180855951043	60
Sampled	0.364698772113418	60
Random	0.853040203352748	60
Sampled	0.587339866447794	60
Random	0.861688885874739	60
Sampled	0.511855252642419	60
Random	0.831539537898068	60
Sampled	0.435436368091781	60
Random	0.705856037993575	60
Sampled	0.472689532026712	60
Random	0.812723129328454	60
Sampled	0.627291984928085	60
Random	1.09682548265272	60
Sampled	0.552647508044761	60
Random	1.19191829123156	60
Sampled	0.562944249940748	60
Random	0.794680988246916	60
Sampled	0.432117127623343	60
Random	0.789657108956143	60
Sampled	0.545116669084622	60
Random	0.61922658293654	60
Sampled	0.539924633273186	60
Random	0.959851257468572	60
Sampled	0.572571592716157	60
Random	0.661415054172199	60
Sampled	0.515601593766561	60
Random	0.627400714588903	60
Sampled	0.573184217983873	60
Random	0.65755820289991	60
Sampled	0.575659924311612	60
Random	0.489578800208334	60
Sampled	0.60252993536327	60
Random	0.714706298862802	60
Sampled	0.467158564955703	60
Random	0.788066946218083	60
Sampled	0.432349787602319	60
Random	0.933408069397193	60
Sampled	0.548730304826948	60
Random	0.832687314086923	60
Sampled	0.589622449648968	60
Random	0.589561331684741	60
Sampled	0.547152817991687	60
Random	0.590316370647379	60
Sampled	0.570918348529553	60
[truncated: 16,001 more rows]
