# Supplementary material for: A branching model of lineage differentiation underpinning the neurogenic potential of enteric glia
Source: Nat Commun. 2023 Sep 22;14:5904. doi: 10.1038/s41467-023-41492-3 (PMC10516949; doi:10.1038/s41467-023-41492-3)
Supplement: Supplementary file 6 — Source Data [file 41467_2023_41492_MOESM6_ESM.zip › source_data/FigS2d_pvalue_glial_7_pcs.csv]

pvalue	trajectoryStart	logpvalue
1.18037905305552e-139	60	138.927978506071
7.30482705455639e-144	65	143.136390061748
2.01597818974832e-142	70	141.6955141707
1.41709250336682e-116	75	115.848601799442
1.25277692907481e-119	80	118.902126253105
1.93125875424149e-128	85	127.714159534604
2.0849875397499e-121	90	120.680896536102
4.01977581942158e-68	95	67.3957981665929
2.89881674165734e-64	100	63.5377792391475
