# Supplementary material for: A branching model of lineage differentiation underpinning the neurogenic potential of enteric glia
Source: Nat Commun. 2023 Sep 22;14:5904. doi: 10.1038/s41467-023-41492-3 (PMC10516949; doi:10.1038/s41467-023-41492-3)
Supplement: Supplementary file 6 — Source Data [file 41467_2023_41492_MOESM6_ESM.zip › source_data/FigS2d_msd_glial_8_pcs.csv]

type	value	trajectoryStart
Sampled	0.574395982521959	60
Random	0.706549741068856	60
Sampled	0.404077581577105	60
Random	0.510066902377654	60
Sampled	0.445214778675935	60
Random	0.716553477630932	60
Sampled	0.54361906813074	60
Random	0.570737642224647	60
Sampled	0.563457216622711	60
Random	0.699454537461394	60
Sampled	0.470565518011559	60
Random	0.727150324159455	60
Sampled	0.496543711129872	60
Random	1.06295402325868	60
Sampled	0.492047129758312	60
Random	1.0698751122351	60
Sampled	0.488484339966221	60
Random	0.759774608571101	60
Sampled	0.514570223739152	60
Random	0.682386010694443	60
Sampled	0.418028325185221	60
Random	0.677643887967543	60
Sampled	0.471305748102534	60
Random	0.73016918529586	60
Sampled	0.507065546066719	60
Random	0.7761591429381	60
Sampled	0.57606743989003	60
Random	0.647497380735885	60
Sampled	0.56994954900325	60
Random	0.676321843147818	60
Sampled	0.546489071342519	60
Random	0.839867669939922	60
Sampled	0.637153169335155	60
Random	0.630139189501703	60
Sampled	0.532010794158822	60
Random	0.400217778368521	60
Sampled	0.433529503370132	60
Random	0.784004543543154	60
Sampled	0.473166256149899	60
Random	0.662355402747068	60
Sampled	0.592266266010046	60
Random	0.635979739521839	60
Sampled	0.476008350412232	60
Random	0.752407339216629	60
Sampled	0.495399662376667	60
Random	0.533503142124187	60
Sampled	0.401081905610425	60
Random	0.74500197051643	60
Sampled	0.493326272709185	60
Random	0.81007220217482	60
Sampled	0.643811742411783	60
Random	0.526752949157664	60
Sampled	0.397474945437824	60
Random	1.01046659601657	60
Sampled	0.520480596484117	60
Random	0.827846103349481	60
Sampled	0.485858585715379	60
Random	0.817103142641212	60
Sampled	0.635859052064382	60
Random	0.542658326069501	60
Sampled	0.631772238908758	60
Random	0.715873291882325	60
Sampled	0.493426387377079	60
Random	0.685710083662776	60
Sampled	0.630765632350067	60
Random	0.739362635322558	60
Sampled	0.455075753197061	60
Random	0.703386190987909	60
Sampled	0.533661023130426	60
Random	0.788686246468278	60
Sampled	0.444155698808236	60
Random	0.79663352628217	60
Sampled	0.407142698880791	60
Random	0.79063130950109	60
Sampled	0.38415464025745	60
Random	0.556942390004801	60
Sampled	0.594240346179556	60
Random	0.570631707267645	60
Sampled	0.627502938838427	60
Random	0.726896059742316	60
Sampled	0.546884806558459	60
Random	0.872788408270138	60
Sampled	0.65425626968885	60
Random	0.856819765215797	60
Sampled	0.48815345967222	60
Random	1.01404797751928	60
Sampled	0.645121356682429	60
Random	0.604626938958352	60
Sampled	0.466654045115709	60
Random	0.557371113887324	60
Sampled	0.656518591773621	60
Random	0.842119403981978	60
Sampled	0.469978013297684	60
Random	0.595339115797281	60
Sampled	0.573934939212802	60
Random	0.674616318779179	60
Sampled	0.422689217056539	60
Random	0.846589977322662	60
Sampled	0.512622790219546	60
Random	0.770737079119067	60
Sampled	0.627289647059488	60
Random	0.792368173451644	60
Sampled	0.503930935459659	60
Random	0.399491395041363	60
Sampled	0.633386648037239	60
Random	0.731040411009782	60
Sampled	0.482934457358707	60
Random	1.10843364339456	60
Sampled	0.6101112065051	60
Random	0.701712111662183	60
Sampled	0.466612211955687	60
Random	0.548617370574838	60
Sampled	0.486567528594154	60
Random	0.737606166852939	60
Sampled	0.456319521077311	60
Random	0.483438961304252	60
Sampled	0.611935416301293	60
Random	0.451857888975368	60
Sampled	0.469773789839331	60
Random	0.803519563268517	60
Sampled	0.433533916717309	60
Random	0.539741522503592	60
Sampled	0.671137395888955	60
Random	0.533782061268884	60
Sampled	0.568123004579418	60
Random	0.56948232864771	60
Sampled	0.508946581084772	60
Random	0.789947729627637	60
Sampled	0.413843189527705	60
Random	0.936573423038322	60
Sampled	0.599388828708744	60
Random	0.729765725442437	60
Sampled	0.382279602021621	60
Random	0.544264699088745	60
Sampled	0.424977843168298	60
Random	0.454940282519227	60
Sampled	0.563446895947673	60
Random	0.741313835799065	60
Sampled	0.437462742561518	60
Random	0.832006334667133	60
Sampled	0.668589917382086	60
Random	0.530060818862385	60
Sampled	0.596614782035352	60
Random	1.09548081773109	60
Sampled	0.561950093482475	60
Random	0.713232674924754	60
Sampled	0.65070779474429	60
Random	0.444011481834591	60
Sampled	0.463902480582263	60
Random	0.62184865309254	60
Sampled	0.55424390933596	60
Random	0.668159564661305	60
Sampled	0.440770090694028	60
Random	0.902527713429324	60
Sampled	0.634856700150206	60
Random	0.698683477373996	60
Sampled	0.470254421662961	60
Random	0.711509142690098	60
Sampled	0.551014647175562	60
Random	0.527076933341267	60
Sampled	0.613062420691267	60
Random	0.833743542895499	60
Sampled	0.543302638095295	60
Random	0.775378363778271	60
Sampled	0.396699345763831	60
Random	0.596838352712571	60
Sampled	0.429079954160139	60
Random	0.691617489856158	60
Sampled	0.407108527417642	60
Random	0.517827794139156	60
Sampled	0.546278788995538	60
Random	0.641717115303712	60
Sampled	0.666402853168829	60
Random	0.793793260553413	60
Sampled	0.438771273177376	60
Random	0.869757337870833	60
Sampled	0.518988071085912	60
Random	0.90827040480118	60
Sampled	0.628818010355114	60
Random	0.432712437692024	60
Sampled	0.703014088648211	60
Random	0.717141913211238	60
Sampled	0.455398023050785	60
Random	1.01307538550336	60
Sampled	0.409849495841352	60
Random	0.63200398641613	60
Sampled	0.688515341512452	60
Random	0.83462969299728	60
Sampled	0.555390775295178	60
Random	0.511445800196469	60
Sampled	0.521337831812126	60
Random	0.684992615573202	60
Sampled	0.546303937176041	60
Random	0.837034014300817	60
Sampled	0.424680155349931	60
Random	1.00484183321453	60
Sampled	0.496736652317518	60
Random	0.667221760190942	60
Sampled	0.614734615897723	60
Random	0.705547912694825	60
Sampled	0.471849253591129	60
Random	0.712087858631539	60
Sampled	0.577798960474307	60
Random	0.685299217809126	60
Sampled	0.539917275360261	60
Random	0.824414033833013	60
Sampled	0.562452131124393	60
Random	0.967515391114135	60
Sampled	0.435312165550137	60
Random	0.737422418962873	60
Sampled	0.496201103520606	60
Random	0.785334846220759	60
Sampled	0.610104392673273	60
Random	0.570542015463858	60
Sampled	0.534883743760602	60
Random	0.581765100535323	60
Sampled	0.64642933422866	60
Random	0.77555392747772	60
Sampled	0.631377037676697	60
Random	0.738078591273969	60
Sampled	0.498485713236806	60
Random	0.643459673201263	60
Sampled	0.492857839279747	60
Random	0.608474916808034	60
Sampled	0.624690138825264	60
Random	0.641962266326756	60
Sampled	0.36870261438725	60
Random	0.552007647182593	60
Sampled	0.490867684408201	60
Random	0.58253064129546	60
Sampled	0.56260770151687	60
Random	0.749394334073906	60
Sampled	0.626056939412578	60
Random	0.898652934229814	60
Sampled	0.470827965445031	60
Random	0.653037054036203	60
Sampled	0.520350094353763	60
Random	0.716070326585148	60
Sampled	0.594349392755138	60
Random	0.580022678712832	60
Sampled	0.67799049703824	60
Random	0.724456412714604	60
Sampled	0.399227336790219	60
Random	0.764794015863562	60
Sampled	0.434374599976084	60
Random	0.807315892361401	60
Sampled	0.623599777905216	60
Random	0.419767565969386	60
Sampled	0.420594865475238	60
Random	0.510787282342851	60
Sampled	0.578115970467263	60
Random	0.775973342275629	60
Sampled	0.568313759593246	60
Random	0.709841950964491	60
Sampled	0.50134970995724	60
Random	0.498904522246633	60
Sampled	0.364532619990875	60
Random	0.603871699241268	60
Sampled	0.479218963872779	60
Random	0.64866691246402	60
Sampled	0.689992442833277	60
Random	0.862704045566939	60
Sampled	0.460743438532122	60
Random	1.21923771246292	60
Sampled	0.593482487880409	60
Random	0.858150436793379	60
Sampled	0.591743628364696	60
Random	0.687827123482816	60
Sampled	0.663126544476511	60
Random	1.06346244688188	60
Sampled	0.412557442322018	60
Random	0.762242214398307	60
Sampled	0.50383889283097	60
Random	0.636712762398846	60
Sampled	0.430614276199903	60
Random	0.975917202747949	60
Sampled	0.63715937673629	60
Random	0.7173732049029	60
Sampled	0.64361980915602	60
Random	0.900126160797813	60
Sampled	0.406292664508367	60
Random	0.948757759267212	60
Sampled	0.413262322726345	60
Random	0.458437942290312	60
Sampled	0.381523339744427	60
Random	0.480474746396761	60
Sampled	0.428861860407979	60
Random	0.698492850811127	60
Sampled	0.576707025916301	60
Random	0.9178121982694	60
Sampled	0.561851275114286	60
Random	0.414261101913032	60
Sampled	0.447938341474894	60
Random	0.663736760437944	60
Sampled	0.577679334911066	60
Random	0.775472748569749	60
Sampled	0.472569822469114	60
Random	0.694013223273831	60
Sampled	0.430858843759411	60
Random	0.882794623279825	60
Sampled	0.638724870348537	60
Random	0.700246054709324	60
Sampled	0.565585165789156	60
Random	0.752348092118301	60
Sampled	0.499487021991554	60
Random	0.65614230752654	60
Sampled	0.660157476769036	60
Random	1.09562636189015	60
Sampled	0.441907223349298	60
Random	0.91833636697766	60
Sampled	0.571146472231412	60
Random	0.818563103925827	60
Sampled	0.72848826441426	60
Random	0.961651125226248	60
Sampled	0.405668941322948	60
Random	0.71647135926887	60
Sampled	0.570933444754441	60
Random	0.720977242787411	60
Sampled	0.405010247249947	60
Random	0.785517955547586	60
Sampled	0.450677283244179	60
Random	0.735332504857924	60
Sampled	0.408224681390446	60
Random	0.644555995121913	60
Sampled	0.432725462665421	60
Random	0.711443529405551	60
Sampled	0.477774367968641	60
Random	0.544622954624419	60
Sampled	0.594654615530632	60
Random	0.796843855626895	60
Sampled	0.415435932577201	60
Random	0.622922365507325	60
Sampled	0.446462577655802	60
Random	0.809807426465639	60
Sampled	0.622022438005353	60
Random	0.870609864346024	60
Sampled	0.469721512585849	60
Random	0.805968032252557	60
Sampled	0.578425591479472	60
Random	0.793170513428323	60
Sampled	0.44619586664737	60
Random	0.689769214211792	60
Sampled	0.516692895203643	60
Random	0.863150170778767	60
Sampled	0.506307349725414	60
Random	0.806262637445216	60
Sampled	0.617876066101051	60
Random	0.577410883809844	60
Sampled	0.391028548871038	60
Random	0.772657335125804	60
Sampled	0.391396292726801	60
Random	0.527987065923033	60
Sampled	0.512226681988446	60
Random	0.727898862094641	60
Sampled	0.521834078625814	60
Random	0.709150068069031	60
Sampled	0.439642218519414	60
Random	0.864536090537895	60
Sampled	0.474671425947613	60
Random	1.03086951421752	60
Sampled	0.586839557917025	60
Random	0.425619368966557	60
Sampled	0.657620537969999	60
Random	0.699252912474122	60
Sampled	0.49969470216271	60
Random	0.779605797486392	60
Sampled	0.469752847076142	60
Random	0.637819273895926	60
Sampled	0.52360155879681	60
Random	0.591438754873937	60
Sampled	0.65433491762584	60
Random	0.702851873406697	60
Sampled	0.493560382455994	60
Random	0.771501739948816	60
Sampled	0.447456116381661	60
Random	0.541737984185147	60
Sampled	0.547367689276586	60
Random	0.765947863781348	60
Sampled	0.493871380777279	60
Random	0.929605543892009	60
Sampled	0.515995445681889	60
Random	0.655092082833983	60
Sampled	0.519049777440795	60
Random	0.55443239721934	60
Sampled	0.64278946980337	60
Random	0.622626326193731	60
Sampled	0.434425301523808	60
Random	0.730552977893298	60
Sampled	0.405850733123477	60
Random	0.723107393859788	60
Sampled	0.464028063727148	60
Random	0.75362713165778	60
Sampled	0.52482823976656	60
Random	0.781548194788692	60
Sampled	0.545685299466369	60
Random	0.620547878339808	60
Sampled	0.583947241769462	60
Random	0.645922599079655	60
Sampled	0.475366619900322	60
Random	1.13675592036634	60
Sampled	0.661433712203808	60
Random	0.770431137497293	60
Sampled	0.453511390397541	60
Random	0.746218217101068	60
Sampled	0.603749429606928	60
Random	0.762416589389787	60
Sampled	0.519533912787742	60
Random	0.707697463588005	60
Sampled	0.627939727170394	60
Random	0.688071907732903	60
Sampled	0.58894015910282	60
Random	0.70196272599598	60
Sampled	0.595680550048241	60
Random	0.788776356562247	60
Sampled	0.540790235822347	60
Random	0.866763487614553	60
Sampled	0.531956185666113	60
Random	0.494864409432865	60
Sampled	0.584179475450962	60
Random	1.17101418656862	60
Sampled	0.461284786943297	60
Random	0.471694853816478	60
Sampled	0.461537536009395	60
Random	0.703647485868036	60
Sampled	0.643479983853589	60
Random	0.663987748867083	60
Sampled	0.651645625409859	60
Random	0.939262085205891	60
Sampled	0.4867283013819	60
Random	0.431622694175167	60
Sampled	0.50646022359512	60
Random	0.635598031262138	60
Sampled	0.403652141184888	60
Random	0.444328163626667	60
Sampled	0.550764868176584	60
Random	0.671580036577425	60
Sampled	0.527073628334392	60
Random	0.993807343067556	60
Sampled	0.493285714128628	60
Random	0.569107041733559	60
Sampled	0.450409503779282	60
Random	0.453313667625374	60
Sampled	0.568886290258507	60
Random	0.63153654319132	60
Sampled	0.437382805505532	60
Random	0.789411968789005	60
Sampled	0.665586014977428	60
Random	0.638189003824191	60
Sampled	0.602254173743524	60
Random	0.794784440873695	60
Sampled	0.401184624526938	60
Random	0.713900325368824	60
Sampled	0.540450143803657	60
Random	0.439295586334717	60
Sampled	0.491935788981765	60
Random	0.571433130894596	60
Sampled	0.678503383668598	60
Random	0.962115463712928	60
Sampled	0.602429807084617	60
Random	0.78537688495662	60
Sampled	0.663914335774036	60
Random	0.671635971935345	60
Sampled	0.486758625592351	60
Random	0.717202198881056	60
Sampled	0.511361252806535	60
Random	0.588078787782681	60
Sampled	0.630505083619846	60
Random	0.740812367747547	60
Sampled	0.430500482368541	60
Random	0.894174466524213	60
Sampled	0.458353152959581	60
Random	0.759965937984926	60
Sampled	0.596127142089564	60
Random	0.610078447273823	60
Sampled	0.602063029750527	60
Random	0.60183668677126	60
Sampled	0.473208036739326	60
Random	0.904673450875618	60
Sampled	0.60596391537921	60
Random	0.997183736857597	60
Sampled	0.58937903689283	60
Random	0.778590956864413	60
Sampled	0.537587824502733	60
Random	0.565272287262462	60
Sampled	0.475351597936322	60
Random	0.582066795874653	60
Sampled	0.639626361779939	60
Random	0.654777748628019	60
Sampled	0.415142478297117	60
Random	0.907358240437313	60
Sampled	0.507569326426278	60
Random	0.805124162948596	60
Sampled	0.523528490034519	60
Random	0.85857293630692	60
Sampled	0.498195795881454	60
Random	0.743542988699972	60
Sampled	0.610824601482246	60
Random	0.751986064692992	60
Sampled	0.421831273296846	60
Random	1.11049276076776	60
Sampled	0.469603377811802	60
Random	0.493206101135955	60
Sampled	0.515511690661371	60
Random	0.616353907944328	60
Sampled	0.485951859982556	60
Random	0.613784028972822	60
Sampled	0.617990215609618	60
Random	0.555415663001049	60
Sampled	0.603375378739071	60
Random	0.820966801486535	60
Sampled	0.591778674354773	60
Random	0.813084752320043	60
Sampled	0.569475607250735	60
Random	0.674170776743112	60
Sampled	0.560477192698053	60
Random	0.655852603234286	60
Sampled	0.596724522319105	60
Random	0.906912539164346	60
Sampled	0.477340279303744	60
Random	0.645509590309636	60
Sampled	0.483216604710092	60
Random	0.543507955637326	60
Sampled	0.626802782180117	60
Random	0.587416843056612	60
Sampled	0.647610462397754	60
Random	0.518333364172778	60
Sampled	0.437927256142863	60
Random	0.795288912395269	60
Sampled	0.595029903670396	60
Random	0.819235908804513	60
Sampled	0.413393781913704	60
Random	0.775723632597856	60
Sampled	0.41412383839196	60
Random	0.802891167193067	60
Sampled	0.49646289315083	60
Random	0.750405385203898	60
Sampled	0.479641990053107	60
Random	0.555388121797571	60
Sampled	0.510164136503357	60
Random	0.596531343956125	60
Sampled	0.688138049764641	60
Random	0.762789796227272	60
Sampled	0.480676832022761	60
Random	0.466968934891794	60
Sampled	0.48322959805015	60
Random	0.726423038408779	60
Sampled	0.648842761458267	60
Random	0.616676324576759	60
Sampled	0.450593605045203	60
Random	0.622408430087287	60
Sampled	0.555089634751175	60
Random	0.654588300639625	60
Sampled	0.627250033201684	60
Random	0.684846054235172	60
Sampled	0.698734858856516	60
Random	0.775338362286347	60
Sampled	0.480609122009738	60
Random	0.661330745396481	60
Sampled	0.5767046770863	60
Random	0.643782667828109	60
Sampled	0.515428114114571	60
Random	0.612888791378313	60
Sampled	0.611283909133638	60
Random	0.621306809975929	60
Sampled	0.546213399698896	60
Random	0.618950779029674	60
Sampled	0.579490359669959	60
Random	1.00760327600891	60
Sampled	0.468849695466244	60
Random	0.627625568347364	60
Sampled	0.390121827824021	60
Random	0.818835289091632	60
Sampled	0.627092944252458	60
Random	0.751761768377147	60
Sampled	0.657133669433132	60
Random	0.787555354514233	60
Sampled	0.662157663598017	60
Random	0.647476919211836	60
Sampled	0.56448510220079	60
Random	0.549129116567277	60
Sampled	0.533798313621991	60
Random	0.613981776247762	60
Sampled	0.621999597971021	60
Random	0.926558299375706	60
Sampled	0.470665595003326	60
Random	0.913542230849161	60
Sampled	0.597907285593056	60
Random	0.762978480786704	60
Sampled	0.676648525736328	60
Random	0.665902919685517	60
Sampled	0.610059547870957	60
Random	0.780282768340939	60
Sampled	0.490633583594842	60
Random	0.939593438101733	60
Sampled	0.503119873779861	60
Random	0.963326221582465	60
Sampled	0.530777513573489	60
Random	0.691862990489476	60
Sampled	0.520128034622917	60
Random	0.742540630960323	60
Sampled	0.507561824646774	60
Random	0.731316091844614	60
Sampled	0.528973493683832	60
Random	0.726780299383115	60
Sampled	0.532893988584299	60
Random	0.620823655088383	60
Sampled	0.608391305239893	60
Random	0.743290165092119	60
Sampled	0.653376799144966	60
Random	0.430669486171255	60
Sampled	0.474484072243229	60
Random	0.675843813921379	60
Sampled	0.451499289005043	60
Random	0.903298717934727	60
Sampled	0.579231108388588	60
Random	0.608494866647149	60
Sampled	0.475920398621052	60
Random	0.608719426763601	60
Sampled	0.60742424676767	60
Random	0.690009549521614	60
Sampled	0.467730592344161	60
Random	0.669638164115039	60
Sampled	0.64938059672735	60
Random	0.81338693898281	60
Sampled	0.501899089273322	60
Random	0.513950243174054	60
Sampled	0.670195466326928	60
Random	0.698119040393286	60
Sampled	0.381438098302951	60
Random	0.67444070326705	60
Sampled	0.624646114992687	60
Random	0.661870874219386	60
Sampled	0.408539560832367	60
Random	0.751795401751174	60
Sampled	0.47286376035233	60
Random	1.09097729986552	60
Sampled	0.51233725494607	60
Random	0.449836126751192	60
Sampled	0.597386546650985	60
Random	0.713462833560724	60
Sampled	0.499428971228235	60
Random	0.620409552350915	60
Sampled	0.633001169867408	60
Random	0.757010049695294	60
Sampled	0.596325063059611	60
Random	0.95196854071918	60
Sampled	0.381471905668669	60
Random	0.642088468876261	60
Sampled	0.435999146813796	60
Random	0.709630667825858	60
Sampled	0.380249167262636	60
Random	0.697745467138573	60
Sampled	0.363124568100363	60
Random	0.898538372781569	60
Sampled	0.641207676695396	60
Random	0.808711330061699	60
Sampled	0.596432846269317	60
Random	0.803611674493244	60
Sampled	0.565393356451034	60
Random	0.888820881094513	60
Sampled	0.423117060030802	60
Random	0.811918710089266	60
Sampled	0.576215474381525	60
Random	0.78814227037824	60
Sampled	0.41208027812047	60
Random	0.620949539688392	60
Sampled	0.619886964591714	60
Random	0.763680922773805	60
Sampled	0.574494978158219	60
Random	0.838386401678479	60
Sampled	0.521482677648865	60
Random	0.491136297793283	60
Sampled	0.422768140555435	60
Random	0.783742930311349	60
Sampled	0.380675218346279	60
Random	0.827169071376386	60
Sampled	0.521091844587252	60
Random	0.565306697440824	60
Sampled	0.343439053177292	60
Random	0.593076999028374	60
Sampled	0.559710189870845	60
Random	0.813250826632914	60
Sampled	0.598981572050685	60
Random	0.821498754974871	60
Sampled	0.720487240605407	60
Random	0.938053756149961	60
Sampled	0.569689348458881	60
Random	0.49478056122299	60
Sampled	0.42358217427606	60
Random	0.820126449851118	60
Sampled	0.574281920712533	60
Random	0.649275716259563	60
Sampled	0.573918897020315	60
Random	0.872697995559225	60
Sampled	0.633232830558777	60
Random	0.801290079356089	60
Sampled	0.450668152006133	60
Random	0.633935142257737	60
Sampled	0.535744416331718	60
Random	0.873286892928876	60
Sampled	0.443563615807024	60
Random	0.842682966629816	60
Sampled	0.440367627046311	60
Random	0.650004747401673	60
Sampled	0.481926846250975	60
Random	0.585506443609615	60
Sampled	0.568828395437046	60
Random	0.514376973620671	60
Sampled	0.518500034826396	60
Random	0.525660677937283	60
Sampled	0.541455617332021	60
Random	0.971313101070633	60
Sampled	0.433368897691751	60
Random	0.619280777204187	60
Sampled	0.581914131728484	60
Random	0.628822785512107	60
Sampled	0.599869876137028	60
Random	0.801184401066359	60
Sampled	0.487109609272545	60
Random	0.505618935466387	60
Sampled	0.632438024931364	60
Random	0.90887231422137	60
Sampled	0.612985982032637	60
Random	0.591621602911969	60
Sampled	0.431881084804852	60
Random	0.841291846479417	60
Sampled	0.583864130892005	60
Random	0.438700368366091	60
Sampled	0.383288516919537	60
Random	0.838035586587471	60
Sampled	0.539897908370453	60
Random	0.817703153299345	60
Sampled	0.62644002525924	60
Random	0.616740981516553	60
Sampled	0.639695185168779	60
Random	0.585152460572208	60
Sampled	0.438047796571488	60
Random	0.863830432539858	60
Sampled	0.513524236779602	60
Random	0.775693164890756	60
Sampled	0.530410691824861	60
Random	0.678969953736417	60
Sampled	0.546164649369011	60
Random	0.757382681919119	60
Sampled	0.560772560781445	60
Random	0.604731362647137	60
Sampled	0.584944318740853	60
Random	0.810705379880384	60
Sampled	0.469368972393749	60
Random	0.636461069456652	60
Sampled	0.455976720782885	60
Random	0.624053800654048	60
Sampled	0.592252169074569	60
Random	0.757293518321466	60
Sampled	0.421653772780409	60
Random	0.589353579058423	60
Sampled	0.461979531414279	60
Random	0.610130736493876	60
Sampled	0.673558925501891	60
Random	0.657901626134699	60
Sampled	0.58939112587846	60
Random	0.570700757003428	60
Sampled	0.474353404428606	60
Random	0.807272851151792	60
Sampled	0.577373007364864	60
Random	0.79826111833174	60
Sampled	0.442344963684891	60
Random	0.767358628707393	60
Sampled	0.565305830398168	60
Random	0.92122679491799	60
Sampled	0.354942249316387	60
Random	0.632800167222001	60
Sampled	0.573021725805401	60
Random	0.698266327166748	60
Sampled	0.566068809865997	60
Random	0.957611898123887	60
Sampled	0.593071272163355	60
Random	0.750724271613103	60
Sampled	0.43378252637826	60
Random	0.648376884266054	60
Sampled	0.421937293279049	60
Random	0.803315463213385	60
Sampled	0.582932063625485	60
Random	0.813052784730447	60
Sampled	0.529388459805235	60
Random	0.703280739637611	60
Sampled	0.430011659539637	60
Random	0.966828966151708	60
Sampled	0.626961128167431	60
Random	0.751818929870951	60
Sampled	0.504513263328889	60
Random	0.7791288511063	60
Sampled	0.510737198254866	60
Random	0.794780235200583	60
Sampled	0.523371817849241	60
Random	0.750634828221735	60
Sampled	0.396310859612519	60
Random	0.485553672102457	60
Sampled	0.575902362943424	60
Random	0.627534439640864	60
Sampled	0.356669533927081	60
Random	0.951080583934649	60
Sampled	0.513914226748357	60
Random	0.874234353988111	60
Sampled	0.416861079885819	60
Random	0.906590777679573	60
Sampled	0.427352390450179	60
Random	0.841478075504451	60
Sampled	0.541322687691737	60
Random	0.982167923351836	60
Sampled	0.465314110635636	60
Random	0.805355823933023	60
Sampled	0.470218883638944	60
Random	0.79850418331001	60
Sampled	0.475994241156248	60
Random	0.718435427055546	60
Sampled	0.561451713532968	60
Random	0.974098901893202	60
Sampled	0.587385001251108	60
Random	0.661120004069049	60
Sampled	0.628354901263415	60
Random	0.799999295293872	60
Sampled	0.377935962091223	60
Random	0.80528961297762	60
Sampled	0.56495063008153	60
Random	0.693674859086465	60
Sampled	0.490361761499019	60
Random	0.697189861097055	60
Sampled	0.399530511591433	60
Random	0.667096066413126	60
Sampled	0.47362805691491	60
Random	0.783312378270687	60
Sampled	0.505122164406277	60
Random	0.707259953666734	60
Sampled	0.434362416536766	60
Random	0.529387845619701	60
Sampled	0.576890164613788	60
Random	0.820414362478646	60
Sampled	0.540157274341088	60
Random	0.723463525586356	60
Sampled	0.57944000317633	60
Random	0.656907659368702	60
Sampled	0.60202051528291	60
Random	0.531710353967104	60
Sampled	0.549032868641246	60
Random	0.458728350563584	60
Sampled	0.533064821499196	60
Random	0.597045477897591	60
Sampled	0.638269187028166	60
Random	0.798877216043336	60
Sampled	0.686776383562346	60
Random	0.900858726403485	60
Sampled	0.46684421910564	60
Random	0.741770328030157	60
Sampled	0.560023307225623	60
Random	0.984748643923348	60
Sampled	0.41361719779538	60
Random	0.966919978149956	60
Sampled	0.490212350688615	60
Random	0.745026052014783	60
Sampled	0.583344301268068	60
Random	0.591644453309716	60
Sampled	0.433524729830377	60
Random	0.826026229227064	60
Sampled	0.535614699023924	60
Random	0.555917749585509	60
Sampled	0.487524703293209	60
Random	0.787682010406717	60
Sampled	0.542862783917469	60
Random	0.726900637519027	60
Sampled	0.538396626071971	60
Random	0.703497672248533	60
Sampled	0.544979588270909	60
Random	0.737968458539532	60
Sampled	0.516217621156864	60
Random	0.652782704361382	60
Sampled	0.525401115823448	60
Random	0.642260873417134	60
Sampled	0.444631090166156	60
Random	0.700548351836312	60
Sampled	0.526958052644031	60
Random	0.657111777265188	60
Sampled	0.591160622002101	60
Random	0.650281320030183	60
Sampled	0.504557538010511	60
Random	0.939265374536507	60
Sampled	0.447150694802134	60
Random	0.8415109043037	60
Sampled	0.639215755457616	60
Random	0.747281673337233	60
Sampled	0.483045303739362	60
Random	0.787080746125611	60
Sampled	0.572794298229295	60
Random	0.770662698691564	60
Sampled	0.452793795753094	60
Random	0.727083129547424	60
Sampled	0.583525789084161	60
Random	0.762835139402326	60
Sampled	0.668456489134414	60
Random	0.849588397088644	60
Sampled	0.598193829876162	60
Random	0.54626728766671	60
Sampled	0.532438613682339	60
Random	0.651723918451538	60
Sampled	0.657014870967136	60
Random	0.622258345048223	60
Sampled	0.588308344344344	60
Random	0.467547210958298	60
Sampled	0.527483950987702	60
Random	0.545016973975293	60
Sampled	0.436314874092233	60
Random	0.718472788077082	60
Sampled	0.532218391098676	60
Random	0.615714790235137	60
Sampled	0.393266659327252	60
Random	0.54057596192386	60
Sampled	0.419081181291676	60
Random	0.76592504157444	60
Sampled	0.615415037685736	60
Random	0.559903180869028	60
Sampled	0.381539664028773	60
Random	0.368041952553381	60
Sampled	0.43015965861719	60
Random	0.827942832750408	60
Sampled	0.465266402244488	60
Random	0.863201086182565	60
Sampled	0.560825995647966	60
Random	0.691456592668677	60
Sampled	0.596195030863872	60
Random	0.516559500274267	60
Sampled	0.658235038457861	60
Random	0.874669186835144	60
Sampled	0.664382038329391	60
Random	0.678625275410121	60
Sampled	0.480376898870241	60
Random	0.64966164015445	60
Sampled	0.377492992176411	60
Random	0.782291601705542	60
Sampled	0.558507797146729	60
Random	0.926612823795661	60
Sampled	0.540097754528224	60
Random	0.881833363945666	60
Sampled	0.708375559655574	60
Random	0.722111025596242	60
Sampled	0.430187414075552	60
Random	0.762392284969698	60
Sampled	0.557974108836871	60
Random	0.888378640472928	60
Sampled	0.628309443310792	60
Random	0.597499174248715	60
Sampled	0.584351871528528	60
Random	0.623109991090318	60
Sampled	0.569254811610893	60
Random	0.998542500280761	60
Sampled	0.536899053154656	60
Random	0.782176375242012	60
Sampled	0.399570770205201	60
Random	0.832307704015352	60
Sampled	0.470181662362998	60
Random	0.684059626128726	60
Sampled	0.555071626096045	60
Random	0.499547217742579	60
Sampled	0.591308800517294	60
Random	0.666028671206124	60
Sampled	0.502139972544081	60
Random	0.821397311184201	60
Sampled	0.624282867585892	60
Random	0.491292352421216	60
Sampled	0.635119424543572	60
Random	0.893661959533629	60
Sampled	0.620906936513589	60
Random	0.681026342301376	60
Sampled	0.418027649979959	60
Random	0.888095852934594	60
Sampled	0.57873991783371	60
Random	1.1507719819043	60
Sampled	0.610819449892412	60
Random	0.705308628985275	60
Sampled	0.659695454298065	60
Random	0.503840198281028	60
Sampled	0.461056683875134	60
Random	0.761201973347196	60
Sampled	0.486830236940158	60
Random	0.720463776923832	60
Sampled	0.468274177631835	60
Random	0.691645625975574	60
Sampled	0.417448924916031	60
Random	0.831304701676636	60
Sampled	0.579564602374861	60
Random	0.542486995096478	60
Sampled	0.44292934102563	60
Random	0.754999866556932	60
Sampled	0.519059877095215	60
Random	0.681982585494834	60
Sampled	0.677348122106329	60
Random	0.70022138733447	60
Sampled	0.492815138215917	60
Random	0.841319917914525	60
Sampled	0.740476845023958	60
Random	0.837171144040911	60
Sampled	0.552525645887844	60
Random	0.868882184786536	60
Sampled	0.674270361872524	60
Random	0.678471477929536	60
Sampled	0.583983359869082	60
Random	0.592823770138658	60
Sampled	0.62648814480614	60
Random	0.613478159785965	60
Sampled	0.555973593366646	60
Random	0.985496813444472	60
Sampled	0.408865620953944	60
Random	0.696941236512488	60
Sampled	0.57836182233106	60
Random	0.792170001480979	60
Sampled	0.642948152350655	60
Random	0.674918626099913	60
Sampled	0.377020968505025	60
Random	0.765853367689176	60
Sampled	0.64006577345541	60
Random	0.89460680182875	60
Sampled	0.418956916930341	60
Random	0.839446526082303	60
Sampled	0.450660211135555	60
Random	0.736760902544383	60
Sampled	0.656637521749822	60
Random	0.789673606243984	60
Sampled	0.543648106353073	60
Random	0.754839609108498	60
Sampled	0.488280448895104	60
Random	0.471243148830283	60
Sampled	0.515231370676793	60
Random	0.778845685210738	60
Sampled	0.650913282064205	60
Random	0.812365974694269	60
Sampled	0.543008093972955	60
Random	0.840683927396198	60
Sampled	0.331363068032428	60
Random	0.593667097422923	60
Sampled	0.651888456656407	60
Random	0.729705371585068	60
Sampled	0.456951407139926	60
Random	0.699569370225754	60
Sampled	0.414317938991927	60
Random	0.519114475893974	60
Sampled	0.481104686561569	60
Random	1.08762637100418	60
Sampled	0.446901873052077	60
Random	0.771622665001221	60
Sampled	0.407059581257258	60
Random	0.967472078842811	60
Sampled	0.572763981177752	60
Random	0.851868249481737	60
Sampled	0.508604358168631	60
Random	0.637317450998753	60
Sampled	0.528624785684354	60
Random	0.909566011429491	60
Sampled	0.470832806503415	60
Random	0.571560080137625	60
Sampled	0.470176897284054	60
Random	0.605861980025967	60
Sampled	0.439399751752311	60
Random	0.945691612993635	60
Sampled	0.680544178227872	60
Random	0.684046299284953	60
Sampled	0.494079557103554	60
Random	0.655629401598054	60
Sampled	0.634238187222898	60
Random	0.667876913587752	60
Sampled	0.448395801547131	60
Random	0.924515839960798	60
Sampled	0.4168972136868	60
Random	0.490662179396433	60
Sampled	0.47026124993568	60
Random	0.854504347341511	60
Sampled	0.624122779366947	60
Random	0.663787038368634	60
Sampled	0.545058420999605	60
Random	0.724685898699698	60
Sampled	0.566761010811163	60
Random	0.723305100263049	60
Sampled	0.63502449080196	60
Random	0.714490041185207	60
Sampled	0.458930217799028	60
Random	0.646982340753784	60
Sampled	0.604175698777206	60
Random	0.78974034429244	60
Sampled	0.562944774745536	60
Random	0.720512749117053	60
Sampled	0.481448881927308	60
Random	0.757387335446846	60
Sampled	0.502837326786395	60
Random	0.553109771833092	60
Sampled	0.499733592105301	60
Random	0.778936292221926	60
Sampled	0.603782540356964	60
Random	0.512047826933381	60
Sampled	0.559446835277947	60
Random	0.863163110575467	60
Sampled	0.54921363772685	60
Random	0.816755451416144	60
Sampled	0.472111826071481	60
Random	0.558617236311885	60
Sampled	0.637377946305999	60
Random	0.724574883965419	60
Sampled	0.627180635236101	60
Random	0.792229625242078	60
Sampled	0.517685453874029	60
Random	0.78966297498724	60
Sampled	0.470357740786813	60
Random	0.606067056491379	60
Sampled	0.607444891261079	60
Random	0.551361988640616	60
Sampled	0.518416920029264	60
Random	0.798848081846872	60
Sampled	0.619641152023784	60
Random	0.731907136748558	60
Sampled	0.476953144316086	60
Random	0.591140065120313	60
Sampled	0.556268976068657	60
Random	0.638077228221529	60
Sampled	0.632272432844987	60
Random	0.685136227527526	60
Sampled	0.590425991164961	60
Random	0.599769330474111	60
Sampled	0.469622526077587	60
Random	0.490447547253208	60
Sampled	0.566784007003216	60
Random	0.608536445263825	60
Sampled	0.64873216758437	60
Random	0.724159868218688	60
Sampled	0.635492460631666	60
Random	0.689012370284216	60
Sampled	0.52134754846033	60
Random	0.690757078052268	60
Sampled	0.407023168078289	60
Random	0.787282985660492	60
Sampled	0.594279474202986	60
Random	0.672794066152897	60
Sampled	0.423679978667591	60
Random	0.653519902882059	60
Sampled	0.491423149033123	60
Random	0.456064853892738	60
Sampled	0.537806336203497	60
Random	1.00130564883212	60
Sampled	0.37742618343814	60
Random	0.948451206414916	60
Sampled	0.486113090390848	60
Random	0.750044921137927	60
Sampled	0.539275513663348	60
Random	0.770458131308604	60
Sampled	0.42620438623759	60
Random	0.637898344690179	60
Sampled	0.532623941291145	60
Random	0.826285578038675	60
Sampled	0.458788940008253	60
Random	0.571205586837853	60
Sampled	0.517153340195188	60
Random	0.675058066408231	60
Sampled	0.47614535909691	60
Random	0.71800980429521	60
Sampled	0.611408458884648	60
Random	0.602571486612299	60
Sampled	0.769289102553181	60
Random	0.761929449362299	60
Sampled	0.421250961447973	60
Random	0.779359149710599	60
Sampled	0.430088657835298	60
Random	0.625061630083275	60
Sampled	0.586748422252294	60
Random	0.720399756561191	60
Sampled	0.685823673435307	60
Random	0.920719234156497	60
Sampled	0.52616958816412	60
Random	1.13864301104003	60
Sampled	0.426567753331088	60
Random	0.576639784733109	60
Sampled	0.533327683285633	60
Random	0.905189809108748	60
Sampled	0.651274731434313	60
Random	0.650367116908932	60
Sampled	0.454909855416706	60
Random	0.516677484521404	60
Sampled	0.48476183367932	60
Random	0.554467279133057	60
Sampled	0.527627925577694	60
Random	0.553862872273627	60
Sampled	0.61100514692511	60
Random	0.923785441556065	60
Sampled	0.642379386972315	60
Random	0.551011142722219	60
Sampled	0.607888396734311	60
Random	0.952568290378621	60
Sampled	0.420552609907492	60
Random	0.674260132767874	60
Sampled	0.521135121307055	60
Random	0.896955840794353	60
Sampled	0.375862606372442	60
Random	0.595395680386632	60
Sampled	0.491480373106402	60
Random	0.712135517166811	60
Sampled	0.567513834250042	60
Random	0.935979358665296	60
Sampled	0.461610841506595	60
Random	0.620801788965419	60
Sampled	0.443511197755661	60
Random	0.704304129905289	60
Sampled	0.619351006538089	60
Random	0.646503604595955	60
Sampled	0.627239764965917	60
Random	0.549191169102589	60
Sampled	0.592945984731122	60
Random	0.730145491098878	60
Sampled	0.699807472646159	60
Random	0.726401488978962	60
Sampled	0.55438683471251	60
Random	0.945119167090478	60
Sampled	0.516979958474052	60
Random	0.833024875809263	60
Sampled	0.544861851213397	60
Random	0.859940632983662	60
Sampled	0.654468199026796	60
Random	0.639050186502892	60
Sampled	0.445211455368789	60
Random	0.654646413029073	60
Sampled	0.485536659693295	60
Random	0.97916181047386	60
Sampled	0.608907187153649	60
Random	0.935394291979398	60
Sampled	0.519932090251825	60
Random	0.772733455080865	60
Sampled	0.695633177728465	60
Random	0.574441990560492	60
Sampled	0.508901856828201	60
Random	0.627822123233227	60
Sampled	0.417744492098148	60
Random	0.666544023638786	60
Sampled	0.563580105986398	60
Random	0.749090017818089	60
Sampled	0.448635127723285	60
Random	0.476573794130098	60
Sampled	0.494004666762962	60
Random	0.608418527329223	60
Sampled	0.669466350980863	60
Random	0.622962880019826	60
Sampled	0.622185256479654	60
Random	1.06806417113337	60
Sampled	0.570980339914598	60
Random	0.966139779384602	60
Sampled	0.597150744899821	60
Random	0.953422365730325	60
Sampled	0.428177115116314	60
Random	0.464618181708729	60
Sampled	0.585113181174034	60
Random	0.701229456623252	60
Sampled	0.656051358857041	60
Random	0.85849058901553	60
Sampled	0.616190141866497	60
Random	0.542857339547513	60
Sampled	0.530660760366263	60
Random	0.786421022509149	60
Sampled	0.551114929444941	60
Random	0.764357983340043	60
Sampled	0.612918001025989	60
Random	0.714782231899817	60
Sampled	0.488930155180146	60
Random	0.527145592508566	60
Sampled	0.576283145802339	60
Random	0.683942940889517	60
Sampled	0.669579886310403	60
Random	0.893508659935217	60
Sampled	0.453743331015652	60
Random	0.518604491036521	60
Sampled	0.414994982528582	60
Random	0.752292956935355	60
Sampled	0.513295246173487	60
Random	0.57177557554947	60
Sampled	0.519112957065379	60
Random	0.692369701918876	60
Sampled	0.463973929785483	60
Random	0.577378154494157	60
Sampled	0.488942648196637	60
Random	0.646144994736808	60
Sampled	0.516501768658034	60
Random	0.76235482197832	60
Sampled	0.513794557723171	60
Random	0.753424604359665	60
Sampled	0.5819110752934	60
Random	0.571967247660706	60
Sampled	0.415614474882466	60
Random	0.639543848379467	60
Sampled	0.496188771763892	60
Random	0.784470994809015	60
Sampled	0.502792214690111	60
Random	0.816818187774395	60
Sampled	0.664188028704363	60
Random	0.735306810349569	60
Sampled	0.415112582138644	60
Random	0.466792638691457	60
Sampled	0.655816819458874	60
Random	0.821195876846437	60
Sampled	0.451831923341997	60
Random	0.521879797037016	60
Sampled	0.467927163927485	60
Random	0.784119134559143	60
Sampled	0.449728576808441	60
Random	0.527585539967791	60
Sampled	0.537076797695407	60
Random	0.899165324201733	60
Sampled	0.481370249845662	60
Random	0.831270595373573	60
Sampled	0.503878093651067	60
Random	1.06459280856983	60
Sampled	0.427137164940841	60
Random	1.05810161400887	60
Sampled	0.381733497947078	60
Random	0.891830672067455	60
Sampled	0.522350358631484	60
Random	0.495491905845999	60
Sampled	0.558235888562442	60
Random	0.567045166757043	60
Sampled	0.547645742510694	60
Random	0.578008370407898	60
Sampled	0.634403836204054	60
Random	0.635198836580256	60
Sampled	0.578277069779787	60
Random	0.537291212779298	60
Sampled	0.597070045956801	60
Random	0.562832299457538	60
Sampled	0.455207380560326	60
Random	0.555725727063716	60
Sampled	0.651358287334546	60
Random	0.634384807396697	60
Sampled	0.665212295092063	60
Random	0.716986010914412	60
Sampled	0.596629351805772	60
Random	0.600054196016665	60
Sampled	0.573914138053441	60
Random	0.845453305586824	60
Sampled	0.487044225529556	60
Random	0.805373366496214	60
Sampled	0.608186788033409	60
Random	0.618575970889312	60
Sampled	0.570940936908143	60
Random	0.798560445443252	60
Sampled	0.461581756987526	60
Random	0.762550813095315	60
Sampled	0.492821650833862	60
Random	0.676255616415957	60
Sampled	0.67748039260944	60
Random	0.671689757468907	60
Sampled	0.486838325736744	60
Random	0.651652514963826	60
Sampled	0.474927084979665	60
Random	0.810882314753504	60
Sampled	0.368905808474319	60
Random	0.931720712225122	60
Sampled	0.506052875053509	60
Random	0.754336104533946	60
Sampled	0.501001410575142	60
Random	0.703011458155151	60
Sampled	0.523832966575192	60
Random	0.725067573071069	60
Sampled	0.5175583540212	60
Random	0.807485962393308	60
Sampled	0.558254961332537	60
Random	0.664842013322157	60
Sampled	0.598893271573251	60
Random	0.684169793846314	60
Sampled	0.452374266426396	60
Random	0.546133258185141	60
Sampled	0.465828317045547	60
Random	0.722036350110555	60
Sampled	0.599927627958565	60
Random	0.723959386902846	60
Sampled	0.451463210700659	60
Random	0.719737659614752	60
Sampled	0.412120886065957	60
Random	0.820788093042968	60
Sampled	0.463917087462936	60
Random	0.989654799108647	60
Sampled	0.604940299923395	60
Random	0.614675920035802	60
Sampled	0.644997554189211	60
Random	0.714464503409551	60
Sampled	0.464555476976487	60
Random	0.713526849711661	60
Sampled	0.487819376575147	60
Random	0.561233707091008	60
Sampled	0.675393915449643	60
Random	0.545440655635967	60
Sampled	0.464032061289651	60
Random	0.744268646726557	60
Sampled	0.59075318539654	60
Random	0.6748455934633	60
Sampled	0.403632814305239	60
Random	0.867874438886529	60
Sampled	0.596817341111142	60
Random	0.790399187436644	60
Sampled	0.515983150085302	60
Random	0.67218201402644	60
Sampled	0.558407186604208	60
Random	0.706667423758819	60
Sampled	0.586184324466448	60
Random	0.79427301672383	60
Sampled	0.612093413693871	60
Random	0.556940918652911	60
Sampled	0.474154093644145	60
Random	0.78926221346151	60
Sampled	0.62541915708653	60
Random	0.83966575995889	60
Sampled	0.525634784962657	60
Random	0.61822809799779	60
Sampled	0.553926013738442	60
Random	0.966427349976808	60
Sampled	0.554345257747964	60
Random	0.852401619452165	60
Sampled	0.586225454072129	60
Random	0.859347534560237	60
Sampled	0.660734733305875	60
Random	0.648208904506367	60
Sampled	0.382648015870168	60
Random	0.63979323154605	60
Sampled	0.682469909511554	60
Random	0.763976907914694	60
Sampled	0.588462360017708	60
Random	0.632287868575237	60
Sampled	0.537174387897428	60
Random	0.499699110660018	60
Sampled	0.433912059414342	60
Random	0.860464851367154	60
Sampled	0.446424317572921	60
Random	0.502001161873736	60
Sampled	0.608566674019775	60
Random	0.674034051249917	60
Sampled	0.568646463695895	60
Random	0.905159525111567	60
Sampled	0.642358812303741	60
Random	0.802515465154854	60
Sampled	0.544855947886006	60
Random	0.748122374501167	60
Sampled	0.533956643349544	60
Random	0.721791070258203	60
Sampled	0.542188041577532	60
Random	0.586079641016238	60
Sampled	0.54691904954819	60
Random	0.882504929829218	60
Sampled	0.544627102151474	60
Random	0.610638748275766	60
Sampled	0.505455026139295	60
Random	0.719858377656093	60
Sampled	0.559473875515443	60
Random	0.700577566094941	60
Sampled	0.44486490867494	60
Random	0.522695745805055	60
Sampled	0.593941254952448	60
Random	0.59002146660887	60
Sampled	0.470873564411257	60
Random	0.846495688871779	60
Sampled	0.408625179272933	60
Random	0.879080898593286	60
Sampled	0.563749627605232	60
Random	0.663597178168012	60
Sampled	0.497446975840119	60
Random	0.704826907935105	60
Sampled	0.480599912021023	60
Random	0.617980189000603	60
Sampled	0.562922786783058	60
Random	0.567688578016466	60
Sampled	0.471156817641691	60
Random	0.951385238269038	60
Sampled	0.614209650551278	60
Random	0.656078777457232	60
Sampled	0.555817018216265	60
Random	0.757341491746422	60
Sampled	0.651717439122507	60
Random	1.1150222519589	60
Sampled	0.630252188333966	60
Random	0.495595433403257	60
Sampled	0.575659105351863	60
Random	0.794537717237624	60
Sampled	0.417180091270504	60
Random	0.457294428774991	60
Sampled	0.509558969116087	60
Random	0.687986882080129	60
Sampled	0.454234396972962	60
Random	0.797170343808554	60
Sampled	0.540713531185824	60
Random	0.676108634725672	60
Sampled	0.410696164252245	60
Random	0.667036526657851	60
Sampled	0.575566450461546	60
Random	0.707771457699016	60
Sampled	0.533115702878948	60
Random	0.909521864824325	60
Sampled	0.567866236461617	60
Random	0.538573295489615	60
Sampled	0.432861581458658	60
Random	0.774968043362119	60
Sampled	0.551050104819678	60
Random	0.554184810808711	60
Sampled	0.44990454869514	60
Random	1.01658415535978	60
Sampled	0.494503732459679	60
Random	0.660576111868025	60
Sampled	0.513925993912196	60
Random	0.626830528316827	60
Sampled	0.459858129124132	60
Random	0.689561855110603	60
Sampled	0.388438661230956	60
Random	0.413928591801107	60
Sampled	0.509546273637755	60
Random	0.711797264359812	60
Sampled	0.372715134681141	60
Random	0.665614831648963	60
Sampled	0.572851647649132	60
Random	0.760292309747742	60
Sampled	0.444833414752918	60
Random	0.708570101580723	60
Sampled	0.525278566679122	60
Random	0.513437367537165	60
Sampled	0.589965942487937	60
Random	0.424708513904263	60
Sampled	0.617150721699052	60
Random	0.574892695733648	60
Sampled	0.557098493576989	60
Random	0.537215502245032	60
Sampled	0.4366712165138	60
Random	0.663629344237321	60
Sampled	0.523110725890479	60
Random	0.925182167901178	60
Sampled	0.58613419937006	60
Random	0.97683178539878	60
Sampled	0.445011868764431	60
Random	0.978613088776425	60
Sampled	0.59577508328353	60
Random	0.646919445288135	60
Sampled	0.666701564042108	60
Random	1.13997922737937	60
Sampled	0.433507951610467	60
Random	0.84016399294199	60
Sampled	0.589928044923675	60
Random	0.729717959781646	60
Sampled	0.505822248109369	60
Random	0.675719903587248	60
Sampled	0.474922806806296	60
Random	0.644324186143471	60
Sampled	0.583653505500551	60
Random	0.749582318129382	60
Sampled	0.4582869971964	60
Random	0.672579875333706	60
Sampled	0.663885267023062	60
Random	0.857302691960009	60
Sampled	0.556112392373227	60
Random	0.779480923469033	60
Sampled	0.520768731556913	60
Random	0.783730330395016	60
Sampled	0.457865430343027	60
Random	0.888920424921837	60
Sampled	0.567924772212516	60
Random	0.824054459715302	60
Sampled	0.475646776595395	60
Random	0.583611680867429	60
Sampled	0.441865390606586	60
Random	0.794609473622788	60
Sampled	0.574926683423833	60
Random	0.583308251727277	60
Sampled	0.531836611095409	60
Random	0.762428543432994	60
Sampled	0.466586731850382	60
Random	0.628331393679112	60
Sampled	0.500233368966446	60
Random	0.854606527355156	60
Sampled	0.640698915790097	60
Random	0.499121876472904	60
Sampled	0.516384929749438	60
Random	0.44149861533193	60
Sampled	0.703234361425953	60
Random	0.572613321266297	60
Sampled	0.634203380058641	60
Random	1.1184073210056	60
Sampled	0.507216107070856	60
Random	0.949693910731932	60
Sampled	0.515218605987511	60
Random	0.620820924566035	60
Sampled	0.410633405426666	60
Random	0.559308939627951	60
Sampled	0.643836317009593	60
Random	0.705977943279198	60
Sampled	0.680441590178349	60
Random	0.654968114318714	60
Sampled	0.482946640909205	60
Random	0.541583133233845	60
Sampled	0.452533763669909	60
Random	0.671009589249384	60
Sampled	0.529438981581215	60
Random	0.611299575330939	60
Sampled	0.575842146241425	60
Random	0.830864576658864	60
Sampled	0.521103648002955	60
Random	0.6280142654004	60
Sampled	0.563987174468069	60
Random	0.824527442719287	60
Sampled	0.52073219098406	60
Random	0.887804156154154	60
Sampled	0.377932391568745	60
Random	0.627638871901617	60
Sampled	0.553155398861024	60
Random	0.879279993723493	60
Sampled	0.655874380494784	60
Random	0.751763912916465	60
Sampled	0.415455088016839	60
Random	1.11987501453406	60
Sampled	0.496783746868486	60
Random	0.66543468046372	60
Sampled	0.540822947477622	60
Random	0.745480541149788	60
Sampled	0.459853832036008	60
Random	0.733495038525719	60
Sampled	0.603143552683075	60
Random	0.658301958009215	60
Sampled	0.578107544625053	60
Random	0.649108658091296	60
Sampled	0.651579662603328	60
Random	0.749283509560941	60
Sampled	0.547892672100571	60
Random	0.694995614546673	60
Sampled	0.585556935750745	60
Random	0.498595210969744	60
Sampled	0.527715420833907	60
Random	0.705755040055603	60
Sampled	0.507775906687743	60
Random	0.80001779441974	60
Sampled	0.597053058512086	60
Random	0.590068335714454	60
Sampled	0.411587331109022	60
Random	0.891798024550578	60
Sampled	0.455929045396825	60
Random	0.849025431661775	60
Sampled	0.574041001931263	60
Random	0.840835596523205	60
Sampled	0.456443687309821	60
Random	0.798280991613351	60
Sampled	0.629329122164101	60
Random	0.794470510216539	60
Sampled	0.493644833616301	60
Random	0.551942376786805	60
Sampled	0.49561633289641	60
Random	0.76729326739078	60
Sampled	0.44142275862502	60
Random	0.826618749826081	60
Sampled	0.420419042675989	60
Random	0.92251536247668	60
Sampled	0.569440784721028	60
Random	0.691732916201243	60
Sampled	0.45382673440722	60
Random	0.749636652952024	60
Sampled	0.538645303603001	60
Random	0.758237437952041	60
Sampled	0.564698663693705	60
Random	0.902219566715717	60
Sampled	0.530866518564957	60
Random	0.686252282694956	60
Sampled	0.522373539020599	60
Random	0.650660318721087	60
Sampled	0.496316164018279	60
Random	0.845351077675635	60
Sampled	0.563023071043605	60
Random	0.687754108517453	60
Sampled	0.481307663712555	60
Random	0.805477604941314	60
Sampled	0.559829982637508	60
Random	0.760264524035072	60
Sampled	0.500414740667359	60
Random	0.885593878268171	60
Sampled	0.607904609927813	60
Random	0.50956216324605	60
Sampled	0.578057472319394	60
Random	0.512109313588849	60
Sampled	0.427238892512862	60
Random	0.922067581566951	60
Sampled	0.490267125766813	60
Random	0.942495691395865	60
Sampled	0.651967663898482	60
Random	0.888890616740978	60
Sampled	0.622420512082578	60
Random	0.834430652796685	60
Sampled	0.455544177524479	60
Random	0.579566916325898	60
Sampled	0.446842945391407	60
Random	0.688564283156801	60
Sampled	0.419702710312652	60
Random	0.480090351266837	60
Sampled	0.490396006890496	60
Random	0.646690445517622	60
Sampled	0.499105431820235	60
Random	1.07449134958433	60
Sampled	0.635937318466963	60
Random	0.596688248686786	60
Sampled	0.528071052396246	60
Random	0.739799869272476	60
Sampled	0.615533288194113	60
Random	0.541568180976257	60
Sampled	0.590159679912942	60
Random	0.791604794164039	60
Sampled	0.535664911722675	60
Random	0.608385054085452	60
Sampled	0.496721976014356	60
Random	0.78086949461617	60
Sampled	0.650574815875204	60
Random	0.844912383212857	60
Sampled	0.592315000194679	60
Random	0.531641594073732	60
Sampled	0.451428962761579	60
Random	0.926916991841488	60
Sampled	0.459499568370753	60
Random	0.774112390679813	60
Sampled	0.56877604681693	60
Random	0.635800664460589	60
Sampled	0.482921679479586	60
Random	0.781823657135458	60
Sampled	0.522727138720918	60
Random	0.853659498735313	60
Sampled	0.58734228036614	60
Random	0.53800466055456	60
Sampled	0.578852307223244	60
Random	0.597212521240922	60
Sampled	0.566346072435521	60
Random	0.928890190632023	60
Sampled	0.552649593837217	60
Random	0.641417367452429	60
Sampled	0.531740243598089	60
Random	0.675769635640934	60
Sampled	0.601952344481555	60
Random	0.53970127712392	60
Sampled	0.487740208525339	60
Random	0.612285777165121	60
Sampled	0.550426930217776	60
Random	0.619512042550054	60
Sampled	0.490371284027501	60
Random	1.01560413992399	60
Sampled	0.679924172724335	60
Random	0.74405748558867	60
Sampled	0.420162017943533	60
Random	0.859655040458845	60
Sampled	0.51129081155727	60
Random	0.58279434279372	60
Sampled	0.494919870789779	60
Random	0.45774014536589	60
Sampled	0.663237681201285	60
Random	0.684186504472974	60
Sampled	0.618290310579126	60
Random	1.03391091088211	60
Sampled	0.434170312278996	60
Random	0.843862894875935	60
Sampled	0.543868639767557	60
Random	0.774072786913107	60
Sampled	0.655687767232427	60
Random	0.666950270594061	60
Sampled	0.575528409215091	60
Random	0.694143823091117	60
Sampled	0.375976641819984	60
Random	0.418370768706683	60
Sampled	0.441183578119245	60
Random	0.829472098910692	60
Sampled	0.631781115346849	60
Random	0.603332409507882	60
Sampled	0.613710012706084	60
Random	0.65959085396235	60
Sampled	0.468992019639006	60
Random	0.63198743610041	60
Sampled	0.586828139104679	60
Random	1.04039840196911	60
Sampled	0.548761805540006	60
Random	0.645603238320505	60
Sampled	0.54519615700483	60
Random	0.684358627628166	60
Sampled	0.544701905371776	60
Random	0.8863450268886	60
Sampled	0.393068158351324	60
Random	0.978546179836557	60
Sampled	0.625149371161167	60
Random	0.586366851735856	60
Sampled	0.442507986089266	60
Random	0.876536740248768	60
Sampled	0.515585172594986	60
Random	0.820276812076091	60
Sampled	0.566170842363117	60
Random	0.590458558187566	60
Sampled	0.54524633182016	60
Random	0.928446469896219	60
Sampled	0.369285936486675	60
Random	0.800989655799521	60
Sampled	0.506071690894045	60
Random	0.532405725933097	60
Sampled	0.534394221210114	60
Random	0.867028516475603	60
Sampled	0.55215927166561	60
Random	0.772604029606354	60
Sampled	0.666367602808895	60
Random	0.646095576053815	60
Sampled	0.602145594871175	60
Random	0.586378368395088	60
Sampled	0.616105300990512	60
Random	0.485323978653799	60
Sampled	0.418923713785827	60
Random	0.433433389881009	60
Sampled	0.530548317137208	60
Random	0.616919546866483	60
Sampled	0.53592660003155	60
Random	0.655308128678638	60
Sampled	0.60858651866146	60
Random	0.535492125412064	60
Sampled	0.495067927952032	60
Random	0.648869644249436	60
Sampled	0.657818149489358	60
Random	0.642003339850854	60
Sampled	0.597738476426804	60
Random	0.829691171459815	60
Sampled	0.549481876127033	60
Random	1.10740038723834	60
Sampled	0.628767979875909	60
Random	0.613799319384366	60
Sampled	0.572740795792081	60
Random	0.627848929771799	60
Sampled	0.597691180596962	60
Random	0.654555081644666	60
Sampled	0.507174843035404	60
Random	0.715081061375504	60
Sampled	0.545451877101396	60
Random	0.600349116210483	60
Sampled	0.405664506137542	60
Random	0.76889263713836	60
Sampled	0.382704286535605	60
Random	0.587370102822117	60
Sampled	0.445386319342372	60
Random	0.722518146751378	60
Sampled	0.51930418507277	60
Random	0.707705896273221	60
Sampled	0.437654044215628	60
Random	0.720082010029645	60
Sampled	0.525278566253598	60
Random	0.52446433851962	60
Sampled	0.566253429161227	60
Random	0.719951188898224	60
Sampled	0.575889825653923	60
Random	0.762434802691845	60
Sampled	0.642166872633523	60
Random	0.643899171251826	60
Sampled	0.55037727273204	60
Random	0.757456359055928	60
Sampled	0.444024543130131	60
Random	0.683076957862849	60
Sampled	0.493111043442823	60
Random	0.798009583263513	60
Sampled	0.749061736370789	60
Random	0.616265204665945	60
Sampled	0.515666893159085	60
Random	0.850350032486509	60
Sampled	0.607031946549599	60
Random	0.829504786853444	60
Sampled	0.473679002005956	60
Random	0.903684779899337	60
Sampled	0.647696393375495	60
Random	0.569541157479089	60
Sampled	0.539571039720759	60
Random	0.704500982686079	60
Sampled	0.437035827513849	60
Random	0.77952455126687	60
Sampled	0.673458032563381	60
Random	0.896147040606381	60
Sampled	0.606197116183222	60
Random	1.00853633258533	60
Sampled	0.569057724242667	60
Random	0.734288804719335	60
Sampled	0.444920408278579	60
Random	0.734135987318312	60
Sampled	0.513123173872517	60
Random	0.627275968791606	60
Sampled	0.429869481880872	60
Random	0.541670684313396	60
Sampled	0.443010634142352	60
Random	0.604885533117746	60
Sampled	0.582024341347668	60
Random	0.56351505255866	60
Sampled	0.673575370164484	60
Random	0.877573374336939	60
Sampled	0.606572922942461	60
Random	0.702315213557533	60
Sampled	0.632810453937812	60
Random	0.860631733916057	60
Sampled	0.560097712268542	60
Random	0.796534841604997	60
Sampled	0.513972894149246	60
Random	0.875118036781612	60
Sampled	0.450308440179752	60
Random	0.607381453196568	60
Sampled	0.551562730556482	60
Random	0.587815691608256	60
Sampled	0.561116747644098	60
Random	0.601436029131118	60
Sampled	0.526623279402373	60
Random	0.700505447950324	60
Sampled	0.442911281914375	60
Random	0.661931727515764	60
Sampled	0.646756015698577	60
Random	0.730224197484158	60
Sampled	0.58181524835233	60
Random	0.599364561938079	60
Sampled	0.562058768690357	60
Random	0.506754152545786	60
Sampled	0.68910626464	60
Random	0.669487335454731	60
Sampled	0.497592796055476	60
Random	0.679361490821016	60
Sampled	0.650189322423147	60
Random	0.768548863995696	60
Sampled	0.441952746026971	60
Random	0.817652936846367	60
Sampled	0.473955391330503	60
Random	0.691778662086459	60
Sampled	0.586816309900426	60
Random	0.669553102540202	60
Sampled	0.471481146017946	60
Random	0.680509636434199	60
Sampled	0.456721566104734	60
Random	0.860575048402872	60
Sampled	0.602585480789137	60
Random	0.841956627093349	60
Sampled	0.486571394557682	60
Random	0.892282308589019	60
Sampled	0.596053885678841	60
Random	0.755322523937111	60
Sampled	0.408415554868017	60
Random	0.748202167917008	60
Sampled	0.577916821797276	60
Random	0.760420212344663	60
Sampled	0.664355560042561	60
Random	0.749182814314617	60
Sampled	0.536630459315118	60
Random	0.747688763993632	60
Sampled	0.607033612428454	60
Random	0.647830299891184	60
Sampled	0.500672132957487	60
Random	0.586865567206467	60
Sampled	0.612106346077973	60
Random	0.559436791756168	60
Sampled	0.529340729939302	60
Random	0.96673189422603	60
Sampled	0.519253425599631	60
Random	0.688711536376729	60
Sampled	0.416991235354504	60
Random	0.518142007030945	60
Sampled	0.535708898906334	60
Random	0.618241854849556	60
Sampled	0.418152783999233	60
Random	0.772503523120341	60
Sampled	0.556238967339864	60
Random	0.48272552897525	60
Sampled	0.528842914439906	60
Random	0.727238046680175	60
Sampled	0.559454082102838	60
Random	0.594483098423033	60
Sampled	0.561579750067992	60
Random	0.738201335441394	60
Sampled	0.514582888274176	60
Random	0.802587237574197	60
Sampled	0.513058432649	60
Random	0.955722785055132	60
Sampled	0.563666295098636	60
Random	0.922367813065856	60
Sampled	0.458635305344822	60
Random	0.712610806932547	60
Sampled	0.532528005886454	60
Random	0.675897381136149	60
Sampled	0.435829614475681	60
Random	0.74027465271279	60
Sampled	0.577118610459198	60
Random	0.863363397778399	60
Sampled	0.473497191180277	60
Random	0.833064134193393	60
Sampled	0.441409433711355	60
Random	0.821204710727291	60
Sampled	0.618401260902933	60
Random	0.605488685546048	60
Sampled	0.543921346313781	60
Random	0.567469193445783	60
Sampled	0.425813531565316	60
Random	0.902293833218247	60
Sampled	0.566005287916378	60
Random	0.742151187925439	60
Sampled	0.555925790496684	60
Random	0.675698091850882	60
Sampled	0.452583295593793	60
Random	0.796494469418018	60
Sampled	0.579979952395281	60
Random	0.542727788548799	60
Sampled	0.400882273139806	60
Random	0.9537790505806	60
Sampled	0.647034919133414	60
[truncated: 16,001 more rows]
