# Supplementary material for: A branching model of lineage differentiation underpinning the neurogenic potential of enteric glia
Source: Nat Commun. 2023 Sep 22;14:5904. doi: 10.1038/s41467-023-41492-3 (PMC10516949; doi:10.1038/s41467-023-41492-3)
Supplement: Supplementary file 6 — Source Data [file 41467_2023_41492_MOESM6_ESM.zip › source_data/FigS2d_pvalue_glial_8_pcs.csv]

pvalue	trajectoryStart	logpvalue
3.28395868088719e-138	60	137.483602315857
3.34640360610479e-142	65	141.475421680429
6.13616526012655e-131	70	130.212102952417
1.30162776177691e-119	75	118.885513197119
1.10906319723228e-115	80	114.955043705945
1.46977841700355e-125	85	124.832748134317
8.34575054159735e-124	90	123.078534600696
2.18136040175537e-80	95	79.6612725748785
1.01161069155372e-53	100	52.9949865893135
