# Supplementary material for: A branching model of lineage differentiation underpinning the neurogenic potential of enteric glia
Source: Nat Commun. 2023 Sep 22;14:5904. doi: 10.1038/s41467-023-41492-3 (PMC10516949; doi:10.1038/s41467-023-41492-3)
Supplement: Supplementary file 6 — Source Data [file 41467_2023_41492_MOESM6_ESM.zip › source_data/FigS2d_msd_glial_9_pcs.csv]

type	value	trajectoryStart
Sampled	0.618316037250435	60
Random	0.970029111618972	60
Sampled	0.576527879716216	60
Random	0.748369286535213	60
Sampled	0.537444259785518	60
Random	0.818332539417204	60
Sampled	0.623523242806223	60
Random	0.865832276206962	60
Sampled	0.469781166746043	60
Random	0.904251994367279	60
Sampled	0.509291974474896	60
Random	0.544648590512214	60
Sampled	0.405283578222312	60
Random	0.851705411922037	60
Sampled	0.571343280201806	60
Random	0.825094978737248	60
Sampled	0.475816809364556	60
Random	0.948935447978063	60
Sampled	0.669462938841382	60
Random	0.693450562471573	60
Sampled	0.595799608131859	60
Random	0.711363069127615	60
Sampled	0.62940048207457	60
Random	0.963500758020104	60
Sampled	0.585614270051	60
Random	0.573987676935301	60
Sampled	0.510822996243603	60
Random	0.645841106638958	60
Sampled	0.574120350031968	60
Random	0.576371465741688	60
Sampled	0.677302832831915	60
Random	0.941062047711409	60
Sampled	0.585363294612506	60
Random	0.881658256228814	60
Sampled	0.605155285303077	60
Random	0.738955774278734	60
Sampled	0.568080999259271	60
Random	0.737487280329118	60
Sampled	0.448665777559094	60
Random	0.782305034536934	60
Sampled	0.606100602161423	60
Random	0.923844488690968	60
Sampled	0.662995480538491	60
Random	0.808451046796025	60
Sampled	0.581548308136796	60
Random	0.89991550960035	60
Sampled	0.572674259760878	60
Random	0.623732459416648	60
Sampled	0.49821519722624	60
Random	0.581110426221609	60
Sampled	0.54342131364717	60
Random	0.779618572794871	60
Sampled	0.439406871819581	60
Random	0.682757578321306	60
Sampled	0.559606086153966	60
Random	0.792197391949701	60
Sampled	0.389785878220729	60
Random	0.500171554855932	60
Sampled	0.414788177953844	60
Random	0.879718520597344	60
Sampled	0.593521055632338	60
Random	0.880629110382429	60
Sampled	0.558954337235935	60
Random	0.796421497961305	60
Sampled	0.654847966699148	60
Random	0.66863976639096	60
Sampled	0.465257946758702	60
Random	0.606816640263894	60
Sampled	0.462166625970763	60
Random	0.726137743986628	60
Sampled	0.5569290564584	60
Random	0.629178299519103	60
Sampled	0.517763155093975	60
Random	0.767655852243358	60
Sampled	0.452666658224044	60
Random	0.424770081213686	60
Sampled	0.603782950099014	60
Random	0.526273718931653	60
Sampled	0.577268306828924	60
Random	0.771687594188838	60
Sampled	0.564325021814562	60
Random	0.62747768414748	60
Sampled	0.505829633641886	60
Random	0.740337462961981	60
Sampled	0.608936109212943	60
Random	0.910354155404993	60
Sampled	0.410881631546284	60
Random	0.753557130278878	60
Sampled	0.569032182671608	60
Random	0.492954754224431	60
Sampled	0.482130853043777	60
Random	0.844154560263417	60
Sampled	0.672676105290939	60
Random	0.846189959787694	60
Sampled	0.362755347302403	60
Random	0.962823252190817	60
Sampled	0.624878622183182	60
Random	0.646578842938897	60
Sampled	0.659688181212396	60
Random	0.806434356477589	60
Sampled	0.542368119826555	60
Random	0.702266287837235	60
Sampled	0.562107832205819	60
Random	1.07073208928032	60
Sampled	0.646288446817997	60
Random	0.354932920259087	60
Sampled	0.469993836413529	60
Random	0.809667778969032	60
Sampled	0.667449512518433	60
Random	0.598106033593784	60
Sampled	0.457489158635357	60
Random	0.695481196276843	60
Sampled	0.452947356579121	60
Random	0.73529787907355	60
Sampled	0.466330915878039	60
Random	0.8019376471534	60
Sampled	0.547496651556642	60
Random	0.599953065554315	60
Sampled	0.516505672938317	60
Random	0.745884063245378	60
Sampled	0.471962051240938	60
Random	0.634725017027636	60
Sampled	0.572899722414622	60
Random	0.879077501951539	60
Sampled	0.62608204153337	60
Random	0.646537397541825	60
Sampled	0.403386112698783	60
Random	0.818789670761993	60
Sampled	0.650051602957368	60
Random	0.844794814184877	60
Sampled	0.503147209180518	60
Random	0.917444689054092	60
Sampled	0.644276191222323	60
Random	0.499010996412039	60
Sampled	0.557004722587776	60
Random	0.708851816838128	60
Sampled	0.45350771817542	60
Random	0.839348863755208	60
Sampled	0.538563225288676	60
Random	0.816928483374564	60
Sampled	0.432968241584061	60
Random	0.617878023699675	60
Sampled	0.50690495848309	60
Random	0.846088560278082	60
Sampled	0.563613205635925	60
Random	0.672932226837249	60
Sampled	0.526187363669762	60
Random	0.54782267567558	60
Sampled	0.679015398441877	60
Random	0.958811938618715	60
Sampled	0.568975299299825	60
Random	0.682234325394826	60
Sampled	0.520881091210431	60
Random	0.866635557908795	60
Sampled	0.490006440152071	60
Random	0.779529818972401	60
Sampled	0.593663346527205	60
Random	0.729667661413952	60
Sampled	0.654417553936335	60
Random	0.851614521200262	60
Sampled	0.444587277180272	60
Random	0.825116826197757	60
Sampled	0.55401265884752	60
Random	0.581674060978055	60
Sampled	0.620238498055016	60
Random	0.559848548978315	60
Sampled	0.608469788557177	60
Random	0.834570391219622	60
Sampled	0.557012061777657	60
Random	0.772605700290792	60
Sampled	0.515793409075487	60
Random	0.752176689522628	60
Sampled	0.492908755915695	60
Random	0.66323658343772	60
Sampled	0.619106564003366	60
Random	0.756986487819176	60
Sampled	0.60214029801288	60
Random	0.595181932945321	60
Sampled	0.499000902879495	60
Random	0.867139351612548	60
Sampled	0.579108705204641	60
Random	0.844014886306478	60
Sampled	0.498743381253178	60
Random	0.483087712222011	60
Sampled	0.416780937998573	60
Random	0.636269971250493	60
Sampled	0.453715626638158	60
Random	0.761148753713341	60
Sampled	0.600970996877328	60
Random	0.802986232288721	60
Sampled	0.587703871004556	60
Random	0.808750536550008	60
Sampled	0.630622727586724	60
Random	0.841927058743019	60
Sampled	0.454652258055649	60
Random	0.751112046491707	60
Sampled	0.589302375476193	60
Random	0.856738023769198	60
Sampled	0.563646383972786	60
Random	0.937469486227178	60
Sampled	0.585321678067074	60
Random	0.732528249072833	60
Sampled	0.541090192335446	60
Random	0.687345161259296	60
Sampled	0.530156955027221	60
Random	0.604958092084675	60
Sampled	0.498498380333255	60
Random	0.704622087192463	60
Sampled	0.550621193280518	60
Random	0.722715993684178	60
Sampled	0.421424189332075	60
Random	0.689681241796427	60
Sampled	0.509458863383333	60
Random	0.855608310524466	60
Sampled	0.642441633800048	60
Random	0.715728388842798	60
Sampled	0.45763244882266	60
Random	0.940215757065248	60
Sampled	0.64431663779797	60
Random	0.683848420787938	60
Sampled	0.409055486295349	60
Random	0.788746718371882	60
Sampled	0.531539939264914	60
Random	0.780312080668613	60
Sampled	0.580040842285226	60
Random	0.473142166397091	60
Sampled	0.626184444088317	60
Random	0.749233529271366	60
Sampled	0.654846150662057	60
Random	0.514168680424355	60
Sampled	0.638891288876356	60
Random	0.776356270334621	60
Sampled	0.621893752210888	60
Random	0.860177318497443	60
Sampled	0.666862122752626	60
Random	0.836368888738657	60
Sampled	0.6504073966363	60
Random	0.754391957207694	60
Sampled	0.700179550821707	60
Random	0.731600102628347	60
Sampled	0.71822533093974	60
Random	0.603334996196413	60
Sampled	0.594566107211457	60
Random	0.49211493161387	60
Sampled	0.486220444833591	60
Random	1.04447377671819	60
Sampled	0.541852396953148	60
Random	0.752415924155552	60
Sampled	0.633797234222055	60
Random	0.541986364509991	60
Sampled	0.622638623216071	60
Random	0.910255331826138	60
Sampled	0.419582259831085	60
Random	0.603452028813471	60
Sampled	0.602419194017717	60
Random	0.736965208289284	60
Sampled	0.597548116718879	60
Random	0.686096204155868	60
Sampled	0.467738945362205	60
Random	1.22803006502127	60
Sampled	0.55476457222886	60
Random	0.745856704354136	60
Sampled	0.586757895094138	60
Random	0.582344854987873	60
Sampled	0.5961932632325	60
Random	0.722414617617803	60
Sampled	0.610962777485647	60
Random	0.643440605215544	60
Sampled	0.612388782480394	60
Random	0.677555439262234	60
Sampled	0.434110870414269	60
Random	0.678833717854795	60
Sampled	0.426208878932008	60
Random	0.587791742439948	60
Sampled	0.536485371836835	60
Random	0.796860090994567	60
Sampled	0.566474299569513	60
Random	0.959848209567408	60
Sampled	0.570994143492292	60
Random	0.671143353138883	60
Sampled	0.662203480026605	60
Random	0.561554143078971	60
Sampled	0.506975730989803	60
Random	0.619197873564637	60
Sampled	0.530110518170113	60
Random	0.711005049353151	60
Sampled	0.648352686754547	60
Random	0.653430286895207	60
Sampled	0.57666599052206	60
Random	0.673812720933108	60
Sampled	0.53291384556006	60
Random	0.714017152179946	60
Sampled	0.677009187100613	60
Random	0.448259116643887	60
Sampled	0.551798617911693	60
Random	0.86994372259455	60
Sampled	0.56119172626651	60
Random	0.691636271887272	60
Sampled	0.491630929018151	60
Random	0.852575755241032	60
Sampled	0.637758411037284	60
Random	0.921597475641536	60
Sampled	0.458313432983024	60
Random	0.560837506412272	60
Sampled	0.650665677899608	60
Random	0.706954020956711	60
Sampled	0.462627617584419	60
Random	0.722755688772086	60
Sampled	0.54420637550083	60
Random	0.768553113244347	60
Sampled	0.591203536687781	60
Random	0.752973252208824	60
Sampled	0.474304439174708	60
Random	0.803420058270834	60
Sampled	0.571815923199389	60
Random	0.51286166429471	60
Sampled	0.526010305671546	60
Random	0.651026672824718	60
Sampled	0.500977901028491	60
Random	0.940094163546191	60
Sampled	0.530196919769023	60
Random	0.611833395999293	60
Sampled	0.430654897323712	60
Random	0.755508077497322	60
Sampled	0.519349891421419	60
Random	0.474954736014043	60
Sampled	0.575506691918814	60
Random	0.333830663318942	60
Sampled	0.626641928570903	60
Random	0.722821354331008	60
Sampled	0.456541655819431	60
Random	0.634776441155408	60
Sampled	0.555891236620469	60
Random	0.515917515168333	60
Sampled	0.479064799575352	60
Random	1.07840893484282	60
Sampled	0.593367775213874	60
Random	0.537424265395497	60
Sampled	0.62134424964866	60
Random	0.654629625267047	60
Sampled	0.535687461273021	60
Random	0.68206851503115	60
Sampled	0.651316063080004	60
Random	0.964273966765841	60
Sampled	0.599049744389617	60
Random	0.556420217163382	60
Sampled	0.482155886167243	60
Random	0.911445290586565	60
Sampled	0.464990411670305	60
Random	0.791527703554793	60
Sampled	0.488053004059054	60
Random	0.80058174153957	60
Sampled	0.532429671107274	60
Random	0.567856558914196	60
Sampled	0.575218988238185	60
Random	0.660593883416191	60
Sampled	0.543185926001132	60
Random	0.72431797011446	60
Sampled	0.653357189581885	60
Random	0.527270136825821	60
Sampled	0.631749870408887	60
Random	0.703147746500335	60
Sampled	0.581768914587718	60
Random	0.592611515921128	60
Sampled	0.424130550417235	60
Random	0.80499101325459	60
Sampled	0.5155816155172	60
Random	1.03355263317467	60
Sampled	0.521492142403133	60
Random	0.648871683631161	60
Sampled	0.438572670014132	60
Random	0.693838392069211	60
Sampled	0.549068370474283	60
Random	0.979368400020173	60
Sampled	0.644602729165828	60
Random	0.651545688444691	60
Sampled	0.614854770988119	60
Random	0.843098669941569	60
Sampled	0.691663793545707	60
Random	0.823383010993978	60
Sampled	0.503228427514273	60
Random	0.682828295087237	60
Sampled	0.466591658339453	60
Random	0.566084315970248	60
Sampled	0.523339192007872	60
Random	0.758286401999422	60
Sampled	0.508337989268847	60
Random	0.660151324936058	60
Sampled	0.577612609815606	60
Random	0.730149780008427	60
Sampled	0.397485976444366	60
Random	0.77827371847938	60
Sampled	0.62701457922798	60
Random	0.889641290627437	60
Sampled	0.405115516592263	60
Random	0.802897408511269	60
Sampled	0.476524919699236	60
Random	0.564889657714091	60
Sampled	0.618589142315228	60
Random	0.665588750829665	60
Sampled	0.516952447344925	60
Random	0.451421830433287	60
Sampled	0.461551991168336	60
Random	0.741892403856975	60
Sampled	0.64506454898397	60
Random	0.694659594691032	60
Sampled	0.581952497466892	60
Random	0.819778928917577	60
Sampled	0.632343930784235	60
Random	1.02051370749276	60
Sampled	0.584203967460552	60
Random	0.773918996877688	60
Sampled	0.619861472780017	60
Random	0.681810169782872	60
Sampled	0.399208470787822	60
Random	0.805889033632191	60
Sampled	0.53796318966617	60
Random	0.652498365861673	60
Sampled	0.624997050301916	60
Random	0.695502619454135	60
Sampled	0.559688483167259	60
Random	0.703588748925841	60
Sampled	0.673044754436512	60
Random	0.584609548494262	60
Sampled	0.519866593469511	60
Random	0.791215540954685	60
Sampled	0.55654180017585	60
Random	0.970856905784655	60
Sampled	0.515601057814801	60
Random	0.68808964078972	60
Sampled	0.52997213130309	60
Random	0.734894153012549	60
Sampled	0.592506025243091	60
Random	0.533609026730033	60
Sampled	0.43278886696595	60
Random	0.583460451581458	60
Sampled	0.461563575645524	60
Random	0.689994426038112	60
Sampled	0.437615822296411	60
Random	0.866130307312057	60
Sampled	0.652658862479559	60
Random	0.712313232845294	60
Sampled	0.610087718762258	60
Random	1.01789582288894	60
Sampled	0.63677954650761	60
Random	0.508099158954348	60
Sampled	0.462041251875611	60
Random	0.729140392839092	60
Sampled	0.580999787239158	60
Random	0.788155157513862	60
Sampled	0.616383274338522	60
Random	0.761552543498962	60
Sampled	0.659265885514379	60
Random	0.730652614891993	60
Sampled	0.576228598861957	60
Random	0.614623524042719	60
Sampled	0.513445020744513	60
Random	0.580921017681797	60
Sampled	0.48096911047179	60
Random	0.646866935533349	60
Sampled	0.50965228161319	60
Random	0.729587208513737	60
Sampled	0.648487848471664	60
Random	0.670145168338612	60
Sampled	0.612490624061852	60
Random	0.616939317881919	60
Sampled	0.436049338074938	60
Random	0.792501192324293	60
Sampled	0.565548875240914	60
Random	0.92636602056365	60
Sampled	0.596254824309911	60
Random	0.659773343960569	60
Sampled	0.518995358617062	60
Random	0.739753555508871	60
Sampled	0.624562596291858	60
Random	0.714011613188912	60
Sampled	0.645647223341085	60
Random	0.891563926707337	60
Sampled	0.570470054112435	60
Random	0.551116489463691	60
Sampled	0.448433715653161	60
Random	0.530453276599205	60
Sampled	0.577750133325971	60
Random	0.734909476379302	60
Sampled	0.548219616073311	60
Random	0.564248815624169	60
Sampled	0.580627189560319	60
Random	0.870265270082117	60
Sampled	0.459176578948774	60
Random	0.684922938084398	60
Sampled	0.493579455236081	60
Random	0.728364587994933	60
Sampled	0.405242433429931	60
Random	0.63932134575006	60
Sampled	0.645316431285684	60
Random	0.725514252704425	60
Sampled	0.583011034267283	60
Random	0.612975816297764	60
Sampled	0.555676098177108	60
Random	0.590367346072636	60
Sampled	0.506374515575013	60
Random	0.631226981093763	60
Sampled	0.546136733407509	60
Random	0.654677390411737	60
Sampled	0.435684096141503	60
Random	0.735646083077012	60
Sampled	0.461141880396251	60
Random	0.749115251287191	60
Sampled	0.582061211978218	60
Random	0.786961776062087	60
Sampled	0.555601835555335	60
Random	0.598185841853849	60
Sampled	0.528823134221191	60
Random	0.548428246738365	60
Sampled	0.511024048232361	60
Random	0.574682279930223	60
Sampled	0.438333988326084	60
Random	0.541191880436892	60
Sampled	0.484957040351704	60
Random	0.556314823225371	60
Sampled	0.651972862280339	60
Random	0.61538548814512	60
Sampled	0.685409241029019	60
Random	0.540209506757449	60
Sampled	0.602432098172229	60
Random	0.642756544086663	60
Sampled	0.649359122315327	60
Random	0.780114755676105	60
Sampled	0.496725385091102	60
Random	0.656744497443429	60
Sampled	0.603029318386343	60
Random	0.675054637374676	60
Sampled	0.729518240918188	60
Random	0.891007161916503	60
Sampled	0.508890354050327	60
Random	0.640411223252534	60
Sampled	0.439564303814158	60
Random	0.525386755363679	60
Sampled	0.674595922479192	60
Random	0.691981907928212	60
Sampled	0.442604579490661	60
Random	0.766526298174597	60
Sampled	0.73130418403555	60
Random	0.596284852489251	60
Sampled	0.603786201887379	60
Random	0.520503829886331	60
Sampled	0.607103596822664	60
Random	0.750474037235501	60
Sampled	0.540953353784345	60
Random	0.750982923582463	60
Sampled	0.616425207300373	60
Random	0.727991121156592	60
Sampled	0.452515062124754	60
Random	0.550092341641741	60
Sampled	0.523877479419378	60
Random	0.676471503123618	60
Sampled	0.678498763267373	60
Random	0.71769751343618	60
Sampled	0.564882454020369	60
Random	0.737802338350645	60
Sampled	0.447242391665693	60
Random	0.590044649609943	60
Sampled	0.488673678307464	60
Random	0.554118141781185	60
Sampled	0.571211162513916	60
Random	0.910465080244282	60
Sampled	0.57786007124044	60
Random	0.671894637857219	60
Sampled	0.521692151188677	60
Random	0.704298936247465	60
Sampled	0.542798039391391	60
Random	0.811089837588029	60
Sampled	0.531927144544553	60
Random	0.642219931587783	60
Sampled	0.611650832967213	60
Random	0.851063273207045	60
Sampled	0.499083774032034	60
Random	0.812811749546021	60
Sampled	0.675256760370562	60
Random	0.815788068102449	60
Sampled	0.673265114312459	60
Random	0.775458959401378	60
Sampled	0.445974956240214	60
Random	0.86305468655819	60
Sampled	0.673315155268471	60
Random	0.620905152246727	60
Sampled	0.534452944903637	60
Random	0.93864078453748	60
Sampled	0.571488900936157	60
Random	0.877185577986796	60
Sampled	0.516787894720193	60
Random	0.697318204708728	60
Sampled	0.419523494724577	60
Random	0.964348526962146	60
Sampled	0.491308338268744	60
Random	0.441048556638987	60
Sampled	0.626772478921363	60
Random	0.867829263603445	60
Sampled	0.470860116623208	60
Random	0.608807577096387	60
Sampled	0.510455176782047	60
Random	0.79484841552955	60
Sampled	0.558493714837595	60
Random	0.79100131818703	60
Sampled	0.532483285226456	60
Random	0.725973413259354	60
Sampled	0.46089472691879	60
Random	1.01785804072984	60
Sampled	0.543339021064434	60
Random	0.650102090276802	60
Sampled	0.443112621716664	60
Random	0.756734674008777	60
Sampled	0.471161795410172	60
Random	0.671580563555164	60
Sampled	0.418065009188885	60
Random	1.10349079271665	60
Sampled	0.575252496345065	60
Random	0.866828359867757	60
Sampled	0.662695572452129	60
Random	0.446209934154756	60
Sampled	0.618176694620623	60
Random	0.49990888560679	60
Sampled	0.39788145569293	60
Random	0.742570102569195	60
Sampled	0.47799352235414	60
Random	0.671968200920702	60
Sampled	0.490519456229495	60
Random	0.628276198982193	60
Sampled	0.611817731403959	60
Random	0.482922760454811	60
Sampled	0.660626671416931	60
Random	0.62434049239956	60
Sampled	0.588028768643529	60
Random	0.709123646915528	60
Sampled	0.661325372479814	60
Random	1.14705182548903	60
Sampled	0.611990746132732	60
Random	0.959631931118643	60
Sampled	0.473114382013187	60
Random	0.951305658588026	60
Sampled	0.562020154156007	60
Random	0.838878587888942	60
Sampled	0.541031042025882	60
Random	0.889646443521938	60
Sampled	0.641405270712081	60
Random	0.769660431562379	60
Sampled	0.495527072026122	60
Random	0.62709733359615	60
Sampled	0.546914920869728	60
Random	0.691826588818543	60
Sampled	0.569778333391834	60
Random	0.6766484633588	60
Sampled	0.527325453378333	60
Random	0.659906544364513	60
Sampled	0.402836262224271	60
Random	0.524445167419348	60
Sampled	0.660018420360672	60
Random	0.786708709952722	60
Sampled	0.461710893563987	60
Random	0.971515880532514	60
Sampled	0.586765103098726	60
Random	0.614835971500205	60
Sampled	0.538223413711135	60
Random	0.96470246343363	60
Sampled	0.492132428787812	60
Random	0.803468773973327	60
Sampled	0.529159283418104	60
Random	0.863056064574118	60
Sampled	0.50676717170263	60
Random	0.911040723336082	60
Sampled	0.59910453384689	60
Random	0.667956078746771	60
Sampled	0.572744050931745	60
Random	0.749494853701024	60
Sampled	0.663879359577916	60
Random	0.769529479640732	60
Sampled	0.584131919566955	60
Random	0.887817934474568	60
Sampled	0.623822476976585	60
Random	0.887722074613956	60
Sampled	0.428837930390325	60
Random	0.675163883454739	60
Sampled	0.546800471218443	60
Random	0.624208451228377	60
Sampled	0.502329214513341	60
Random	0.885030645849971	60
Sampled	0.52338220697395	60
Random	0.574706965135258	60
Sampled	0.402550343208071	60
Random	0.689694151547723	60
Sampled	0.629392073721313	60
Random	0.764404869967096	60
Sampled	0.470492153027681	60
Random	0.532799727212391	60
Sampled	0.605627491359767	60
Random	0.738860481327678	60
Sampled	0.543534249343169	60
Random	0.982337693170588	60
Sampled	0.471307828924753	60
Random	0.826653586567198	60
Sampled	0.631639664591438	60
Random	0.626727324471311	60
Sampled	0.603393942680077	60
Random	0.877905003370529	60
Sampled	0.450906992686908	60
Random	0.739649837522991	60
Sampled	0.411628387321603	60
Random	0.823789230835788	60
Sampled	0.590056349703719	60
Random	0.893903510777959	60
Sampled	0.401773397253669	60
Random	0.577187774522837	60
Sampled	0.514435561746816	60
Random	0.840708217292982	60
Sampled	0.666290364113307	60
Random	0.566100393214957	60
Sampled	0.689795133520998	60
Random	0.889466953765855	60
Sampled	0.543561070670514	60
Random	0.680620330719772	60
Sampled	0.503093729598291	60
Random	0.923385667168466	60
Sampled	0.496593104736641	60
Random	0.67658594907564	60
Sampled	0.507209050766114	60
Random	0.724555771817551	60
Sampled	0.676109094302098	60
Random	0.695245773601676	60
Sampled	0.647300998206413	60
Random	0.911633741531711	60
Sampled	0.472994087526537	60
Random	0.573914273488654	60
Sampled	0.460231154703953	60
Random	1.02788683521749	60
Sampled	0.598216540665742	60
Random	0.833049850721039	60
Sampled	0.620627114460258	60
Random	0.709131847366913	60
Sampled	0.704650467988004	60
Random	0.851849950685618	60
Sampled	0.587854722404312	60
Random	0.911611054459506	60
Sampled	0.584418566898406	60
Random	0.749612727928572	60
Sampled	0.486531890567401	60
Random	0.587563372381686	60
Sampled	0.443534918874723	60
Random	0.784430535213191	60
Sampled	0.630291080828018	60
Random	0.754512990373122	60
Sampled	0.578195354640302	60
Random	0.623856319144478	60
Sampled	0.583338682528707	60
Random	0.895247178673377	60
Sampled	0.587226094305867	60
Random	0.715792472137867	60
Sampled	0.534242156416455	60
Random	0.550256712835017	60
Sampled	0.560430748202583	60
Random	0.632254315091982	60
Sampled	0.59475017521163	60
Random	0.700942939991196	60
Sampled	0.642430293295936	60
Random	0.575783504280005	60
Sampled	0.625540681185803	60
Random	0.785943979273817	60
Sampled	0.612411273863447	60
Random	0.602602895655946	60
Sampled	0.51423495874809	60
Random	0.767790629541088	60
Sampled	0.447330871489293	60
Random	0.499164611207485	60
Sampled	0.629513788270395	60
Random	0.607136698658054	60
Sampled	0.454834768001218	60
Random	0.88416303630616	60
Sampled	0.523172367892386	60
Random	0.514079214013221	60
Sampled	0.520943070337559	60
Random	0.679892394958283	60
Sampled	0.685267049334824	60
Random	0.655789486801391	60
Sampled	0.388129346902916	60
Random	0.813413686895918	60
Sampled	0.410522853313792	60
Random	0.670358974553484	60
Sampled	0.649325256755872	60
Random	0.906476145569285	60
Sampled	0.391371532528387	60
Random	0.62633340237359	60
Sampled	0.650018445601213	60
Random	0.727411646086889	60
Sampled	0.478638445684041	60
Random	0.671887379882488	60
Sampled	0.653040417647464	60
Random	0.807952213771763	60
Sampled	0.455297114253392	60
Random	0.605560613170149	60
Sampled	0.598322422252997	60
Random	0.623260209826365	60
Sampled	0.618169984683302	60
Random	0.841924469226596	60
Sampled	0.495686686891747	60
Random	0.648325536828437	60
Sampled	0.707256326202377	60
Random	0.729964359405677	60
Sampled	0.527315552330927	60
Random	0.932587703120228	60
Sampled	0.515054234597255	60
Random	0.670057441286867	60
Sampled	0.587200006440712	60
Random	0.848752209016667	60
Sampled	0.589065871258827	60
Random	0.842816686927145	60
Sampled	0.593251520010069	60
Random	0.919309589590745	60
Sampled	0.649616344753973	60
Random	0.535983524278396	60
Sampled	0.570370754926034	60
Random	0.66478679602929	60
Sampled	0.471511250199488	60
Random	0.63760276218954	60
Sampled	0.588918898990044	60
Random	0.69367677823394	60
Sampled	0.42818455233935	60
Random	0.491180349370513	60
Sampled	0.627152043586473	60
Random	0.962083806770116	60
Sampled	0.585348522678944	60
Random	0.688900644442033	60
Sampled	0.560405298670522	60
Random	0.688599023952556	60
Sampled	0.43248997395514	60
Random	0.748449184675551	60
Sampled	0.566364723114247	60
Random	0.962228408627535	60
Sampled	0.598408071630642	60
Random	0.48062989113148	60
Sampled	0.542718510927527	60
Random	0.490227923752973	60
Sampled	0.479112584004287	60
Random	0.514423400587251	60
Sampled	0.604176319502857	60
Random	0.476166715668076	60
Sampled	0.467638162452361	60
Random	0.829995200459166	60
Sampled	0.427676577040667	60
Random	0.643053915360654	60
Sampled	0.615786155678064	60
Random	0.838631277062564	60
Sampled	0.628746755310038	60
Random	0.781289566764773	60
Sampled	0.547270029784782	60
Random	0.86442741526429	60
Sampled	0.655540889301678	60
Random	0.874649661002915	60
Sampled	0.680383478834269	60
Random	0.689873090154663	60
Sampled	0.55133444637682	60
Random	0.712966935586523	60
Sampled	0.574772685301378	60
Random	0.808493898952093	60
Sampled	0.441620517192989	60
Random	0.562549683841112	60
Sampled	0.561640470219773	60
Random	0.805752430851408	60
Sampled	0.455559394833799	60
Random	0.88234815944934	60
Sampled	0.590160882958616	60
Random	0.750891358512494	60
Sampled	0.497618478842587	60
Random	0.956244056920497	60
Sampled	0.469265817301439	60
Random	0.630433471150193	60
Sampled	0.490277932563352	60
Random	0.744273263645334	60
Sampled	0.585265950304741	60
Random	0.804568000598469	60
Sampled	0.526464195400601	60
Random	0.687961786632146	60
Sampled	0.54835649545549	60
Random	0.631365811143968	60
Sampled	0.499850781056791	60
Random	0.811028835318821	60
Sampled	0.47303676239259	60
Random	0.841356334957059	60
Sampled	0.479094840405429	60
Random	0.679899920252338	60
Sampled	0.428805838789089	60
Random	0.74847633877926	60
Sampled	0.601987982623337	60
Random	0.75653478874621	60
Sampled	0.481740763597092	60
Random	0.774947733217128	60
Sampled	0.495014689715882	60
Random	0.505815351639254	60
Sampled	0.567525341416612	60
Random	0.475519813407183	60
Sampled	0.431466598436906	60
Random	0.589915945795746	60
Sampled	0.427320964541547	60
Random	0.534562955366977	60
Sampled	0.65573494780155	60
Random	0.707235604300124	60
Sampled	0.559171870340839	60
Random	0.652445539288369	60
Sampled	0.492524691615173	60
Random	0.798663481220489	60
Sampled	0.53013308974303	60
Random	0.706707907673441	60
Sampled	0.424296162529178	60
Random	0.840741883405482	60
Sampled	0.664730926832969	60
Random	0.502915990470094	60
Sampled	0.596772350418411	60
Random	0.798121990140126	60
Sampled	0.448180942460108	60
Random	0.727933495727305	60
Sampled	0.51390840122057	60
Random	0.881078122287548	60
Sampled	0.490428946068284	60
Random	0.523157426427327	60
Sampled	0.643543842419231	60
Random	0.748429925939504	60
Sampled	0.589055711515122	60
Random	0.891430974245874	60
Sampled	0.506519872645584	60
Random	0.830551708492514	60
Sampled	0.516543347506152	60
Random	0.709260676737156	60
Sampled	0.656292263588408	60
Random	0.814844396085195	60
Sampled	0.445739526679455	60
Random	0.718489087361176	60
Sampled	0.521577255424576	60
Random	0.853373869507344	60
Sampled	0.557420762398483	60
Random	0.710129116012746	60
Sampled	0.595089611687412	60
Random	1.09113349368389	60
Sampled	0.606897335749593	60
Random	0.927844647118576	60
Sampled	0.722727182222768	60
Random	0.506609045353256	60
Sampled	0.581387486284472	60
Random	0.812220352525639	60
Sampled	0.576724699052658	60
Random	0.689894620940358	60
Sampled	0.670298597750295	60
Random	0.755345407936396	60
Sampled	0.474207778474263	60
Random	0.67514226593445	60
Sampled	0.476854431812188	60
Random	0.816807982258328	60
Sampled	0.626202262890317	60
Random	0.838490745354825	60
Sampled	0.605531815929385	60
Random	0.774528098907429	60
Sampled	0.452430078587847	60
Random	1.03793021135241	60
Sampled	0.56730211768458	60
Random	0.5313926414743	60
Sampled	0.388991245072341	60
Random	0.875377512464142	60
Sampled	0.524148611613545	60
Random	0.708546848956198	60
Sampled	0.58323551079937	60
Random	0.727657325990225	60
Sampled	0.471096634867937	60
Random	0.555045301275983	60
Sampled	0.627415293592994	60
Random	0.559607533826435	60
Sampled	0.482231298054894	60
Random	0.712672244643777	60
Sampled	0.427450961683095	60
Random	0.929820829979196	60
Sampled	0.532952518729977	60
Random	0.878963409998131	60
Sampled	0.548240272470128	60
Random	0.611738361132511	60
Sampled	0.493220721609271	60
Random	0.930557693543259	60
Sampled	0.48641786803279	60
Random	0.768520876435373	60
Sampled	0.562223185189847	60
Random	0.467553670403623	60
Sampled	0.547255717837418	60
Random	1.02141297546252	60
Sampled	0.506067253253632	60
Random	0.562460552946375	60
Sampled	0.540842628373649	60
Random	0.662818009331101	60
Sampled	0.618070215083747	60
Random	0.640797665173239	60
Sampled	0.673404079143759	60
Random	0.837013839503356	60
Sampled	0.51745244356734	60
Random	0.608414116378244	60
Sampled	0.611735880603137	60
Random	1.10429012795009	60
Sampled	0.46736001504663	60
Random	0.823804122269119	60
Sampled	0.502972804970683	60
Random	0.697156460895354	60
Sampled	0.545790595320346	60
Random	0.825213289099283	60
Sampled	0.675459063255887	60
Random	0.827056787907222	60
Sampled	0.687488371806589	60
Random	0.705073465812165	60
Sampled	0.400512642489518	60
Random	0.860598867504157	60
Sampled	0.561013038475005	60
Random	0.710581720385448	60
Sampled	0.539983087679129	60
Random	0.743501760896119	60
Sampled	0.538780539622923	60
Random	0.505514381577405	60
Sampled	0.657821793624847	60
Random	0.640344311670594	60
Sampled	0.609088981289931	60
Random	0.607653411657949	60
Sampled	0.690789148381079	60
Random	0.633642623621895	60
Sampled	0.563482017359202	60
Random	0.822585072964561	60
Sampled	0.437268495643561	60
Random	0.774864730570488	60
Sampled	0.532674542167787	60
Random	1.05864951305679	60
Sampled	0.525836400413223	60
Random	0.756839909110516	60
Sampled	0.59296869363056	60
Random	0.880456732740428	60
Sampled	0.497402012934165	60
Random	0.575517323469959	60
Sampled	0.578863693770956	60
Random	0.853919613976737	60
Sampled	0.659792624100639	60
Random	0.721580215663801	60
Sampled	0.552181794898462	60
Random	0.835989962163138	60
Sampled	0.653741018414627	60
Random	0.860406261560238	60
Sampled	0.550570020083279	60
Random	0.872077739996758	60
Sampled	0.583732728124574	60
Random	0.654440230987325	60
Sampled	0.640346820300709	60
Random	0.657615242428154	60
Sampled	0.528018220494769	60
Random	0.592513473782279	60
Sampled	0.451029390723573	60
Random	0.835345441156497	60
Sampled	0.603105840292547	60
Random	0.91271288334954	60
Sampled	0.634646731554733	60
Random	0.870411629663977	60
Sampled	0.502824365278888	60
Random	0.670222385584081	60
Sampled	0.640870442916035	60
Random	0.701151412693936	60
Sampled	0.601720827464098	60
Random	0.875575603949443	60
Sampled	0.47320621726869	60
Random	0.538685082345149	60
Sampled	0.426766634908809	60
Random	0.867721384719317	60
Sampled	0.455522895053699	60
Random	0.628900774938898	60
Sampled	0.641157318459549	60
Random	0.594444228912933	60
Sampled	0.474620861050476	60
Random	0.428279859186696	60
Sampled	0.454792752336079	60
Random	0.678981755182525	60
Sampled	0.438176035589795	60
Random	0.811716965165492	60
Sampled	0.593216533996753	60
Random	0.667482795775954	60
Sampled	0.602008285065289	60
Random	0.66000952398941	60
Sampled	0.455465085127167	60
Random	0.577993144551504	60
Sampled	0.628555439313567	60
Random	0.620983170788026	60
Sampled	0.462952664755279	60
Random	0.731063358869556	60
Sampled	0.59569907175162	60
Random	0.66161753625213	60
Sampled	0.603791546480927	60
Random	0.611598410690667	60
Sampled	0.609526122165628	60
Random	0.624956596190369	60
Sampled	0.537814661125191	60
Random	0.650403845085801	60
Sampled	0.588251052690109	60
Random	0.673776289064892	60
Sampled	0.624669022716464	60
Random	0.546172608617183	60
Sampled	0.540200514088568	60
Random	0.736419207030733	60
Sampled	0.513329646479909	60
Random	0.642586256617872	60
Sampled	0.381748018198328	60
Random	0.679826809176532	60
Sampled	0.6054089490189	60
Random	0.883236120362173	60
Sampled	0.540517625165409	60
Random	0.775016989458426	60
Sampled	0.586192446359264	60
Random	0.817464474751177	60
Sampled	0.646001981535175	60
Random	0.661566752159256	60
Sampled	0.500272546329094	60
Random	0.839948031684593	60
Sampled	0.624432046522675	60
Random	0.682211455791923	60
Sampled	0.509944315717676	60
Random	0.702323575308587	60
Sampled	0.647457210502564	60
Random	0.627915899498516	60
Sampled	0.543725369343049	60
Random	0.805246079853178	60
Sampled	0.500360797229905	60
Random	0.827562659830776	60
Sampled	0.417099474335982	60
Random	0.732726532705787	60
Sampled	0.455949502862263	60
Random	0.498433669957457	60
Sampled	0.511124793232974	60
Random	0.649618211559552	60
Sampled	0.661028038660578	60
Random	0.931876266682958	60
Sampled	0.650759280720586	60
Random	0.584118633602966	60
Sampled	0.578109089853548	60
Random	0.703402456106919	60
Sampled	0.519954969020221	60
Random	0.595214494464496	60
Sampled	0.433752108505301	60
Random	0.888470996212971	60
Sampled	0.470481736228078	60
Random	0.717859512212283	60
Sampled	0.500193280553684	60
Random	0.767451546578814	60
Sampled	0.50527433612204	60
Random	0.482995738895876	60
Sampled	0.48098917508283	60
Random	0.686547189242027	60
Sampled	0.615518715681584	60
Random	0.612593514844726	60
Sampled	0.455307929242954	60
Random	1.06661549779131	60
Sampled	0.610466311700929	60
Random	0.65053076068643	60
Sampled	0.605464932861941	60
Random	0.629396819118481	60
Sampled	0.564174276285997	60
Random	0.754513608688804	60
Sampled	0.68387719239977	60
Random	0.599846947499922	60
Sampled	0.414105823383686	60
Random	0.697679793888805	60
Sampled	0.442805385837001	60
Random	0.666820131122844	60
Sampled	0.552947173495418	60
Random	0.823011772529193	60
Sampled	0.510478220454055	60
Random	0.59843970850717	60
Sampled	0.677290791794366	60
Random	0.471646079237246	60
Sampled	0.517142039359571	60
Random	0.721490247104974	60
Sampled	0.504677397459763	60
Random	0.663609316961962	60
Sampled	0.585556422176091	60
Random	0.939863680078717	60
Sampled	0.471992775313957	60
Random	0.910005502107229	60
Sampled	0.586805255172086	60
Random	0.738514463467108	60
Sampled	0.616814878600916	60
Random	0.88104396001337	60
Sampled	0.50195713024452	60
Random	0.789142593270444	60
Sampled	0.532574321772748	60
Random	0.554030606965991	60
Sampled	0.662880822996921	60
Random	0.674744639013059	60
Sampled	0.731037698275545	60
Random	0.948672809874724	60
Sampled	0.417847974217671	60
Random	0.56909415819642	60
Sampled	0.613168485020343	60
Random	0.604049624709656	60
Sampled	0.597061867991732	60
Random	0.537008476873872	60
Sampled	0.511104445653927	60
Random	0.773152833779059	60
Sampled	0.57409846767141	60
Random	0.673302102803938	60
Sampled	0.510034765666138	60
Random	1.14774210161028	60
Sampled	0.639483911218908	60
Random	0.756601664328504	60
Sampled	0.540820043746188	60
Random	0.696463147077988	60
Sampled	0.553103515722349	60
Random	0.73011911963248	60
Sampled	0.531918085527392	60
Random	0.582376110579258	60
Sampled	0.632275000757592	60
Random	0.637149099473927	60
Sampled	0.694364211600163	60
Random	0.52467548561941	60
Sampled	0.55301617255125	60
Random	0.552772612501414	60
Sampled	0.37841114768006	60
Random	0.89330388169156	60
Sampled	0.557984335803558	60
Random	0.583687030384141	60
Sampled	0.629603985851306	60
Random	0.796236392092528	60
Sampled	0.557737528392467	60
Random	0.766757503648133	60
Sampled	0.566928832616966	60
Random	0.62380094743847	60
Sampled	0.655723416832772	60
Random	0.785873749261256	60
Sampled	0.415432499842775	60
Random	0.690633746086637	60
Sampled	0.621877055049506	60
Random	0.716068644771562	60
Sampled	0.538161254233173	60
Random	0.677159025876716	60
Sampled	0.484556274957032	60
Random	0.834196609597865	60
Sampled	0.501314044391726	60
Random	0.646462046216021	60
Sampled	0.506772621052172	60
Random	0.725897601951384	60
Sampled	0.532823792955421	60
Random	0.995387523037783	60
Sampled	0.453255307094441	60
Random	0.641007159802349	60
Sampled	0.467967527783932	60
Random	0.590406942608473	60
Sampled	0.579098227216099	60
Random	0.969079277746181	60
Sampled	0.525299692501981	60
Random	0.846830203916104	60
Sampled	0.566462285932789	60
Random	0.903729608422711	60
Sampled	0.470612703663707	60
Random	0.600942175341541	60
Sampled	0.595766921172011	60
Random	0.626359829190312	60
Sampled	0.506354799615423	60
Random	0.951650167631733	60
Sampled	0.609041179039929	60
Random	0.525984677740598	60
Sampled	0.547372571273318	60
Random	0.515859015672943	60
Sampled	0.515714314806557	60
Random	0.736005009681023	60
Sampled	0.460427070273747	60
Random	0.942221890375804	60
Sampled	0.627223704026695	60
Random	0.794423350904153	60
Sampled	0.666530892346664	60
Random	0.965195086467489	60
Sampled	0.550723436999036	60
Random	0.893269323529852	60
Sampled	0.656619981798322	60
Random	0.708645781895975	60
Sampled	0.636813482209226	60
Random	0.839487630296491	60
Sampled	0.512772459158656	60
Random	0.640015824927611	60
Sampled	0.518954727962391	60
Random	0.628162141452108	60
Sampled	0.536563685864378	60
Random	0.523222829596084	60
Sampled	0.520711536288056	60
Random	0.746623953488728	60
Sampled	0.562058314619329	60
Random	0.633615998775402	60
Sampled	0.55539314160991	60
Random	0.710182318356327	60
Sampled	0.452079029137757	60
Random	0.493927458117951	60
Sampled	0.602058109546473	60
Random	0.709753812717592	60
Sampled	0.600485327019855	60
Random	0.522457942164528	60
Sampled	0.588433136259337	60
Random	0.867988189413907	60
Sampled	0.522731576927532	60
Random	0.795163029071842	60
Sampled	0.600931166977568	60
Random	0.425283555471836	60
Sampled	0.435681801893112	60
Random	0.841387728497894	60
Sampled	0.420831599747922	60
Random	0.684209634525525	60
Sampled	0.581122517346752	60
Random	0.750575833242027	60
Sampled	0.543764506004072	60
Random	0.602414415572775	60
Sampled	0.509111048288059	60
Random	0.756816290378091	60
Sampled	0.61079198075556	60
Random	0.743288640731264	60
Sampled	0.610162418537531	60
Random	0.903393371962052	60
Sampled	0.493456658138895	60
Random	0.514085954328403	60
Sampled	0.540268088759684	60
Random	0.746325570475281	60
Sampled	0.412358651576161	60
Random	0.673432011629016	60
Sampled	0.530356213723408	60
Random	0.700409091205067	60
Sampled	0.490721972439171	60
Random	0.639245897487998	60
Sampled	0.463205772092203	60
Random	0.795159091397341	60
Sampled	0.659310418407324	60
Random	0.54848966968665	60
Sampled	0.647130059781112	60
Random	1.12281638840409	60
Sampled	0.50463354935139	60
Random	0.650922881246827	60
Sampled	0.476647132106755	60
Random	0.829042812044819	60
Sampled	0.600199990052749	60
Random	0.747019542767082	60
Sampled	0.619608204903436	60
Random	0.651021217717002	60
Sampled	0.515714815266511	60
Random	0.555639768169114	60
Sampled	0.47811164697829	60
Random	0.915433974192759	60
Sampled	0.648414168356533	60
Random	0.672714488288843	60
Sampled	0.693128217358096	60
Random	0.638486737820002	60
Sampled	0.583364789403582	60
Random	0.781192420777417	60
Sampled	0.567964069526549	60
Random	0.662470087543425	60
Sampled	0.603993105330892	60
Random	0.768649164197351	60
Sampled	0.690827262588526	60
Random	0.533055458651876	60
Sampled	0.464283348358302	60
Random	0.81014574068048	60
Sampled	0.645330414787943	60
Random	0.815251648657464	60
Sampled	0.39618658872151	60
Random	0.575804085402157	60
Sampled	0.53124878374336	60
Random	0.474901875314722	60
Sampled	0.615044751138623	60
Random	0.912841904828644	60
Sampled	0.49735236779225	60
Random	0.67337267258059	60
Sampled	0.389934565951417	60
Random	0.738440090332307	60
Sampled	0.459194514056729	60
Random	0.804211000643758	60
Sampled	0.58135491705328	60
Random	0.558022145864413	60
Sampled	0.546841244653954	60
Random	0.896617070311729	60
Sampled	0.648475643768159	60
Random	0.910361445997664	60
Sampled	0.572958715756147	60
Random	0.658719188720224	60
Sampled	0.464925157724889	60
Random	0.648453889571113	60
Sampled	0.471054436874613	60
Random	0.476484076561831	60
Sampled	0.40808591230084	60
Random	1.03257092655971	60
Sampled	0.552161295983681	60
Random	0.843549638432202	60
Sampled	0.569507634220589	60
Random	0.772639327096419	60
Sampled	0.542253655112549	60
Random	0.723163130573299	60
Sampled	0.451739928583017	60
Random	0.714663886281893	60
Sampled	0.480411346688777	60
Random	0.644591641384538	60
Sampled	0.583248647235715	60
Random	0.803720520326816	60
Sampled	0.455866859464093	60
Random	0.930414581381541	60
Sampled	0.638599303130416	60
Random	0.753372610869588	60
Sampled	0.616565157591428	60
Random	0.700030369993797	60
Sampled	0.528745317435157	60
Random	0.725538332192194	60
Sampled	0.452476765690637	60
Random	0.913628667702016	60
Sampled	0.537768215880441	60
Random	0.557590298629988	60
Sampled	0.444543321088796	60
Random	0.611328849634323	60
Sampled	0.464884836917023	60
Random	0.401417955483992	60
Sampled	0.59213240699199	60
Random	0.616304167526611	60
Sampled	0.572133123134962	60
Random	0.971744611520816	60
Sampled	0.563316088645577	60
Random	0.805822839209393	60
Sampled	0.618567968775896	60
Random	0.562069314974761	60
Sampled	0.551433289370158	60
Random	0.646934381428512	60
Sampled	0.626150760074931	60
Random	0.695948278520352	60
Sampled	0.456104255125789	60
Random	0.566102704021569	60
Sampled	0.454876660057635	60
Random	0.718348915074494	60
Sampled	0.56503900382626	60
Random	0.997462381211979	60
Sampled	0.456602509408288	60
Random	0.873543700843635	60
Sampled	0.526902391557241	60
Random	0.733439106771218	60
Sampled	0.579808051518196	60
Random	0.998353397931198	60
Sampled	0.63083551328849	60
Random	0.611872487013224	60
Sampled	0.583317610320614	60
Random	0.93983827180123	60
Sampled	0.62530251153866	60
Random	0.5450532700671	60
Sampled	0.485415173738927	60
Random	0.526669531082068	60
Sampled	0.583138190287858	60
Random	0.686089206696156	60
Sampled	0.62309052155844	60
Random	0.75052488071214	60
Sampled	0.382393456118285	60
Random	0.889857305717325	60
Sampled	0.535036386984196	60
Random	0.644220506928031	60
Sampled	0.645178113467636	60
Random	0.79419435804935	60
Sampled	0.535610347450663	60
Random	0.549687567483231	60
Sampled	0.573733317745923	60
Random	0.832852290272923	60
Sampled	0.479761136319216	60
Random	0.853041560885852	60
Sampled	0.605570953150972	60
Random	0.806984085947159	60
Sampled	0.491702081809602	60
Random	0.535333776921309	60
Sampled	0.488288763720397	60
Random	0.618676580008846	60
Sampled	0.390579998166979	60
Random	0.755704965646209	60
Sampled	0.539299342607049	60
Random	0.844517307659677	60
Sampled	0.44648031424327	60
Random	0.667725185195661	60
Sampled	0.582929389214886	60
Random	0.655431305667394	60
Sampled	0.590236796101033	60
Random	0.73302169011754	60
Sampled	0.384176780177495	60
Random	0.562062249121971	60
Sampled	0.5082987257427	60
Random	0.820143019535491	60
Sampled	0.702730553048066	60
Random	0.663929429109513	60
Sampled	0.502402890918462	60
Random	0.49243280316675	60
Sampled	0.500990968558307	60
Random	0.600743903926112	60
Sampled	0.615836156429425	60
Random	0.617705651841185	60
Sampled	0.596562627155744	60
Random	0.696902868297661	60
Sampled	0.622646544037598	60
Random	0.79871538527622	60
Sampled	0.580155597318712	60
Random	0.816085161835624	60
Sampled	0.513115518678494	60
Random	0.587576240548455	60
Sampled	0.508370214669342	60
Random	0.483487090303197	60
Sampled	0.548214602127907	60
Random	0.48080213161561	60
Sampled	0.538481517636738	60
Random	0.831387768338459	60
Sampled	0.566054583706041	60
Random	0.829634824150969	60
Sampled	0.704499056765422	60
Random	0.759668552968943	60
Sampled	0.588902036368572	60
Random	0.61714343207082	60
Sampled	0.474876163726956	60
Random	0.698407345357485	60
Sampled	0.585936777933694	60
Random	0.736242090568582	60
Sampled	0.448216166727751	60
Random	0.886438688978276	60
Sampled	0.575177161627524	60
Random	0.658279525554577	60
Sampled	0.628501469763166	60
Random	0.687133143187739	60
Sampled	0.691210253483779	60
Random	0.986589159195052	60
Sampled	0.595192925703714	60
Random	0.858516705333466	60
Sampled	0.530070502074411	60
Random	0.702856406905369	60
Sampled	0.581576082442699	60
Random	0.811788322879042	60
Sampled	0.417553021119876	60
Random	0.491342831290315	60
Sampled	0.538040622828394	60
Random	1.0175704245027	60
Sampled	0.631495975315164	60
Random	0.833416653213978	60
Sampled	0.535645615370243	60
Random	0.57281432129842	60
Sampled	0.433320051674459	60
Random	0.918573308343264	60
Sampled	0.547763366229854	60
Random	0.642792287821079	60
Sampled	0.665057296885187	60
Random	0.685286148037402	60
Sampled	0.505156899391369	60
Random	0.621781595163619	60
Sampled	0.637992057957144	60
Random	0.761375723231345	60
Sampled	0.471703279269803	60
Random	0.542844249989497	60
Sampled	0.48871207548014	60
Random	0.550609933966659	60
Sampled	0.626286178292685	60
Random	0.66788454593602	60
Sampled	0.581971207960704	60
Random	0.535643818921849	60
Sampled	0.601132579986645	60
Random	0.789859410725515	60
Sampled	0.696204560714969	60
Random	0.938759033295801	60
Sampled	0.528018369912108	60
Random	0.988745295697643	60
Sampled	0.408081774818548	60
Random	0.811242503751917	60
Sampled	0.652881149532425	60
Random	0.663992173025535	60
Sampled	0.580511202859907	60
Random	0.551995710266061	60
Sampled	0.516025320039378	60
Random	0.804156133842513	60
Sampled	0.525361565029274	60
Random	0.575920200714311	60
Sampled	0.597489532883373	60
Random	0.768450237944015	60
Sampled	0.623964836047811	60
Random	0.671623903182113	60
Sampled	0.451951545370342	60
Random	0.758196416578891	60
Sampled	0.439949316341904	60
Random	0.531576909157085	60
Sampled	0.488189443473941	60
Random	0.65727160154149	60
Sampled	0.448112664666408	60
Random	0.948562346848049	60
Sampled	0.581104292448937	60
Random	0.715108831640108	60
Sampled	0.570257966668282	60
Random	0.976033003866613	60
Sampled	0.548135725782844	60
Random	0.752564931820046	60
Sampled	0.418706045214176	60
Random	0.733210598527174	60
Sampled	0.639921176742904	60
Random	0.748617850695347	60
Sampled	0.422998925280711	60
Random	0.636888788328261	60
Sampled	0.439632160910495	60
Random	0.76322460302395	60
Sampled	0.466874984769423	60
Random	0.624346229167804	60
Sampled	0.50138639505498	60
Random	0.771842638118858	60
Sampled	0.614104449666404	60
Random	0.847678554416203	60
Sampled	0.564651380456496	60
Random	0.814277449705214	60
Sampled	0.565303305636687	60
Random	0.759970244439059	60
Sampled	0.557915829127155	60
Random	0.971484707347484	60
Sampled	0.527680670628593	60
Random	0.744479743430389	60
Sampled	0.648341360352355	60
Random	0.614389810288553	60
Sampled	0.590372562970063	60
Random	0.602414656317116	60
Sampled	0.493344867222672	60
Random	0.60488577977612	60
Sampled	0.614331483273349	60
Random	0.915950553089193	60
Sampled	0.453125878490457	60
Random	0.733769372873826	60
Sampled	0.453897462993218	60
Random	0.728351214089794	60
Sampled	0.602003624980434	60
Random	0.768140093277501	60
Sampled	0.506289447758964	60
Random	0.836423363835718	60
Sampled	0.661571617276647	60
Random	0.748548978064416	60
Sampled	0.598146595181178	60
Random	0.6891990450542	60
Sampled	0.513163367880415	60
Random	0.593261831641384	60
Sampled	0.419519233774608	60
Random	0.616840070576708	60
Sampled	0.556598039949252	60
Random	0.472493142847917	60
Sampled	0.61703283586092	60
Random	0.895879325004949	60
Sampled	0.453692384085259	60
Random	0.668769569477192	60
Sampled	0.520117239183155	60
Random	0.650076794560668	60
Sampled	0.467408159118365	60
Random	0.693935854238019	60
Sampled	0.501454335119002	60
Random	0.597808747652916	60
Sampled	0.515909659997517	60
Random	0.523699892867707	60
Sampled	0.644577456208773	60
Random	0.766691069124954	60
Sampled	0.597293275418333	60
Random	0.658248846829827	60
Sampled	0.486991783438574	60
Random	0.733029112626923	60
Sampled	0.582927253618431	60
Random	0.47649040600821	60
Sampled	0.550213569404438	60
Random	0.52104263451726	60
Sampled	0.609796397029533	60
Random	0.820908679128759	60
Sampled	0.538085007631124	60
Random	0.806285423613125	60
Sampled	0.454011152009803	60
Random	0.654916086043953	60
Sampled	0.546611420772909	60
Random	0.670508473911355	60
Sampled	0.705951555843509	60
Random	0.727802718231464	60
Sampled	0.602594061466791	60
Random	0.829964749139499	60
Sampled	0.503511390442333	60
Random	0.521149346461233	60
Sampled	0.505464178431292	60
Random	0.621529807600072	60
Sampled	0.387780773308518	60
Random	0.813453931433072	60
Sampled	0.626315750097677	60
Random	0.798387425899636	60
Sampled	0.57987233072419	60
Random	0.676042489106716	60
Sampled	0.557552367450826	60
Random	0.792272736897858	60
Sampled	0.584332319220839	60
Random	0.934083701263713	60
Sampled	0.562179441225711	60
Random	0.661388130282313	60
Sampled	0.569222948509811	60
Random	0.733545212862512	60
Sampled	0.594925889742907	60
Random	0.86546592367785	60
Sampled	0.584263142526045	60
Random	0.620105095618005	60
Sampled	0.513808821774153	60
Random	0.790982163548324	60
Sampled	0.563381935463181	60
Random	0.618914939846743	60
Sampled	0.48815430748634	60
Random	0.83191858667591	60
Sampled	0.416874501235248	60
Random	0.688846278463346	60
Sampled	0.595147456256174	60
Random	0.849262115125153	60
Sampled	0.536663396737611	60
Random	0.609032364290739	60
Sampled	0.465297026097139	60
Random	0.884608798252432	60
Sampled	0.608460429320364	60
Random	0.900352798748191	60
Sampled	0.551755715847179	60
Random	0.777360973784099	60
Sampled	0.482937068213769	60
Random	0.817638111738013	60
Sampled	0.438790885402186	60
Random	0.719880586606812	60
Sampled	0.391406031399371	60
Random	0.818769628897754	60
Sampled	0.609458692711522	60
Random	0.820215024436868	60
Sampled	0.499359223644262	60
Random	0.519657939537984	60
Sampled	0.492453833449981	60
Random	0.636947444588846	60
Sampled	0.451167315607536	60
Random	0.47501315918287	60
Sampled	0.542741205343074	60
Random	0.596503726199868	60
Sampled	0.533500926030856	60
Random	0.660551588081823	60
Sampled	0.511504845496752	60
Random	0.744277178789024	60
Sampled	0.634839223603499	60
Random	0.686647562822925	60
Sampled	0.52972893163575	60
Random	0.818501541327886	60
Sampled	0.669193517843603	60
Random	0.63224094517621	60
Sampled	0.440677426610319	60
Random	0.876182429800374	60
Sampled	0.593557708590198	60
Random	0.652820629583149	60
Sampled	0.429076200313375	60
Random	0.982906795625309	60
Sampled	0.642033069714353	60
Random	0.828453359335463	60
Sampled	0.704788891315876	60
Random	0.777773465753133	60
Sampled	0.446063842321768	60
Random	0.669634269233247	60
Sampled	0.558011968841431	60
Random	0.59152395047352	60
Sampled	0.449972447691851	60
Random	0.837998774588273	60
Sampled	0.435339378162209	60
Random	0.424955807228752	60
Sampled	0.572626469924497	60
Random	0.725134496129742	60
Sampled	0.502697531689225	60
Random	0.959485409831436	60
Sampled	0.476563081592153	60
Random	0.768150973000226	60
Sampled	0.610324304949876	60
Random	1.02182326408467	60
Sampled	0.576015982173016	60
Random	0.741734475923451	60
Sampled	0.576929310605779	60
Random	0.804049785146173	60
Sampled	0.681118795023821	60
Random	1.00969045648456	60
Sampled	0.456766868180108	60
Random	0.723719086835754	60
Sampled	0.596623221000897	60
Random	0.95983882613767	60
Sampled	0.674892271133849	60
Random	0.66973196711058	60
Sampled	0.641391213162344	60
Random	0.52997099104617	60
Sampled	0.51154775031438	60
Random	0.585033664978241	60
Sampled	0.460430473555618	60
Random	0.876425746862614	60
Sampled	0.557453263822112	60
Random	0.758546602465779	60
Sampled	0.668534241256914	60
Random	0.556869286190091	60
Sampled	0.539177622854732	60
Random	0.607192928877702	60
Sampled	0.574058455192689	60
Random	0.659929530098016	60
Sampled	0.474801752553557	60
Random	0.826212436446985	60
Sampled	0.435072168779984	60
Random	0.690594906477272	60
Sampled	0.64190386165404	60
Random	0.827477720645227	60
Sampled	0.433293692453655	60
Random	0.666160076102393	60
Sampled	0.530273887261276	60
Random	0.823589544719475	60
Sampled	0.547189263281905	60
Random	0.727078971611517	60
Sampled	0.657433304797265	60
Random	0.713139065531848	60
Sampled	0.450454371881819	60
Random	0.852210051267599	60
Sampled	0.59016034155668	60
Random	0.542071676370687	60
Sampled	0.626257848505903	60
Random	0.756202099916312	60
Sampled	0.666684520803313	60
Random	0.602226611690556	60
Sampled	0.49293407171067	60
Random	0.847469425817144	60
Sampled	0.501152913169915	60
Random	0.709588840327968	60
Sampled	0.546754393120998	60
Random	1.00913176505277	60
Sampled	0.439146629467754	60
Random	0.769439491230707	60
Sampled	0.46433736000112	60
Random	0.637147930040017	60
Sampled	0.464541325112615	60
Random	0.653990126488667	60
Sampled	0.489199734350423	60
Random	0.506769337929213	60
Sampled	0.45656458779716	60
Random	0.750465261724636	60
Sampled	0.407708299805558	60
Random	0.931840004833401	60
Sampled	0.562560357068802	60
Random	0.732536304394793	60
Sampled	0.6667591961466	60
Random	0.754484920803387	60
Sampled	0.67048624009975	60
Random	0.483997610762715	60
Sampled	0.474714632707921	60
Random	0.757565510544746	60
Sampled	0.514936195536998	60
Random	0.697880414349333	60
Sampled	0.467335146222717	60
Random	0.853845143482832	60
Sampled	0.723822976290042	60
Random	0.796521554383267	60
Sampled	0.527553639138264	60
Random	0.870944290884207	60
Sampled	0.383724025834852	60
Random	0.892855517583431	60
Sampled	0.607673954554832	60
Random	0.597243437891798	60
Sampled	0.572331818764551	60
Random	0.568648448660554	60
Sampled	0.690209699044248	60
Random	0.512432991827479	60
Sampled	0.446020794458303	60
Random	0.643398915079214	60
Sampled	0.576806014563719	60
Random	0.766010777203534	60
Sampled	0.476917921678958	60
Random	0.693451429708179	60
Sampled	0.622234871601463	60
Random	0.763391441464506	60
Sampled	0.514870791880533	60
Random	1.09831163595214	60
Sampled	0.705135705521948	60
Random	0.575989000149529	60
Sampled	0.50979891563145	60
Random	0.485139413679665	60
Sampled	0.676808215199278	60
Random	0.679228225910758	60
Sampled	0.640595344212057	60
Random	0.596176485421378	60
Sampled	0.496938407598147	60
Random	0.587798130159673	60
Sampled	0.608135314323299	60
Random	0.578727364644149	60
Sampled	0.645817495368759	60
Random	0.537829339126934	60
Sampled	0.542298030140766	60
Random	0.877757018888869	60
Sampled	0.599755755103939	60
Random	0.840819693004759	60
Sampled	0.644757950092201	60
Random	0.74674085148315	60
Sampled	0.43669867021892	60
Random	0.70646509392946	60
Sampled	0.555754974588353	60
Random	1.00214953042648	60
Sampled	0.591779177542089	60
Random	0.592838941606945	60
Sampled	0.551201073038317	60
Random	0.590528603684826	60
Sampled	0.634086207534545	60
Random	0.630607252833904	60
Sampled	0.547460599473109	60
Random	0.528668402674597	60
Sampled	0.492946578268537	60
Random	0.802440115236907	60
Sampled	0.4415292522706	60
Random	0.80091462130508	60
Sampled	0.518250699542366	60
Random	0.872342841958202	60
Sampled	0.501542141715213	60
Random	0.8599106697617	60
Sampled	0.458006788562426	60
Random	0.821366272460837	60
Sampled	0.574497586432558	60
Random	0.81741729444051	60
Sampled	0.485030547010799	60
Random	0.50093145670147	60
Sampled	0.693648417334416	60
Random	0.74721130282949	60
Sampled	0.477108789216898	60
Random	0.665296032588671	60
Sampled	0.405417459020909	60
Random	0.736114907493183	60
Sampled	0.616616590439353	60
Random	0.522432782936106	60
Sampled	0.352006880711263	60
Random	0.911789931070971	60
Sampled	0.633515001990774	60
Random	0.793590764028074	60
Sampled	0.508425651005301	60
Random	0.75174085252264	60
Sampled	0.699286412415175	60
Random	0.715748306020806	60
Sampled	0.608625973889795	60
Random	0.69665045225902	60
Sampled	0.401315488059995	60
Random	0.624741705606892	60
Sampled	0.568516582577693	60
Random	0.792628110950158	60
Sampled	0.577816578855304	60
Random	0.962555736224459	60
Sampled	0.512789316836496	60
Random	0.702035152728975	60
Sampled	0.578430727339021	60
Random	0.669072214151195	60
Sampled	0.603121591755106	60
Random	0.597376811974251	60
Sampled	0.462037083418137	60
Random	0.501293771389562	60
Sampled	0.496963043306498	60
Random	0.83798862657003	60
Sampled	0.472038727048412	60
Random	0.726339085181673	60
Sampled	0.607150709622262	60
Random	0.917185926692602	60
Sampled	0.377355407013325	60
Random	0.790088707960048	60
Sampled	0.632734519491511	60
Random	0.522690243611183	60
Sampled	0.615385065265392	60
Random	0.639195594980158	60
Sampled	0.601270375333506	60
Random	0.9663165339646	60
Sampled	0.557976661080011	60
Random	0.977287838415376	60
Sampled	0.644451397151261	60
Random	0.884671539552792	60
Sampled	0.57004933651716	60
Random	0.885763516529082	60
Sampled	0.421200674948966	60
Random	0.534738528446059	60
Sampled	0.565521015196839	60
Random	1.08138975443261	60
Sampled	0.433157261607766	60
Random	0.581288385194295	60
Sampled	0.569454487370068	60
Random	0.637358598464672	60
Sampled	0.418453366544921	60
Random	1.07062688335893	60
Sampled	0.476683147934742	60
Random	0.538971749151482	60
Sampled	0.548688950686197	60
Random	0.711819105620636	60
Sampled	0.612116188028774	60
Random	0.607900956126381	60
Sampled	0.626440401355982	60
Random	0.628552384273253	60
Sampled	0.584758676995445	60
Random	0.61928501770368	60
Sampled	0.554966756318149	60
Random	0.59891247367584	60
Sampled	0.443873367943521	60
Random	0.734264332234865	60
Sampled	0.502446241850814	60
Random	0.466049626544594	60
Sampled	0.652721160196325	60
Random	0.619758085639366	60
Sampled	0.634077824377461	60
Random	0.589172071112108	60
Sampled	0.487224618886349	60
Random	0.838408197755112	60
Sampled	0.568628615463364	60
Random	0.736709951785069	60
Sampled	0.548636858915884	60
Random	0.671515711031905	60
Sampled	0.590890640098595	60
Random	0.722810904701956	60
Sampled	0.547258092891468	60
[truncated: 16,001 more rows]
