# Supplementary material for: A branching model of lineage differentiation underpinning the neurogenic potential of enteric glia
Source: Nat Commun. 2023 Sep 22;14:5904. doi: 10.1038/s41467-023-41492-3 (PMC10516949; doi:10.1038/s41467-023-41492-3)
Supplement: Supplementary file 6 — Source Data [file 41467_2023_41492_MOESM6_ESM.zip › source_data/FigS2d_pvalue_glial_9_pcs.csv]

pvalue	trajectoryStart	logpvalue
2.63078039298446e-133	60	132.579915403566
4.57588081653854e-144	65	143.339525295708
1.93885912574279e-139	70	138.712453744885
3.53504113208268e-123	75	122.451605528591
3.04229269530551e-114	80	113.516799005325
1.84012321496189e-125	85	124.735153095585
1.35628731163878e-114	90	113.867648301146
1.39840316950938e-73	95	72.8543676003712
2.21168974380144e-57	100	56.6552757959955
