# Supplementary material for: A branching model of lineage differentiation underpinning the neurogenic potential of enteric glia
Source: Nat Commun. 2023 Sep 22;14:5904. doi: 10.1038/s41467-023-41492-3 (PMC10516949; doi:10.1038/s41467-023-41492-3)
Supplement: Supplementary file 6 — Source Data [file 41467_2023_41492_MOESM6_ESM.zip › source_data/FigS2d_pvalue_neuronal_13_pcs.csv]

pvalue	trajectoryStart	logpvalue
5.14330291489355e-111	60	110.288757897146
1.1530557498631e-128	65	127.938149694203
3.92379427700121e-129	70	128.406293770585
5.69073116377723e-137	75	136.244831930443
2.97716738752338e-152	80	151.526196747001
7.82761702946833e-163	85	162.106370430594
2.35306286283872e-164	90	163.628366470351
2.71003195429239e-162	95	161.56702558828
2.05022586465661e-164	100	163.688198291934
