# Supplementary material for: A branching model of lineage differentiation underpinning the neurogenic potential of enteric glia
Source: Nat Commun. 2023 Sep 22;14:5904. doi: 10.1038/s41467-023-41492-3 (PMC10516949; doi:10.1038/s41467-023-41492-3)
Supplement: Supplementary file 6 — Source Data [file 41467_2023_41492_MOESM6_ESM.zip › source_data/FigS2d_pvalue_neuronal_14_pcs.csv]

pvalue	trajectoryStart	logpvalue
7.26118837140394e-110	60	109.13899229653
1.20291911089654e-128	65	127.91976357538
3.06052142965601e-117	70	116.514204575241
9.43494098599932e-135	75	134.025260811931
4.19680932268349e-149	80	148.377080762022
6.10353194451031e-162	85	161.214418778086
8.23445608443332e-163	90	162.084365082266
2.3423134541741e-162	95	161.630354987014
4.09402476092789e-164	100	163.387849535024
