# Supplementary material for: A branching model of lineage differentiation underpinning the neurogenic potential of enteric glia
Source: Nat Commun. 2023 Sep 22;14:5904. doi: 10.1038/s41467-023-41492-3 (PMC10516949; doi:10.1038/s41467-023-41492-3)
Supplement: Supplementary file 6 — Source Data [file 41467_2023_41492_MOESM6_ESM.zip › source_data/FigS2d_pvalue_neuronal_15_pcs.csv]

pvalue	trajectoryStart	logpvalue
1.77034607924139e-110	60	109.751941826512
1.13050418616903e-124	65	123.946727825157
1.15459229439877e-119	70	118.937571345254
5.74695617112373e-129	75	128.240562114979
2.91364681046291e-151	80	150.535563094146
7.27215812575093e-161	85	160.138336686388
1.6196516953883e-163	90	162.790578370047
1.89211859207212e-160	95	159.723051646862
2.30424894117267e-164	100	163.637470603401
