# Supplementary material for: A branching model of lineage differentiation underpinning the neurogenic potential of enteric glia
Source: Nat Commun. 2023 Sep 22;14:5904. doi: 10.1038/s41467-023-41492-3 (PMC10516949; doi:10.1038/s41467-023-41492-3)
Supplement: Supplementary file 6 — Source Data [file 41467_2023_41492_MOESM6_ESM.zip › source_data/FigS2d_msd_glial_10_pcs.csv]

type	value	trajectoryStart
Sampled	0.502580549091995	60
Random	0.686095174761106	60
Sampled	0.632205679307767	60
Random	0.793010198484216	60
Sampled	0.472001905683548	60
Random	0.797838784817819	60
Sampled	0.484333331586504	60
Random	0.600842857068507	60
Sampled	0.447908789736528	60
Random	0.790838132373651	60
Sampled	0.586987970848724	60
Random	0.56963924317802	60
Sampled	0.38101633391877	60
Random	0.760768109068985	60
Sampled	0.513512554585768	60
Random	0.65123443344796	60
Sampled	0.63888751470028	60
Random	0.788285728327793	60
Sampled	0.50162149023962	60
Random	0.650972506131162	60
Sampled	0.655390181700208	60
Random	0.546567534473079	60
Sampled	0.509966875848832	60
Random	0.617409122031159	60
Sampled	0.501513204741223	60
Random	0.672337162395241	60
Sampled	0.54722938472299	60
Random	0.670602698507464	60
Sampled	0.61396965970214	60
Random	0.561926322504848	60
Sampled	0.588648489401435	60
Random	0.762876770193351	60
Sampled	0.685520394172353	60
Random	0.658316966140014	60
Sampled	0.616202462946681	60
Random	0.663879396019376	60
Sampled	0.562146250001268	60
Random	0.709332648742415	60
Sampled	0.696721760963691	60
Random	0.612694585857577	60
Sampled	0.604973952054713	60
Random	0.848283707891986	60
Sampled	0.544371194064986	60
Random	0.446289994865179	60
Sampled	0.553052211488539	60
Random	0.733571882651207	60
Sampled	0.48351159606454	60
Random	0.446674452590187	60
Sampled	0.410917191019394	60
Random	1.02495870940408	60
Sampled	0.618882319919341	60
Random	0.628709423212914	60
Sampled	0.374486090334096	60
Random	0.62427770121992	60
Sampled	0.713551525637718	60
Random	0.665746559017821	60
Sampled	0.383870726495508	60
Random	0.714189070863547	60
Sampled	0.455968687424033	60
Random	0.530432918291307	60
Sampled	0.542688622018615	60
Random	0.60081789088471	60
Sampled	0.655826009541561	60
Random	0.776428770576499	60
Sampled	0.492716369846107	60
Random	0.795184510018506	60
Sampled	0.62793875410312	60
Random	0.91073755247985	60
Sampled	0.457577915511419	60
Random	0.823990226383731	60
Sampled	0.46257269176593	60
Random	0.642084506971925	60
Sampled	0.67566561917938	60
Random	0.715100458140705	60
Sampled	0.591022379773471	60
Random	0.95112367209442	60
Sampled	0.520539870683636	60
Random	0.715119612284882	60
Sampled	0.620460557330696	60
Random	0.595305783006843	60
Sampled	0.696187357958056	60
Random	0.745155524411371	60
Sampled	0.533420826974613	60
Random	0.977035631680586	60
Sampled	0.470839252019409	60
Random	0.535473884162306	60
Sampled	0.627035106530145	60
Random	0.560260119315643	60
Sampled	0.596517221141235	60
Random	0.573774685173749	60
Sampled	0.571498969979186	60
Random	0.798902852931839	60
Sampled	0.662417066555844	60
Random	0.747076467747973	60
Sampled	0.545479546236957	60
Random	0.837179064996913	60
Sampled	0.432304194366479	60
Random	0.721049598847133	60
Sampled	0.550900347619013	60
Random	0.868105540035795	60
Sampled	0.499760112633779	60
Random	0.576452657683767	60
Sampled	0.616295637938962	60
Random	0.753596838085435	60
Sampled	0.473268281668685	60
Random	0.77414003224077	60
Sampled	0.526570408503165	60
Random	0.983108028753722	60
Sampled	0.668096393380768	60
Random	0.842558709187621	60
Sampled	0.53448305350779	60
Random	0.643332108697032	60
Sampled	0.422089847391716	60
Random	0.755506533139885	60
Sampled	0.436996894287512	60
Random	0.600613441059765	60
Sampled	0.432474229474396	60
Random	0.77792026336226	60
Sampled	0.569313969082059	60
Random	0.596276758511368	60
Sampled	0.561222905916001	60
Random	0.922154408683051	60
Sampled	0.483060953337254	60
Random	0.777442904927338	60
Sampled	0.69635401832849	60
Random	0.840493661578243	60
Sampled	0.489332691841087	60
Random	0.716651950452621	60
Sampled	0.496402659206727	60
Random	0.905615373211686	60
Sampled	0.588155231426999	60
Random	0.600701311881016	60
Sampled	0.519398173149077	60
Random	0.80670090000263	60
Sampled	0.464152256447957	60
Random	0.707462507650848	60
Sampled	0.496541187443822	60
Random	0.855476239111313	60
Sampled	0.679717199441777	60
Random	0.875704123084301	60
Sampled	0.662855648614177	60
Random	0.617220128880185	60
Sampled	0.521111997899647	60
Random	0.523443027578888	60
Sampled	0.567030206798509	60
Random	1.03663293811931	60
Sampled	0.569242337594373	60
Random	0.718523241238121	60
Sampled	0.418975321768942	60
Random	0.784756624321448	60
Sampled	0.629208918954348	60
Random	0.648027630013182	60
Sampled	0.621312058422664	60
Random	0.787093179542782	60
Sampled	0.583168427716909	60
Random	0.641654943337987	60
Sampled	0.473245613873056	60
Random	0.55821350427962	60
Sampled	0.550025663677549	60
Random	0.75545136391167	60
Sampled	0.603933797968651	60
Random	0.780863486235939	60
Sampled	0.675668080587964	60
Random	0.703862352496398	60
Sampled	0.563489577929471	60
Random	1.02830238872067	60
Sampled	0.58005348499967	60
Random	0.563571485366736	60
Sampled	0.6274645956964	60
Random	0.967517515503708	60
Sampled	0.439235731841358	60
Random	0.634377066703268	60
Sampled	0.704456169507208	60
Random	0.631310204581885	60
Sampled	0.461516180782335	60
Random	0.821044108785394	60
Sampled	0.680025684086221	60
Random	0.728590601268953	60
Sampled	0.543045142479357	60
Random	0.828389657873853	60
Sampled	0.585154613682403	60
Random	0.826361718596516	60
Sampled	0.555908109441069	60
Random	0.570267903008842	60
Sampled	0.482689724731938	60
Random	0.548170646423043	60
Sampled	0.590705096814125	60
Random	0.827290030630912	60
Sampled	0.429255645807845	60
Random	0.827605258875817	60
Sampled	0.429229423134926	60
Random	0.855760695925152	60
Sampled	0.486339716138669	60
Random	0.703842238847803	60
Sampled	0.483309523351563	60
Random	0.582680967831192	60
Sampled	0.438717743043661	60
Random	0.805228340837611	60
Sampled	0.376331762609089	60
Random	0.778685990626702	60
Sampled	0.394966778832761	60
Random	0.756556700175911	60
Sampled	0.627008497608794	60
Random	0.742207091721226	60
Sampled	0.442334084468702	60
Random	0.733059006920266	60
Sampled	0.449440953969045	60
Random	0.786880147143936	60
Sampled	0.499466154888557	60
Random	0.598351833466833	60
Sampled	0.509939282897684	60
Random	0.867797272811821	60
Sampled	0.45988625089756	60
Random	0.845985183330906	60
Sampled	0.565887857240944	60
Random	0.730629914354448	60
Sampled	0.525618261292941	60
Random	0.557165098234494	60
Sampled	0.49470409534559	60
Random	0.714928688005638	60
Sampled	0.451501368775314	60
Random	0.618367133920833	60
Sampled	0.51259427453923	60
Random	0.561504181267683	60
Sampled	0.514060443142074	60
Random	0.818603304822443	60
Sampled	0.559609054940924	60
Random	0.644263259297657	60
Sampled	0.467270488574846	60
Random	0.684906629649425	60
Sampled	0.490119900803352	60
Random	0.860282687702269	60
Sampled	0.602053671959211	60
Random	0.846373205222138	60
Sampled	0.45083956244223	60
Random	0.497057253514187	60
Sampled	0.519399463377462	60
Random	0.561026967817354	60
Sampled	0.481490698811043	60
Random	0.771449480696117	60
Sampled	0.586169418077305	60
Random	0.913716374247258	60
Sampled	0.480924792111404	60
Random	0.707389959698614	60
Sampled	0.548818678071709	60
Random	0.606742768781069	60
Sampled	0.492307450503749	60
Random	0.609651750299027	60
Sampled	0.61301371078063	60
Random	0.618507333935989	60
Sampled	0.518648952678177	60
Random	0.711942128395911	60
Sampled	0.48303559246654	60
Random	0.80309526983081	60
Sampled	0.435370650580756	60
Random	0.627910216597057	60
Sampled	0.536120418488473	60
Random	0.825010742837819	60
Sampled	0.54822467833404	60
Random	0.561420169521832	60
Sampled	0.566878529579106	60
Random	0.757774035202503	60
Sampled	0.460392245890598	60
Random	0.668764121346073	60
Sampled	0.570479059711863	60
Random	0.84540914652671	60
Sampled	0.670927044649514	60
Random	0.816803407278242	60
Sampled	0.532539371695149	60
Random	0.713903261152483	60
Sampled	0.464302471703456	60
Random	0.676601359945432	60
Sampled	0.518019764665228	60
Random	0.851151328551063	60
Sampled	0.516801732753985	60
Random	0.73841719331094	60
Sampled	0.495393159840006	60
Random	0.663540256180249	60
Sampled	0.591511196767359	60
Random	0.832071767081067	60
Sampled	0.579929838277839	60
Random	0.963005618005376	60
Sampled	0.405828193312549	60
Random	0.593740575420954	60
Sampled	0.645314153409706	60
Random	0.786960609466016	60
Sampled	0.699534723162461	60
Random	0.97139102758441	60
Sampled	0.590655746958693	60
Random	0.998711220839523	60
Sampled	0.625487130617752	60
Random	0.684592928014482	60
Sampled	0.61816868018942	60
Random	0.545150558620062	60
Sampled	0.484886081259847	60
Random	0.770333974498647	60
Sampled	0.495240102319465	60
Random	0.573770064927927	60
Sampled	0.612373234048448	60
Random	0.645855753397704	60
Sampled	0.404045262256672	60
Random	0.685643515529645	60
Sampled	0.522992460440617	60
Random	0.372443070527652	60
Sampled	0.601625910793426	60
Random	0.767136046744628	60
Sampled	0.528658313678187	60
Random	1.01554263594715	60
Sampled	0.419447434222009	60
Random	0.489119435925073	60
Sampled	0.603993867695223	60
Random	0.853094285239394	60
Sampled	0.474755710145646	60
Random	0.791934914062154	60
Sampled	0.549424361608343	60
Random	0.876238655047314	60
Sampled	0.510667526637357	60
Random	0.879832014165398	60
Sampled	0.434941736177515	60
Random	0.892735504319376	60
Sampled	0.641103320982538	60
Random	0.751348373817513	60
Sampled	0.665115393320871	60
Random	0.798951312944088	60
Sampled	0.575954392764276	60
Random	0.965849253834787	60
Sampled	0.47968505831958	60
Random	0.727197477791661	60
Sampled	0.433204070972107	60
Random	0.785447012588066	60
Sampled	0.472836492386284	60
Random	0.58211540170719	60
Sampled	0.456751012456004	60
Random	0.770053315720788	60
Sampled	0.553240857813519	60
Random	0.844231336411184	60
Sampled	0.570949801412416	60
Random	0.597795881362121	60
Sampled	0.467696118336447	60
Random	0.498462504520857	60
Sampled	0.522306587347758	60
Random	0.835099128618563	60
Sampled	0.554980569465171	60
Random	0.636180342277119	60
Sampled	0.566589972980916	60
Random	0.444253580752256	60
Sampled	0.456008393456768	60
Random	0.649370735838842	60
Sampled	0.683913282946706	60
Random	0.644371565216353	60
Sampled	0.469196424123402	60
Random	0.752222373117646	60
Sampled	0.508405139672941	60
Random	0.897413380589315	60
Sampled	0.579430989916817	60
Random	0.69750354047514	60
Sampled	0.63317377413288	60
Random	0.749132800726742	60
Sampled	0.430434188343998	60
Random	0.615634162243634	60
Sampled	0.49123577892438	60
Random	0.461646574147953	60
Sampled	0.429710163808241	60
Random	1.03347075308673	60
Sampled	0.530544796621082	60
Random	0.790682118506805	60
Sampled	0.667753719177297	60
Random	0.86813710879755	60
Sampled	0.645909187930094	60
Random	0.658015418177304	60
Sampled	0.477221299168464	60
Random	0.712095556017281	60
Sampled	0.57606070782594	60
Random	0.646149238779827	60
Sampled	0.654113027021219	60
Random	0.868600354907288	60
Sampled	0.607031451143206	60
Random	0.756836736650239	60
Sampled	0.582490489590519	60
Random	0.705234803464286	60
Sampled	0.589536198429944	60
Random	0.808563571594211	60
Sampled	0.588360951704147	60
Random	0.591352767923788	60
Sampled	0.622955148426304	60
Random	0.548387035987928	60
Sampled	0.674850607108324	60
Random	0.837394352492007	60
Sampled	0.61693108110578	60
Random	0.801798319588294	60
Sampled	0.525596652867549	60
Random	0.66695951558211	60
Sampled	0.670742242521638	60
Random	0.695499773030625	60
Sampled	0.508397567142472	60
Random	0.881844218476179	60
Sampled	0.405612179961659	60
Random	0.408157156715037	60
Sampled	0.47142302769232	60
Random	0.646017975444153	60
Sampled	0.559255685718672	60
Random	0.782846736888271	60
Sampled	0.582682060637032	60
Random	0.699316053155217	60
Sampled	0.667716281948089	60
Random	0.580681219035578	60
Sampled	0.459476424125226	60
Random	0.564688882510419	60
Sampled	0.530285505923903	60
Random	0.603857748422545	60
Sampled	0.642497658161318	60
Random	0.601776821226533	60
Sampled	0.491409379977787	60
Random	0.982607173678364	60
Sampled	0.500481176958713	60
Random	0.723019258168054	60
Sampled	0.507964340393556	60
Random	0.706811235858069	60
Sampled	0.650097229945156	60
Random	0.687216193301924	60
Sampled	0.626999820676072	60
Random	0.592237530337949	60
Sampled	0.508586392923307	60
Random	0.614494327680168	60
Sampled	0.463276067035471	60
Random	0.678063032767175	60
Sampled	0.447635703059246	60
Random	1.23798779116201	60
Sampled	0.659096392933331	60
Random	0.857311154310901	60
Sampled	0.551883265623938	60
Random	0.736674520834115	60
Sampled	0.620493609372484	60
Random	0.72559681199068	60
Sampled	0.590177392185059	60
Random	0.55667795617713	60
Sampled	0.448026462593715	60
Random	0.78155316649222	60
Sampled	0.704677073293535	60
Random	0.58188203333078	60
Sampled	0.583783895283515	60
Random	0.568761526106437	60
Sampled	0.476025174482732	60
Random	0.710487397083487	60
Sampled	0.510935645615643	60
Random	1.08608795836066	60
Sampled	0.629496095504125	60
Random	0.738979667092146	60
Sampled	0.699332624768543	60
Random	0.964203297521767	60
Sampled	0.569503203165411	60
Random	0.655416304706081	60
Sampled	0.565347791701622	60
Random	0.48702292659671	60
Sampled	0.538198652241921	60
Random	0.875824075511723	60
Sampled	0.55098518422834	60
Random	0.79928024933664	60
Sampled	0.528826862011511	60
Random	0.494176184205178	60
Sampled	0.650195083445477	60
Random	0.7662368978314	60
Sampled	0.436568049869355	60
Random	0.92621730149293	60
Sampled	0.445561991447906	60
Random	0.77250825476727	60
Sampled	0.4230730786725	60
Random	0.611501904358936	60
Sampled	0.509969385984703	60
Random	0.765883357018338	60
Sampled	0.496963422302499	60
Random	0.875418961696673	60
Sampled	0.474217923502401	60
Random	0.760086782041094	60
Sampled	0.468444124438084	60
Random	0.545583955354747	60
Sampled	0.547821849622713	60
Random	0.932437528407876	60
Sampled	0.507669280821657	60
Random	0.614925691509072	60
Sampled	0.504444247052357	60
Random	0.813967006839084	60
Sampled	0.552508792312083	60
Random	0.664053601733396	60
Sampled	0.565947729975153	60
Random	0.622124619509567	60
Sampled	0.580330460258405	60
Random	0.606723777604364	60
Sampled	0.429761463819235	60
Random	0.803743925495366	60
Sampled	0.600352126004512	60
Random	0.749550231191087	60
Sampled	0.575368623450324	60
Random	0.593517063891495	60
Sampled	0.629571941770249	60
Random	0.736563588314923	60
Sampled	0.632666553811852	60
Random	0.595873192761291	60
Sampled	0.585208492956848	60
Random	0.766984317880598	60
Sampled	0.398099481258024	60
Random	0.715766847271041	60
Sampled	0.661116287859312	60
Random	0.756608485464559	60
Sampled	0.579561354675733	60
Random	0.687043882994948	60
Sampled	0.70546492013265	60
Random	0.724081701913768	60
Sampled	0.557687937315543	60
Random	0.851860735645476	60
Sampled	0.597931186973131	60
Random	0.802118949313805	60
Sampled	0.473881571847331	60
Random	0.644153375843013	60
Sampled	0.518904808759555	60
Random	0.697720786510089	60
Sampled	0.550535268085483	60
Random	0.795384445792132	60
Sampled	0.458845127027381	60
Random	0.635784039404556	60
Sampled	0.558702527866758	60
Random	0.774542436670579	60
Sampled	0.594116994105384	60
Random	0.688905129191253	60
Sampled	0.360827599388119	60
Random	0.702355133159451	60
Sampled	0.483278865990449	60
Random	0.754231770790087	60
Sampled	0.456748239814401	60
Random	0.811181941861659	60
Sampled	0.425297233172301	60
Random	0.786102148616184	60
Sampled	0.719420662152258	60
Random	0.905481606739044	60
Sampled	0.622776793790193	60
Random	0.752246401336036	60
Sampled	0.565439392225709	60
Random	0.755655200373018	60
Sampled	0.450264749109385	60
Random	0.677972016211958	60
Sampled	0.433720333649257	60
Random	0.510640723236265	60
Sampled	0.65864992059623	60
Random	0.74365986547787	60
Sampled	0.484491811254948	60
Random	0.778691297040991	60
Sampled	0.565478769103195	60
Random	0.858505620645284	60
Sampled	0.438656372877917	60
Random	0.997549565343136	60
Sampled	0.401988860518784	60
Random	0.776313093067661	60
Sampled	0.49261984035966	60
Random	0.533026148948515	60
Sampled	0.568541665815832	60
Random	0.814669370179995	60
Sampled	0.468533257365885	60
Random	0.623245669210106	60
Sampled	0.485245681320081	60
Random	0.536765096132091	60
Sampled	0.646699354264948	60
Random	0.860449536215877	60
Sampled	0.613785091848942	60
Random	0.546136297444003	60
Sampled	0.614108461521127	60
Random	0.719206085880201	60
Sampled	0.42353899693503	60
Random	0.771875372570822	60
Sampled	0.59456473206402	60
Random	0.62990962699662	60
Sampled	0.580708650562573	60
Random	0.651851283797587	60
Sampled	0.632029858519707	60
Random	0.562738367562648	60
Sampled	0.450069725001407	60
Random	0.63410530715388	60
Sampled	0.760920080129366	60
Random	0.723134903680562	60
Sampled	0.672657807854781	60
Random	0.770415564618492	60
Sampled	0.661366133903648	60
Random	0.824058962443737	60
Sampled	0.669746401485989	60
Random	0.744715538451303	60
Sampled	0.562697438623789	60
Random	0.904064192061211	60
Sampled	0.508932939887709	60
Random	0.71285397273374	60
Sampled	0.485550452953114	60
Random	0.545514310614634	60
Sampled	0.443212094557373	60
Random	0.887301887998008	60
Sampled	0.574536503863575	60
Random	0.73331189270467	60
Sampled	0.462249387478324	60
Random	0.484463342607415	60
Sampled	0.585199426345019	60
Random	0.719892108159568	60
Sampled	0.588995683156239	60
Random	0.677605555625521	60
Sampled	0.56665794838399	60
Random	0.782153634865047	60
Sampled	0.462934445475865	60
Random	0.636137205489841	60
Sampled	0.39474345546281	60
Random	0.873546035513018	60
Sampled	0.489251131823319	60
Random	0.854789798867226	60
Sampled	0.607752333620947	60
Random	0.675524030385078	60
Sampled	0.491681333876895	60
Random	0.642565988265212	60
Sampled	0.606586686032874	60
Random	1.0125630670056	60
Sampled	0.726183777374654	60
Random	0.802789626193354	60
Sampled	0.567909940557515	60
Random	0.825359918218962	60
Sampled	0.534476531240952	60
Random	0.623238327708589	60
Sampled	0.662392711169364	60
Random	0.589487976347688	60
Sampled	0.567090057557639	60
Random	0.487939141144654	60
Sampled	0.579291426307354	60
Random	0.520480251466405	60
Sampled	0.678927789525757	60
Random	0.797548171809201	60
Sampled	0.610802641051415	60
Random	0.802817385715421	60
Sampled	0.573209266984147	60
Random	0.840794456875269	60
Sampled	0.420308275275454	60
Random	0.693147655929463	60
Sampled	0.614382955768608	60
Random	0.672398594148467	60
Sampled	0.620753325129479	60
Random	0.837223475962157	60
Sampled	0.472182199969271	60
Random	0.80826734386337	60
Sampled	0.598775373381289	60
Random	0.713316802071207	60
Sampled	0.530798565593788	60
Random	1.01268898963473	60
Sampled	0.68392548061085	60
Random	0.945003451056785	60
Sampled	0.448536665179111	60
Random	0.902912855147671	60
Sampled	0.563656041230723	60
Random	0.805374014092969	60
Sampled	0.7172895373469	60
Random	0.738483593411127	60
Sampled	0.518037991474864	60
Random	0.562424708766265	60
Sampled	0.632364755606358	60
Random	0.743821818607646	60
Sampled	0.705331690470239	60
Random	0.759419700465274	60
Sampled	0.536684068726449	60
Random	0.666035495156046	60
Sampled	0.445881094004623	60
Random	0.624070540422041	60
Sampled	0.448674482501041	60
Random	0.898542620034981	60
Sampled	0.526488570351881	60
Random	0.69695561228844	60
Sampled	0.420554533249245	60
Random	0.650781034385451	60
Sampled	0.633168864923695	60
Random	0.686775984739008	60
Sampled	0.52185970179262	60
Random	0.848642627634749	60
Sampled	0.571867491437104	60
Random	0.520112160121708	60
Sampled	0.489690962379778	60
Random	0.819779624153866	60
Sampled	0.504518566139539	60
Random	0.663156836265928	60
Sampled	0.551668007478111	60
Random	0.798060745093521	60
Sampled	0.435073320650427	60
Random	0.41656181525149	60
Sampled	0.600976269298844	60
Random	0.6134841041106	60
Sampled	0.527481440123798	60
Random	0.656508185525999	60
Sampled	0.464250966540832	60
Random	0.641038043912584	60
Sampled	0.753406882421008	60
Random	0.711132363346069	60
Sampled	0.356031100578693	60
Random	0.815296161829929	60
Sampled	0.434568671977645	60
Random	0.641583643409442	60
Sampled	0.414815507037577	60
Random	0.607774536110581	60
Sampled	0.455400487734748	60
Random	0.54165675463533	60
Sampled	0.525241670513573	60
Random	0.576260651527436	60
Sampled	0.433641860434544	60
Random	0.963001931458969	60
Sampled	0.470832955388873	60
Random	0.702230601723335	60
Sampled	0.56895098460749	60
Random	0.640319337405858	60
Sampled	0.437586726014469	60
Random	0.484421588173297	60
Sampled	0.465782469501203	60
Random	0.74622296003698	60
Sampled	0.508902014386029	60
Random	0.737538777221508	60
Sampled	0.670839185553439	60
Random	0.875763999451852	60
Sampled	0.546916804470422	60
Random	0.786852114064491	60
Sampled	0.567860874710806	60
Random	0.637111277053153	60
Sampled	0.607435218826045	60
Random	0.683764775931947	60
Sampled	0.573832292154775	60
Random	0.899105376067261	60
Sampled	0.448313281406236	60
Random	0.765739770580626	60
Sampled	0.652113711990447	60
Random	0.597462542403658	60
Sampled	0.592537818567129	60
Random	0.642059208015629	60
Sampled	0.563868838938805	60
Random	0.866614357351023	60
Sampled	0.511115932327135	60
Random	0.821285057012349	60
Sampled	0.606109556501007	60
Random	0.880512922866626	60
Sampled	0.579298957377449	60
Random	0.652762121437771	60
Sampled	0.548603196249058	60
Random	0.940733241711895	60
Sampled	0.570087476888056	60
Random	0.614674388736018	60
Sampled	0.669444739025518	60
Random	0.625545051681185	60
Sampled	0.599808904985983	60
Random	0.635759711622707	60
Sampled	0.609341230138555	60
Random	0.755784594518195	60
Sampled	0.56247955800293	60
Random	0.676033958741354	60
Sampled	0.637072667285557	60
Random	0.665428344005319	60
Sampled	0.557473363157662	60
Random	0.802964393439239	60
Sampled	0.65500375320609	60
Random	0.657369519118209	60
Sampled	0.540202905658615	60
Random	0.705355927641451	60
Sampled	0.578099432388309	60
Random	0.588792064992612	60
Sampled	0.473277907507519	60
Random	0.660692264122438	60
Sampled	0.440676080884114	60
Random	0.680753282489554	60
Sampled	0.48942741416395	60
Random	0.86287165411365	60
Sampled	0.485062060081996	60
Random	0.704914555093794	60
Sampled	0.660279199376736	60
Random	0.752300567010059	60
Sampled	0.57178393044836	60
Random	0.773228945335684	60
Sampled	0.537554206588864	60
Random	0.575098374717219	60
Sampled	0.462422628445337	60
Random	0.679680269432123	60
Sampled	0.570488719265545	60
Random	0.667702841784702	60
Sampled	0.608009763996255	60
Random	0.676832567706366	60
Sampled	0.704128350712056	60
Random	0.652214107724847	60
Sampled	0.650595905494982	60
Random	0.760463426113912	60
Sampled	0.661548258247539	60
Random	0.876199400180296	60
Sampled	0.46558496491976	60
Random	0.596532157290799	60
Sampled	0.46169859383373	60
Random	0.665549506581289	60
Sampled	0.459377948193507	60
Random	0.75153867874583	60
Sampled	0.387265279756937	60
Random	1.09721611432043	60
Sampled	0.433377660876192	60
Random	0.718386810833991	60
Sampled	0.597289139188688	60
Random	0.684446172831282	60
Sampled	0.505120106279641	60
Random	0.703607433263946	60
Sampled	0.355094104741276	60
Random	0.821563757302868	60
Sampled	0.539447866616097	60
Random	0.836999840664649	60
Sampled	0.476568644814901	60
Random	0.73242203148893	60
Sampled	0.636641341886148	60
Random	0.688562337498714	60
Sampled	0.388671221391368	60
Random	1.02591033835337	60
Sampled	0.578467271531716	60
Random	0.658797993110937	60
Sampled	0.536971810331617	60
Random	0.929683674785991	60
Sampled	0.501867183784807	60
Random	0.55778853224911	60
Sampled	0.460155847845571	60
Random	0.777288634786565	60
Sampled	0.569975422702758	60
Random	0.503969039524039	60
Sampled	0.491632246811789	60
Random	0.799478272550806	60
Sampled	0.498840123985003	60
Random	0.602294870871647	60
Sampled	0.513924608716791	60
Random	0.821066536881941	60
Sampled	0.602406126109146	60
Random	0.751687524099966	60
Sampled	0.570171657419358	60
Random	0.947297277186642	60
Sampled	0.54692366021503	60
Random	1.18043646933995	60
Sampled	0.518122782489439	60
Random	0.962503712186637	60
Sampled	0.564060139389812	60
Random	0.709266874809258	60
Sampled	0.602760553635355	60
Random	0.613148511298904	60
Sampled	0.533145357905934	60
Random	0.692236538124331	60
Sampled	0.562964614845398	60
Random	0.566666108406911	60
Sampled	0.689350323472843	60
Random	0.888759706771433	60
Sampled	0.671966418095223	60
Random	0.73293470905992	60
Sampled	0.475394545841349	60
Random	0.824787207041947	60
Sampled	0.437233231862739	60
Random	0.746325496758326	60
Sampled	0.574295202946334	60
Random	0.812585599184715	60
Sampled	0.629217980802406	60
Random	0.674509936955095	60
Sampled	0.397067940992744	60
Random	0.871188885396246	60
Sampled	0.532842017914858	60
Random	0.769032447983717	60
Sampled	0.505988148458856	60
Random	0.53607090400423	60
Sampled	0.597617867443317	60
Random	0.783459358017274	60
Sampled	0.691713276954999	60
Random	0.990515868971761	60
Sampled	0.544119768690101	60
Random	0.946120003135122	60
Sampled	0.451070169849222	60
Random	1.12749615170853	60
Sampled	0.584037903901319	60
Random	0.722964250146085	60
Sampled	0.47067500634192	60
Random	0.52755842080602	60
Sampled	0.595535618377518	60
Random	0.69239311003869	60
Sampled	0.58474384412712	60
Random	0.570494123893921	60
Sampled	0.496655028497952	60
Random	0.748137954538258	60
Sampled	0.540414725537396	60
Random	0.784700190682346	60
Sampled	0.488943233330641	60
Random	0.729492183031438	60
Sampled	0.468503848700421	60
Random	0.603444344887756	60
Sampled	0.656867695192792	60
Random	0.870319190723984	60
Sampled	0.572298650603826	60
Random	1.02851325095819	60
Sampled	0.614767571712312	60
Random	0.733579225214848	60
Sampled	0.590608806795343	60
Random	0.483823128492178	60
Sampled	0.551909329399992	60
Random	0.703960117554551	60
Sampled	0.443999788101422	60
Random	0.667804933011024	60
Sampled	0.609301754959674	60
Random	0.600135670159172	60
Sampled	0.663869385160333	60
Random	0.738432186109584	60
Sampled	0.576051433486128	60
Random	0.667416652154231	60
Sampled	0.46094510719156	60
Random	0.515143154830829	60
Sampled	0.59184515190415	60
Random	0.737358416377961	60
Sampled	0.576964386617765	60
Random	0.545745184448172	60
Sampled	0.598161836030579	60
Random	0.505159366874793	60
Sampled	0.679412289351044	60
Random	0.675604993418294	60
Sampled	0.671873835300768	60
Random	0.820934602323585	60
Sampled	0.44265970464266	60
Random	0.81674397830679	60
Sampled	0.53276038107092	60
Random	0.781351036454101	60
Sampled	0.653346820726957	60
Random	0.790483293210735	60
Sampled	0.60860306918576	60
Random	0.539707857277857	60
Sampled	0.579313158830444	60
Random	1.05982080504844	60
Sampled	0.571599398285382	60
Random	0.468643149356222	60
Sampled	0.470648584174548	60
Random	0.752994630016839	60
Sampled	0.587529031801646	60
Random	0.857500815635735	60
Sampled	0.636033502557054	60
Random	0.858410010665704	60
Sampled	0.48752544345267	60
Random	0.453496901634652	60
Sampled	0.441534396010261	60
Random	0.793675616515193	60
Sampled	0.578210014325982	60
Random	0.521321749480316	60
Sampled	0.611863108935248	60
Random	0.890215381820599	60
Sampled	0.475539913740525	60
Random	0.661658627573175	60
Sampled	0.441775460353412	60
Random	0.555093694161757	60
Sampled	0.525122192638671	60
Random	0.764902228373213	60
Sampled	0.616754555127709	60
Random	0.608646835774944	60
Sampled	0.616055895534243	60
Random	0.751590568620007	60
Sampled	0.706591587333927	60
Random	0.907151134189929	60
Sampled	0.57585697826312	60
Random	0.555980889850702	60
Sampled	0.554705427955672	60
Random	0.845145709550548	60
Sampled	0.445240938161925	60
Random	0.73865590398449	60
Sampled	0.560667737923583	60
Random	0.570313376423419	60
Sampled	0.56070188991882	60
Random	0.87113009585095	60
Sampled	0.633738355814505	60
Random	0.591633768236973	60
Sampled	0.544998814756203	60
Random	0.581898682739099	60
Sampled	0.480215061952215	60
Random	0.553084839558327	60
Sampled	0.630791374217066	60
Random	0.926328280700521	60
Sampled	0.685427691422546	60
Random	0.579420229686304	60
Sampled	0.550635942728427	60
Random	0.662962893579403	60
Sampled	0.526784100319448	60
Random	0.779541573985159	60
Sampled	0.528278332783245	60
Random	0.603044538059028	60
Sampled	0.447743823153533	60
Random	1.06117958440484	60
Sampled	0.574040767426889	60
Random	0.895236873731678	60
Sampled	0.678776589960403	60
Random	0.478501272174656	60
Sampled	0.730806860291791	60
Random	0.952638350763177	60
Sampled	0.519177881947787	60
Random	0.549519501532703	60
Sampled	0.450819293879972	60
Random	0.870342958234476	60
Sampled	0.592083234827559	60
Random	0.728047306608947	60
Sampled	0.60719079873326	60
Random	0.630804287222107	60
Sampled	0.612259093792904	60
Random	0.605705588725329	60
Sampled	0.583664964485436	60
Random	0.784457043762489	60
Sampled	0.737521270565218	60
Random	0.697963336675566	60
Sampled	0.489869887741979	60
Random	0.829457289261063	60
Sampled	0.509242299980062	60
Random	0.47902279770752	60
Sampled	0.518142919019935	60
Random	0.615050815206446	60
Sampled	0.507499838028665	60
Random	0.782597315060905	60
Sampled	0.524082119413156	60
Random	0.674624478642191	60
Sampled	0.484368121944275	60
Random	0.531569476952429	60
Sampled	0.485033146592524	60
Random	0.498051708932676	60
Sampled	0.540104744909222	60
Random	0.695824479101163	60
Sampled	0.577996640297658	60
Random	0.77898244770272	60
Sampled	0.517480549718214	60
Random	0.789315156308823	60
Sampled	0.620595398106389	60
Random	0.844914915058044	60
Sampled	0.564311342200628	60
Random	0.706440891048242	60
Sampled	0.50033807280448	60
Random	0.772177264230121	60
Sampled	0.440813959844234	60
Random	0.682685987716038	60
Sampled	0.574758852018369	60
Random	0.423297191861228	60
Sampled	0.645013096738567	60
Random	0.596786109999958	60
Sampled	0.561815169991215	60
Random	0.605180425019674	60
Sampled	0.673815210680504	60
Random	0.576912317007412	60
Sampled	0.630150106869068	60
Random	0.750341029711814	60
Sampled	0.541037714461191	60
Random	0.673318973209713	60
Sampled	0.430267374994961	60
Random	0.568306145633868	60
Sampled	0.589731217533621	60
Random	0.758423735235212	60
Sampled	0.62002399075288	60
Random	0.744237343312594	60
Sampled	0.621757692517011	60
Random	0.796653106291014	60
Sampled	0.554752668808264	60
Random	0.561785344704899	60
Sampled	0.597172056037514	60
Random	0.799548294013669	60
Sampled	0.588553573622535	60
Random	0.776230424607349	60
Sampled	0.575455253563434	60
Random	0.888943576429959	60
Sampled	0.704416934211245	60
Random	0.707345776880609	60
Sampled	0.559782791511757	60
Random	0.540749383655096	60
Sampled	0.474147976757086	60
Random	0.763582138405633	60
Sampled	0.579600898596572	60
Random	0.644767971914331	60
Sampled	0.6778860840253	60
Random	0.686818193234942	60
Sampled	0.611237166580619	60
Random	0.795696083309555	60
Sampled	0.560321260588305	60
Random	0.516376860933104	60
Sampled	0.639235761824851	60
Random	0.695156306581742	60
Sampled	0.4818345118109	60
Random	0.6972816132353	60
Sampled	0.568289426324927	60
Random	0.725556446622058	60
Sampled	0.52142803069563	60
Random	0.616324060018164	60
Sampled	0.653490554110963	60
Random	0.564970256161736	60
Sampled	0.620710680953858	60
Random	0.670200928812934	60
Sampled	0.43578820832146	60
Random	0.559223764725126	60
Sampled	0.485324044289988	60
Random	0.885079312502228	60
Sampled	0.532591887778916	60
Random	0.67956870708289	60
Sampled	0.520280529863109	60
Random	0.6886427067455	60
Sampled	0.672696885424587	60
Random	0.930723975598302	60
Sampled	0.496820099927687	60
Random	0.911297700037912	60
Sampled	0.579019920135514	60
Random	0.650561733361026	60
Sampled	0.621654394280412	60
Random	0.716137893981115	60
Sampled	0.584428380486495	60
Random	0.800920357062519	60
Sampled	0.434132387306483	60
Random	1.17171482193336	60
Sampled	0.561351007015309	60
Random	0.648075438419515	60
Sampled	0.459993504995251	60
Random	0.877833210462854	60
Sampled	0.447526446944557	60
Random	0.632371614707248	60
Sampled	0.500474035697792	60
Random	0.457003823544233	60
Sampled	0.420169239275566	60
Random	0.916387029988187	60
Sampled	0.586896993544413	60
Random	0.889725086750054	60
Sampled	0.581491595936007	60
Random	0.847869412190596	60
Sampled	0.627385709963787	60
Random	0.704848726740267	60
Sampled	0.558728831117446	60
Random	1.06145068783634	60
Sampled	0.637129226950032	60
Random	0.677345878912434	60
Sampled	0.541109984964584	60
Random	0.646373602478559	60
Sampled	0.508359261131019	60
Random	0.778429815883749	60
Sampled	0.639817108296593	60
Random	0.817344539713332	60
Sampled	0.607796201032119	60
Random	0.602580956586873	60
Sampled	0.576669569918051	60
Random	0.601695379266441	60
Sampled	0.599121745803552	60
Random	0.774395926248066	60
Sampled	0.558755615006327	60
Random	0.929217655123747	60
Sampled	0.558618865354891	60
Random	0.631230139961328	60
Sampled	0.597699012648987	60
Random	0.839504008226544	60
Sampled	0.532215647793313	60
Random	0.909651994483563	60
Sampled	0.590417623029358	60
Random	0.890770801109158	60
Sampled	0.461804700812733	60
Random	0.697313006059523	60
Sampled	0.631712833444292	60
Random	0.869442606217496	60
Sampled	0.579512548369818	60
Random	0.96940115837892	60
Sampled	0.603427443623419	60
Random	0.782513260058699	60
Sampled	0.555719857627382	60
Random	0.653589171355145	60
Sampled	0.686421641753452	60
Random	0.854801422090918	60
Sampled	0.690158733959813	60
Random	0.507314141699023	60
Sampled	0.468959387488712	60
Random	0.508692943967256	60
Sampled	0.639832823073119	60
Random	0.761724616227013	60
Sampled	0.490698435141722	60
Random	0.987953457859606	60
Sampled	0.627624687612594	60
Random	0.652404535134531	60
Sampled	0.510597623056031	60
Random	0.788926412781219	60
Sampled	0.59090511220301	60
Random	0.691357156979674	60
Sampled	0.502813941782546	60
Random	0.739107081183239	60
Sampled	0.426502485494629	60
Random	0.819206195814856	60
Sampled	0.51900839106857	60
Random	0.605326995106486	60
Sampled	0.664053724009033	60
Random	0.72989137633274	60
Sampled	0.524237988071078	60
Random	0.518802363992155	60
Sampled	0.641243452996953	60
Random	0.622517532760601	60
Sampled	0.580342153847679	60
Random	0.708982385947654	60
Sampled	0.716420329194403	60
Random	0.796945017225213	60
Sampled	0.536721123636631	60
Random	0.757647963597454	60
Sampled	0.542553402580904	60
Random	0.552995314603071	60
Sampled	0.671187785845018	60
Random	0.684471572066342	60
Sampled	0.57009905676803	60
Random	0.750773036255221	60
Sampled	0.552854071261131	60
Random	0.585555229233699	60
Sampled	0.618366956737201	60
Random	0.56823193300471	60
Sampled	0.425481800687956	60
Random	0.757006704507785	60
Sampled	0.598933208386198	60
Random	0.782813850144001	60
Sampled	0.426190499300134	60
Random	0.87950669128214	60
Sampled	0.609053535349226	60
Random	0.600041178651566	60
Sampled	0.611874258599438	60
Random	0.800126901661336	60
Sampled	0.436538774044322	60
Random	0.719580867999978	60
Sampled	0.58616371352871	60
Random	0.516222209244062	60
Sampled	0.64338854349182	60
Random	0.578211060540942	60
Sampled	0.645885939389411	60
Random	0.710341294735945	60
Sampled	0.613053205747211	60
Random	0.987368049165439	60
Sampled	0.652082118770893	60
Random	0.764642644647991	60
Sampled	0.57820311275515	60
Random	0.668582183107448	60
Sampled	0.668971979052481	60
Random	0.842517746199995	60
Sampled	0.658936764245078	60
Random	0.613179473557094	60
Sampled	0.376992159733745	60
Random	0.648430749724381	60
Sampled	0.663022495407304	60
Random	0.494828643371349	60
Sampled	0.498259247745342	60
Random	0.935867653640842	60
Sampled	0.593845875103852	60
Random	0.60696370688269	60
Sampled	0.55194160151505	60
Random	0.533014405216238	60
Sampled	0.42828567550949	60
Random	0.702778066534294	60
Sampled	0.586005916621507	60
Random	0.625047232008255	60
Sampled	0.656518373646899	60
Random	0.638524668542581	60
Sampled	0.710632377251632	60
Random	0.689621216870215	60
Sampled	0.555488752679097	60
Random	0.69369469674632	60
Sampled	0.523319465782148	60
Random	0.752177526978879	60
Sampled	0.569786337553353	60
Random	0.63266491806276	60
Sampled	0.685682618092409	60
Random	0.664510211577022	60
Sampled	0.656880606961168	60
Random	0.711079552136931	60
Sampled	0.58426003541077	60
Random	0.720619034590434	60
Sampled	0.413100407579016	60
Random	0.834318543131935	60
Sampled	0.446344462389276	60
Random	0.588190313256625	60
Sampled	0.626294122272559	60
Random	0.649503646117483	60
Sampled	0.525878570728288	60
Random	0.74659847123462	60
Sampled	0.583452810418681	60
Random	0.712019386608053	60
Sampled	0.578686850559677	60
Random	0.66122338696374	60
Sampled	0.410999053412198	60
Random	0.497683163583099	60
Sampled	0.537231526101357	60
Random	0.811395070314328	60
Sampled	0.579699871927926	60
Random	0.600178265865169	60
Sampled	0.59249223465236	60
Random	0.680721945136459	60
Sampled	0.47172312828834	60
Random	0.595933212081085	60
Sampled	0.607455905350413	60
Random	0.796666164549445	60
Sampled	0.638591686603614	60
Random	0.738741178155641	60
Sampled	0.706189326695847	60
Random	1.00105849217656	60
Sampled	0.583285931174264	60
Random	0.711250162101948	60
Sampled	0.407403102920095	60
Random	0.830370877023816	60
Sampled	0.551065294701815	60
Random	0.766033339052559	60
Sampled	0.634788605361142	60
Random	0.562605891034252	60
Sampled	0.424774507072425	60
Random	0.607943538585603	60
Sampled	0.460126995942793	60
Random	1.01261466787604	60
Sampled	0.478779476472544	60
Random	0.761503536799584	60
Sampled	0.434660573695068	60
Random	0.88854933607453	60
Sampled	0.464636895180106	60
Random	0.677015493539906	60
Sampled	0.606754773529163	60
Random	0.730488988560175	60
Sampled	0.592903702268135	60
Random	0.934783968187596	60
Sampled	0.696941800342943	60
Random	0.666799431515276	60
Sampled	0.593097272353102	60
Random	0.625189150014831	60
Sampled	0.474867787857254	60
Random	0.903667864980957	60
Sampled	0.612916663090129	60
Random	0.681594551286744	60
Sampled	0.613077589000761	60
Random	0.839718121422951	60
Sampled	0.475229131181899	60
Random	0.749407580915792	60
Sampled	0.516510652881992	60
Random	0.578398651216639	60
Sampled	0.608661300094006	60
Random	0.745418480935332	60
Sampled	0.457980959272015	60
Random	0.801947635683838	60
Sampled	0.567202499473727	60
Random	0.6759618217209	60
Sampled	0.69920320147766	60
Random	0.734083400261204	60
Sampled	0.57138943210271	60
Random	0.687614284536312	60
Sampled	0.546309325145965	60
Random	0.605465313128459	60
Sampled	0.6085315248031	60
Random	0.4469450375942	60
Sampled	0.619803130479184	60
Random	0.521979185657528	60
Sampled	0.578942143695152	60
Random	0.851803541914251	60
Sampled	0.409214978622624	60
Random	0.859959697618719	60
Sampled	0.606413664813482	60
Random	0.625310680617413	60
Sampled	0.538921720155893	60
Random	0.793165482282085	60
Sampled	0.463142977419693	60
Random	0.787145011282221	60
Sampled	0.690177815228801	60
Random	0.699201305431277	60
Sampled	0.410785911301506	60
Random	0.703348622496498	60
Sampled	0.53749244806633	60
Random	0.670401187715805	60
Sampled	0.46871233888159	60
Random	0.967983601250313	60
Sampled	0.592845428017139	60
Random	0.708726792876871	60
Sampled	0.669964388037226	60
Random	0.781874943985831	60
Sampled	0.483689163613957	60
Random	0.548659240724967	60
Sampled	0.50682774533585	60
Random	0.50772508866341	60
Sampled	0.462565388346062	60
Random	0.443540875592335	60
Sampled	0.63069988960235	60
Random	0.959130178799896	60
Sampled	0.508896593365381	60
Random	0.797146017112411	60
Sampled	0.607423679462771	60
Random	0.522968285993821	60
Sampled	0.657518938112692	60
Random	0.665254702072528	60
Sampled	0.64522760546213	60
Random	0.579129779103644	60
Sampled	0.630034983917491	60
Random	0.651258223168148	60
Sampled	0.440168535291291	60
Random	0.737636376120903	60
Sampled	0.397296555064789	60
Random	0.719341181093456	60
Sampled	0.559911400452783	60
Random	0.783605497270381	60
Sampled	0.62000933485947	60
Random	0.747925185358893	60
Sampled	0.549760694652739	60
Random	0.728170557485745	60
Sampled	0.619976003549955	60
Random	0.733990279923403	60
Sampled	0.542477769181102	60
Random	0.826941850035631	60
Sampled	0.603692878757755	60
Random	0.722805868637604	60
Sampled	0.530262604017638	60
Random	0.605878306982576	60
Sampled	0.487734786051509	60
Random	0.681509864999296	60
Sampled	0.562684101254154	60
Random	0.611905591404997	60
Sampled	0.450963776121777	60
Random	0.671219489308009	60
Sampled	0.579935129193416	60
Random	0.764600754473276	60
Sampled	0.491082074496146	60
Random	0.981148682101535	60
Sampled	0.629174877851423	60
Random	0.596959439951132	60
Sampled	0.618511754035125	60
Random	0.743114658043874	60
Sampled	0.45017860672051	60
Random	0.726027475656712	60
Sampled	0.425992282956188	60
Random	0.621326635271092	60
Sampled	0.606486824833796	60
Random	0.657208009000572	60
Sampled	0.620169781741448	60
Random	0.73062031282932	60
Sampled	0.51706005935134	60
Random	0.912775317557852	60
Sampled	0.581087387373694	60
Random	0.772193851287536	60
Sampled	0.461898190997062	60
Random	0.859604936037328	60
Sampled	0.393388804812728	60
Random	0.499872468993917	60
Sampled	0.41811214443884	60
Random	0.645696296558022	60
Sampled	0.564251621196685	60
Random	0.811924534406879	60
Sampled	0.62445354001065	60
Random	0.653513921805158	60
Sampled	0.456349059666753	60
Random	0.962198137748311	60
Sampled	0.508790033682846	60
Random	0.756006998929764	60
Sampled	0.604361099494328	60
Random	0.68732753248984	60
Sampled	0.478364108028546	60
Random	0.607895466168731	60
Sampled	0.546031039550416	60
Random	0.686546376778149	60
Sampled	0.618586921033796	60
Random	0.808946489849316	60
Sampled	0.493671892999578	60
Random	0.753203763871893	60
Sampled	0.560287104138848	60
Random	0.72515496647964	60
Sampled	0.45292195049955	60
Random	0.987449751416963	60
Sampled	0.671271928320255	60
Random	0.687567839672206	60
Sampled	0.634022124398596	60
Random	0.72498513176797	60
Sampled	0.571139445927759	60
Random	0.691111921513363	60
Sampled	0.475338439966561	60
Random	0.862329564174968	60
Sampled	0.542222514259538	60
Random	0.765757438808096	60
Sampled	0.525195030557693	60
Random	0.781174334851091	60
Sampled	0.594916592221811	60
Random	0.717405148559816	60
Sampled	0.54696061631594	60
Random	0.865731470275885	60
Sampled	0.519278770111066	60
Random	0.674681124977395	60
Sampled	0.645615487358821	60
Random	0.862099178363285	60
Sampled	0.376691454063829	60
Random	0.682627588250355	60
Sampled	0.453824574358562	60
Random	0.719079025459181	60
Sampled	0.607346986438917	60
Random	0.44930919732213	60
Sampled	0.418119693441451	60
Random	0.647242283348729	60
Sampled	0.510127338140265	60
Random	0.715844339048693	60
Sampled	0.537488686982301	60
Random	0.850200103182433	60
Sampled	0.488938635835802	60
Random	0.714440986217555	60
Sampled	0.565612835769562	60
Random	0.833469886085857	60
Sampled	0.424302649373201	60
Random	1.05533724274176	60
Sampled	0.60070859805809	60
Random	0.781975966841849	60
Sampled	0.616386493122194	60
Random	0.695514068313596	60
Sampled	0.63027665393627	60
Random	0.612405393115455	60
Sampled	0.44010969866997	60
Random	0.637081004959726	60
Sampled	0.476038275099982	60
Random	0.842376033862788	60
Sampled	0.614655701776174	60
Random	0.415581790474862	60
Sampled	0.441286878960464	60
Random	0.892930659044039	60
Sampled	0.568891244428217	60
Random	0.592299534074384	60
Sampled	0.400816600507319	60
Random	0.523356862388738	60
Sampled	0.598613576838898	60
Random	0.904917033873713	60
Sampled	0.71126357003181	60
Random	0.940846530439114	60
Sampled	0.532718165167774	60
Random	0.767901364271794	60
Sampled	0.403916856219929	60
Random	0.746808556470905	60
Sampled	0.453709288973963	60
Random	0.576847651672231	60
Sampled	0.615021704803855	60
Random	0.722143791665568	60
Sampled	0.639163571964757	60
Random	1.03203081393273	60
Sampled	0.467048712350618	60
Random	0.648216333279181	60
Sampled	0.641668766401416	60
Random	0.839526357327947	60
Sampled	0.633142855752934	60
Random	0.579418374140531	60
Sampled	0.666767760655594	60
Random	0.780960161359819	60
Sampled	0.553582780285568	60
Random	0.796928559963336	60
Sampled	0.474493340130897	60
Random	0.762325608704638	60
Sampled	0.608796283681785	60
Random	0.720420124261149	60
Sampled	0.563454416495018	60
Random	0.606480959388659	60
Sampled	0.617093920936067	60
Random	0.623382924070232	60
Sampled	0.597503373536644	60
Random	0.679218874194559	60
Sampled	0.655608379815634	60
Random	0.794976667516939	60
Sampled	0.41835396222161	60
Random	0.683171175667185	60
Sampled	0.593880963773799	60
Random	0.685838140176024	60
Sampled	0.536669182272664	60
Random	0.759969278191094	60
Sampled	0.689422457611064	60
Random	0.899143102909273	60
Sampled	0.515084638476385	60
Random	0.7280183166559	60
Sampled	0.509707020936114	60
Random	0.708634363139502	60
Sampled	0.480665030170863	60
Random	0.753594507266044	60
Sampled	0.656835314737979	60
Random	0.669601631859445	60
Sampled	0.459722422591028	60
Random	0.729892874943207	60
Sampled	0.544898503157302	60
Random	0.675723137658031	60
Sampled	0.632320587908976	60
Random	0.699696660209491	60
Sampled	0.50120448390161	60
Random	0.745130083347187	60
Sampled	0.426371387838297	60
Random	0.748041803775334	60
Sampled	0.560226413055371	60
Random	0.901008028900352	60
Sampled	0.382604175469246	60
Random	0.949364400670398	60
Sampled	0.427684157819249	60
Random	0.79956151999011	60
Sampled	0.523707827007718	60
Random	0.797325061375826	60
Sampled	0.570123781262382	60
Random	0.66004910698654	60
Sampled	0.694143896033305	60
Random	0.518311767276514	60
Sampled	0.626925779969435	60
Random	0.749310159419278	60
Sampled	0.541034906999396	60
Random	0.541133598175034	60
Sampled	0.557102799023062	60
Random	0.776113647601605	60
Sampled	0.424687645925967	60
Random	0.634207966530774	60
Sampled	0.627507599980435	60
Random	0.717280728992505	60
Sampled	0.514790441996074	60
Random	0.706005550784692	60
Sampled	0.625873040113653	60
Random	0.60035126345771	60
Sampled	0.674009959272799	60
Random	0.653987567618123	60
Sampled	0.479873588329743	60
Random	0.623013439595183	60
Sampled	0.540599639116709	60
Random	0.87983141029348	60
Sampled	0.623917346915292	60
Random	0.604699939769849	60
Sampled	0.626646931461412	60
Random	0.802476512094102	60
Sampled	0.621337448941727	60
Random	0.667274603173289	60
Sampled	0.461331274665562	60
Random	0.659814473899098	60
Sampled	0.567441566902788	60
Random	0.786861928572292	60
Sampled	0.628093554370094	60
Random	0.604024882826708	60
Sampled	0.615769697597174	60
Random	0.641790475437204	60
Sampled	0.475994565366365	60
Random	0.7225992416887	60
Sampled	0.722507438612798	60
Random	0.908276498869595	60
Sampled	0.704057612223936	60
Random	1.05944140987999	60
Sampled	0.39750792222303	60
Random	0.46368689581434	60
Sampled	0.681405644849576	60
Random	0.564085377595257	60
Sampled	0.428370028109602	60
Random	0.866390864679303	60
Sampled	0.457352003221499	60
Random	0.793304551456052	60
Sampled	0.699345730569383	60
Random	0.967340991472972	60
Sampled	0.525491683477053	60
Random	0.494307873416313	60
Sampled	0.75094381065536	60
Random	0.622365992191437	60
Sampled	0.661289666497774	60
Random	0.806536739067886	60
Sampled	0.560532118506623	60
Random	0.795990133951865	60
Sampled	0.559151391565863	60
Random	0.765265104832658	60
Sampled	0.506282567282179	60
Random	0.598347402072331	60
Sampled	0.556016788211977	60
Random	0.653535906709069	60
Sampled	0.477387731920235	60
Random	0.872711412896812	60
Sampled	0.545290844489363	60
Random	0.941407436251938	60
Sampled	0.626186440141436	60
Random	0.625739086299734	60
Sampled	0.604196733993094	60
Random	0.685710904365022	60
Sampled	0.607582004153474	60
Random	0.898634771641985	60
Sampled	0.457179249126881	60
Random	0.605385577779784	60
Sampled	0.713706884698802	60
Random	0.556593810966542	60
Sampled	0.540739095909798	60
Random	0.731216647671724	60
Sampled	0.386459463327715	60
Random	0.683171776189124	60
Sampled	0.576744060924786	60
Random	0.665830609158354	60
Sampled	0.478497878087882	60
Random	0.712329209624729	60
Sampled	0.556647090153096	60
Random	0.39117491540503	60
Sampled	0.532924257902373	60
Random	0.85749132805811	60
Sampled	0.544979745553353	60
Random	0.697026673805921	60
Sampled	0.668106728898072	60
Random	0.771779049877834	60
Sampled	0.678229483494507	60
Random	0.635140925427565	60
Sampled	0.637305666714761	60
Random	0.710699676064429	60
Sampled	0.495401740310581	60
Random	0.6996489612444	60
Sampled	0.590926158707766	60
Random	0.640441010892159	60
Sampled	0.575730106135021	60
Random	0.675109825895941	60
Sampled	0.528788985560177	60
Random	0.706513529450222	60
Sampled	0.545924112625494	60
Random	0.767063123024807	60
Sampled	0.643521545226393	60
Random	0.557283726845536	60
Sampled	0.560783299984832	60
Random	0.824232655714179	60
Sampled	0.612336667750442	60
Random	0.612753786825999	60
Sampled	0.521855460193384	60
Random	0.527721874271404	60
Sampled	0.529985220564187	60
Random	0.846066205935675	60
Sampled	0.658358256922764	60
Random	0.766805206065927	60
Sampled	0.419182345041125	60
Random	0.764486086037457	60
Sampled	0.487678463442741	60
Random	0.665961229146429	60
Sampled	0.578132757338783	60
Random	0.682640031202527	60
Sampled	0.637271477941324	60
Random	0.900199281329449	60
Sampled	0.485182261165263	60
Random	0.546819246644061	60
Sampled	0.501942886176483	60
Random	0.596778402149961	60
Sampled	0.44335343716762	60
Random	0.707502147251013	60
Sampled	0.523950741020097	60
Random	0.594334403786013	60
Sampled	0.512563912626546	60
Random	0.512496525326926	60
Sampled	0.617392585438899	60
Random	0.711270431834475	60
Sampled	0.663411623710733	60
Random	0.868158874187118	60
Sampled	0.461649892501009	60
Random	0.953876139473595	60
Sampled	0.551298635572343	60
Random	0.976068435156907	60
Sampled	0.436222300265752	60
Random	0.672879911802662	60
Sampled	0.5357381954701	60
Random	0.610102379303207	60
Sampled	0.62888740405729	60
Random	0.729746127517038	60
Sampled	0.433179899110025	60
Random	0.761052130313133	60
Sampled	0.664075971041836	60
Random	0.610491472912716	60
Sampled	0.473677891102048	60
Random	0.874998459210369	60
Sampled	0.403598102656815	60
Random	0.845605208966625	60
Sampled	0.708268376761871	60
Random	0.908014775072232	60
Sampled	0.469589321356214	60
Random	0.810154752882037	60
Sampled	0.450665115920275	60
Random	0.710082495682142	60
Sampled	0.623824470041369	60
Random	0.912767760344485	60
Sampled	0.566496797366298	60
Random	0.772764742341453	60
Sampled	0.474413467455818	60
Random	0.768230921959503	60
Sampled	0.708291834567362	60
Random	0.726896464237846	60
Sampled	0.64932410593507	60
Random	0.527533653739558	60
Sampled	0.571704377959924	60
Random	0.751278423565047	60
Sampled	0.602479953607605	60
Random	0.790990803918811	60
Sampled	0.675070985262674	60
Random	0.69738682760554	60
Sampled	0.427307759032871	60
Random	0.755706133796305	60
Sampled	0.487561190593982	60
Random	0.848312419591638	60
Sampled	0.423926175656233	60
Random	0.958064012610423	60
Sampled	0.598080438294106	60
Random	0.621688424581798	60
Sampled	0.620175954707745	60
Random	0.52774046686593	60
Sampled	0.589289902775805	60
Random	0.887511624443062	60
Sampled	0.545450487682882	60
Random	0.641970465731828	60
Sampled	0.480624072935979	60
Random	0.753508477469544	60
Sampled	0.476269582977872	60
Random	0.917522699025574	60
Sampled	0.537593859376433	60
Random	0.714883623269088	60
Sampled	0.541754526183498	60
Random	0.656184254106642	60
Sampled	0.500662462923175	60
Random	0.906124695503747	60
Sampled	0.477567485867105	60
Random	0.43373992773668	60
Sampled	0.428089029769046	60
Random	0.750221581603358	60
Sampled	0.539185734528721	60
Random	0.892673568564169	60
Sampled	0.668032839851127	60
Random	0.653633478862365	60
Sampled	0.484433156871518	60
Random	0.8849937237051	60
Sampled	0.592793779063757	60
Random	0.682201285687728	60
Sampled	0.499310867437953	60
Random	0.711686620972141	60
Sampled	0.580583462873086	60
Random	0.641803794854352	60
Sampled	0.568880786224159	60
Random	0.840944082376511	60
Sampled	0.556017402921202	60
Random	0.597083611811762	60
Sampled	0.453065995170492	60
Random	0.779775730398449	60
Sampled	0.660446504717866	60
Random	0.463642906045088	60
Sampled	0.607925383289631	60
Random	0.713255654906401	60
Sampled	0.541198441641228	60
Random	0.763624225559116	60
Sampled	0.469676195888707	60
Random	0.664369470352533	60
Sampled	0.598567624390965	60
Random	0.572997335639997	60
Sampled	0.522456058789847	60
Random	0.498073234411938	60
Sampled	0.405645248605444	60
Random	0.649563059195069	60
Sampled	0.500535544333002	60
Random	0.94859248033613	60
Sampled	0.358456683533697	60
Random	0.702312475667538	60
Sampled	0.640053291335225	60
Random	0.504999712486637	60
Sampled	0.661533854771746	60
Random	0.722778336057401	60
Sampled	0.521824751190513	60
Random	0.737936821912672	60
Sampled	0.458178929878846	60
Random	0.740732974274939	60
Sampled	0.591489566542129	60
Random	0.646750826480067	60
Sampled	0.679385828329413	60
Random	0.804238130334041	60
Sampled	0.698230129149009	60
Random	0.708494013554267	60
Sampled	0.569221927785974	60
Random	0.562188956815591	60
Sampled	0.446368727080573	60
Random	0.552973429525766	60
Sampled	0.571497790862526	60
Random	0.78385231147505	60
Sampled	0.565217896247849	60
Random	0.717014041000445	60
Sampled	0.427578393355833	60
Random	0.905956135131275	60
Sampled	0.72550869865079	60
Random	0.471913872553279	60
Sampled	0.395739398157161	60
Random	0.832772090370835	60
Sampled	0.600388690423178	60
Random	0.546925663899642	60
Sampled	0.494936525551572	60
Random	0.77834438650824	60
Sampled	0.700916621487121	60
Random	0.610081055077947	60
Sampled	0.558679248492664	60
Random	0.818267029905682	60
Sampled	0.581279153744847	60
Random	0.866704209725956	60
Sampled	0.572393074054007	60
Random	0.631866366991325	60
Sampled	0.661319110144807	60
Random	0.771915876241193	60
Sampled	0.521886541173403	60
Random	0.758329219202408	60
Sampled	0.601555577249903	60
Random	0.579005485639094	60
Sampled	0.505265021197639	60
Random	0.433450226079425	60
Sampled	0.592095895552275	60
Random	0.616075622645902	60
Sampled	0.596315158957643	60
Random	0.714787894915526	60
Sampled	0.583410362644336	60
Random	0.664429930799294	60
Sampled	0.480721281314192	60
Random	0.986376453454133	60
Sampled	0.548576823035791	60
Random	0.452389048453351	60
Sampled	0.68426046347436	60
Random	0.733370246562321	60
Sampled	0.592070789313839	60
Random	0.622741945193763	60
Sampled	0.539330344690151	60
Random	0.798966522873416	60
Sampled	0.503400319693765	60
Random	0.827480785117124	60
Sampled	0.519234643209239	60
Random	0.707348760884994	60
Sampled	0.658554846338054	60
Random	0.777610695170502	60
Sampled	0.438873323664421	60
Random	0.75897234346774	60
Sampled	0.679376558974	60
Random	0.747097164793547	60
Sampled	0.61342114431885	60
Random	0.71712119092298	60
Sampled	0.660361078252196	60
Random	0.759122130538886	60
Sampled	0.678301792817604	60
Random	0.603541247199103	60
Sampled	0.611485766110367	60
Random	1.19100078873763	60
Sampled	0.551395025184533	60
Random	0.579379461144375	60
Sampled	0.555040141358129	60
Random	0.859080516838084	60
Sampled	0.505165785600843	60
Random	0.557413502975409	60
Sampled	0.477180225908995	60
Random	0.760048903912049	60
Sampled	0.594963342717958	60
Random	0.717009476101492	60
Sampled	0.483516651714505	60
Random	0.484421677067427	60
Sampled	0.707394402670975	60
Random	0.739580045001203	60
Sampled	0.548031643160463	60
Random	0.867244277233088	60
Sampled	0.489225400705847	60
Random	0.836240910063513	60
Sampled	0.553301844588556	60
Random	0.581176180983079	60
Sampled	0.635559236145414	60
Random	0.631375970428052	60
Sampled	0.473521632878036	60
Random	0.707775231612187	60
Sampled	0.565900843545157	60
Random	0.535864374395491	60
Sampled	0.568859276061556	60
Random	0.842277772986535	60
Sampled	0.575446099942142	60
Random	0.652086149758928	60
Sampled	0.624766533654442	60
Random	0.645961974905572	60
Sampled	0.463442998280731	60
Random	0.665423384478597	60
Sampled	0.558084920673843	60
Random	0.805815256721471	60
Sampled	0.691439661361069	60
Random	0.729480975904289	60
Sampled	0.59098459963732	60
Random	0.641037643805414	60
Sampled	0.40989443360773	60
Random	0.815119405166585	60
Sampled	0.491495821168163	60
Random	0.585179973654054	60
Sampled	0.669036076416864	60
Random	0.87894063113254	60
Sampled	0.428380590512565	60
Random	0.768856604182772	60
Sampled	0.470847176854014	60
Random	0.487839439035309	60
Sampled	0.578882115597352	60
Random	0.639541824473697	60
Sampled	0.566983313473452	60
Random	0.662760248033082	60
Sampled	0.550206974568316	60
Random	0.76335515966305	60
Sampled	0.523640892795106	60
Random	0.847770053787881	60
Sampled	0.529504377082722	60
Random	0.657968182778354	60
Sampled	0.4389382307614	60
Random	0.513154899698584	60
Sampled	0.552707961419133	60
Random	0.534955458379706	60
Sampled	0.554354074754989	60
Random	0.663184541086384	60
Sampled	0.574319858888681	60
Random	0.667443238140333	60
Sampled	0.462825453819543	60
Random	0.416661647141455	60
Sampled	0.540383621300278	60
Random	0.724111364640084	60
Sampled	0.536831907730972	60
Random	0.929237284262578	60
Sampled	0.49438014473594	60
Random	0.496698782839267	60
Sampled	0.523724713548563	60
Random	0.70429146190487	60
Sampled	0.685813917110259	60
Random	0.519298696587013	60
Sampled	0.478059555757076	60
Random	0.773764341857206	60
Sampled	0.672325075018303	60
Random	0.972944862332579	60
Sampled	0.544702045418367	60
Random	0.820620965004528	60
Sampled	0.464217569655852	60
Random	0.709023744777511	60
Sampled	0.495052886717978	60
Random	0.522947459310876	60
Sampled	0.493599432066642	60
Random	0.689087660249646	60
Sampled	0.4994603518252	60
Random	0.875924450193027	60
Sampled	0.573627682016187	60
[truncated: 16,001 more rows]
