# Supplementary material for: A branching model of lineage differentiation underpinning the neurogenic potential of enteric glia
Source: Nat Commun. 2023 Sep 22;14:5904. doi: 10.1038/s41467-023-41492-3 (PMC10516949; doi:10.1038/s41467-023-41492-3)
Supplement: Supplementary file 6 — Source Data [file 41467_2023_41492_MOESM6_ESM.zip › source_data/FigS2d_pvalue_glial_10_pcs.csv]

pvalue	trajectoryStart	logpvalue
1.3504109488382e-132	60	131.869534049539
3.16020092140224e-145	65	144.500285304634
4.26230900274251e-139	70	138.370355068624
1.10351557313227e-115	75	114.957221533569
7.1100092984871e-114	80	113.148129831299
1.36314178040866e-120	85	119.865458970837
4.3018204392235e-112	90	111.366347721304
1.82144643031153e-74	95	73.7395835970612
2.59372231983577e-56	100	55.5860765207031
