# Supplementary material for: A branching model of lineage differentiation underpinning the neurogenic potential of enteric glia
Source: Nat Commun. 2023 Sep 22;14:5904. doi: 10.1038/s41467-023-41492-3 (PMC10516949; doi:10.1038/s41467-023-41492-3)
Supplement: Supplementary file 6 — Source Data [file 41467_2023_41492_MOESM6_ESM.zip › source_data/FigS2d_msd_glial_11_pcs.csv]

type	value	trajectoryStart
Sampled	0.466345615267674	60
Random	0.484856495080269	60
Sampled	0.553895748867278	60
Random	0.81704214707678	60
Sampled	0.435630683524284	60
Random	0.742599586802127	60
Sampled	0.517036227927591	60
Random	0.61191786059417	60
Sampled	0.565392474772679	60
Random	0.722017976788425	60
Sampled	0.537244942805069	60
Random	0.829973682146042	60
Sampled	0.577558476933945	60
Random	0.738559563578965	60
Sampled	0.581099696046213	60
Random	0.573743487633577	60
Sampled	0.509363201948973	60
Random	0.861924332461209	60
Sampled	0.52163985679964	60
Random	0.463208990551987	60
Sampled	0.447942030821148	60
Random	0.73144988124751	60
Sampled	0.394279964611222	60
Random	0.813002510503867	60
Sampled	0.454896622730123	60
Random	0.517262090531785	60
Sampled	0.621216548020092	60
Random	0.913851713096607	60
Sampled	0.680823080156431	60
Random	0.727218647977179	60
Sampled	0.592033939884896	60
Random	0.830570240169913	60
Sampled	0.582893549571288	60
Random	0.86587230716177	60
Sampled	0.540059133991437	60
Random	0.773649878341478	60
Sampled	0.623979427027701	60
Random	0.684580798744726	60
Sampled	0.46289830967917	60
Random	1.0103354253593	60
Sampled	0.586822498778909	60
Random	0.852692318789898	60
Sampled	0.459523266518165	60
Random	0.725757999007853	60
Sampled	0.566720559290035	60
Random	0.557323700916544	60
Sampled	0.6031588152195	60
Random	0.837789380755462	60
Sampled	0.600084218752993	60
Random	0.732468270250634	60
Sampled	0.52497849410624	60
Random	0.499064228645316	60
Sampled	0.454098674453481	60
Random	0.631317702915945	60
Sampled	0.488461955496473	60
Random	0.807499565781939	60
Sampled	0.58036899596933	60
Random	1.09706642431539	60
Sampled	0.486095737005072	60
Random	0.48060277711555	60
Sampled	0.459405557306912	60
Random	0.543696056163452	60
Sampled	0.59842229289158	60
Random	0.565012299233265	60
Sampled	0.5121699733529	60
Random	0.673773515808722	60
Sampled	0.679674262249239	60
Random	0.725022269997445	60
Sampled	0.593690951333479	60
Random	0.606313210599111	60
Sampled	0.617450093709105	60
Random	0.748083564318857	60
Sampled	0.588489203581629	60
Random	0.756600016248667	60
Sampled	0.499027894975342	60
Random	0.903963863583228	60
Sampled	0.654393970185172	60
Random	0.679243826417323	60
Sampled	0.526676823903151	60
Random	0.851619951525698	60
Sampled	0.450902894071088	60
Random	0.822201313312781	60
Sampled	0.669256588595264	60
Random	0.849908420270451	60
Sampled	0.541329270135814	60
Random	0.597955971767274	60
Sampled	0.510787315127425	60
Random	0.704748034711958	60
Sampled	0.526133744473177	60
Random	0.892733057440396	60
Sampled	0.594248257954528	60
Random	0.615358160059702	60
Sampled	0.455598884746222	60
Random	0.699014602553775	60
Sampled	0.581503696607835	60
Random	0.719412662079448	60
Sampled	0.657073853221877	60
Random	0.694663531401427	60
Sampled	0.4286354702446	60
Random	0.598504521321071	60
Sampled	0.439637252119224	60
Random	0.59053099638788	60
Sampled	0.569885160146866	60
Random	0.818828136727995	60
Sampled	0.688468230471021	60
Random	0.476766017743546	60
Sampled	0.601544642599605	60
Random	0.720861355454576	60
Sampled	0.619441737013099	60
Random	0.91437427995646	60
Sampled	0.552856884145355	60
Random	0.657399595500506	60
Sampled	0.537505638203719	60
Random	0.686717876999753	60
Sampled	0.694424748980921	60
Random	0.825781184096019	60
Sampled	0.583370104918028	60
Random	0.712574056632212	60
Sampled	0.627715076523048	60
Random	0.556338392749419	60
Sampled	0.522080208829101	60
Random	0.823593993955893	60
Sampled	0.539381103388564	60
Random	0.723056476204268	60
Sampled	0.502275493714786	60
Random	0.466414154423822	60
Sampled	0.644228644707909	60
Random	0.710026709779623	60
Sampled	0.562937277967242	60
Random	0.714016355127881	60
Sampled	0.444520507811521	60
Random	0.771842658825723	60
Sampled	0.529228828994808	60
Random	0.802415677893942	60
Sampled	0.400108048064864	60
Random	0.73454884681973	60
Sampled	0.592988651350952	60
Random	0.599583313631447	60
Sampled	0.555978122580688	60
Random	0.857113152255854	60
Sampled	0.449046476634375	60
Random	0.836234874428575	60
Sampled	0.506869907404946	60
Random	0.901387953700782	60
Sampled	0.446817666543016	60
Random	0.796671300602463	60
Sampled	0.394607051160047	60
Random	0.932331543868609	60
Sampled	0.625446618681323	60
Random	0.854570535639569	60
Sampled	0.591304757328825	60
Random	0.608161496993724	60
Sampled	0.508492533318075	60
Random	0.642558564181655	60
Sampled	0.551082382397388	60
Random	0.596977803662891	60
Sampled	0.55910387136668	60
Random	0.413865888697708	60
Sampled	0.577489664576118	60
Random	0.82702880461062	60
Sampled	0.6041962402185	60
Random	0.853541064550816	60
Sampled	0.415217668521009	60
Random	0.615186795753914	60
Sampled	0.652741582284414	60
Random	0.777587868673998	60
Sampled	0.450166942749922	60
Random	0.988604017338805	60
Sampled	0.600779385456584	60
Random	0.658380449927015	60
Sampled	0.673523429122322	60
Random	1.04532123731141	60
Sampled	0.53360489875693	60
Random	0.465023129435586	60
Sampled	0.485106439274732	60
Random	0.714478156273183	60
Sampled	0.561688919387768	60
Random	0.560393710933425	60
Sampled	0.569895664247301	60
Random	0.917000704389236	60
Sampled	0.606316410642086	60
Random	0.515503368751204	60
Sampled	0.713195664257876	60
Random	0.844005841914896	60
Sampled	0.495071847790901	60
Random	0.69549446267626	60
Sampled	0.447494309314081	60
Random	0.9156750179186	60
Sampled	0.573134739923145	60
Random	0.628986985191674	60
Sampled	0.548357470789278	60
Random	0.723199217692358	60
Sampled	0.48298716450715	60
Random	0.856456288734389	60
Sampled	0.520577055543222	60
Random	0.997970472586359	60
Sampled	0.598290699677064	60
Random	0.798535610144265	60
Sampled	0.639712524317119	60
Random	0.840072839121973	60
Sampled	0.614106951464864	60
Random	0.919834630302474	60
Sampled	0.5186088689207	60
Random	0.731369459029454	60
Sampled	0.72247629170365	60
Random	0.537415678148445	60
Sampled	0.461434413870258	60
Random	0.493463240597512	60
Sampled	0.574658748927289	60
Random	0.636944274814649	60
Sampled	0.507834514287222	60
Random	0.616629635162804	60
Sampled	0.447698787674456	60
Random	0.61150020382929	60
Sampled	0.711848210255129	60
Random	0.624752924645975	60
Sampled	0.492113559043002	60
Random	0.578234533403751	60
Sampled	0.559758746168779	60
Random	0.567277042462413	60
Sampled	0.443490269058852	60
Random	1.01604406215686	60
Sampled	0.452890167531931	60
Random	0.567476033369588	60
Sampled	0.605690553026993	60
Random	0.605199367003023	60
Sampled	0.427250479087647	60
Random	0.542851872565223	60
Sampled	0.592604447286125	60
Random	0.799958478758893	60
Sampled	0.721123465299371	60
Random	0.877201991934261	60
Sampled	0.644214546494176	60
Random	0.596344552218055	60
Sampled	0.570749027586905	60
Random	0.731949408423664	60
Sampled	0.668081067962369	60
Random	0.735867180020715	60
Sampled	0.507973983133717	60
Random	0.699687972607885	60
Sampled	0.424467031724661	60
Random	0.544829548073361	60
Sampled	0.434728816802543	60
Random	0.594222231480878	60
Sampled	0.477836035209533	60
Random	0.606084384034083	60
Sampled	0.562350374158112	60
Random	0.827090140255293	60
Sampled	0.536563089130746	60
Random	0.596689691126174	60
Sampled	0.47194370591144	60
Random	0.621623565278043	60
Sampled	0.408930681099514	60
Random	0.743450872224293	60
Sampled	0.4244741968344	60
Random	0.668568839432924	60
Sampled	0.657983487795552	60
Random	0.97638723119122	60
Sampled	0.449765673744586	60
Random	1.0970030746145	60
Sampled	0.631355510677253	60
Random	0.952234526456209	60
Sampled	0.616605720234606	60
Random	0.716810027944359	60
Sampled	0.429932933207184	60
Random	0.456268291233486	60
Sampled	0.699963091403809	60
Random	0.977573221960359	60
Sampled	0.590097208009669	60
Random	0.664100690815103	60
Sampled	0.498373440178284	60
Random	0.898845480654902	60
Sampled	0.660545531634647	60
Random	0.823235827064045	60
Sampled	0.450966132993976	60
Random	0.92300668438651	60
Sampled	0.60387795378106	60
Random	0.676915550101018	60
Sampled	0.679083726885385	60
Random	0.664072185951678	60
Sampled	0.574274791522697	60
Random	0.776134431758242	60
Sampled	0.423352480817202	60
Random	0.84226730813451	60
Sampled	0.558098829598728	60
Random	0.858342998749753	60
Sampled	0.564585369923666	60
Random	0.77115158554451	60
Sampled	0.487045446246127	60
Random	0.612996040785791	60
Sampled	0.527240070858808	60
Random	0.791101116559946	60
Sampled	0.492590638100192	60
Random	0.799879296435915	60
Sampled	0.52155281314762	60
Random	1.0141890426891	60
Sampled	0.548684483830724	60
Random	0.7412441804584	60
Sampled	0.572587520576062	60
Random	0.799328318536913	60
Sampled	0.497454386486632	60
Random	0.553292716457906	60
Sampled	0.611452314807186	60
Random	0.738312949701143	60
Sampled	0.434090436252475	60
Random	0.783257515055701	60
Sampled	0.597785309362081	60
Random	0.793770737160503	60
Sampled	0.65781034318686	60
Random	0.839745550765634	60
Sampled	0.579106605683853	60
Random	0.752522154548007	60
Sampled	0.428040769299185	60
Random	0.570310457994789	60
Sampled	0.513688552153564	60
Random	0.701766766362662	60
Sampled	0.522159281667663	60
Random	0.663870065135554	60
Sampled	0.493214637228215	60
Random	0.807618307721538	60
Sampled	0.549692288383488	60
Random	0.787369115845297	60
Sampled	0.48151975514997	60
Random	0.749152780216548	60
Sampled	0.608295705403813	60
Random	0.838814439466986	60
Sampled	0.612315270131845	60
Random	0.692218049491319	60
Sampled	0.630122769948154	60
Random	0.841938880835158	60
Sampled	0.651936832039441	60
Random	0.968711221008761	60
Sampled	0.608928043188291	60
Random	0.491131857615489	60
Sampled	0.516863355241245	60
Random	0.827356462307573	60
Sampled	0.682204332797435	60
Random	0.858051298257382	60
Sampled	0.591499837645733	60
Random	0.808103573630757	60
Sampled	0.456343778572278	60
Random	0.859805755352894	60
Sampled	0.40265059834382	60
Random	0.741523926011269	60
Sampled	0.557457783198257	60
Random	0.594628502241437	60
Sampled	0.542472656027979	60
Random	0.707548793408166	60
Sampled	0.666601464341565	60
Random	0.674051162687727	60
Sampled	0.690262719649504	60
Random	0.75706805193624	60
Sampled	0.514819392120138	60
Random	0.790004675140803	60
Sampled	0.587227278925478	60
Random	0.899681615759937	60
Sampled	0.676646387305539	60
Random	0.885135571796893	60
Sampled	0.463839007888546	60
Random	0.624515770652511	60
Sampled	0.423421093038888	60
Random	0.664628739728692	60
Sampled	0.498351151341695	60
Random	0.494707484269455	60
Sampled	0.472112447605096	60
Random	0.793955593299744	60
Sampled	0.598247880112512	60
Random	0.749017530980243	60
Sampled	0.413119631960657	60
Random	0.828300705958414	60
Sampled	0.573067090602239	60
Random	0.672775146941325	60
Sampled	0.654720215627921	60
Random	0.729624050192555	60
Sampled	0.61693634491248	60
Random	0.784222440695341	60
Sampled	0.505652460748905	60
Random	0.652443777551548	60
Sampled	0.555746824634462	60
Random	0.815456873997995	60
Sampled	0.683718442215561	60
Random	0.721860858980104	60
Sampled	0.463566492903108	60
Random	0.474443921749895	60
Sampled	0.476243663026362	60
Random	0.91764752668169	60
Sampled	0.483312512196348	60
Random	0.9300119199299	60
Sampled	0.563185721595473	60
Random	0.685349449125909	60
Sampled	0.692986853010503	60
Random	0.61067332800392	60
Sampled	0.510350260039303	60
Random	0.767051090930583	60
Sampled	0.650383992890662	60
Random	0.795038503919351	60
Sampled	0.52799424489106	60
Random	0.859050120855682	60
Sampled	0.630893451491938	60
Random	0.582315963669181	60
Sampled	0.704320582856712	60
Random	0.803302972474988	60
Sampled	0.440432697156971	60
Random	0.799385653591924	60
Sampled	0.658717251924835	60
Random	0.60597060840954	60
Sampled	0.602586416924202	60
Random	0.683483149257041	60
Sampled	0.523895010451649	60
Random	0.558162003002824	60
Sampled	0.489910182533517	60
Random	0.772194103039202	60
Sampled	0.486145077092817	60
Random	0.740898223982733	60
Sampled	0.463855277424517	60
Random	1.04501482803332	60
Sampled	0.524423661145816	60
Random	0.779998739716433	60
Sampled	0.673556216137028	60
Random	0.452863962898683	60
Sampled	0.597993128041099	60
Random	0.741978882523421	60
Sampled	0.418149911691798	60
Random	0.623882767094615	60
Sampled	0.55907752669423	60
Random	0.870214837016586	60
Sampled	0.360481071248777	60
Random	0.803765609505132	60
Sampled	0.586429858852313	60
Random	0.714084663018032	60
Sampled	0.48277783005833	60
Random	0.63154664338868	60
Sampled	0.564299692266947	60
Random	0.621684148190488	60
Sampled	0.53483318466237	60
Random	0.85009303078209	60
Sampled	0.610897857520904	60
Random	0.527711015245042	60
Sampled	0.542003477232771	60
Random	0.865242843264866	60
Sampled	0.572727968010508	60
Random	0.838641761562319	60
Sampled	0.536332547964453	60
Random	0.772649495837817	60
Sampled	0.468709584653359	60
Random	1.00194396856286	60
Sampled	0.524638974052408	60
Random	0.81995842022422	60
Sampled	0.618790892520557	60
Random	0.65256558043908	60
Sampled	0.763623581816626	60
Random	0.823386614186289	60
Sampled	0.599951535448301	60
Random	0.631894424227672	60
Sampled	0.503083341708352	60
Random	0.671421326517005	60
Sampled	0.674641184932831	60
Random	0.633924967336541	60
Sampled	0.446680094786554	60
Random	0.911833005859848	60
Sampled	0.364946796244411	60
Random	0.421736846534864	60
Sampled	0.508122569835945	60
Random	0.525955957631278	60
Sampled	0.710817041626405	60
Random	0.540438710229236	60
Sampled	0.440383261954333	60
Random	0.827689896769008	60
Sampled	0.544796314881441	60
Random	0.745655216905518	60
Sampled	0.56278129759079	60
Random	0.676713081847188	60
Sampled	0.525357329305489	60
Random	0.555518263609013	60
Sampled	0.524032299134268	60
Random	0.683954622535273	60
Sampled	0.509518540321109	60
Random	0.617415869329715	60
Sampled	0.713403156914835	60
Random	0.608804516131899	60
Sampled	0.677355842637951	60
Random	0.809702612546807	60
Sampled	0.637330669632363	60
Random	0.945668748897044	60
Sampled	0.663425520299385	60
Random	0.607805276662694	60
Sampled	0.458434293780848	60
Random	0.579647134596904	60
Sampled	0.535221810532147	60
Random	0.689738790883081	60
Sampled	0.681533705924815	60
Random	0.801034135105279	60
Sampled	0.729549789246983	60
Random	0.717306409073857	60
Sampled	0.543367188196262	60
Random	0.68719463307285	60
Sampled	0.479919682397058	60
Random	0.823406285778725	60
Sampled	0.607965598276732	60
Random	0.868522639981653	60
Sampled	0.716497117678055	60
Random	0.701885366844187	60
Sampled	0.536833069696868	60
Random	0.747268195802263	60
Sampled	0.438137251723191	60
Random	0.918877281952211	60
Sampled	0.554351589432468	60
Random	0.662410005035196	60
Sampled	0.585085887850338	60
Random	0.86820308393712	60
Sampled	0.506483734531251	60
Random	0.799437946688423	60
Sampled	0.628584254950876	60
Random	0.91133440025643	60
Sampled	0.58302814965148	60
Random	0.859251871349605	60
Sampled	0.464211326942928	60
Random	0.760164298185089	60
Sampled	0.501564260733808	60
Random	0.603510878416421	60
Sampled	0.512521681429598	60
Random	0.874456269410056	60
Sampled	0.458821752815507	60
Random	0.786137956915125	60
Sampled	0.573594784462772	60
Random	0.672741508696681	60
Sampled	0.642534161588847	60
Random	0.406559929570304	60
Sampled	0.479440714517993	60
Random	0.644073507810066	60
Sampled	0.534020298359182	60
Random	0.724914729399886	60
Sampled	0.554154467306132	60
Random	0.91212956912983	60
Sampled	0.572778393579632	60
Random	0.637116077444753	60
Sampled	0.597966502084736	60
Random	0.845835003031532	60
Sampled	0.469558689243086	60
Random	0.444766958262476	60
Sampled	0.550566187030477	60
Random	0.579769969799839	60
Sampled	0.571020844938436	60
Random	0.846204653124298	60
Sampled	0.431957286658219	60
Random	0.536077110371601	60
Sampled	0.601661664479794	60
Random	1.13089613749801	60
Sampled	0.548764847809596	60
Random	0.586701916122809	60
Sampled	0.586091162157424	60
Random	0.770713858052884	60
Sampled	0.50068958959661	60
Random	0.965189417915132	60
Sampled	0.692598297649212	60
Random	1.02694301628904	60
Sampled	0.455589161798029	60
Random	0.722157806267206	60
Sampled	0.531534209754472	60
Random	0.829162265218397	60
Sampled	0.534279528398551	60
Random	0.710916688165416	60
Sampled	0.514869154131797	60
Random	0.589464097090318	60
Sampled	0.649612951813129	60
Random	0.942717180226586	60
Sampled	0.563537691546322	60
Random	0.589114488596093	60
Sampled	0.461474254422733	60
Random	0.764906921168019	60
Sampled	0.500398566721674	60
Random	0.659170648888033	60
Sampled	0.549883856029297	60
Random	0.818114583978765	60
Sampled	0.586357502830606	60
Random	0.802701214564439	60
Sampled	0.440977411979951	60
Random	0.841789464821292	60
Sampled	0.552361800674616	60
Random	0.998280824495031	60
Sampled	0.49485320202919	60
Random	0.519290815013824	60
Sampled	0.532789608789136	60
Random	0.75344488854832	60
Sampled	0.532452205447611	60
Random	0.592123911451535	60
Sampled	0.713963205638965	60
Random	0.843107046752896	60
Sampled	0.510443680697333	60
Random	0.842173284206593	60
Sampled	0.428299523658072	60
Random	0.598645890647292	60
Sampled	0.514536150125194	60
Random	0.760719713723485	60
Sampled	0.524277580437519	60
Random	0.65510710535065	60
Sampled	0.739439724914209	60
Random	0.732791863214995	60
Sampled	0.442369620716684	60
Random	0.903680589459791	60
Sampled	0.399578572252002	60
Random	0.551905795758138	60
Sampled	0.56631432872788	60
Random	0.441001316830493	60
Sampled	0.702740856771188	60
Random	0.622684316629645	60
Sampled	0.502422400014464	60
Random	0.643210771661091	60
Sampled	0.552936757095267	60
Random	0.646381645905357	60
Sampled	0.548000962593289	60
Random	0.845531473980594	60
Sampled	0.502379059507948	60
Random	0.465229662233755	60
Sampled	0.472535853418918	60
Random	0.728034694399152	60
Sampled	0.517194901856242	60
Random	0.832487837785317	60
Sampled	0.480523305206197	60
Random	0.592129800476509	60
Sampled	0.523988234624859	60
Random	0.671013667625986	60
Sampled	0.666153705740012	60
Random	0.798115234427233	60
Sampled	0.574726766475944	60
Random	0.806950057759981	60
Sampled	0.49264891159441	60
Random	0.893152447043105	60
Sampled	0.745321912265289	60
Random	0.648701766245946	60
Sampled	0.534031041035768	60
Random	0.812350174181415	60
Sampled	0.651897089943962	60
Random	0.934592137070909	60
Sampled	0.564916348387703	60
Random	0.74502795903415	60
Sampled	0.524948273079956	60
Random	0.627388423344901	60
Sampled	0.523470579629433	60
Random	0.762082866596054	60
Sampled	0.526343878109784	60
Random	0.498134388772593	60
Sampled	0.582623872194871	60
Random	0.774072369467082	60
Sampled	0.508060371714127	60
Random	0.439836173754503	60
Sampled	0.737935629447125	60
Random	0.850117483602383	60
Sampled	0.598022947243228	60
Random	0.526789531007314	60
Sampled	0.59143213943057	60
Random	0.685578960936669	60
Sampled	0.544947330270823	60
Random	0.748322871043821	60
Sampled	0.652093608531114	60
Random	0.668451046870958	60
Sampled	0.520704142566832	60
Random	0.829313183784725	60
Sampled	0.412747672129867	60
Random	0.944467398551173	60
Sampled	0.49178401248459	60
Random	0.765090211297205	60
Sampled	0.636253096603107	60
Random	0.711673987732958	60
Sampled	0.55049351171534	60
Random	0.563400629761378	60
Sampled	0.579331668413799	60
Random	0.565202879542129	60
Sampled	0.54410013354391	60
Random	0.738617472328019	60
Sampled	0.511970283403502	60
Random	0.973878495692358	60
Sampled	0.550843171077317	60
Random	0.808668796560443	60
Sampled	0.549696920155893	60
Random	0.768579349536459	60
Sampled	0.583035148824807	60
Random	0.911496240613455	60
Sampled	0.568794180688428	60
Random	0.654752264048005	60
Sampled	0.524479480364295	60
Random	0.796212197850728	60
Sampled	0.459164435610403	60
Random	0.777688722482418	60
Sampled	0.633143281348465	60
Random	0.663745905854039	60
Sampled	0.638943898257435	60
Random	0.703101940879666	60
Sampled	0.563120525203906	60
Random	0.771176421425183	60
Sampled	0.562386888606523	60
Random	0.74745099643647	60
Sampled	0.460099311721599	60
Random	0.692365824899584	60
Sampled	0.553909296882172	60
Random	1.03266950145695	60
Sampled	0.678774336981828	60
Random	0.81991062116258	60
Sampled	0.449546741866417	60
Random	0.764286442734855	60
Sampled	0.577837011932916	60
Random	0.765333224255128	60
Sampled	0.512939285249714	60
Random	0.600719414027115	60
Sampled	0.667438369079424	60
Random	0.627639926782347	60
Sampled	0.505887206992289	60
Random	1.00233812908088	60
Sampled	0.448352529317286	60
Random	0.427835031323183	60
Sampled	0.675619199096447	60
Random	0.579461886523982	60
Sampled	0.454947989584258	60
Random	0.804874396113301	60
Sampled	0.663552139931758	60
Random	0.788297244966072	60
Sampled	0.536156433396012	60
Random	0.768688607357311	60
Sampled	0.609631681997514	60
Random	0.685469404899209	60
Sampled	0.449464517514413	60
Random	0.862174131100165	60
Sampled	0.563911051375977	60
Random	0.507194395262037	60
Sampled	0.469033453890345	60
Random	0.741323310230935	60
Sampled	0.538081927400915	60
Random	0.679519516084882	60
Sampled	0.59258904544531	60
Random	0.554122069036169	60
Sampled	0.478865660790237	60
Random	0.473896506782591	60
Sampled	0.502089551172952	60
Random	0.691748976247585	60
Sampled	0.621942031027084	60
Random	0.602310657547892	60
Sampled	0.412031191785254	60
Random	0.44686494727383	60
Sampled	0.693856678974389	60
Random	0.776937318896058	60
Sampled	0.600067273499389	60
Random	0.73056271266122	60
Sampled	0.474973252464063	60
Random	0.590469408983291	60
Sampled	0.536806727359539	60
Random	0.967544438077513	60
Sampled	0.471740845065725	60
Random	0.919004249923169	60
Sampled	0.480517351215099	60
Random	0.925130176144597	60
Sampled	0.492258958105598	60
Random	0.621199754039644	60
Sampled	0.604282972973404	60
Random	0.594347430430307	60
Sampled	0.565366759614287	60
Random	0.70368683509771	60
Sampled	0.656282271887436	60
Random	0.816457383437178	60
Sampled	0.614646717465925	60
Random	0.580603615434462	60
Sampled	0.521110093133076	60
Random	0.665057945568084	60
Sampled	0.476333377217825	60
Random	0.677033511146726	60
Sampled	0.599903737651478	60
Random	0.659359295631126	60
Sampled	0.427465961077586	60
Random	0.669674210007851	60
Sampled	0.657700544050792	60
Random	0.517536271254571	60
Sampled	0.584560566735435	60
Random	0.667050573497947	60
Sampled	0.610823874876868	60
Random	0.515227816026446	60
Sampled	0.500480686943204	60
Random	0.675486480315172	60
Sampled	0.492528027429166	60
Random	1.12489874139594	60
Sampled	0.648805225169907	60
Random	0.85226504293736	60
Sampled	0.445745633986633	60
Random	0.706210942573634	60
Sampled	0.47441476564558	60
Random	0.665391466583998	60
Sampled	0.69089138156937	60
Random	0.957474466092105	60
Sampled	0.62122737944216	60
Random	0.681224339378976	60
Sampled	0.617042976064068	60
Random	0.75619205170042	60
Sampled	0.706913671966731	60
Random	0.658831122188132	60
Sampled	0.447865837378638	60
Random	0.864505055782618	60
Sampled	0.579065748898882	60
Random	0.609125309254711	60
Sampled	0.495697375845263	60
Random	0.473912277171499	60
Sampled	0.44955671284491	60
Random	0.842648977451763	60
Sampled	0.592510623739521	60
Random	0.564325816045612	60
Sampled	0.524714207988323	60
Random	0.827616361743581	60
Sampled	0.484641092598705	60
Random	0.90274525502089	60
Sampled	0.599057771875683	60
Random	0.582557839200969	60
Sampled	0.693446346605788	60
Random	0.550783575363681	60
Sampled	0.517051684218115	60
Random	0.701125491583744	60
Sampled	0.674256427289741	60
Random	0.484025357071781	60
Sampled	0.555247175573105	60
Random	0.851735695644235	60
Sampled	0.515268596931981	60
Random	0.867049943266795	60
Sampled	0.601854884116042	60
Random	0.714280184623172	60
Sampled	0.53950991939815	60
Random	0.607845591642676	60
Sampled	0.66217844911887	60
Random	0.857103804004784	60
Sampled	0.666298343275137	60
Random	0.615240356158705	60
Sampled	0.621555192052834	60
Random	0.773262637633784	60
Sampled	0.527781835830017	60
Random	0.829015762167384	60
Sampled	0.57244929918117	60
Random	0.893385162709619	60
Sampled	0.585050096295257	60
Random	0.719910870758194	60
Sampled	0.580944875923555	60
Random	0.587486806207891	60
Sampled	0.595934312402773	60
Random	0.667457265241494	60
Sampled	0.609027513916877	60
Random	0.806447534542101	60
Sampled	0.584083608009129	60
Random	0.759752869015543	60
Sampled	0.679111738102677	60
Random	0.707222280866016	60
Sampled	0.564655854617466	60
Random	0.737023545281787	60
Sampled	0.507881335093994	60
Random	0.517885221203349	60
Sampled	0.518222426820315	60
Random	0.510607444407353	60
Sampled	0.520212028694119	60
Random	0.589963352054595	60
Sampled	0.585773757555651	60
Random	0.958640167051418	60
Sampled	0.477334748017314	60
Random	0.687308616664093	60
Sampled	0.573025257378515	60
Random	0.765973551913835	60
Sampled	0.661608592315262	60
Random	0.817639104161238	60
Sampled	0.525142036467401	60
Random	0.674824957449783	60
Sampled	0.494013962031184	60
Random	0.735344873863836	60
Sampled	0.415535118909365	60
Random	0.642335684485592	60
Sampled	0.697764250389052	60
Random	0.595540780949979	60
Sampled	0.417166571970372	60
Random	0.646247902979391	60
Sampled	0.430207592754603	60
Random	0.80236751899954	60
Sampled	0.575021492898337	60
Random	0.907131751093956	60
Sampled	0.657255209194858	60
Random	0.654482768780157	60
Sampled	0.621226504418453	60
Random	1.00963560697065	60
Sampled	0.471775692701749	60
Random	0.71321977057934	60
Sampled	0.570412999312729	60
Random	0.632963511421185	60
Sampled	0.685285012448756	60
Random	0.686948406230108	60
Sampled	0.534503662812348	60
Random	0.711046286339722	60
Sampled	0.511969826072795	60
Random	0.617651482435576	60
Sampled	0.610189258926464	60
Random	0.931313588387832	60
Sampled	0.537094754414042	60
Random	0.662594290010944	60
Sampled	0.473404283437487	60
Random	0.859233444245975	60
Sampled	0.488730416754777	60
Random	0.653817696619993	60
Sampled	0.465927240183142	60
Random	0.682731492669262	60
Sampled	0.469780527967265	60
Random	0.747421263519686	60
Sampled	0.602907654844728	60
Random	0.79045256813981	60
Sampled	0.580441015961798	60
Random	0.702731572519068	60
Sampled	0.446132490453896	60
Random	0.723699741658461	60
Sampled	0.518855350978871	60
Random	0.531893009921454	60
Sampled	0.643756842628158	60
Random	0.860446213031129	60
Sampled	0.457371009276117	60
Random	0.932412854071846	60
Sampled	0.594910202359298	60
Random	0.585591921822171	60
Sampled	0.537943464361709	60
Random	0.858279992187537	60
Sampled	0.635106391603488	60
Random	0.882211502555656	60
Sampled	0.549446331346798	60
Random	0.869522313484682	60
Sampled	0.438052071860374	60
Random	0.505875703658235	60
Sampled	0.467658454519407	60
Random	0.832996411894108	60
Sampled	0.570827104865378	60
Random	0.740666842893481	60
Sampled	0.611475338399542	60
Random	0.608541134520529	60
Sampled	0.542056047049805	60
Random	0.801036623394178	60
Sampled	0.652208586371056	60
Random	0.635212136204997	60
Sampled	0.427900254543512	60
Random	0.746336592820337	60
Sampled	0.475119049098864	60
Random	0.810972065649103	60
Sampled	0.48048024474661	60
Random	0.739111285759975	60
Sampled	0.691936436261863	60
Random	0.82617909729851	60
Sampled	0.466803478336536	60
Random	0.587092874222299	60
Sampled	0.433812485765272	60
Random	0.894901662382153	60
Sampled	0.64509867799728	60
Random	0.769236217351334	60
Sampled	0.465474835009364	60
Random	0.644067755505925	60
Sampled	0.465589712914953	60
Random	0.773261482414553	60
Sampled	0.635828709964443	60
Random	0.625083805197328	60
Sampled	0.648043897361773	60
Random	0.754044804611423	60
Sampled	0.519769934399431	60
Random	0.619919981203494	60
Sampled	0.546393213377961	60
Random	0.432430602451694	60
Sampled	0.570526352974783	60
Random	0.688875748099566	60
Sampled	0.52787302495323	60
Random	0.74878628974042	60
Sampled	0.537034323731872	60
Random	0.72351346439438	60
Sampled	0.526820944662524	60
Random	0.930492514631875	60
Sampled	0.641102174097803	60
Random	0.898470452980017	60
Sampled	0.506766486014511	60
Random	0.580319923226536	60
Sampled	0.57945951617991	60
Random	0.758206183374942	60
Sampled	0.540896205382255	60
Random	0.646988144124304	60
Sampled	0.438474409081256	60
Random	0.686394237830839	60
Sampled	0.445209137824275	60
Random	0.716298934126479	60
Sampled	0.478279524602933	60
Random	1.09547264533742	60
Sampled	0.485461000162576	60
Random	1.03941841260795	60
Sampled	0.57849289823428	60
Random	0.529321802367734	60
Sampled	0.541438630948443	60
Random	0.505007548206344	60
Sampled	0.614762366355368	60
Random	0.793070463190388	60
Sampled	0.425116565230927	60
Random	0.765568976813823	60
Sampled	0.499851976272468	60
Random	0.700647174897867	60
Sampled	0.622824094125117	60
Random	0.619939787037365	60
Sampled	0.58881656921857	60
Random	0.76321561633205	60
Sampled	0.617905420678201	60
Random	0.399661658842105	60
Sampled	0.464767358436008	60
Random	0.70574835787887	60
Sampled	0.640791766909385	60
Random	0.779214938414337	60
Sampled	0.488263867123322	60
Random	0.687885314946341	60
Sampled	0.737817145022303	60
Random	0.972883526942962	60
Sampled	0.645070577266086	60
Random	0.45056481142371	60
Sampled	0.437369358578142	60
Random	0.657387548267619	60
Sampled	0.574943827619901	60
Random	0.647645230304757	60
Sampled	0.565895018210253	60
Random	0.595159924552976	60
Sampled	0.694634370456752	60
Random	0.606189581195369	60
Sampled	0.635058953817018	60
Random	0.713141687450696	60
Sampled	0.459588662918576	60
Random	0.91375555963075	60
Sampled	0.54753466821881	60
Random	0.819937224291832	60
Sampled	0.712635688307179	60
Random	0.731891637722829	60
Sampled	0.690436029403494	60
Random	0.722124826584297	60
Sampled	0.569359645560908	60
Random	0.532990895188953	60
Sampled	0.648148842156351	60
Random	0.751780904216516	60
Sampled	0.72622654802995	60
Random	0.698991518740437	60
Sampled	0.562530611060763	60
Random	0.865445437546343	60
Sampled	0.569259789959367	60
Random	0.467241715417753	60
Sampled	0.503640938548696	60
Random	0.691787164397565	60
Sampled	0.509249156844218	60
Random	0.473428100228021	60
Sampled	0.61864614465563	60
Random	0.798365680584273	60
Sampled	0.602280649853	60
Random	0.720022687588897	60
Sampled	0.643595270015998	60
Random	0.782849043891577	60
Sampled	0.56759829451156	60
Random	0.397688341423467	60
Sampled	0.466441908017911	60
Random	0.914885600376589	60
Sampled	0.516924899042853	60
Random	0.844701671029417	60
Sampled	0.46709725356463	60
Random	0.617185511896879	60
Sampled	0.471006047961526	60
Random	0.872102673057899	60
Sampled	0.452531096310413	60
Random	0.699972136625846	60
Sampled	0.4470193332116	60
Random	0.665583678106363	60
Sampled	0.532810484304503	60
Random	0.550354908649647	60
Sampled	0.510376151549607	60
Random	0.560277929696797	60
Sampled	0.585519733764891	60
Random	0.977684002089639	60
Sampled	0.598840750215922	60
Random	0.806596549336886	60
Sampled	0.432373279556571	60
Random	0.875351664792768	60
Sampled	0.637883021540232	60
Random	0.821080537171191	60
Sampled	0.622853320837247	60
Random	0.744136630686423	60
Sampled	0.615486023919401	60
Random	0.550756916639422	60
Sampled	0.536462413883497	60
Random	0.62190771376585	60
Sampled	0.545148690232764	60
Random	0.843795897889053	60
Sampled	0.603676460235427	60
Random	0.984149188827012	60
Sampled	0.516973368081394	60
Random	0.897574718705359	60
Sampled	0.640202973770016	60
Random	0.725561747020857	60
Sampled	0.407626865994882	60
Random	0.843212095686528	60
Sampled	0.491423002824138	60
Random	0.608462191412585	60
Sampled	0.512427805393406	60
Random	0.903168455010246	60
Sampled	0.613478149169301	60
Random	0.974730411488238	60
Sampled	0.67060534496495	60
Random	0.937523204517544	60
Sampled	0.492149862059219	60
Random	0.470620236424944	60
Sampled	0.692085340705145	60
Random	0.87844149210735	60
Sampled	0.542861032210646	60
Random	0.588995136742233	60
Sampled	0.615797806337866	60
Random	0.898577889358488	60
Sampled	0.601068572618686	60
Random	0.641856029255336	60
Sampled	0.425137158675704	60
Random	0.566949839101303	60
Sampled	0.469352186114572	60
Random	0.726679369845895	60
Sampled	0.688434138167243	60
Random	0.725992145666198	60
Sampled	0.4294307854775	60
Random	0.717869006908131	60
Sampled	0.589400825899647	60
Random	0.555325018163365	60
Sampled	0.458460486070625	60
Random	0.591392256624135	60
Sampled	0.781017682466995	60
Random	1.07660260688291	60
Sampled	0.712752597946061	60
Random	0.741933763907202	60
Sampled	0.654239310444698	60
Random	0.832247101468567	60
Sampled	0.50420632645266	60
Random	0.72674017040047	60
Sampled	0.661355406245849	60
Random	0.773557597060821	60
Sampled	0.459045198572063	60
Random	0.92996443475625	60
Sampled	0.678181377127665	60
Random	0.597870587668941	60
Sampled	0.660355215974889	60
Random	0.64336616983277	60
Sampled	0.595278732910223	60
Random	0.560953142244124	60
Sampled	0.464269469830514	60
Random	0.698597547305294	60
Sampled	0.640335241330553	60
Random	0.870414012555338	60
Sampled	0.636630288953973	60
Random	0.595581502084451	60
Sampled	0.47403506079805	60
Random	0.53851846690946	60
Sampled	0.723882860964549	60
Random	0.515415729626531	60
Sampled	0.49027668985709	60
Random	0.830665023411425	60
Sampled	0.388118644071718	60
Random	0.828425453874736	60
Sampled	0.492734325834007	60
Random	0.716983260291753	60
Sampled	0.601801103179118	60
Random	0.917474508928375	60
Sampled	0.651165675583336	60
Random	0.742010299435319	60
Sampled	0.533738820693808	60
Random	0.825632031097761	60
Sampled	0.470313146007879	60
Random	0.519498322296369	60
Sampled	0.43512896438443	60
Random	0.742535082627437	60
Sampled	0.581339841654386	60
Random	0.892091391627084	60
Sampled	0.42277348696261	60
Random	0.63433925772381	60
Sampled	0.533610442036564	60
Random	0.961117168988212	60
Sampled	0.580825916133406	60
Random	0.474624174186433	60
Sampled	0.472422080212779	60
Random	0.789414262647515	60
Sampled	0.496385936048961	60
Random	0.694413695766322	60
Sampled	0.642992758935204	60
Random	0.589147664255655	60
Sampled	0.478926547424905	60
Random	0.688780972448633	60
Sampled	0.677307355386737	60
Random	0.734643237927531	60
Sampled	0.611894678405842	60
Random	0.720633709498076	60
Sampled	0.658110291578037	60
Random	0.66059586295585	60
Sampled	0.626830536978535	60
Random	0.881100379150223	60
Sampled	0.459133095384638	60
Random	0.783326294564532	60
Sampled	0.560289178629729	60
Random	0.595663653781276	60
Sampled	0.514119119002339	60
Random	0.803266849870293	60
Sampled	0.432396974285024	60
Random	0.850359994018086	60
Sampled	0.473638409348063	60
Random	0.835947437828714	60
Sampled	0.622151218751153	60
Random	0.619266661574126	60
Sampled	0.659783287281057	60
Random	0.92183290722304	60
Sampled	0.564401514799102	60
Random	0.832539109516887	60
Sampled	0.629531566986588	60
Random	0.468271752342745	60
Sampled	0.577534493521633	60
Random	0.588489863013408	60
Sampled	0.656981053762926	60
Random	0.993909734507383	60
Sampled	0.524263711208634	60
Random	0.941697107865658	60
Sampled	0.572735337187712	60
Random	0.658593536978164	60
Sampled	0.502961038977131	60
Random	0.544575981609091	60
Sampled	0.552217479062254	60
Random	0.664878131313386	60
Sampled	0.466796710168468	60
Random	0.484113787452004	60
Sampled	0.565786029223167	60
Random	0.691910315607426	60
Sampled	0.5103924946931	60
Random	0.719647140577127	60
Sampled	0.51481561032922	60
Random	0.596507896769921	60
Sampled	0.616408733258782	60
Random	0.871249337964817	60
Sampled	0.644758718221245	60
Random	1.13109740450051	60
Sampled	0.678311543892357	60
Random	0.936143098251733	60
Sampled	0.549934894167736	60
Random	0.784452366150126	60
Sampled	0.555775936971988	60
Random	0.877371352694724	60
Sampled	0.481388720780426	60
Random	0.871924244553093	60
Sampled	0.619350807304207	60
Random	0.96337433124237	60
Sampled	0.494662062453294	60
Random	0.609352857297899	60
Sampled	0.49863936942978	60
Random	0.767699311357691	60
Sampled	0.46480840040992	60
Random	0.804161109175785	60
Sampled	0.412984486395633	60
Random	0.728710370680329	60
Sampled	0.604953961200752	60
Random	0.512258996395169	60
Sampled	0.433758008723626	60
Random	0.8778776793891	60
Sampled	0.565858423106706	60
Random	0.873309020873666	60
Sampled	0.594052764871534	60
Random	0.668797063708546	60
Sampled	0.584398339996712	60
Random	0.898151433465802	60
Sampled	0.471762336040099	60
Random	0.659640311731169	60
Sampled	0.556110206160839	60
Random	0.83986343048878	60
Sampled	0.548192539416435	60
Random	0.709527123916401	60
Sampled	0.593033502854769	60
Random	0.731314860294228	60
Sampled	0.602120048022819	60
Random	0.636701577254387	60
Sampled	0.601334015633267	60
Random	0.865823278804088	60
Sampled	0.501375794526553	60
Random	0.725296632717189	60
Sampled	0.672430290317729	60
Random	0.660689818317145	60
Sampled	0.461456985660497	60
Random	0.664765480323839	60
Sampled	0.60242392178583	60
Random	0.526703056382128	60
Sampled	0.542408036840473	60
Random	0.628730740547655	60
Sampled	0.626907249442729	60
Random	0.733935735538293	60
Sampled	0.664137618618594	60
Random	0.726687141044969	60
Sampled	0.528135932256454	60
Random	0.719812066256837	60
Sampled	0.410305870398295	60
Random	0.800450062908507	60
Sampled	0.688303384369794	60
Random	0.685422985833761	60
Sampled	0.420197095068855	60
Random	0.612438198796566	60
Sampled	0.423208600680604	60
Random	0.927271392121248	60
Sampled	0.477839055947206	60
Random	0.867714549470517	60
Sampled	0.619585876578102	60
Random	0.589906788599402	60
Sampled	0.429291606602344	60
Random	0.871743008878762	60
Sampled	0.533011252676134	60
Random	0.599820956679318	60
Sampled	0.470444248910052	60
Random	0.843760198165304	60
Sampled	0.524976756888072	60
Random	0.574989172427098	60
Sampled	0.410502509437615	60
Random	0.663872159356609	60
Sampled	0.55581099265953	60
Random	0.90913332795415	60
Sampled	0.667567026706256	60
Random	0.742097066337767	60
Sampled	0.524516694663543	60
Random	0.70106701293278	60
Sampled	0.439426002218898	60
Random	0.606422496448346	60
Sampled	0.432481104342169	60
Random	0.751408078145523	60
Sampled	0.635769735800508	60
Random	0.720559147145461	60
Sampled	0.556135338602491	60
Random	0.635906081522282	60
Sampled	0.596124025428842	60
Random	0.861374014089411	60
Sampled	0.527659529685415	60
Random	0.762129689435248	60
Sampled	0.5257812492182	60
Random	0.676260413526798	60
Sampled	0.608408477714628	60
Random	0.792397887873721	60
Sampled	0.585236283250405	60
Random	0.479812484419593	60
Sampled	0.658495311440343	60
Random	0.766298629516154	60
Sampled	0.502080018821518	60
Random	0.859259987512754	60
Sampled	0.633071439298357	60
Random	0.871150162567687	60
Sampled	0.620750187387115	60
Random	0.687812203559914	60
Sampled	0.613481367803983	60
Random	0.97317865726832	60
Sampled	0.543491145654649	60
Random	0.892863967802201	60
Sampled	0.490702668790527	60
Random	0.65318122501018	60
Sampled	0.686691432729945	60
Random	0.950603469596805	60
Sampled	0.539323288100664	60
Random	0.867466444373247	60
Sampled	0.535277141436628	60
Random	0.673952393068618	60
Sampled	0.635512038565806	60
Random	0.515763603724668	60
Sampled	0.463919651406076	60
Random	0.662807942381554	60
Sampled	0.448560840934102	60
Random	0.496676258133799	60
Sampled	0.460734551933995	60
Random	0.796956228163398	60
Sampled	0.54096486745816	60
Random	0.875551677006127	60
Sampled	0.642162520042397	60
Random	0.577521893203666	60
Sampled	0.523111387702315	60
Random	0.588167524789507	60
Sampled	0.648425786057537	60
Random	0.631127691565155	60
Sampled	0.676179326158248	60
Random	0.786926964201348	60
Sampled	0.446585590053938	60
Random	0.953144517723851	60
Sampled	0.583076456955975	60
Random	0.892022103857443	60
Sampled	0.60464570710797	60
Random	0.690256789986788	60
Sampled	0.613094447809913	60
Random	0.573945423279403	60
Sampled	0.718387233083015	60
Random	0.790973460869192	60
Sampled	0.668113152049839	60
Random	0.607672845895111	60
Sampled	0.569895161173634	60
Random	0.61861949590167	60
Sampled	0.514078064417563	60
Random	0.860968740373108	60
Sampled	0.540259941545919	60
Random	0.578013469917633	60
Sampled	0.587129562125524	60
Random	0.72438781208472	60
Sampled	0.564439349619425	60
Random	0.887008016004672	60
Sampled	0.667703774738405	60
Random	0.925946220244702	60
Sampled	0.641890696229494	60
Random	0.68936227558909	60
Sampled	0.538215134082027	60
Random	0.523158801476804	60
Sampled	0.607070174811715	60
Random	0.670336674339971	60
Sampled	0.522875917955385	60
Random	0.754265661553168	60
Sampled	0.346746023631622	60
Random	0.838160497444687	60
Sampled	0.619504825245154	60
Random	0.986863976186845	60
Sampled	0.484509054849246	60
Random	0.545534657419744	60
Sampled	0.491420145734447	60
Random	0.912262372815573	60
Sampled	0.53818437937841	60
Random	0.645724646691093	60
Sampled	0.65330946647931	60
Random	0.686398637558105	60
Sampled	0.483682942608569	60
Random	0.657666455935485	60
Sampled	0.624168022809468	60
Random	0.820605987413885	60
Sampled	0.403771909473864	60
Random	0.498941087292496	60
Sampled	0.460125980372502	60
Random	0.566860778410145	60
Sampled	0.63804216363272	60
Random	0.663165095159873	60
Sampled	0.51487955599996	60
Random	0.823951025572643	60
Sampled	0.640508622413094	60
Random	0.690633442537161	60
Sampled	0.472020630215541	60
Random	0.774968306526676	60
Sampled	0.526091764517197	60
Random	0.623982788715013	60
Sampled	0.615984574587394	60
Random	0.658770105353237	60
Sampled	0.681127169362629	60
Random	0.575513098448213	60
Sampled	0.582378513578635	60
Random	0.746116928629206	60
Sampled	0.492130366246436	60
Random	0.512177029685224	60
Sampled	0.541172282225015	60
Random	0.634058016796178	60
Sampled	0.452731050091304	60
Random	0.560106306772408	60
Sampled	0.557146954059116	60
Random	0.694577916569758	60
Sampled	0.718745851673665	60
Random	0.828122552984255	60
Sampled	0.565090148656527	60
Random	0.786309795844544	60
Sampled	0.501948740370048	60
Random	0.674879209153529	60
Sampled	0.461214082394415	60
Random	0.586954514934069	60
Sampled	0.569095872283647	60
Random	0.648805836779402	60
Sampled	0.659422696398016	60
Random	0.705002020950991	60
Sampled	0.578581417093813	60
Random	0.686252206901334	60
Sampled	0.645655095884088	60
Random	0.649788910121406	60
Sampled	0.45078718670326	60
Random	0.86201325444702	60
Sampled	0.591026642920027	60
Random	0.588330464453319	60
Sampled	0.457086553783089	60
Random	0.873564208907429	60
Sampled	0.537524033291416	60
Random	1.06271094623964	60
Sampled	0.507327710258491	60
Random	0.494815485534706	60
Sampled	0.491575700320231	60
Random	0.600412869074066	60
Sampled	0.611268635452864	60
Random	0.833844057286936	60
Sampled	0.686728479908643	60
Random	0.790112887214399	60
Sampled	0.565939142275114	60
Random	0.551744473120379	60
Sampled	0.455053887134139	60
Random	0.733894302956342	60
Sampled	0.510049384504838	60
Random	0.846928510127967	60
Sampled	0.647686050670049	60
Random	0.719888158192706	60
Sampled	0.506565251723092	60
Random	0.54761692851004	60
Sampled	0.620365614639615	60
Random	0.928024352104779	60
Sampled	0.408533829379599	60
Random	1.09605984962683	60
Sampled	0.592195582252862	60
Random	0.554873781325189	60
Sampled	0.595076524849648	60
Random	0.928640426254887	60
Sampled	0.593153540265274	60
Random	0.512798622291994	60
Sampled	0.724785036177268	60
Random	0.683203363625869	60
Sampled	0.549187097407149	60
Random	0.53655595581337	60
Sampled	0.61683767737221	60
Random	0.652476758747067	60
Sampled	0.586364823476002	60
Random	0.749825883606034	60
Sampled	0.535782813055763	60
Random	0.989089526009012	60
Sampled	0.447371760889349	60
Random	0.807478394536258	60
Sampled	0.565581191368359	60
Random	0.553673084748073	60
Sampled	0.633890042344492	60
Random	0.707190037941414	60
Sampled	0.4877438808386	60
Random	0.960286305276089	60
Sampled	0.51511970436964	60
Random	0.83698906640298	60
Sampled	0.510846717087138	60
Random	0.823451185771467	60
Sampled	0.505116007387408	60
Random	0.705029580767639	60
Sampled	0.378703460623241	60
Random	0.833013113526624	60
Sampled	0.510329341209659	60
Random	0.788905040202947	60
Sampled	0.558017127778424	60
Random	0.848182110903762	60
Sampled	0.520459754235314	60
Random	0.500763471940917	60
Sampled	0.63042526910382	60
Random	0.847902040244373	60
Sampled	0.639137695395706	60
Random	0.971917734024199	60
Sampled	0.625406607801456	60
Random	0.74763934386512	60
Sampled	0.657482403948575	60
Random	0.848723614982657	60
Sampled	0.585950113224767	60
Random	0.964207987670681	60
Sampled	0.605351348759889	60
Random	0.938714253426725	60
Sampled	0.440313469227298	60
Random	0.773631873821309	60
Sampled	0.641211497263728	60
Random	0.644424046682912	60
Sampled	0.523380468518075	60
Random	0.624921545333936	60
Sampled	0.457011370927432	60
Random	0.563133553591098	60
Sampled	0.41879394562336	60
Random	0.6482374575	60
Sampled	0.486960021063168	60
Random	0.85330413081497	60
Sampled	0.464662218974844	60
Random	0.739015166370681	60
Sampled	0.603211981550446	60
Random	0.992766260374322	60
Sampled	0.580306887675202	60
Random	0.652226223908306	60
Sampled	0.385801442626538	60
Random	0.63909663414022	60
Sampled	0.692918788968371	60
Random	0.908701111118023	60
Sampled	0.561717208429153	60
Random	0.569884478386929	60
Sampled	0.58943324741097	60
Random	0.60963698695299	60
Sampled	0.433996038283488	60
Random	0.70126632167748	60
Sampled	0.430089929892705	60
Random	0.41783223456872	60
Sampled	0.548640937142728	60
Random	0.963865333870126	60
Sampled	0.457470285594823	60
Random	0.775158228321594	60
Sampled	0.486120294320542	60
Random	0.809228390650797	60
Sampled	0.520914797154241	60
Random	0.632823097567201	60
Sampled	0.461641584347446	60
Random	0.622634416533582	60
Sampled	0.598974619290612	60
Random	0.634092798941063	60
Sampled	0.439251562727929	60
Random	0.664433866305744	60
Sampled	0.60432659979409	60
Random	0.746397130398099	60
Sampled	0.529328580919937	60
Random	0.872203790899759	60
Sampled	0.616908968502748	60
Random	0.655382813636563	60
Sampled	0.576994217384406	60
Random	0.571617581813752	60
Sampled	0.489985579544885	60
Random	0.712471047838322	60
Sampled	0.558171167595608	60
Random	0.470349974081539	60
Sampled	0.531998578887068	60
Random	0.920024414975957	60
Sampled	0.63458001473795	60
Random	1.01740984014292	60
Sampled	0.585796118556815	60
Random	0.895358653769519	60
Sampled	0.623767148684616	60
Random	0.471026855311251	60
Sampled	0.648911086339538	60
Random	0.893017373078813	60
Sampled	0.538806066527114	60
Random	0.470641416271296	60
Sampled	0.654488845376476	60
Random	0.969196148192936	60
Sampled	0.604582405750611	60
Random	0.54746348499636	60
Sampled	0.536804948840125	60
Random	0.795643473639954	60
Sampled	0.551149357733384	60
Random	0.766623132567477	60
Sampled	0.488965271731385	60
Random	0.666715048830036	60
Sampled	0.544685353463379	60
Random	0.859112684618272	60
Sampled	0.537378175970545	60
Random	0.705326711014812	60
Sampled	0.647610228830821	60
Random	0.951861340054713	60
Sampled	0.485566248046486	60
Random	0.811207164092825	60
Sampled	0.67001470947417	60
Random	0.764113260113337	60
Sampled	0.518044722852518	60
Random	0.633146473536086	60
Sampled	0.40440616550984	60
Random	0.477146386240474	60
Sampled	0.502371726647974	60
Random	0.917257092942795	60
Sampled	0.506720395717258	60
Random	0.631942710185804	60
Sampled	0.634349299402808	60
Random	0.600790419720403	60
Sampled	0.595661865390197	60
Random	0.43168018575481	60
Sampled	0.431624059735429	60
Random	0.840417318504754	60
Sampled	0.67586903690273	60
Random	0.571915083152159	60
Sampled	0.462661219656828	60
Random	0.716405180045589	60
Sampled	0.620223569884822	60
Random	0.705969062948835	60
Sampled	0.659856980836181	60
Random	0.729161825766175	60
Sampled	0.650906019963866	60
Random	0.540480741576902	60
Sampled	0.536628586140712	60
Random	0.642522018523408	60
Sampled	0.677701018902909	60
Random	0.781422380492618	60
Sampled	0.544194079225198	60
Random	0.630923754643651	60
Sampled	0.407881096379431	60
Random	0.650954072056738	60
Sampled	0.491068689573083	60
Random	0.634061378174076	60
Sampled	0.539322989641556	60
Random	0.716829686712827	60
Sampled	0.54982689492894	60
Random	0.613976451610142	60
Sampled	0.6626559576112	60
Random	0.825176712107224	60
Sampled	0.615615698100896	60
Random	0.967400207624143	60
Sampled	0.701199669706157	60
Random	0.717454539035882	60
Sampled	0.392359039396909	60
Random	0.591575936178504	60
Sampled	0.429725242470791	60
Random	0.718656589294687	60
Sampled	0.497792471447822	60
Random	0.803195158736846	60
Sampled	0.670643299002223	60
Random	0.80536723231134	60
Sampled	0.558896487991009	60
Random	0.975709116776338	60
Sampled	0.488043583550032	60
Random	0.594658297428066	60
Sampled	0.474118566147408	60
Random	0.88305844629887	60
Sampled	0.644522074108995	60
Random	0.671502063598704	60
Sampled	0.57816606890609	60
Random	0.748308006065812	60
Sampled	0.434672861381072	60
Random	0.763758989442111	60
Sampled	0.696540961313596	60
Random	0.711865787322655	60
Sampled	0.615751108170365	60
Random	1.01565824385125	60
Sampled	0.440981408146943	60
Random	0.722211084082218	60
Sampled	0.460962488905865	60
Random	0.654769523958462	60
Sampled	0.653192775147372	60
Random	0.677675704099691	60
Sampled	0.588161273216741	60
Random	0.71609248817632	60
Sampled	0.706972898474713	60
Random	0.784785065021379	60
Sampled	0.464032788283018	60
Random	0.80310676693512	60
Sampled	0.407299753813229	60
Random	0.385726523576137	60
Sampled	0.510478606321682	60
Random	0.69430932336054	60
Sampled	0.437426992779446	60
Random	0.733380106972457	60
Sampled	0.587052964497367	60
Random	0.896825298262226	60
Sampled	0.529762150603053	60
Random	0.730646032762957	60
Sampled	0.621036688634404	60
Random	0.762387764654907	60
Sampled	0.591742733676348	60
Random	0.619861967387814	60
Sampled	0.472945032033247	60
Random	0.408363759777211	60
Sampled	0.691226453995532	60
Random	0.653715160268366	60
Sampled	0.649161032367656	60
Random	0.792026955137078	60
Sampled	0.612815050650028	60
Random	0.735525702636311	60
Sampled	0.543007254820542	60
Random	0.798340462879052	60
Sampled	0.568562275675092	60
Random	0.708573383866034	60
Sampled	0.557891560659309	60
Random	0.681469720356812	60
Sampled	0.482647352203255	60
Random	0.672373662711918	60
Sampled	0.571190503759122	60
Random	0.767205557493599	60
Sampled	0.710854201169441	60
Random	0.831160487102818	60
Sampled	0.503676805352094	60
Random	0.755243603360199	60
Sampled	0.657017001349926	60
Random	0.644378905859286	60
Sampled	0.464428823354088	60
Random	0.772315940463929	60
Sampled	0.492980405539572	60
Random	0.418132230343525	60
Sampled	0.474258026606543	60
Random	0.784520504811257	60
Sampled	0.64090767020819	60
Random	0.537169017509211	60
Sampled	0.623083276799021	60
Random	0.530483283802456	60
Sampled	0.535430456645531	60
Random	0.905009054143466	60
Sampled	0.40348594669776	60
Random	0.74341510500779	60
Sampled	0.573112807122832	60
Random	0.775017497383111	60
Sampled	0.557762281382433	60
Random	0.609197086757785	60
Sampled	0.503751628824111	60
Random	0.905896237127353	60
Sampled	0.55205986849608	60
Random	0.571207819777255	60
Sampled	0.550166996378419	60
Random	0.64141954687267	60
Sampled	0.467147465329545	60
Random	0.905654887694694	60
Sampled	0.582433111428249	60
Random	0.788662609954921	60
Sampled	0.627424911820316	60
Random	0.73598632111021	60
Sampled	0.573740195406762	60
Random	0.763780585169263	60
Sampled	0.666984911013594	60
Random	0.787764860717602	60
Sampled	0.601218496422099	60
Random	0.588865997932724	60
Sampled	0.545456243378426	60
Random	0.9173046627617	60
Sampled	0.620147775077334	60
Random	0.859096070031196	60
Sampled	0.782191565607861	60
Random	0.753921141330773	60
Sampled	0.539087271293249	60
Random	0.588383172854891	60
Sampled	0.48506036146311	60
Random	0.88332620783888	60
Sampled	0.66220180282848	60
Random	0.854710878278283	60
Sampled	0.437512955663971	60
Random	0.697347542393523	60
Sampled	0.495259710043127	60
Random	0.727344413837671	60
Sampled	0.636565334619046	60
Random	0.526704653698347	60
Sampled	0.661349878170212	60
Random	0.633778557207364	60
Sampled	0.524244889094661	60
Random	0.660758685987761	60
Sampled	0.603779872063938	60
Random	0.807969241651115	60
Sampled	0.478811163739794	60
Random	0.794356545520672	60
Sampled	0.52235340694563	60
Random	0.907392081026814	60
Sampled	0.600099062353366	60
Random	0.688157294774074	60
Sampled	0.598217525482921	60
Random	0.877260910871071	60
Sampled	0.535385242915924	60
Random	0.791894936101948	60
Sampled	0.529658460118475	60
Random	0.884862642214013	60
Sampled	0.425253195369324	60
Random	0.592405216425867	60
Sampled	0.52651837491585	60
Random	0.709456945860507	60
Sampled	0.644672238205545	60
Random	0.54023037312474	60
Sampled	0.516272360558593	60
Random	0.755597999878005	60
Sampled	0.488835204484985	60
Random	0.911537141159018	60
Sampled	0.453429633336472	60
Random	0.70163004116868	60
Sampled	0.578949572318707	60
Random	0.629476308886371	60
Sampled	0.4211917802618	60
Random	0.712322622523663	60
Sampled	0.569422024298796	60
Random	0.610408731499336	60
Sampled	0.560717778540899	60
Random	0.523606617027018	60
Sampled	0.493485414184299	60
Random	0.81384947345015	60
Sampled	0.669178338496146	60
Random	0.904891079174063	60
Sampled	0.555663134314016	60
Random	0.661078306590989	60
Sampled	0.593599339621347	60
Random	0.628677819989802	60
Sampled	0.642819921671043	60
Random	0.708312845323644	60
Sampled	0.585470035873459	60
Random	0.836611903996251	60
Sampled	0.565953758905288	60
Random	0.623711674923712	60
Sampled	0.6281477555209	60
Random	0.622410687309673	60
Sampled	0.590846590985652	60
Random	0.829420970517405	60
Sampled	0.632572310467617	60
Random	0.892926833305313	60
Sampled	0.644441411410308	60
Random	0.669076701681819	60
Sampled	0.58954860796643	60
Random	0.751023709584543	60
Sampled	0.55244888889599	60
Random	0.703201172288063	60
Sampled	0.437131810524198	60
Random	0.54061061857583	60
Sampled	0.580295221725511	60
Random	0.648415452187434	60
Sampled	0.626510101214142	60
Random	0.625532791347646	60
Sampled	0.483342529960582	60
Random	0.74889030167696	60
Sampled	0.687565047262786	60
Random	0.737358484527324	60
Sampled	0.426557634742836	60
Random	0.82722951791474	60
Sampled	0.606606952240854	60
Random	0.598674565121515	60
Sampled	0.478778793522271	60
Random	0.685289258539839	60
Sampled	0.479976527097156	60
Random	0.758248614181771	60
Sampled	0.490069514354828	60
Random	0.551967813138981	60
Sampled	0.592575974992839	60
Random	0.759359169705452	60
Sampled	0.595250280071051	60
Random	0.586655946811387	60
Sampled	0.532653271809951	60
Random	0.616669603393288	60
Sampled	0.599626670018337	60
Random	0.84526342291164	60
Sampled	0.590273394852632	60
Random	0.605138403813781	60
Sampled	0.704861007057744	60
Random	0.606639225448479	60
Sampled	0.478730397200975	60
Random	0.888673013815514	60
Sampled	0.640162188331931	60
Random	0.652596866951923	60
Sampled	0.56203402250826	60
Random	0.691648934174955	60
Sampled	0.482154426185728	60
Random	0.819769049469187	60
Sampled	0.739259748879226	60
Random	1.02199506020392	60
Sampled	0.4248922691427	60
Random	0.958737167511758	60
Sampled	0.466206050871483	60
Random	0.725368855595151	60
Sampled	0.663228342370881	60
Random	0.584368816948819	60
Sampled	0.687684837548199	60
Random	0.787721801988825	60
Sampled	0.594231669489315	60
Random	0.663306893843302	60
Sampled	0.495513182962512	60
Random	0.552110690648542	60
Sampled	0.618172481215296	60
Random	0.710886602547252	60
Sampled	0.652189572327861	60
Random	0.688527609908438	60
Sampled	0.521155518077593	60
Random	0.811938808700178	60
Sampled	0.663097380394071	60
Random	0.99811929351289	60
Sampled	0.659609673325221	60
Random	0.68453230542038	60
Sampled	0.467330317994459	60
Random	0.567399863197443	60
Sampled	0.512316742045493	60
Random	0.728467319170602	60
Sampled	0.621490323851295	60
Random	0.815576285646689	60
Sampled	0.43791398401898	60
Random	0.511865701795357	60
Sampled	0.579604018663598	60
Random	0.776117937434824	60
Sampled	0.705735490351299	60
Random	0.660131855327195	60
Sampled	0.501387785293591	60
Random	0.860595988293534	60
Sampled	0.624347983849495	60
Random	0.569705376632926	60
Sampled	0.601288037453405	60
Random	0.896151644417979	60
Sampled	0.438837069227136	60
Random	0.814775244358408	60
Sampled	0.654847913834809	60
Random	0.74275043647562	60
Sampled	0.567187209724501	60
Random	0.730250771177188	60
Sampled	0.564221739373005	60
Random	0.746849124822497	60
Sampled	0.668402152143853	60
Random	0.582652020742331	60
Sampled	0.455736081648804	60
Random	0.694044079499127	60
Sampled	0.538471563583205	60
Random	0.512322113856551	60
Sampled	0.558819955580728	60
Random	0.825237874751891	60
Sampled	0.444928231704568	60
Random	0.659331153726683	60
Sampled	0.65464102548727	60
Random	0.673221285499514	60
Sampled	0.549637331682282	60
Random	0.536591333201528	60
Sampled	0.511689313703613	60
Random	0.867228978276556	60
Sampled	0.647217649899415	60
Random	0.808055654932724	60
Sampled	0.625263278709334	60
Random	0.80506244393703	60
Sampled	0.458386640610161	60
Random	0.757598780699648	60
Sampled	0.442625692306436	60
Random	0.827674618750965	60
Sampled	0.569771890913286	60
Random	0.668463120760732	60
Sampled	0.603115969946965	60
Random	0.844701838246139	60
Sampled	0.49017372914599	60
Random	0.943115500497736	60
Sampled	0.518490758178887	60
Random	0.712193460424235	60
Sampled	0.428400644995471	60
Random	0.900764987344578	60
Sampled	0.683952926540182	60
Random	0.583807072255854	60
Sampled	0.589280256796042	60
Random	0.94293802732468	60
Sampled	0.636088036597887	60
Random	0.620381296217611	60
Sampled	0.699704894837077	60
Random	0.698000347957045	60
Sampled	0.544053308836788	60
Random	0.618801777786415	60
Sampled	0.649655603655833	60
[truncated: 16,001 more rows]
