# Supplementary material for: A branching model of lineage differentiation underpinning the neurogenic potential of enteric glia
Source: Nat Commun. 2023 Sep 22;14:5904. doi: 10.1038/s41467-023-41492-3 (PMC10516949; doi:10.1038/s41467-023-41492-3)
Supplement: Supplementary file 6 — Source Data [file 41467_2023_41492_MOESM6_ESM.zip › source_data/FigS2d_pvalue_glial_11_pcs.csv]

pvalue	trajectoryStart	logpvalue
1.29517262763145e-130	60	129.887672342601
3.24166000762671e-144	65	143.489232536852
3.24889301603346e-132	70	131.488264589459
6.58566541410294e-120	75	119.181400337472
5.50546627551003e-115	80	114.259205893349
3.65332571191784e-115	85	114.437311606577
2.55329786865886e-111	90	110.592898517288
1.8784887125005e-67	95	66.7261914101899
8.79807239069537e-53	100	52.0556124689618
