# Supplementary material for: A branching model of lineage differentiation underpinning the neurogenic potential of enteric glia
Source: Nat Commun. 2023 Sep 22;14:5904. doi: 10.1038/s41467-023-41492-3 (PMC10516949; doi:10.1038/s41467-023-41492-3)
Supplement: Supplementary file 6 — Source Data [file 41467_2023_41492_MOESM6_ESM.zip › source_data/FigS2d_msd_glial_12_pcs.csv]

type	value	trajectoryStart
Sampled	0.646926215095457	60
Random	0.625839606942802	60
Sampled	0.677981974113507	60
Random	0.640576050982754	60
Sampled	0.416752942808731	60
Random	0.752267469702138	60
Sampled	0.656375251183731	60
Random	0.63526340178086	60
Sampled	0.49198376688011	60
Random	0.865367757343039	60
Sampled	0.572149778821838	60
Random	0.782335417003909	60
Sampled	0.559756675400382	60
Random	0.720581102350595	60
Sampled	0.49842929028524	60
Random	0.836609594816026	60
Sampled	0.678064659102745	60
Random	0.638099423218467	60
Sampled	0.602981226738148	60
Random	0.689213750925177	60
Sampled	0.485256536639895	60
Random	0.866687214705874	60
Sampled	0.658246737806563	60
Random	0.851090209920125	60
Sampled	0.571268954013337	60
Random	0.858820965967998	60
Sampled	0.455476108904135	60
Random	1.01742318437724	60
Sampled	0.611131412657117	60
Random	0.639562904390426	60
Sampled	0.505875658563033	60
Random	0.498124924994016	60
Sampled	0.562373966544468	60
Random	0.53943791373914	60
Sampled	0.59288776752377	60
Random	0.842134733205548	60
Sampled	0.625095142200288	60
Random	0.987280836006956	60
Sampled	0.525866907420089	60
Random	1.01673423016151	60
Sampled	0.467103164129508	60
Random	0.78315734983569	60
Sampled	0.608021987891786	60
Random	0.796058752435678	60
Sampled	0.512428809598104	60
Random	0.740082784871269	60
Sampled	0.572406047077647	60
Random	0.782044959160651	60
Sampled	0.604244554389475	60
Random	0.715051282010012	60
Sampled	0.418016887039887	60
Random	0.577064585624595	60
Sampled	0.506517252999234	60
Random	0.960983254275182	60
Sampled	0.473571106319729	60
Random	0.831328345546717	60
Sampled	0.585406183838734	60
Random	0.70979021831133	60
Sampled	0.568460316930088	60
Random	0.77280870528726	60
Sampled	0.525340258478723	60
Random	0.627247821666334	60
Sampled	0.63193258149738	60
Random	0.674810318973401	60
Sampled	0.48851749160537	60
Random	0.593403377627995	60
Sampled	0.653335128815255	60
Random	0.583384533244904	60
Sampled	0.468610365243116	60
Random	0.551838804448613	60
Sampled	0.724452027976977	60
Random	0.914553584803853	60
Sampled	0.502677483602659	60
Random	0.742570269261601	60
Sampled	0.476413285245961	60
Random	0.810490331639391	60
Sampled	0.470717304062577	60
Random	0.81485932259698	60
Sampled	0.627165881690766	60
Random	0.58000061835173	60
Sampled	0.58658714888243	60
Random	0.731115958066882	60
Sampled	0.531316029989962	60
Random	0.985406136657926	60
Sampled	0.508229781514107	60
Random	0.911536086081436	60
Sampled	0.599682222749961	60
Random	0.743879947604002	60
Sampled	0.568832255294858	60
Random	0.805041457688784	60
Sampled	0.553685032286413	60
Random	0.680489769206618	60
Sampled	0.633745759762555	60
Random	0.640312103810579	60
Sampled	0.632993545231951	60
Random	0.568468108770281	60
Sampled	0.416524711544302	60
Random	0.896000138464012	60
Sampled	0.520329162114738	60
Random	0.601055323057256	60
Sampled	0.553398179658128	60
Random	0.853165379479563	60
Sampled	0.608792001841958	60
Random	0.741611369969959	60
Sampled	0.508994512387259	60
Random	0.776569757350063	60
Sampled	0.652345291980582	60
Random	0.886663008861135	60
Sampled	0.458285183737162	60
Random	0.625786600787224	60
Sampled	0.728930336493695	60
Random	0.510763967743951	60
Sampled	0.579220445923351	60
Random	0.757000666785947	60
Sampled	0.554986959277274	60
Random	0.529501839742715	60
Sampled	0.533221565672381	60
Random	1.04513269200618	60
Sampled	0.658599019437038	60
Random	0.64370196990889	60
Sampled	0.519648984954468	60
Random	0.719964546680388	60
Sampled	0.50836379972558	60
Random	0.718496443956613	60
Sampled	0.646593933916891	60
Random	0.991156277799191	60
Sampled	0.637795536674993	60
Random	0.800121114186168	60
Sampled	0.52565524954146	60
Random	0.550904808330226	60
Sampled	0.530768588445033	60
Random	0.588468454469424	60
Sampled	0.497592825877049	60
Random	0.660494532449574	60
Sampled	0.493736941283465	60
Random	0.692199261846277	60
Sampled	0.596294839090474	60
Random	0.706488978035528	60
Sampled	0.524281193193478	60
Random	0.767613574641588	60
Sampled	0.466790045704277	60
Random	0.660273428205877	60
Sampled	0.429347465623737	60
Random	0.782316182631546	60
Sampled	0.474909553131228	60
Random	0.785714971029251	60
Sampled	0.501185973464982	60
Random	0.730729237776848	60
Sampled	0.660455002140515	60
Random	0.926968275949727	60
Sampled	0.553456066551225	60
Random	0.930378277728337	60
Sampled	0.711346149271727	60
Random	0.651118483944104	60
Sampled	0.4586864831349	60
Random	0.481777833905215	60
Sampled	0.714134303175392	60
Random	0.929009038853555	60
Sampled	0.482803359937739	60
Random	0.610958158238366	60
Sampled	0.712776928704964	60
Random	0.940427944608779	60
Sampled	0.551318441768651	60
Random	0.970050975054737	60
Sampled	0.661931081452156	60
Random	0.873845946472682	60
Sampled	0.590128377172386	60
Random	0.792589681763158	60
Sampled	0.612377493213579	60
Random	0.721501766148103	60
Sampled	0.422206688680979	60
Random	0.699259019820416	60
Sampled	0.45074641716646	60
Random	0.877972641472797	60
Sampled	0.470363346294583	60
Random	0.644726502418976	60
Sampled	0.589635223991168	60
Random	0.695711267907152	60
Sampled	0.496827134115473	60
Random	0.589125781057976	60
Sampled	0.556731994815044	60
Random	0.604958565920506	60
Sampled	0.428702313172199	60
Random	0.78962171492986	60
Sampled	0.56786648119657	60
Random	0.643627430361956	60
Sampled	0.579525592789463	60
Random	0.76702393517594	60
Sampled	0.576326056593199	60
Random	0.613142698690105	60
Sampled	0.568813242338265	60
Random	0.616695707206085	60
Sampled	0.623081762549903	60
Random	0.668823439089898	60
Sampled	0.70383576651822	60
Random	0.891348565007698	60
Sampled	0.682104831352937	60
Random	0.685061059383946	60
Sampled	0.628687192781882	60
Random	0.733782804872318	60
Sampled	0.4742054095533	60
Random	0.714425046346572	60
Sampled	0.704551993653431	60
Random	0.77230581280705	60
Sampled	0.523135455895375	60
Random	0.99767750681782	60
Sampled	0.46362958846202	60
Random	0.841017961573594	60
Sampled	0.446771960602798	60
Random	0.666372994209975	60
Sampled	0.496507963101243	60
Random	0.667042217220343	60
Sampled	0.629561536445207	60
Random	0.835411728595168	60
Sampled	0.623175950648899	60
Random	0.79891601629959	60
Sampled	0.622732830956278	60
Random	0.627792626044514	60
Sampled	0.511445981995888	60
Random	0.780041372235122	60
Sampled	0.471481353760139	60
Random	0.621792898484388	60
Sampled	0.450399727237482	60
Random	0.763073307431244	60
Sampled	0.518092638413609	60
Random	0.590760935119255	60
Sampled	0.594229996646335	60
Random	0.761223697920745	60
Sampled	0.614542126978797	60
Random	0.666866562370379	60
Sampled	0.706750822659777	60
Random	0.72659084931351	60
Sampled	0.646356544251208	60
Random	0.881944085691785	60
Sampled	0.596454678243883	60
Random	0.712866529116033	60
Sampled	0.571740176824955	60
Random	0.782945688080801	60
Sampled	0.594839993169795	60
Random	0.764140641184382	60
Sampled	0.500442305567999	60
Random	0.718441097896672	60
Sampled	0.612589979330967	60
Random	1.04992565803095	60
Sampled	0.687183161795081	60
Random	0.791463938309522	60
Sampled	0.574145267290423	60
Random	0.738542584538256	60
Sampled	0.615030042385006	60
Random	0.561732360847778	60
Sampled	0.562283440678619	60
Random	0.653373830916207	60
Sampled	0.475734759204291	60
Random	0.570502019435382	60
Sampled	0.607472562405003	60
Random	0.736532701543417	60
Sampled	0.606832054890608	60
Random	0.78385111351643	60
Sampled	0.613527703922452	60
Random	0.542974516686537	60
Sampled	0.501556698740568	60
Random	0.933350680200398	60
Sampled	0.456553699744257	60
Random	0.727698679357503	60
Sampled	0.57133030591053	60
Random	0.7753914765565	60
Sampled	0.645326977089813	60
Random	0.837771893247829	60
Sampled	0.464315391255323	60
Random	0.617961336321796	60
Sampled	0.629762208629842	60
Random	0.815292391821193	60
Sampled	0.435289806398749	60
Random	0.560753414953757	60
Sampled	0.441620287409148	60
Random	1.0094215171499	60
Sampled	0.558617092492799	60
Random	0.659419130887182	60
Sampled	0.394994335630005	60
Random	0.837189446699008	60
Sampled	0.537547421560165	60
Random	0.715408233780614	60
Sampled	0.395823887698888	60
Random	0.721286067442695	60
Sampled	0.607633287370194	60
Random	0.783950451675831	60
Sampled	0.558024817868877	60
Random	0.822270555918428	60
Sampled	0.590245778150981	60
Random	0.589373844324413	60
Sampled	0.587017433965524	60
Random	0.606348948534978	60
Sampled	0.441197638042467	60
Random	0.953445165689974	60
Sampled	0.638098428989651	60
Random	0.586399983488879	60
Sampled	0.615081221246424	60
Random	0.556579900951988	60
Sampled	0.380630326850654	60
Random	0.643163441177457	60
Sampled	0.48225748632271	60
Random	0.688068095134076	60
Sampled	0.550473463396367	60
Random	0.835084497268892	60
Sampled	0.598814126975353	60
Random	0.52280469606175	60
Sampled	0.614053047035465	60
Random	0.967281541509651	60
Sampled	0.670433968144837	60
Random	0.608630440491017	60
Sampled	0.492305779723421	60
Random	0.68794969704522	60
Sampled	0.435187697571305	60
Random	0.699495854169621	60
Sampled	0.68469266867321	60
Random	0.649475317965659	60
Sampled	0.69741138394171	60
Random	0.897431019501694	60
Sampled	0.611932285239985	60
Random	0.604076715865951	60
Sampled	0.574294529054269	60
Random	0.885247447418978	60
Sampled	0.507449229285077	60
Random	0.896388616990677	60
Sampled	0.561605857917451	60
Random	0.688722053958773	60
Sampled	0.589087722762897	60
Random	0.797492556359426	60
Sampled	0.480964221918719	60
Random	0.700168020519981	60
Sampled	0.466441457505221	60
Random	0.865049060746935	60
Sampled	0.558542959409461	60
Random	0.746235928444585	60
Sampled	0.425652658928736	60
Random	0.73233950997246	60
Sampled	0.564322699141885	60
Random	0.693633508516388	60
Sampled	0.518020430244052	60
Random	0.76677485011765	60
Sampled	0.457361008230973	60
Random	0.764845830352969	60
Sampled	0.57178638295285	60
Random	0.794381106675726	60
Sampled	0.491280816618425	60
Random	0.491453857345162	60
Sampled	0.635004524745923	60
Random	0.742453861302267	60
Sampled	0.504872787138759	60
Random	0.818568407370927	60
Sampled	0.55145780269898	60
Random	0.682865735263325	60
Sampled	0.472596724101202	60
Random	0.647072667889139	60
Sampled	0.541460369870223	60
Random	0.717160677907741	60
Sampled	0.61434990556052	60
Random	0.630392071994765	60
Sampled	0.572607546145519	60
Random	1.00219704606719	60
Sampled	0.450666578352907	60
Random	0.877531420716178	60
Sampled	0.558792543695995	60
Random	0.9378167055402	60
Sampled	0.468683138873489	60
Random	0.803564649664242	60
Sampled	0.560463624471667	60
Random	0.726348593138265	60
Sampled	0.481313473553361	60
Random	0.837754896041721	60
Sampled	0.561901973748533	60
Random	0.65875077751211	60
Sampled	0.449369727830189	60
Random	0.475178808869456	60
Sampled	0.496252289024372	60
Random	0.622863327765329	60
Sampled	0.590723968031643	60
Random	0.810181169160413	60
Sampled	0.578615012332699	60
Random	0.672776351395813	60
Sampled	0.5486044149816	60
Random	0.790048644751747	60
Sampled	0.629720898674036	60
Random	0.687759937353497	60
Sampled	0.611510522025806	60
Random	0.597464399181922	60
Sampled	0.534332052781694	60
Random	0.673521283693269	60
Sampled	0.592034064741264	60
Random	0.551457327699574	60
Sampled	0.626221174668712	60
Random	0.605616239562049	60
Sampled	0.624322470518232	60
Random	0.666664340653057	60
Sampled	0.582599957274715	60
Random	0.68955854250007	60
Sampled	0.48081225394969	60
Random	0.629422375690103	60
Sampled	0.519259645503887	60
Random	0.842666582285882	60
Sampled	0.539777646279964	60
Random	0.462978927597906	60
Sampled	0.707469089347979	60
Random	0.866955811445425	60
Sampled	0.493485033356539	60
Random	0.653724612805502	60
Sampled	0.619795408162219	60
Random	0.72270855670837	60
Sampled	0.558823191777639	60
Random	0.567792361473245	60
Sampled	0.542427773393802	60
Random	0.634849114039349	60
Sampled	0.441922349259935	60
Random	1.0574586731535	60
Sampled	0.684943775477489	60
Random	0.537669438299507	60
Sampled	0.634895726284464	60
Random	0.77607827294522	60
Sampled	0.487853867422775	60
Random	0.688644596856288	60
Sampled	0.696726026874771	60
Random	0.422558423314271	60
Sampled	0.560964029943939	60
Random	0.674092079176939	60
Sampled	0.612406195757645	60
Random	0.692063415752024	60
Sampled	0.627703410276244	60
Random	0.597998703988942	60
Sampled	0.477066029127395	60
Random	0.61662286938755	60
Sampled	0.467557708331941	60
Random	0.745214744995636	60
Sampled	0.485085783172886	60
Random	0.497280913113735	60
Sampled	0.524392596476916	60
Random	0.503359690233951	60
Sampled	0.6850503019037	60
Random	0.729880320947903	60
Sampled	0.581240882934531	60
Random	0.670312408632312	60
Sampled	0.479561656831348	60
Random	0.66478750231214	60
Sampled	0.458351838966488	60
Random	0.567170303106753	60
Sampled	0.549237353496959	60
Random	0.836322472344702	60
Sampled	0.512940667040768	60
Random	0.848203204468194	60
Sampled	0.505597797017356	60
Random	0.725469796853146	60
Sampled	0.627537420169921	60
Random	0.591729373956775	60
Sampled	0.669011575271009	60
Random	0.632181851853541	60
Sampled	0.476466561693913	60
Random	0.62821575791469	60
Sampled	0.513431820361218	60
Random	0.63674923239042	60
Sampled	0.740083425443184	60
Random	0.747656239477125	60
Sampled	0.549390355091016	60
Random	0.691055971880058	60
Sampled	0.566925747141437	60
Random	0.653710148063644	60
Sampled	0.493180088661538	60
Random	0.67621616215976	60
Sampled	0.487183381937573	60
Random	0.808928290178953	60
Sampled	0.636948102143151	60
Random	0.743458463291657	60
Sampled	0.618215381657923	60
Random	0.807947697896205	60
Sampled	0.680618981011653	60
Random	0.673238791364151	60
Sampled	0.530935263984176	60
Random	0.720766974014095	60
Sampled	0.678895198964535	60
Random	0.833299828587678	60
Sampled	0.677747383698331	60
Random	0.777074699129602	60
Sampled	0.492597794444879	60
Random	0.682857714338642	60
Sampled	0.432138143445665	60
Random	0.948147496920466	60
Sampled	0.434960207484295	60
Random	0.679017604144486	60
Sampled	0.470865373628207	60
Random	0.842328828156467	60
Sampled	0.458629416655223	60
Random	0.677304461195293	60
Sampled	0.59273879878805	60
Random	1.03241157684168	60
Sampled	0.600499193476005	60
Random	0.755302626830843	60
Sampled	0.526726216758928	60
Random	0.964058015584981	60
Sampled	0.64789556356138	60
Random	0.72588629518978	60
Sampled	0.481688097092457	60
Random	1.02247304711914	60
Sampled	0.518128082150279	60
Random	0.695732394087911	60
Sampled	0.553549516049388	60
Random	0.827491272601233	60
Sampled	0.56558812419723	60
Random	0.561867579108025	60
Sampled	0.643078067384233	60
Random	0.797075102745418	60
Sampled	0.525920582416552	60
Random	0.886825883761332	60
Sampled	0.58971701281158	60
Random	0.812294586622066	60
Sampled	0.447988860892306	60
Random	0.836429653480299	60
Sampled	0.649235829244735	60
Random	0.900354567283417	60
Sampled	0.692761944474261	60
Random	0.617786903108326	60
Sampled	0.589984015751969	60
Random	0.833241595660759	60
Sampled	0.672305446555357	60
Random	0.579896057643073	60
Sampled	0.484853016956426	60
Random	0.591757738683365	60
Sampled	0.492572953110174	60
Random	0.583015342247078	60
Sampled	0.556224366214228	60
Random	0.709970641856386	60
Sampled	0.665156298513108	60
Random	0.718404535950911	60
Sampled	0.471427582032395	60
Random	0.71994553008425	60
Sampled	0.485413518821925	60
Random	0.929064402255309	60
Sampled	0.493415302317136	60
Random	0.83241491500532	60
Sampled	0.443602389336015	60
Random	0.772137560845435	60
Sampled	0.474110813109565	60
Random	0.829168453645434	60
Sampled	0.622784672991852	60
Random	0.650035515370821	60
Sampled	0.58177420539078	60
Random	0.711096142608557	60
Sampled	0.71052972025194	60
Random	0.69711292382531	60
Sampled	0.623983483222452	60
Random	0.730138254625418	60
Sampled	0.51970985131934	60
Random	0.745722151389643	60
Sampled	0.576463588386859	60
Random	0.864056425637719	60
Sampled	0.428714242935247	60
Random	0.667767158014995	60
Sampled	0.507246461116231	60
Random	0.698345635586568	60
Sampled	0.466995392522884	60
Random	0.866507312571478	60
Sampled	0.452337628040685	60
Random	0.71884171518866	60
Sampled	0.643966131584547	60
Random	0.645725087237097	60
Sampled	0.702992225167091	60
Random	0.701793978852701	60
Sampled	0.433156286113468	60
Random	0.661721396587012	60
Sampled	0.687872071595803	60
Random	0.810035879595516	60
Sampled	0.422091615156476	60
Random	0.868781821552072	60
Sampled	0.609085552904791	60
Random	0.729098548186098	60
Sampled	0.698411621284817	60
Random	0.81809553733141	60
Sampled	0.58398248858607	60
Random	0.754446958391582	60
Sampled	0.522104910268935	60
Random	0.699197922415367	60
Sampled	0.548723311971107	60
Random	1.00469706048439	60
Sampled	0.425457204434506	60
Random	0.776232599213569	60
Sampled	0.470546048977829	60
Random	0.616867513087022	60
Sampled	0.575092006310087	60
Random	0.817637094618104	60
Sampled	0.573247336900555	60
Random	0.557947213072489	60
Sampled	0.461064569586143	60
Random	0.753896052368948	60
Sampled	0.594531082411434	60
Random	0.525742577141751	60
Sampled	0.626648487554827	60
Random	0.686686474847359	60
Sampled	0.425602334253992	60
Random	0.664009601987645	60
Sampled	0.597138736027508	60
Random	0.854757207806823	60
Sampled	0.690946100645577	60
Random	0.578219181822063	60
Sampled	0.572925896341888	60
Random	0.827034834397893	60
Sampled	0.649656381104645	60
Random	0.646209542033531	60
Sampled	0.683042267431083	60
Random	0.837632314539618	60
Sampled	0.575477027427583	60
Random	0.630439543532478	60
Sampled	0.539823956507451	60
Random	0.608211339546466	60
Sampled	0.465139092979287	60
Random	0.600078401319131	60
Sampled	0.497658926411235	60
Random	0.921756642030518	60
Sampled	0.614637666597463	60
Random	0.65608439878142	60
Sampled	0.638233628419938	60
Random	0.745142010148446	60
Sampled	0.642896766627932	60
Random	0.839220999868066	60
Sampled	0.621720138868076	60
Random	0.840365302649588	60
Sampled	0.473488804818043	60
Random	0.666617113721734	60
Sampled	0.609473311984106	60
Random	0.771014378756095	60
Sampled	0.478794335855616	60
Random	0.881787914384409	60
Sampled	0.612522045822542	60
Random	0.65389420043883	60
Sampled	0.480268028435662	60
Random	0.785040461224554	60
Sampled	0.481998467821399	60
Random	0.697018535755187	60
Sampled	0.483800833828515	60
Random	0.591311980893915	60
Sampled	0.60331137976641	60
Random	0.80943666176323	60
Sampled	0.479280491428093	60
Random	0.774753047028708	60
Sampled	0.655313042260431	60
Random	0.865916001107698	60
Sampled	0.680556351442121	60
Random	0.576628524658175	60
Sampled	0.635719557786576	60
Random	0.664581249230932	60
Sampled	0.456738426407426	60
Random	0.733966238946297	60
Sampled	0.602318730839115	60
Random	0.728739946660157	60
Sampled	0.643818151817664	60
Random	0.614624437959345	60
Sampled	0.659947693649741	60
Random	0.680550886834941	60
Sampled	0.49426905105766	60
Random	0.860177480298681	60
Sampled	0.64849892212172	60
Random	0.640157131831108	60
Sampled	0.549300399041275	60
Random	0.626158017741503	60
Sampled	0.468591334019994	60
Random	0.797074848067971	60
Sampled	0.657833354068842	60
Random	0.649444642306531	60
Sampled	0.432245051327138	60
Random	0.873123759734962	60
Sampled	0.568894634862083	60
Random	1.07580601469797	60
Sampled	0.745746931291329	60
Random	0.688216820978345	60
Sampled	0.583941144627458	60
Random	0.78749098817441	60
Sampled	0.633708946353878	60
Random	0.861298570800912	60
Sampled	0.696042757929261	60
Random	0.809677041972119	60
Sampled	0.411646711540081	60
Random	0.810324575045943	60
Sampled	0.571938551575019	60
Random	0.896026659210865	60
Sampled	0.46075640940103	60
Random	0.580424988811522	60
Sampled	0.652695484473843	60
Random	0.683808688640487	60
Sampled	0.468035997346336	60
Random	0.707478146976889	60
Sampled	0.540162320415284	60
Random	0.75255416446202	60
Sampled	0.515450452450958	60
Random	0.679863282568147	60
Sampled	0.535782414807443	60
Random	0.724701892873674	60
Sampled	0.436261849913123	60
Random	0.833283077682786	60
Sampled	0.563266280474934	60
Random	0.733756972651655	60
Sampled	0.60862048872128	60
Random	0.87776902852676	60
Sampled	0.535537473107063	60
Random	0.744102820764719	60
Sampled	0.536280039532717	60
Random	0.851853324671194	60
Sampled	0.475321086007842	60
Random	0.766760235506099	60
Sampled	0.57729823619557	60
Random	0.715249306581206	60
Sampled	0.446682906185274	60
Random	0.656295337807122	60
Sampled	0.620387997006696	60
Random	0.632308799178743	60
Sampled	0.591156212354907	60
Random	0.86581449320019	60
Sampled	0.435305123619359	60
Random	0.551481405470342	60
Sampled	0.489437961517194	60
Random	0.685749345849884	60
Sampled	0.627486884171599	60
Random	0.705386740562042	60
Sampled	0.547619235888502	60
Random	0.980375866463505	60
Sampled	0.494981151553627	60
Random	0.61519089069715	60
Sampled	0.600891346876441	60
Random	0.718366207606517	60
Sampled	0.431479323652539	60
Random	0.884066104435287	60
Sampled	0.611577779307331	60
Random	0.615589330497475	60
Sampled	0.611697843310762	60
Random	0.881556473629489	60
Sampled	0.538962887536149	60
Random	0.636536323941523	60
Sampled	0.565574479099044	60
Random	0.743557286854958	60
Sampled	0.498965903258603	60
Random	0.585508974525052	60
Sampled	0.656084708134168	60
Random	0.797917675673768	60
Sampled	0.546170847834423	60
Random	0.510699926330271	60
Sampled	0.646469818416644	60
Random	0.801727877348908	60
Sampled	0.569870047271759	60
Random	0.570066929034666	60
Sampled	0.558891084452599	60
Random	0.695205538806088	60
Sampled	0.523951745186968	60
Random	0.829821511898731	60
Sampled	0.501072717437415	60
Random	0.679211753812156	60
Sampled	0.690096512442112	60
Random	0.685667789953597	60
Sampled	0.651128203028754	60
Random	0.773915258557631	60
Sampled	0.465427683421064	60
Random	0.614092952834989	60
Sampled	0.524806172587794	60
Random	0.731035678779986	60
Sampled	0.67868018808708	60
Random	0.733562525298639	60
Sampled	0.500647604920275	60
Random	0.614726436110335	60
Sampled	0.680607871923288	60
Random	0.565106659791807	60
Sampled	0.504505700938856	60
Random	0.974333989084341	60
Sampled	0.44480891462269	60
Random	0.661132653561521	60
Sampled	0.572895215884615	60
Random	0.91525557655542	60
Sampled	0.676027335703442	60
Random	0.935813701428784	60
Sampled	0.552314441931848	60
Random	0.98284162191841	60
Sampled	0.526901439152252	60
Random	0.90168498847521	60
Sampled	0.499228255876207	60
Random	0.847670336124945	60
Sampled	0.482757600113346	60
Random	0.514300727991201	60
Sampled	0.51488588937555	60
Random	0.716460904298323	60
Sampled	0.530696663347871	60
Random	0.817269820087198	60
Sampled	0.621561687722633	60
Random	0.829910934722049	60
Sampled	0.70350911462379	60
Random	0.841045346862154	60
Sampled	0.469449807400497	60
Random	0.772053765741618	60
Sampled	0.610758324825821	60
Random	0.821315265145319	60
Sampled	0.518322482500371	60
Random	0.54476086833859	60
Sampled	0.444813987447177	60
Random	0.628812194901228	60
Sampled	0.637602708894162	60
Random	0.749533853809749	60
Sampled	0.468638700515189	60
Random	0.714271186148027	60
Sampled	0.500713782788534	60
Random	0.657406908069935	60
Sampled	0.438519956498555	60
Random	0.771364230127116	60
Sampled	0.511740181027007	60
Random	0.730460474538464	60
Sampled	0.532782234483356	60
Random	0.671320298569024	60
Sampled	0.455338392677435	60
Random	0.717286100761342	60
Sampled	0.50409699195864	60
Random	0.844260555182662	60
Sampled	0.52872784910065	60
Random	0.622237379345494	60
Sampled	0.652240366841129	60
Random	0.876141540202887	60
Sampled	0.515434638001857	60
Random	0.930376781949973	60
Sampled	0.580115308578152	60
Random	0.757118639258091	60
Sampled	0.635564941235349	60
Random	0.815695013579582	60
Sampled	0.68665067157103	60
Random	0.763577762272293	60
Sampled	0.625203591678471	60
Random	0.781036814056855	60
Sampled	0.436460556051165	60
Random	0.709158096180464	60
Sampled	0.450968816723888	60
Random	0.559401649538236	60
Sampled	0.600397604929626	60
Random	0.76482749204493	60
Sampled	0.545851298774651	60
Random	0.568859575813493	60
Sampled	0.577089109154483	60
Random	0.698626791779037	60
Sampled	0.426493887815239	60
Random	0.912879804348797	60
Sampled	0.435394717264171	60
Random	0.840507225562721	60
Sampled	0.498859299320173	60
Random	0.845624159854355	60
Sampled	0.698888014677741	60
Random	0.870486191916778	60
Sampled	0.603297930551012	60
Random	0.865487518023505	60
Sampled	0.442846161033633	60
Random	0.426415125896875	60
Sampled	0.564548817576455	60
Random	0.682066158786686	60
Sampled	0.490484565385718	60
Random	0.750576952760544	60
Sampled	0.462710839712014	60
Random	0.852349525542711	60
Sampled	0.589975224935878	60
Random	0.684791844659439	60
Sampled	0.5825518107934	60
Random	0.803890942656905	60
Sampled	0.533328208032617	60
Random	0.894904117018137	60
Sampled	0.53256921064108	60
Random	0.605652675816548	60
Sampled	0.610402086554041	60
Random	0.52985176373974	60
Sampled	0.668801840933848	60
Random	0.637008114124875	60
Sampled	0.591270613721658	60
Random	0.860654529806293	60
Sampled	0.466719666118	60
Random	0.659671944514723	60
Sampled	0.562048252385252	60
Random	0.531479881343304	60
Sampled	0.442527851993696	60
Random	0.629975381030227	60
Sampled	0.631326241807104	60
Random	0.773457620103924	60
Sampled	0.635925351889025	60
Random	0.793110369619132	60
Sampled	0.653769636289717	60
Random	0.790527646017435	60
Sampled	0.478254166432117	60
Random	0.827031384690497	60
Sampled	0.444385175762901	60
Random	0.808766646790056	60
Sampled	0.581544368355685	60
Random	0.912917658615711	60
Sampled	0.661349411707485	60
Random	0.904147672421953	60
Sampled	0.561481673479077	60
Random	0.436965509008235	60
Sampled	0.52289544820494	60
Random	0.912887885034024	60
Sampled	0.575425869043548	60
Random	0.963905333836123	60
Sampled	0.545041648717852	60
Random	0.90321938731752	60
Sampled	0.500085091017081	60
Random	0.826089634025193	60
Sampled	0.439643523567274	60
Random	0.745938742852932	60
Sampled	0.534960175693083	60
Random	0.882437226415362	60
Sampled	0.590987418940392	60
Random	0.712329302596439	60
Sampled	0.455232699875602	60
Random	0.649318156549147	60
Sampled	0.540439295578991	60
Random	0.566453541747547	60
Sampled	0.430280415476645	60
Random	0.921098833096712	60
Sampled	0.507465482396621	60
Random	0.789074993174203	60
Sampled	0.51925142131053	60
Random	0.695520868912875	60
Sampled	0.638986466143307	60
Random	0.773970423581506	60
Sampled	0.609329371261215	60
Random	0.587611055506045	60
Sampled	0.595571704954444	60
Random	0.614685875235467	60
Sampled	0.612659581072317	60
Random	0.526327411359266	60
Sampled	0.62635244009437	60
Random	0.676892747628422	60
Sampled	0.528851300031748	60
Random	0.741841534466017	60
Sampled	0.505863538269546	60
Random	0.676476038944991	60
Sampled	0.624681382506751	60
Random	0.717209545103102	60
Sampled	0.601285816857287	60
Random	0.70439724117373	60
Sampled	0.557057856865965	60
Random	0.731697019860466	60
Sampled	0.52448744852281	60
Random	0.584933712662499	60
Sampled	0.483327286411549	60
Random	0.727028487769085	60
Sampled	0.503835248496269	60
Random	0.675745012302606	60
Sampled	0.504861351731003	60
Random	0.863841519145776	60
Sampled	0.615327549853226	60
Random	0.684334682435191	60
Sampled	0.497430098884494	60
Random	0.735762451583526	60
Sampled	0.623562707693843	60
Random	0.559987411618964	60
Sampled	0.512635388689543	60
Random	0.617380386723396	60
Sampled	0.609582702616613	60
Random	0.771950504466718	60
Sampled	0.524207578047812	60
Random	0.49683173595181	60
Sampled	0.449334815022044	60
Random	0.834463225586768	60
Sampled	0.530233424850043	60
Random	0.803595014344097	60
Sampled	0.618444952719088	60
Random	0.720359567155662	60
Sampled	0.634348872207484	60
Random	0.786456321404995	60
Sampled	0.493959766673315	60
Random	0.684321953711285	60
Sampled	0.387775514438405	60
Random	0.724965770934419	60
Sampled	0.546730037913847	60
Random	0.822062183690739	60
Sampled	0.504145959157962	60
Random	0.747224639554204	60
Sampled	0.481627912748725	60
Random	0.698613749898441	60
Sampled	0.609687326968893	60
Random	0.739876910063962	60
Sampled	0.70475654647839	60
Random	0.81441742935858	60
Sampled	0.50420981800115	60
Random	0.540604993541896	60
Sampled	0.472430556773276	60
Random	0.700003602648202	60
Sampled	0.505934537497525	60
Random	0.799451014108015	60
Sampled	0.456787251905882	60
Random	0.709310930044323	60
Sampled	0.508877408187884	60
Random	0.74317273785764	60
Sampled	0.445013646529008	60
Random	1.08619328555701	60
Sampled	0.632189952252477	60
Random	0.712465848765859	60
Sampled	0.658801902160518	60
Random	0.877410412602409	60
Sampled	0.672030728783739	60
Random	0.835386389724812	60
Sampled	0.503491940466115	60
Random	0.731850650546202	60
Sampled	0.625474262350944	60
Random	0.538346072949461	60
Sampled	0.469092019661401	60
Random	0.890624359757029	60
Sampled	0.553196683565069	60
Random	0.804705617816829	60
Sampled	0.410819743971213	60
Random	0.706945744918678	60
Sampled	0.563129755939267	60
Random	0.518654082095498	60
Sampled	0.466852400283579	60
Random	0.845850923824533	60
Sampled	0.456612175793092	60
Random	0.81958668665513	60
Sampled	0.469916900200517	60
Random	0.804177150916908	60
Sampled	0.478106330111637	60
Random	0.709976015767341	60
Sampled	0.620490361099382	60
Random	0.751293012564258	60
Sampled	0.660639532344731	60
Random	0.666852741522881	60
Sampled	0.588454807772819	60
Random	0.602897925791068	60
Sampled	0.557793358382703	60
Random	0.589591397453681	60
Sampled	0.618423685923348	60
Random	0.680744579373953	60
Sampled	0.471004065685357	60
Random	0.687852856676661	60
Sampled	0.476539346505488	60
Random	0.893860622327314	60
Sampled	0.650702600243922	60
Random	0.931810136121228	60
Sampled	0.591348652555128	60
Random	0.661907840374926	60
Sampled	0.512948567942748	60
Random	0.706147098086566	60
Sampled	0.612220829001011	60
Random	0.786816301246928	60
Sampled	0.643037222025294	60
Random	0.769888102851603	60
Sampled	0.510370377252821	60
Random	0.969554456608383	60
Sampled	0.475005965476295	60
Random	0.947023729916555	60
Sampled	0.669001220319191	60
Random	0.495365115970387	60
Sampled	0.56614766946592	60
Random	0.604841266026249	60
Sampled	0.585295174331544	60
Random	0.602338913414844	60
Sampled	0.610278964985128	60
Random	0.846308222293259	60
Sampled	0.638984856581883	60
Random	0.733266371328225	60
Sampled	0.720192334148787	60
Random	0.684766875723413	60
Sampled	0.574072663801489	60
Random	0.843026606446865	60
Sampled	0.462512078310357	60
Random	0.697665023371237	60
Sampled	0.605535621872464	60
Random	0.953560472088598	60
Sampled	0.735664320583921	60
Random	0.627363241248522	60
Sampled	0.706039091595777	60
Random	0.632101040290855	60
Sampled	0.680294393015487	60
Random	0.875522171165407	60
Sampled	0.378099508974738	60
Random	0.703690216872716	60
Sampled	0.50063190137199	60
Random	0.730071041569788	60
Sampled	0.462552241919493	60
Random	0.80420246297004	60
Sampled	0.580249137321154	60
Random	0.826836849211233	60
Sampled	0.45427972370209	60
Random	0.885395830970583	60
Sampled	0.602316808529992	60
Random	0.760287554036883	60
Sampled	0.678488706538129	60
Random	0.553371914483295	60
Sampled	0.6033424938145	60
Random	0.605223018484948	60
Sampled	0.676499456195429	60
Random	0.941168803982279	60
Sampled	0.437870871240684	60
Random	0.443651191637857	60
Sampled	0.461224047408139	60
Random	0.630808589473082	60
Sampled	0.485797628411717	60
Random	0.637316276069926	60
Sampled	0.55386516088048	60
Random	0.795812437956271	60
Sampled	0.576608234349283	60
Random	0.713264892485996	60
Sampled	0.624449287484579	60
Random	0.756392484008784	60
Sampled	0.593929533292377	60
Random	0.872042573743267	60
Sampled	0.560150402696774	60
Random	0.673417228501302	60
Sampled	0.580350130248069	60
Random	0.8285967936652	60
Sampled	0.557694666032768	60
Random	0.592018110023542	60
Sampled	0.423081353702165	60
Random	0.713692187703475	60
Sampled	0.476680059694509	60
Random	0.523996328513333	60
Sampled	0.622890451101772	60
Random	0.63039956029016	60
Sampled	0.558845543699	60
Random	0.840141236759556	60
Sampled	0.593063571181305	60
Random	0.602821588921373	60
Sampled	0.592811657287354	60
Random	0.595016410294656	60
Sampled	0.548194546755112	60
Random	0.772836640011943	60
Sampled	0.615327222112681	60
Random	0.976939504028452	60
Sampled	0.620492931320277	60
Random	0.65067966686672	60
Sampled	0.554063446430126	60
Random	0.801161490680575	60
Sampled	0.472466730905278	60
Random	0.657475778560917	60
Sampled	0.458762742102208	60
Random	0.67499945908257	60
Sampled	0.429872802882337	60
Random	0.723043612530083	60
Sampled	0.657617156994116	60
Random	0.677354416242489	60
Sampled	0.627077820368657	60
Random	0.638510207182574	60
Sampled	0.533041484970783	60
Random	0.530879727327624	60
Sampled	0.57253800564822	60
Random	0.727805130189405	60
Sampled	0.488709135762868	60
Random	0.563213043404055	60
Sampled	0.521875105290381	60
Random	0.930328665590054	60
Sampled	0.470985428565368	60
Random	0.787083240775768	60
Sampled	0.466470229813485	60
Random	0.795492310566386	60
Sampled	0.66265813090258	60
Random	0.687420373634621	60
Sampled	0.565481664081144	60
Random	0.853040870194216	60
Sampled	0.433214386906006	60
Random	0.857048165221719	60
Sampled	0.610286429576099	60
Random	0.849511955050331	60
Sampled	0.450906690721495	60
Random	0.583443449955973	60
Sampled	0.604804249491571	60
Random	0.486423273334127	60
Sampled	0.601008535031644	60
Random	0.488172933097624	60
Sampled	0.564861585294589	60
Random	0.783183736233958	60
Sampled	0.396108838215696	60
Random	0.759232633663817	60
Sampled	0.645581620992004	60
Random	0.677582049159193	60
Sampled	0.597779251775034	60
Random	0.668465175658814	60
Sampled	0.665744267455911	60
Random	0.934395050730876	60
Sampled	0.591843238711163	60
Random	0.721733990134216	60
Sampled	0.434603545987477	60
Random	0.854036908811781	60
Sampled	0.45247369511192	60
Random	0.8105754816306	60
Sampled	0.46742841065281	60
Random	0.698210524457244	60
Sampled	0.598696917426307	60
Random	0.793913607782188	60
Sampled	0.729792867213855	60
Random	0.585509424183174	60
Sampled	0.651293196103584	60
Random	0.770934400279739	60
Sampled	0.532849114968225	60
Random	0.761400598645818	60
Sampled	0.605728956291024	60
Random	0.871215549514529	60
Sampled	0.636917055481648	60
Random	0.488630961081499	60
Sampled	0.463003096437239	60
Random	0.665323648178379	60
Sampled	0.614235655351352	60
Random	0.752741083163583	60
Sampled	0.657029469930885	60
Random	0.601609923556177	60
Sampled	0.433939432395448	60
Random	0.680816313339018	60
Sampled	0.540125481910798	60
Random	0.512920759414783	60
Sampled	0.552658773232376	60
Random	0.872419184089437	60
Sampled	0.526995157105219	60
Random	0.642956874318922	60
Sampled	0.422690146552339	60
Random	0.682240841956951	60
Sampled	0.583901114948005	60
Random	0.632978928657054	60
Sampled	0.431694382171456	60
Random	0.665269453123229	60
Sampled	0.659337789802048	60
Random	0.818956632873777	60
Sampled	0.667718020162282	60
Random	0.928321993624924	60
Sampled	0.551630643195668	60
Random	0.795527254809532	60
Sampled	0.574826883136319	60
Random	0.823902547459946	60
Sampled	0.459259009523729	60
Random	0.506515533997248	60
Sampled	0.700454555101358	60
Random	0.771742967643424	60
Sampled	0.721953862176732	60
Random	0.861808118452945	60
Sampled	0.567770814154776	60
Random	1.04655988416895	60
Sampled	0.646896438706723	60
Random	0.655846098389438	60
Sampled	0.659752861808794	60
Random	0.886592679444543	60
Sampled	0.742127914327308	60
Random	0.88971193153537	60
Sampled	0.627905771965619	60
Random	0.716021028412933	60
Sampled	0.428043109245041	60
Random	0.903285715554971	60
Sampled	0.493047547924939	60
Random	0.459419118497743	60
Sampled	0.578167578272941	60
Random	0.844495627023129	60
Sampled	0.436309376417829	60
Random	0.888510298633105	60
Sampled	0.642958168043392	60
Random	0.645279636058432	60
Sampled	0.732035869365471	60
Random	0.98259932646151	60
Sampled	0.667335767820987	60
Random	0.500876655562965	60
Sampled	0.5977438784018	60
Random	0.785256150344403	60
Sampled	0.645127543430928	60
Random	0.647441626324288	60
Sampled	0.613306373187988	60
Random	0.734952608920115	60
Sampled	0.438253182463441	60
Random	0.865018300918635	60
Sampled	0.549254411402505	60
Random	0.678470994944496	60
Sampled	0.603002228521959	60
Random	0.756052381397973	60
Sampled	0.460272239805823	60
Random	0.738725044779805	60
Sampled	0.690255678268687	60
Random	0.69843596216289	60
Sampled	0.605168520227874	60
Random	0.641951553267226	60
Sampled	0.64698349355564	60
Random	0.986679518671708	60
Sampled	0.605327085337732	60
Random	0.820263115939801	60
Sampled	0.640934118929512	60
Random	0.77077982530299	60
Sampled	0.507291920354309	60
Random	0.690952444901964	60
Sampled	0.451203510751301	60
Random	0.625357834785216	60
Sampled	0.443562182026365	60
Random	0.599019459122272	60
Sampled	0.484491566195566	60
Random	0.576534345322142	60
Sampled	0.575472998711337	60
Random	0.587949592118243	60
Sampled	0.449306831459826	60
Random	0.776122890304816	60
Sampled	0.455818410190271	60
Random	0.932641680708005	60
Sampled	0.577067888392948	60
Random	0.658206471438714	60
Sampled	0.573468555346963	60
Random	0.803469830254048	60
Sampled	0.61892731020908	60
Random	0.642842587634656	60
Sampled	0.646551595931084	60
Random	0.863215542674329	60
Sampled	0.515585533162752	60
Random	0.50614446604757	60
Sampled	0.602644183854847	60
Random	0.657328246800471	60
Sampled	0.473100059282623	60
Random	0.874156841461902	60
Sampled	0.540381708004378	60
Random	0.682049150946194	60
Sampled	0.451303994772089	60
Random	0.87865934825399	60
Sampled	0.506483589565446	60
Random	0.677505600756299	60
Sampled	0.528310328182186	60
Random	0.742336538630278	60
Sampled	0.454832236433638	60
Random	0.837250581594945	60
Sampled	0.562262996200907	60
Random	0.69702400539154	60
Sampled	0.463572309001313	60
Random	0.788894155358295	60
Sampled	0.63511807096322	60
Random	0.801526306638841	60
Sampled	0.422843764606901	60
Random	0.766111303234609	60
Sampled	0.489137816667765	60
Random	0.578823165066605	60
Sampled	0.604172894548582	60
Random	0.741589228620105	60
Sampled	0.484845394379643	60
Random	0.704464029427679	60
Sampled	0.482987771309402	60
Random	0.735948467126648	60
Sampled	0.513316486091416	60
Random	0.966224626859071	60
Sampled	0.466151603358101	60
Random	0.980399637919332	60
Sampled	0.562490592371429	60
Random	0.824513418465206	60
Sampled	0.457303833318775	60
Random	0.925723959385207	60
Sampled	0.515300196187654	60
Random	0.83974448161232	60
Sampled	0.649226165839855	60
Random	0.483959118859736	60
Sampled	0.593963235121802	60
Random	0.774276215534587	60
Sampled	0.614717378902878	60
Random	0.680681269620341	60
Sampled	0.531074869648434	60
Random	0.583106675948518	60
Sampled	0.627285533961005	60
Random	0.878656134953939	60
Sampled	0.476424660777688	60
Random	0.812250175657656	60
Sampled	0.4220897826063	60
Random	0.618440752712036	60
Sampled	0.549452290716238	60
Random	0.492449242006408	60
Sampled	0.625650447497677	60
Random	0.680567237762959	60
Sampled	0.642218845119994	60
Random	0.748833199441316	60
Sampled	0.526480048307363	60
Random	0.65382766934305	60
Sampled	0.538997086397686	60
Random	0.776987781686869	60
Sampled	0.576353623107399	60
Random	0.651838871057916	60
Sampled	0.464130809573631	60
Random	0.742949049131843	60
Sampled	0.479914259107731	60
Random	0.501895943294862	60
Sampled	0.472422245966062	60
Random	0.861854507805164	60
Sampled	0.627668924594692	60
Random	0.719289548158483	60
Sampled	0.486949012722221	60
Random	0.776218184839806	60
Sampled	0.662570651922499	60
Random	0.651384948336671	60
Sampled	0.643988198029178	60
Random	0.767180273246775	60
Sampled	0.556874930270361	60
Random	0.837005685649414	60
Sampled	0.539975528410886	60
Random	0.726568687549379	60
Sampled	0.493246856237749	60
Random	0.721472782573664	60
Sampled	0.424407871788029	60
Random	0.594584824854821	60
Sampled	0.506230881348418	60
Random	0.978726845295512	60
Sampled	0.540779873307846	60
Random	0.804431444065189	60
Sampled	0.536161650113419	60
Random	0.822783323033653	60
Sampled	0.471043057220802	60
Random	0.835987909090965	60
Sampled	0.597589307426506	60
Random	0.728020083768461	60
Sampled	0.631947654660614	60
Random	0.679791867245775	60
Sampled	0.59110333229633	60
Random	0.686323497998748	60
Sampled	0.453616564511771	60
Random	0.612205751917586	60
Sampled	0.474157951911539	60
Random	0.626331920936171	60
Sampled	0.390533329089855	60
Random	0.477978386783234	60
Sampled	0.704796717141963	60
Random	0.779408681573478	60
Sampled	0.48406861947071	60
Random	0.746766388693864	60
Sampled	0.724442230520405	60
Random	0.752351776393928	60
Sampled	0.648946603531974	60
Random	0.558169162952487	60
Sampled	0.524547188531062	60
Random	0.93692640729814	60
Sampled	0.458521764361519	60
Random	0.441595148430786	60
Sampled	0.644407821109227	60
Random	0.697744569794952	60
Sampled	0.609072543199308	60
Random	0.696617578534692	60
Sampled	0.555129597873583	60
Random	0.642976573383507	60
Sampled	0.565516774166825	60
Random	0.50601048935634	60
Sampled	0.517488526964339	60
Random	0.88231934455006	60
Sampled	0.585494585363887	60
Random	0.651481285961558	60
Sampled	0.652723117697802	60
Random	0.830744961597945	60
Sampled	0.615866997247213	60
Random	0.528746128956173	60
Sampled	0.490823192620068	60
Random	0.805777451796918	60
Sampled	0.483419050342209	60
Random	0.675259146479586	60
Sampled	0.565848727920573	60
Random	0.710523648491046	60
Sampled	0.658693560749349	60
Random	0.58480826529395	60
Sampled	0.538192730845749	60
Random	0.630141280557988	60
Sampled	0.493573584485543	60
Random	0.814780334472447	60
Sampled	0.5850045878227	60
Random	0.713123768113047	60
Sampled	0.616380643219141	60
Random	0.760679202018003	60
Sampled	0.548405477394051	60
Random	0.726064644348437	60
Sampled	0.458901843937254	60
Random	0.81672571956649	60
Sampled	0.500603350705151	60
Random	0.629243545497955	60
Sampled	0.658751677396711	60
Random	0.742713165060817	60
Sampled	0.627689927766017	60
Random	0.679419946785107	60
Sampled	0.571339717818057	60
Random	0.989278050574143	60
Sampled	0.595843463147702	60
Random	0.698186131187185	60
Sampled	0.510113308222879	60
Random	0.728033557443873	60
Sampled	0.610538498617579	60
Random	0.742593325088638	60
Sampled	0.622655712214838	60
Random	0.745838553788776	60
Sampled	0.510484660539552	60
Random	0.549437459568887	60
Sampled	0.425345945506089	60
Random	0.690651965436253	60
Sampled	0.615003660366891	60
Random	0.747994062746273	60
Sampled	0.61985024356316	60
Random	0.626623480693848	60
Sampled	0.633617026620764	60
Random	0.622396281776748	60
Sampled	0.487490404275438	60
Random	0.984182559697165	60
Sampled	0.583697897330828	60
Random	0.545632127744409	60
Sampled	0.495610774389663	60
Random	0.780468379783067	60
Sampled	0.594119774534936	60
Random	0.74066356732215	60
Sampled	0.631357931023474	60
Random	0.750001276802925	60
Sampled	0.498156262741836	60
Random	0.766316531404139	60
Sampled	0.518091977735618	60
Random	0.728995464210536	60
Sampled	0.50007407502438	60
Random	0.697476744908238	60
Sampled	0.391505170915343	60
Random	0.471449274714872	60
Sampled	0.595933254148727	60
Random	0.750685758327287	60
Sampled	0.491398156986415	60
Random	0.694110468629402	60
Sampled	0.533866492651817	60
Random	0.674758585657194	60
Sampled	0.585111965193095	60
Random	0.812987341414952	60
Sampled	0.614537584011	60
Random	1.09377694397548	60
Sampled	0.587476889390606	60
Random	0.728732205225189	60
Sampled	0.49733292920768	60
Random	0.605761369369114	60
Sampled	0.675437167352402	60
Random	0.773090227158034	60
Sampled	0.445499449965798	60
Random	0.500368838683904	60
Sampled	0.560090572402826	60
Random	0.676182140752192	60
Sampled	0.458167174518027	60
Random	0.629032080381245	60
Sampled	0.680456639988038	60
Random	1.07349917346802	60
Sampled	0.71149654557696	60
Random	0.834467022480119	60
Sampled	0.678986106964391	60
Random	0.844803402753474	60
Sampled	0.662736789011579	60
Random	0.78632139802737	60
Sampled	0.62061079317194	60
Random	0.588904025743121	60
Sampled	0.536786345268396	60
Random	0.612966509122535	60
Sampled	0.606557994341789	60
Random	0.70026894880857	60
Sampled	0.572446513588606	60
Random	0.722559195477716	60
Sampled	0.463835513280913	60
Random	0.934563203479856	60
Sampled	0.52405023613841	60
Random	0.570916970111514	60
Sampled	0.57407635515936	60
Random	0.802722257717667	60
Sampled	0.492688586834539	60
Random	0.858576740746882	60
Sampled	0.691161871671166	60
Random	0.748928040815094	60
Sampled	0.570444209211467	60
Random	0.946833675208157	60
Sampled	0.557152880809252	60
Random	1.14772120434906	60
Sampled	0.441996537817718	60
Random	0.570556961851318	60
Sampled	0.587858244970234	60
Random	0.792447550251112	60
Sampled	0.52910788940424	60
Random	0.437523458275408	60
Sampled	0.46597926066776	60
Random	0.61986661550532	60
Sampled	0.574780049578316	60
Random	0.554618483474518	60
Sampled	0.560287375660805	60
Random	0.606865335561038	60
Sampled	0.494885171386061	60
Random	0.631322000702886	60
Sampled	0.593312384863116	60
Random	0.929216578562773	60
Sampled	0.561460317330108	60
Random	0.745390869831223	60
Sampled	0.44357039559261	60
Random	0.654279731964557	60
Sampled	0.466001629863026	60
Random	0.715242727275696	60
Sampled	0.604017207034932	60
Random	0.703151273254385	60
Sampled	0.718606521784637	60
Random	0.615913301124294	60
Sampled	0.450362998615452	60
Random	0.618275106080194	60
Sampled	0.455933039353708	60
Random	0.59636165390258	60
Sampled	0.500251480337118	60
Random	1.07561958195476	60
Sampled	0.63259874084458	60
Random	0.913118972547978	60
Sampled	0.524473448736592	60
Random	0.838313384278125	60
Sampled	0.650418318301753	60
Random	0.748518430524604	60
Sampled	0.498792499725588	60
Random	0.925965984908688	60
Sampled	0.552485155670867	60
Random	0.732435544543051	60
Sampled	0.639074936822718	60
Random	0.792555014340268	60
Sampled	0.566065900996667	60
Random	0.603278577181705	60
Sampled	0.634653421084961	60
Random	0.712217071112516	60
Sampled	0.473697041100905	60
Random	0.581202413704376	60
Sampled	0.42599984361343	60
Random	0.556054323611099	60
Sampled	0.609841056450982	60
Random	0.761493080789414	60
Sampled	0.488333816952274	60
Random	0.791856842439209	60
Sampled	0.522331666652672	60
Random	0.654411985550424	60
Sampled	0.552531203922483	60
Random	0.77210387157128	60
Sampled	0.510445117629356	60
Random	0.574511166591741	60
Sampled	0.485897745116979	60
Random	0.742286016287986	60
Sampled	0.52732813840544	60
Random	1.14651209316766	60
Sampled	0.606683136160294	60
Random	0.786778906475112	60
Sampled	0.527426880480959	60
Random	0.782771925648606	60
Sampled	0.554328265542898	60
Random	0.380616947652375	60
Sampled	0.652088168797912	60
Random	0.596953500752959	60
Sampled	0.632911964938648	60
Random	0.757955575719726	60
Sampled	0.632924858572548	60
Random	0.709556416505577	60
Sampled	0.454771478125445	60
Random	0.932175217769581	60
Sampled	0.529264007414754	60
Random	0.742962969235837	60
Sampled	0.663141136622813	60
Random	0.752454931485466	60
Sampled	0.462103781028051	60
Random	0.762024714736804	60
Sampled	0.483241519632144	60
Random	0.864710554520544	60
Sampled	0.686819864690491	60
Random	0.722675016269468	60
Sampled	0.580252005412576	60
Random	0.568049587312431	60
Sampled	0.498204830988523	60
Random	0.622698147573436	60
Sampled	0.641085081081851	60
Random	0.737696253661872	60
Sampled	0.428086530217624	60
Random	1.00480803422245	60
Sampled	0.565121429899434	60
Random	0.653647137355165	60
Sampled	0.472587856826716	60
Random	0.756079160300987	60
Sampled	0.499386142060161	60
Random	0.892548845342202	60
Sampled	0.393106928443512	60
Random	0.69770129241354	60
Sampled	0.503195431445222	60
Random	0.858966172704655	60
Sampled	0.678256155748007	60
Random	0.623383126112775	60
Sampled	0.551232052529145	60
Random	0.503476952116928	60
Sampled	0.604736871612658	60
Random	0.847501766780842	60
Sampled	0.566032702145664	60
Random	0.65000101356151	60
Sampled	0.542591686218205	60
Random	0.680420679512481	60
Sampled	0.591640002706951	60
Random	0.712591861950419	60
Sampled	0.482190169305422	60
Random	0.729631866346573	60
Sampled	0.677185774849391	60
Random	0.659833290391981	60
Sampled	0.37748617100586	60
Random	0.971431536727145	60
Sampled	0.598536715336695	60
Random	0.803719045728355	60
Sampled	0.683183960806487	60
Random	0.485292467022477	60
Sampled	0.610980194202041	60
Random	0.717019942589667	60
Sampled	0.646150430819209	60
Random	0.698557145316422	60
Sampled	0.551770015056823	60
Random	0.815374985336722	60
Sampled	0.505205170466949	60
Random	0.694951384887144	60
Sampled	0.654559105205163	60
Random	0.828540657996257	60
Sampled	0.43303005084488	60
Random	0.969444485972211	60
Sampled	0.762219214686487	60
Random	0.666023309275333	60
Sampled	0.683371791716072	60
Random	0.715248603329302	60
Sampled	0.726987730563324	60
Random	0.687264949763418	60
Sampled	0.630651694230172	60
Random	0.744546364594578	60
Sampled	0.651641818426553	60
Random	0.836352772115033	60
Sampled	0.494163689910767	60
Random	0.755991613327711	60
Sampled	0.552385866833637	60
Random	0.995789134974519	60
Sampled	0.447531868797683	60
Random	0.778307760316142	60
Sampled	0.518481245935145	60
Random	0.664890857471722	60
Sampled	0.47620661019682	60
Random	0.497652670317426	60
Sampled	0.69242878561028	60
Random	0.728726742195347	60
Sampled	0.496747533943468	60
Random	0.732442770340129	60
Sampled	0.539959430218876	60
Random	0.72920668485332	60
Sampled	0.668673865187627	60
Random	0.488210768459373	60
Sampled	0.417275801879704	60
Random	0.877362948666331	60
Sampled	0.470193432018405	60
Random	0.830049063908252	60
Sampled	0.706284180988572	60
Random	0.74754536084361	60
Sampled	0.484886156308024	60
Random	0.829482200713846	60
Sampled	0.437169873804339	60
Random	0.696424530788687	60
Sampled	0.474675128867167	60
Random	0.637573975752628	60
Sampled	0.632142454228936	60
Random	0.735798758461322	60
Sampled	0.717690276766757	60
Random	0.731203817235419	60
Sampled	0.586152576910388	60
Random	0.720253316820686	60
Sampled	0.495403193232905	60
Random	0.749241624645448	60
Sampled	0.725440978764056	60
Random	0.741439255941891	60
Sampled	0.5920769241801	60
Random	1.18723076111075	60
Sampled	0.509840777129144	60
Random	0.575891445719551	60
Sampled	0.624241394460785	60
Random	0.67720582531949	60
Sampled	0.466981494123098	60
Random	0.536728334363189	60
Sampled	0.521268748946665	60
Random	0.890804088823085	60
Sampled	0.649740152428001	60
Random	0.863289620173736	60
Sampled	0.531556377075898	60
Random	0.917195704018138	60
Sampled	0.61571044666018	60
Random	0.691656992073171	60
Sampled	0.510015692826772	60
Random	0.776743946189099	60
Sampled	0.583533210966243	60
Random	1.09003824627697	60
Sampled	0.53541132292017	60
Random	0.601444519941381	60
Sampled	0.587124077849975	60
Random	0.619639381621487	60
Sampled	0.72603513241465	60
Random	0.637935205189876	60
Sampled	0.547934756809535	60
Random	0.673113514657884	60
Sampled	0.733364182039717	60
Random	0.55388494918516	60
Sampled	0.515967139184337	60
Random	0.748690332207022	60
Sampled	0.551295553336517	60
Random	0.885498454054511	60
Sampled	0.456125691953323	60
Random	0.637051395735241	60
Sampled	0.485267719663767	60
Random	0.528867754821511	60
Sampled	0.481393164402464	60
Random	0.910823673189883	60
Sampled	0.711938491591741	60
Random	0.769285366020407	60
Sampled	0.450381201672319	60
Random	0.867693261363947	60
Sampled	0.439002550219915	60
Random	0.71145343482588	60
Sampled	0.461190130269539	60
Random	0.664024611118802	60
Sampled	0.485672010473535	60
Random	0.64254128375294	60
Sampled	0.539365100631003	60
Random	0.608374380183445	60
Sampled	0.49587018162004	60
Random	0.577909072001671	60
Sampled	0.462732613359441	60
Random	0.802199937791607	60
Sampled	0.689971188111056	60
Random	0.784733749993134	60
Sampled	0.635393519672382	60
Random	0.667103673236419	60
Sampled	0.547794817338358	60
Random	0.62302501741777	60
Sampled	0.518675102444151	60
Random	0.898719806317867	60
Sampled	0.527056132119607	60
Random	0.611189090885225	60
Sampled	0.547305389980136	60
Random	0.577027356911943	60
Sampled	0.504287154320898	60
Random	0.713058524119082	60
Sampled	0.45476608432043	60
Random	0.455896120199494	60
Sampled	0.635319040730253	60
Random	0.94756680760278	60
Sampled	0.573742051080681	60
Random	0.821375614161639	60
Sampled	0.650715041376796	60
Random	0.651486291125021	60
Sampled	0.551500911928725	60
Random	0.75942246036151	60
Sampled	0.508087454283495	60
Random	0.820600983697409	60
Sampled	0.709154482225354	60
Random	0.678206571726014	60
Sampled	0.532584099760063	60
Random	0.613451315424948	60
Sampled	0.652876482303649	60
Random	0.905570012912914	60
Sampled	0.47747831954717	60
Random	0.590454293285686	60
Sampled	0.472138044406537	60
Random	0.540607457771649	60
Sampled	0.471830428089669	60
Random	0.501322490719061	60
Sampled	0.524378755501764	60
Random	0.807445462131046	60
Sampled	0.618209400527401	60
Random	0.572209035862808	60
Sampled	0.511839852701507	60
Random	0.711746557654434	60
Sampled	0.575144499853822	60
Random	0.744753126437657	60
Sampled	0.573930631180628	60
Random	0.933036865491822	60
Sampled	0.473122336259377	60
Random	0.738563587752724	60
Sampled	0.518036288969955	60
Random	0.721300517124307	60
Sampled	0.470805766863751	60
Random	0.763449030621475	60
Sampled	0.624521432158429	60
Random	0.814356346081167	60
Sampled	0.513941821658663	60
Random	0.671514305900456	60
Sampled	0.497161421193359	60
Random	0.796177852291032	60
Sampled	0.519200348726763	60
Random	0.688091637580837	60
Sampled	0.509548775636587	60
Random	0.733794138776501	60
Sampled	0.618201482457165	60
Random	0.661895667311873	60
Sampled	0.468918203742457	60
Random	0.675607769895928	60
Sampled	0.59807499252862	60
Random	0.732935093307243	60
Sampled	0.600113317352413	60
Random	0.812118578192819	60
Sampled	0.599334484772862	60
Random	0.602593865200135	60
Sampled	0.639371666201345	60
Random	0.826295229348679	60
Sampled	0.615172886848735	60
Random	0.680661015983865	60
Sampled	0.541526077380678	60
Random	0.619699213038039	60
Sampled	0.449811440884113	60
Random	0.535935996698167	60
Sampled	0.622526595934986	60
Random	0.478342966418993	60
Sampled	0.628483783402292	60
Random	0.858268562077916	60
Sampled	0.609377015565382	60
Random	0.606660863708381	60
Sampled	0.700329523710578	60
Random	1.03194873759879	60
Sampled	0.650839960632854	60
Random	0.631637698024687	60
Sampled	0.521667520727	60
Random	0.468861735446557	60
Sampled	0.455414884470081	60
Random	0.616511773039671	60
Sampled	0.54201431494163	60
Random	0.700889203417498	60
Sampled	0.571120846322877	60
Random	0.580208164258998	60
Sampled	0.488522387753497	60
Random	0.883461938252278	60
Sampled	0.615617631538181	60
Random	0.75130759404567	60
Sampled	0.411616427286403	60
Random	0.657717352948802	60
Sampled	0.519605741565005	60
Random	0.552691641787965	60
Sampled	0.495970957098341	60
Random	0.704711701245308	60
Sampled	0.460440584794233	60
Random	0.816014788839187	60
Sampled	0.518589907518539	60
Random	0.888549581505613	60
Sampled	0.560818203964698	60
Random	0.641967586044586	60
Sampled	0.545876591141647	60
Random	0.686385850592788	60
Sampled	0.556509729275024	60
Random	0.608359038543491	60
Sampled	0.526509981618375	60
Random	1.01344231417103	60
Sampled	0.506206849800294	60
Random	0.898413815809898	60
Sampled	0.426162289263833	60
Random	0.613300780274004	60
Sampled	0.547684024071982	60
Random	0.60599286591223	60
Sampled	0.629938473719149	60
Random	0.773495301013126	60
Sampled	0.565270631469425	60
Random	0.829285988601415	60
Sampled	0.691367099231396	60
Random	0.950100215496742	60
Sampled	0.54610045133192	60
Random	0.916729375428691	60
Sampled	0.673982245940708	60
Random	0.537953863624331	60
Sampled	0.492964094523666	60
Random	0.748746602044171	60
Sampled	0.657876794466256	60
Random	0.653544057746375	60
Sampled	0.477976934596582	60
Random	0.774094838182481	60
Sampled	0.446979398788011	60
Random	0.565183080259807	60
Sampled	0.427131020998386	60
Random	0.864870278526778	60
Sampled	0.443292209320678	60
Random	0.837049365243353	60
Sampled	0.507763786213694	60
Random	0.469408001079259	60
Sampled	0.682869241461187	60
Random	0.447797997399105	60
Sampled	0.489399345845203	60
Random	0.60399667240351	60
Sampled	0.627376551238803	60
Random	0.881534325909649	60
Sampled	0.585014844371765	60
Random	0.506237598573069	60
Sampled	0.634138348474962	60
Random	0.602679422948791	60
Sampled	0.637854011592979	60
Random	0.649747701139918	60
Sampled	0.494955853301281	60
Random	0.735393915742653	60
Sampled	0.679243448735537	60
Random	0.658685422011387	60
Sampled	0.444951660150965	60
Random	0.700719371240602	60
Sampled	0.652890650980271	60
Random	0.510328759164552	60
Sampled	0.593324575597522	60
Random	0.742087284437506	60
Sampled	0.49217633600047	60
Random	0.650979381499897	60
Sampled	0.612251613502323	60
Random	0.651350237652285	60
Sampled	0.575353720093846	60
Random	0.598856546012842	60
Sampled	0.647513969813328	60
Random	0.690394893133438	60
Sampled	0.552965744560921	60
Random	0.769270476354634	60
Sampled	0.525553143916026	60
Random	0.994998559918388	60
Sampled	0.674960698324757	60
Random	0.642316593785793	60
Sampled	0.431950802001811	60
Random	0.770857936812224	60
Sampled	0.427615883301379	60
Random	0.556610318210877	60
Sampled	0.458548230882266	60
Random	0.810962051348272	60
Sampled	0.59031700870395	60
Random	0.933647488035907	60
Sampled	0.565351401721258	60
Random	0.810248804343622	60
Sampled	0.424686299918067	60
Random	0.833275032034175	60
Sampled	0.522701770246957	60
Random	0.938837645105875	60
Sampled	0.403579379125282	60
[truncated: 16,001 more rows]
