# Supplementary material for: A branching model of lineage differentiation underpinning the neurogenic potential of enteric glia
Source: Nat Commun. 2023 Sep 22;14:5904. doi: 10.1038/s41467-023-41492-3 (PMC10516949; doi:10.1038/s41467-023-41492-3)
Supplement: Supplementary file 6 — Source Data [file 41467_2023_41492_MOESM6_ESM.zip › source_data/FigS2d_pvalue_glial_12_pcs.csv]

pvalue	trajectoryStart	logpvalue
1.45824310926552e-137	60	136.836170067094
2.06042572328046e-140	65	139.68604303683
9.53018316599707e-144	70	143.020898752329
2.80169612885704e-117	75	116.552578969949
1.21581665146126e-118	80	117.915131912943
1.56311326633436e-117	85	116.806009550988
1.17239762146153e-104	90	103.930925071321
1.73621193608785e-71	95	70.7603972624225
1.16228019870006e-54	100	53.9346891610335
