# Supplementary material for: A branching model of lineage differentiation underpinning the neurogenic potential of enteric glia
Source: Nat Commun. 2023 Sep 22;14:5904. doi: 10.1038/s41467-023-41492-3 (PMC10516949; doi:10.1038/s41467-023-41492-3)
Supplement: Supplementary file 6 — Source Data [file 41467_2023_41492_MOESM6_ESM.zip › source_data/FigS2d_msd_glial_14_pcs.csv]

type	value	trajectoryStart
Sampled	0.596781873245817	60
Random	0.763749358705186	60
Sampled	0.507964989799535	60
Random	0.544389943118817	60
Sampled	0.611238641481321	60
Random	0.615841053629277	60
Sampled	0.449813986097523	60
Random	0.55064339900125	60
Sampled	0.48282326299948	60
Random	0.682833240331125	60
Sampled	0.563988331869673	60
Random	0.822138427318184	60
Sampled	0.588288756410829	60
Random	0.624908784062119	60
Sampled	0.726373566281619	60
Random	0.661553566102143	60
Sampled	0.635437036309045	60
Random	0.86186286106852	60
Sampled	0.599119156465167	60
Random	0.553371031424679	60
Sampled	0.579241640548864	60
Random	0.798833661984893	60
Sampled	0.542106484723831	60
Random	0.801411229722026	60
Sampled	0.62428214260535	60
Random	0.769324553742533	60
Sampled	0.562831035918273	60
Random	0.833697043411368	60
Sampled	0.654314654423116	60
Random	0.670636607483789	60
Sampled	0.389223491443139	60
Random	0.9353384704812	60
Sampled	0.633841209881484	60
Random	0.928320150578102	60
Sampled	0.646233619108107	60
Random	0.620495041393642	60
Sampled	0.530831823889965	60
Random	0.692229267761006	60
Sampled	0.631067266533577	60
Random	0.714564931086961	60
Sampled	0.580096306112156	60
Random	0.646786372947431	60
Sampled	0.625893639470838	60
Random	0.802811418937646	60
Sampled	0.474966279761326	60
Random	0.699537104711108	60
Sampled	0.519030128975495	60
Random	0.573518355329198	60
Sampled	0.655987306022564	60
Random	0.674869412473451	60
Sampled	0.514911337980541	60
Random	0.781302472568283	60
Sampled	0.577774191439441	60
Random	0.431498597992073	60
Sampled	0.502473598609533	60
Random	0.838082185033583	60
Sampled	0.451011804818688	60
Random	0.797269130743192	60
Sampled	0.656132656298064	60
Random	0.660710083507585	60
Sampled	0.661045432256208	60
Random	0.86519291771438	60
Sampled	0.648617301217544	60
Random	0.660052777254881	60
Sampled	0.564002966417077	60
Random	0.742939912430001	60
Sampled	0.603992687869708	60
Random	0.652716777843436	60
Sampled	0.662795373429	60
Random	0.686673108315454	60
Sampled	0.613698199850886	60
Random	0.543989312876743	60
Sampled	0.703707336523469	60
Random	0.609422616192963	60
Sampled	0.573292636062456	60
Random	0.68452428446114	60
Sampled	0.58787727266776	60
Random	0.720842971382212	60
Sampled	0.538868120049798	60
Random	0.793549255438866	60
Sampled	0.512647159585005	60
Random	0.71803805275517	60
Sampled	0.528332286251044	60
Random	1.10049561396061	60
Sampled	0.680067129221185	60
Random	0.813347365803541	60
Sampled	0.583942744352061	60
Random	0.707493088927539	60
Sampled	0.594105035096383	60
Random	0.634700504187953	60
Sampled	0.638589514051167	60
Random	0.606305600151123	60
Sampled	0.516958620126191	60
Random	0.96536988508981	60
Sampled	0.608990728601847	60
Random	0.762769432040997	60
Sampled	0.625297188307478	60
Random	0.793073934696969	60
Sampled	0.488589129629367	60
Random	0.886996900049913	60
Sampled	0.62328924396051	60
Random	0.757283739525599	60
Sampled	0.672191492272906	60
Random	0.679526402167293	60
Sampled	0.487213981181643	60
Random	0.504792034749331	60
Sampled	0.488538681956003	60
Random	0.70717301737436	60
Sampled	0.428175732849239	60
Random	0.585048488500053	60
Sampled	0.529375765355853	60
Random	0.83259845013529	60
Sampled	0.54574987406521	60
Random	0.749296255899067	60
Sampled	0.647179052650393	60
Random	0.90066061151962	60
Sampled	0.711556921385714	60
Random	0.640807188819785	60
Sampled	0.497032126864428	60
Random	0.772204228782146	60
Sampled	0.539336257464189	60
Random	0.804245597978848	60
Sampled	0.574087083815442	60
Random	0.708550114342368	60
Sampled	0.588907246360565	60
Random	0.660977491822939	60
Sampled	0.556929085635343	60
Random	0.753917304106328	60
Sampled	0.573582165534543	60
Random	0.787503026287412	60
Sampled	0.769543349467069	60
Random	0.841697103976679	60
Sampled	0.600741932617005	60
Random	0.747065232231831	60
Sampled	0.513560961933558	60
Random	0.568892411032502	60
Sampled	0.548411798486236	60
Random	0.649531258742633	60
Sampled	0.591932351432263	60
Random	0.537778472531708	60
Sampled	0.53315059507647	60
Random	0.745093010823273	60
Sampled	0.411586082730972	60
Random	0.629554234714724	60
Sampled	0.619277034079098	60
Random	0.662149155736135	60
Sampled	0.607130562591995	60
Random	0.519922840422286	60
Sampled	0.61751009629776	60
Random	0.807113746946469	60
Sampled	0.698509052591646	60
Random	0.94392164675963	60
Sampled	0.620773827961716	60
Random	0.686848073966891	60
Sampled	0.576976152486697	60
Random	0.814445991399965	60
Sampled	0.632578576127731	60
Random	0.727141339133164	60
Sampled	0.48694844991033	60
Random	0.889218020570859	60
Sampled	0.444082439866502	60
Random	0.792234788778529	60
Sampled	0.593520795706721	60
Random	0.92216299520478	60
Sampled	0.635529113548584	60
Random	0.694823802126741	60
Sampled	0.700764461013359	60
Random	0.706606185400232	60
Sampled	0.591648514157745	60
Random	0.514025435207224	60
Sampled	0.60559747127534	60
Random	0.93472858201761	60
Sampled	0.628852051069622	60
Random	0.54301003315973	60
Sampled	0.484919404658916	60
Random	0.746819529632462	60
Sampled	0.584642317233993	60
Random	1.11505060437844	60
Sampled	0.525909983739061	60
Random	0.587625540202275	60
Sampled	0.543385162789771	60
Random	0.644919007420982	60
Sampled	0.599177265008971	60
Random	0.775105384126938	60
Sampled	0.471044351022085	60
Random	0.573403893204179	60
Sampled	0.529434986868332	60
Random	0.796019640093346	60
Sampled	0.408223965071401	60
Random	0.557005267959052	60
Sampled	0.68250218340742	60
Random	0.632526280128334	60
Sampled	0.627931002156357	60
Random	0.687179033280657	60
Sampled	0.584359554371974	60
Random	0.971946502030028	60
Sampled	0.589900436998618	60
Random	0.796556013775822	60
Sampled	0.497931744809605	60
Random	0.687060374977591	60
Sampled	0.557370712117537	60
Random	1.03462320586444	60
Sampled	0.619351448427197	60
Random	0.69859305580866	60
Sampled	0.590961342460164	60
Random	0.608320081377703	60
Sampled	0.695335521457334	60
Random	0.886127078108124	60
Sampled	0.481670827213068	60
Random	0.841346194769488	60
Sampled	0.578694578572678	60
Random	0.786072712134006	60
Sampled	0.589339239275668	60
Random	0.710669757994454	60
Sampled	0.494670009896925	60
Random	1.03245021236452	60
Sampled	0.580460764704853	60
Random	0.697282494007256	60
Sampled	0.533827819576111	60
Random	0.805532357456227	60
Sampled	0.453671789688047	60
Random	0.695551189039246	60
Sampled	0.630411532767722	60
Random	0.860950552781588	60
Sampled	0.516159808236197	60
Random	0.805219190039053	60
Sampled	0.413445266298479	60
Random	0.776812308150389	60
Sampled	0.675170746724944	60
Random	0.85804093509874	60
Sampled	0.706368505662497	60
Random	0.872106572682173	60
Sampled	0.413989557452164	60
Random	0.685933276720376	60
Sampled	0.511983496397056	60
Random	0.856779087450683	60
Sampled	0.754292708577102	60
Random	0.593214741669763	60
Sampled	0.598913408252406	60
Random	0.834328498044567	60
Sampled	0.531289736207992	60
Random	0.49931333536189	60
Sampled	0.525944082374368	60
Random	0.579596566846541	60
Sampled	0.519183819012874	60
Random	0.535064649326729	60
Sampled	0.573977523399375	60
Random	0.784435084479236	60
Sampled	0.520242090133311	60
Random	0.793906060433687	60
Sampled	0.655273481087161	60
Random	0.746872796814147	60
Sampled	0.492571964158827	60
Random	0.720403206344009	60
Sampled	0.617979141859785	60
Random	0.979912615842273	60
Sampled	0.440705929619885	60
Random	0.919077075544326	60
Sampled	0.673295263309865	60
Random	0.727614888957692	60
Sampled	0.492778988555763	60
Random	0.596686252641899	60
Sampled	0.571574098497738	60
Random	0.526991587891014	60
Sampled	0.569389249021747	60
Random	0.699866604051055	60
Sampled	0.483436271370322	60
Random	0.563507332541141	60
Sampled	0.434961698189199	60
Random	0.560665181206411	60
Sampled	0.49397288770224	60
Random	0.620457715824926	60
Sampled	0.463911039114895	60
Random	0.664176270752296	60
Sampled	0.642905517007855	60
Random	0.711228439334349	60
Sampled	0.610827151495225	60
Random	1.0219565674583	60
Sampled	0.699420091018993	60
Random	0.531011901681515	60
Sampled	0.545483086538355	60
Random	0.719407871221494	60
Sampled	0.473161147601346	60
Random	0.639315430638725	60
Sampled	0.686610307117312	60
Random	0.715024653138886	60
Sampled	0.587947858528098	60
Random	0.794532369071892	60
Sampled	0.476205942776727	60
Random	0.55801937043641	60
Sampled	0.611049005696814	60
Random	0.729149007794445	60
Sampled	0.67479988067957	60
Random	0.502499381707762	60
Sampled	0.571596967271369	60
Random	0.628646885623803	60
Sampled	0.72361716625408	60
Random	0.672595730810437	60
Sampled	0.707863806274451	60
Random	0.704875874909581	60
Sampled	0.45055054461146	60
Random	0.564846712475088	60
Sampled	0.585931782675316	60
Random	0.562083090084715	60
Sampled	0.50260854908186	60
Random	0.556049396290252	60
Sampled	0.640210393910647	60
Random	0.698435550915912	60
Sampled	0.636566797654664	60
Random	0.775681824400932	60
Sampled	0.675041248844753	60
Random	0.793984797219341	60
Sampled	0.597296089559889	60
Random	0.837433343982372	60
Sampled	0.668690797833097	60
Random	0.932078916091772	60
Sampled	0.654752683229661	60
Random	0.825060852398891	60
Sampled	0.536527655076784	60
Random	0.907390804697016	60
Sampled	0.634621487097465	60
Random	0.703218667003196	60
Sampled	0.549338760811459	60
Random	0.794993046810876	60
Sampled	0.482729691599998	60
Random	0.796322846904415	60
Sampled	0.678800982000567	60
Random	0.743009857909671	60
Sampled	0.598156717614335	60
Random	0.589020687875598	60
Sampled	0.645060088155982	60
Random	0.807605076043146	60
Sampled	0.557708563500003	60
Random	0.789078387001826	60
Sampled	0.629215172163987	60
Random	0.769769344232707	60
Sampled	0.65844728021533	60
Random	0.819146020524913	60
Sampled	0.453539724392668	60
Random	0.725585522887737	60
Sampled	0.485259298775716	60
Random	0.855166216495952	60
Sampled	0.43983737891449	60
Random	0.558063951555387	60
Sampled	0.568532278663926	60
Random	0.678627305856611	60
Sampled	0.5183387361489	60
Random	0.670348592880226	60
Sampled	0.457827821191716	60
Random	0.750239603333218	60
Sampled	0.49412000775089	60
Random	0.555791846533968	60
Sampled	0.606207340879262	60
Random	0.602543982678118	60
Sampled	0.668150115065407	60
Random	0.590882858625171	60
Sampled	0.727002270118632	60
Random	0.704058640217363	60
Sampled	0.443857799262469	60
Random	0.455794885524226	60
Sampled	0.451718402091995	60
Random	0.733785481759442	60
Sampled	0.659667892820485	60
Random	0.652598745138281	60
Sampled	0.634824813218026	60
Random	0.660379342476376	60
Sampled	0.67197988405006	60
Random	0.90664213524235	60
Sampled	0.631106358962696	60
Random	0.867069715939644	60
Sampled	0.460003246653769	60
Random	0.656362065928364	60
Sampled	0.528395658762905	60
Random	0.673893176389907	60
Sampled	0.67737457610815	60
Random	0.565577962846007	60
Sampled	0.688097194690891	60
Random	0.750826816818973	60
Sampled	0.706672153536617	60
Random	0.899982152123887	60
Sampled	0.542758198375783	60
Random	0.658585923577111	60
Sampled	0.648550917804563	60
Random	0.67787245499835	60
Sampled	0.650345556457969	60
Random	0.777405323779866	60
Sampled	0.567352565624398	60
Random	1.03593835134265	60
Sampled	0.60880396720975	60
Random	0.550519494150577	60
Sampled	0.48096350376399	60
Random	0.54493958817688	60
Sampled	0.509474499762691	60
Random	0.456280523982284	60
Sampled	0.447011496495268	60
Random	0.669895296963357	60
Sampled	0.56273204998597	60
Random	0.631842012307772	60
Sampled	0.564728857319267	60
Random	0.648355529148376	60
Sampled	0.45054578750903	60
Random	0.748353999994686	60
Sampled	0.676959977180932	60
Random	0.69506614119872	60
Sampled	0.593188660586817	60
Random	0.905320670554284	60
Sampled	0.470529022593883	60
Random	0.847900641732676	60
Sampled	0.669217554355112	60
Random	0.791815790543911	60
Sampled	0.588174994088789	60
Random	1.01916824274532	60
Sampled	0.631309433059318	60
Random	0.617350927457562	60
Sampled	0.566660228779167	60
Random	0.946609918515276	60
Sampled	0.655579417661245	60
Random	0.84753896934419	60
Sampled	0.556113277231398	60
Random	0.525080245257643	60
Sampled	0.73234846567874	60
Random	0.798794658917568	60
Sampled	0.658069800711406	60
Random	0.84772475024482	60
Sampled	0.600280339352084	60
Random	0.788159782663971	60
Sampled	0.570040221621135	60
Random	0.682107610146222	60
Sampled	0.568408304342232	60
Random	0.739615016177457	60
Sampled	0.456514815878093	60
Random	0.656118903985264	60
Sampled	0.494092873177754	60
Random	0.714912757797723	60
Sampled	0.425875093788506	60
Random	0.777258172173564	60
Sampled	0.569261253732379	60
Random	0.724228694887111	60
Sampled	0.608577969777385	60
Random	0.61247196658826	60
Sampled	0.464488041864341	60
Random	0.990762049134573	60
Sampled	0.679374015944079	60
Random	0.495433278094567	60
Sampled	0.629860068029783	60
Random	0.516757728667667	60
Sampled	0.551719112850285	60
Random	0.615203433077706	60
Sampled	0.667557492984056	60
Random	0.541542550875249	60
Sampled	0.533507102254961	60
Random	0.660073123381985	60
Sampled	0.468238878149365	60
Random	0.727908537409764	60
Sampled	0.513559349531965	60
Random	0.498793750782344	60
Sampled	0.433924559641973	60
Random	0.743387026879977	60
Sampled	0.469740786090277	60
Random	0.500570200334653	60
Sampled	0.577028599103994	60
Random	0.744184828838445	60
Sampled	0.616146328915306	60
Random	0.602877819489235	60
Sampled	0.549302362486924	60
Random	0.563057952674535	60
Sampled	0.581638936553257	60
Random	0.837334437175855	60
Sampled	0.617326949184387	60
Random	0.70188270670251	60
Sampled	0.448693535896226	60
Random	0.528801226974951	60
Sampled	0.661725601967607	60
Random	0.620458861361286	60
Sampled	0.518275286769302	60
Random	0.582019315347318	60
Sampled	0.477162349360108	60
Random	0.591946946083598	60
Sampled	0.480786371620769	60
Random	0.935522012997866	60
Sampled	0.429764802922397	60
Random	0.727414828001897	60
Sampled	0.644947245284762	60
Random	0.927442653157695	60
Sampled	0.49173049228511	60
Random	0.776225342984549	60
Sampled	0.675287387702061	60
Random	0.731857431518741	60
Sampled	0.546954765553423	60
Random	0.58415879759443	60
Sampled	0.660298001458431	60
Random	0.534594822023353	60
Sampled	0.578914706558066	60
Random	0.775643771501463	60
Sampled	0.521398160447418	60
Random	0.718132067173117	60
Sampled	0.644892437718036	60
Random	0.87251908969556	60
Sampled	0.487411372385761	60
Random	0.683537421034685	60
Sampled	0.627600536496527	60
Random	0.74100350867641	60
Sampled	0.547601562847409	60
Random	0.738091939082105	60
Sampled	0.710278237609788	60
Random	0.780921880362783	60
Sampled	0.607120388186261	60
Random	0.807659767319604	60
Sampled	0.542302885544045	60
Random	0.491238662142812	60
Sampled	0.555024290741612	60
Random	0.69040582858013	60
Sampled	0.545718178732502	60
Random	0.787073878981419	60
Sampled	0.477929474190301	60
Random	0.721637877272819	60
Sampled	0.521424195764438	60
Random	0.864260731604463	60
Sampled	0.542770307138979	60
Random	0.653867284516576	60
Sampled	0.410122578250918	60
Random	0.440408263548375	60
Sampled	0.660135527550982	60
Random	0.615955239895412	60
Sampled	0.560470417520606	60
Random	0.859908161819978	60
Sampled	0.51159340603416	60
Random	0.735379545126328	60
Sampled	0.420629032178126	60
Random	0.765953966837697	60
Sampled	0.520842612209587	60
Random	0.726762250481145	60
Sampled	0.755116786543692	60
Random	0.786153931431549	60
Sampled	0.635432314505624	60
Random	0.698735828072689	60
Sampled	0.522963785409839	60
Random	0.731075180474372	60
Sampled	0.533944285144366	60
Random	0.691479822568932	60
Sampled	0.455568151616622	60
Random	0.71462745683894	60
Sampled	0.59739276150957	60
Random	0.85113064726517	60
Sampled	0.653053825318093	60
Random	0.716996457573651	60
Sampled	0.425370306925756	60
Random	0.860448045862633	60
Sampled	0.492950640274237	60
Random	0.811758770153111	60
Sampled	0.650588784136608	60
Random	0.669088654770673	60
Sampled	0.62246724058975	60
Random	0.731000853034	60
Sampled	0.512775002191739	60
Random	0.705239207005751	60
Sampled	0.57802061747581	60
Random	0.812595926197091	60
Sampled	0.48837472276104	60
Random	0.510982720067102	60
Sampled	0.708813094190338	60
Random	0.663781926569933	60
Sampled	0.548739415624386	60
Random	0.778641508598392	60
Sampled	0.694888089311737	60
Random	0.910140440539605	60
Sampled	0.562198057139651	60
Random	0.733644688007227	60
Sampled	0.738244382991777	60
Random	0.736059749358729	60
Sampled	0.440379848840437	60
Random	0.785381139057669	60
Sampled	0.658813663815919	60
Random	0.678144929135113	60
Sampled	0.579899769993542	60
Random	0.715103392817703	60
Sampled	0.644649329320219	60
Random	0.643623667965702	60
Sampled	0.569736950882581	60
Random	0.681714682493546	60
Sampled	0.549567884393059	60
Random	0.56035213104128	60
Sampled	0.659973032693703	60
Random	0.77437544098816	60
Sampled	0.633418359338856	60
Random	0.738825089448714	60
Sampled	0.595678592696044	60
Random	0.487090461315385	60
Sampled	0.673172021308602	60
Random	0.604445271193852	60
Sampled	0.450096290762742	60
Random	0.527573955748133	60
Sampled	0.563497388753323	60
Random	0.784080716690729	60
Sampled	0.503962565474392	60
Random	0.814809007824703	60
Sampled	0.591988157440815	60
Random	0.820480418386919	60
Sampled	0.658917315817023	60
Random	0.636240173268658	60
Sampled	0.686005790167644	60
Random	0.900695031978661	60
Sampled	0.585035921115992	60
Random	0.734415449512959	60
Sampled	0.61601679551813	60
Random	0.877330295982119	60
Sampled	0.710344021294533	60
Random	0.683791273033292	60
Sampled	0.539344978639005	60
Random	0.64068420767223	60
Sampled	0.482334682894275	60
Random	0.812494863300584	60
Sampled	0.603847346510348	60
Random	0.511664266136778	60
Sampled	0.721552215790319	60
Random	0.876079694823696	60
Sampled	0.600769436040859	60
Random	0.783001714559044	60
Sampled	0.563403000482967	60
Random	0.652432997818106	60
Sampled	0.396967361842208	60
Random	0.921279614559703	60
Sampled	0.548818717650752	60
Random	0.708627451911292	60
Sampled	0.602686324003377	60
Random	0.914093755178613	60
Sampled	0.639768746990328	60
Random	0.802384112240011	60
Sampled	0.532262432559065	60
Random	0.937244804132428	60
Sampled	0.533465528871474	60
Random	0.696103642657391	60
Sampled	0.585316326158682	60
Random	0.973382783999601	60
Sampled	0.594638592579504	60
Random	0.578834238158013	60
Sampled	0.717345960237401	60
Random	0.797813603435973	60
Sampled	0.496849163069986	60
Random	0.489045426975333	60
Sampled	0.672333204599466	60
Random	0.758792648399403	60
Sampled	0.562132323616021	60
Random	0.76077384048473	60
Sampled	0.569998908800658	60
Random	0.844148867443758	60
Sampled	0.560946174179799	60
Random	0.807760460285803	60
Sampled	0.639392755646425	60
Random	0.821295098232451	60
Sampled	0.516612355249076	60
Random	0.836099514748225	60
Sampled	0.63551934978497	60
Random	0.724184475890476	60
Sampled	0.394555479244927	60
Random	0.698968839966383	60
Sampled	0.487824129561227	60
Random	0.561845555524429	60
Sampled	0.598937599492531	60
Random	0.718486431327673	60
Sampled	0.677581068584218	60
Random	0.708180649297791	60
Sampled	0.725119192320612	60
Random	0.622967124814774	60
Sampled	0.686805884613418	60
Random	0.725965434877238	60
Sampled	0.45155619384377	60
Random	0.660186218266492	60
Sampled	0.566420597319409	60
Random	0.749680587552723	60
Sampled	0.498230047394087	60
Random	0.864614503754362	60
Sampled	0.628030853045337	60
Random	0.783276126343059	60
Sampled	0.520599215103469	60
Random	0.498666798547289	60
Sampled	0.572400765410893	60
Random	0.689968965595878	60
Sampled	0.512269423809885	60
Random	0.681402890701648	60
Sampled	0.618590759900333	60
Random	0.670597715440842	60
Sampled	0.514647946227076	60
Random	0.734051854025716	60
Sampled	0.633885976909931	60
Random	0.610005537847714	60
Sampled	0.60366855815776	60
Random	0.643908963433799	60
Sampled	0.699043376122075	60
Random	0.782020143061354	60
Sampled	0.65915573490039	60
Random	0.62849223329751	60
Sampled	0.624671863399775	60
Random	0.700969076322254	60
Sampled	0.542696313764265	60
Random	0.6780874222232	60
Sampled	0.657129881429024	60
Random	0.800759900018838	60
Sampled	0.567756302263259	60
Random	0.615409122155533	60
Sampled	0.499381313750135	60
Random	0.863537748392249	60
Sampled	0.477234969932814	60
Random	0.572279415464353	60
Sampled	0.632421139429597	60
Random	0.837414552254785	60
Sampled	0.562187857049883	60
Random	0.646932633902535	60
Sampled	0.556604976713435	60
Random	0.513419307067303	60
Sampled	0.545009245021541	60
Random	0.711559290572379	60
Sampled	0.512023957342333	60
Random	0.750535512919856	60
Sampled	0.389946330437236	60
Random	0.902568112408581	60
Sampled	0.480037196164276	60
Random	0.738649661413874	60
Sampled	0.589366587317895	60
Random	0.836686126130856	60
Sampled	0.466296148793249	60
Random	0.881168171570494	60
Sampled	0.484336569472573	60
Random	0.563581280351678	60
Sampled	0.580159715985597	60
Random	0.859535730068846	60
Sampled	0.637121571880277	60
Random	0.660704069215583	60
Sampled	0.723630631862421	60
Random	0.81810297550038	60
Sampled	0.583668038020842	60
Random	0.735158040185019	60
Sampled	0.719644679666555	60
Random	0.790498476399678	60
Sampled	0.428696139756373	60
Random	0.902586332974809	60
Sampled	0.513403216600807	60
Random	0.755315332182344	60
Sampled	0.554276039687721	60
Random	0.743445699069444	60
Sampled	0.565277906727641	60
Random	0.871560113379742	60
Sampled	0.592976600871519	60
Random	0.935032890077638	60
Sampled	0.593210245725359	60
Random	0.814373526607398	60
Sampled	0.561635832809707	60
Random	0.763964562554845	60
Sampled	0.604958980888576	60
Random	0.866498012142472	60
Sampled	0.67308453187822	60
Random	0.687400169184382	60
Sampled	0.628938747034578	60
Random	0.741785114762918	60
Sampled	0.508940997010443	60
Random	0.494610048206216	60
Sampled	0.633153883046386	60
Random	0.882281202149537	60
Sampled	0.477085648524066	60
Random	0.761513820325827	60
Sampled	0.707055458335691	60
Random	0.741946765087316	60
Sampled	0.496123932678682	60
Random	0.997414270401477	60
Sampled	0.582473693912666	60
Random	0.676926369258009	60
Sampled	0.609679623712708	60
Random	0.675961354279284	60
Sampled	0.470356880012716	60
Random	0.682607602372308	60
Sampled	0.621483099321263	60
Random	0.63677549778268	60
Sampled	0.515876619363334	60
Random	0.561065374589128	60
Sampled	0.488785135802498	60
Random	0.761568378955575	60
Sampled	0.694699236453454	60
Random	0.765901223906522	60
Sampled	0.593251185938091	60
Random	0.638466608959823	60
Sampled	0.637506823933847	60
Random	1.04656718564502	60
Sampled	0.573897983700503	60
Random	0.731382733197048	60
Sampled	0.682281627832272	60
Random	0.696852379168724	60
Sampled	0.574666415732812	60
Random	0.753463213348896	60
Sampled	0.647587795907926	60
Random	0.747784291080843	60
Sampled	0.607553528627404	60
Random	0.81960966878183	60
Sampled	0.569358632363735	60
Random	0.458290678167152	60
Sampled	0.60421587405709	60
Random	0.633405602822396	60
Sampled	0.532877230897314	60
Random	0.626548155014184	60
Sampled	0.645657794306189	60
Random	0.934400365477572	60
Sampled	0.689133766198486	60
Random	0.783324426022305	60
Sampled	0.412112689944746	60
Random	0.678481492542043	60
Sampled	0.567423210203798	60
Random	0.52201444921213	60
Sampled	0.482237803679006	60
Random	0.426187518554526	60
Sampled	0.483312430158286	60
Random	0.902878137342085	60
Sampled	0.699759868032504	60
Random	0.544662257400762	60
Sampled	0.536713745420731	60
Random	0.810926380128619	60
Sampled	0.765096647934922	60
Random	0.732970461972673	60
Sampled	0.618006380416294	60
Random	0.620530850042649	60
Sampled	0.551834291163563	60
Random	0.875525996637874	60
Sampled	0.51443666315009	60
Random	0.726443587673079	60
Sampled	0.644567992003563	60
Random	0.611912382656813	60
Sampled	0.422669935031321	60
Random	0.772621344725484	60
Sampled	0.5930585392923	60
Random	0.6026951951139	60
Sampled	0.542810289583061	60
Random	0.699856032560368	60
Sampled	0.470004476611319	60
Random	0.660574732423637	60
Sampled	0.612608549851294	60
Random	0.45838844206403	60
Sampled	0.49670007650416	60
Random	0.682154732219078	60
Sampled	0.686113969000122	60
Random	0.768697412797557	60
Sampled	0.427318886986534	60
Random	0.823827640387507	60
Sampled	0.612626660640411	60
Random	0.718512326257694	60
Sampled	0.523501767178189	60
Random	0.867709060048371	60
Sampled	0.675786301134212	60
Random	0.733335400132222	60
Sampled	0.65338589250107	60
Random	0.582718310216927	60
Sampled	0.441584463883579	60
Random	0.818098589456968	60
Sampled	0.594389127885837	60
Random	0.616376146787935	60
Sampled	0.570080058748601	60
Random	0.897328695155086	60
Sampled	0.420602214868629	60
Random	0.812095425138112	60
Sampled	0.441418065789644	60
Random	0.610062634982526	60
Sampled	0.587989055131061	60
Random	0.811094006456768	60
Sampled	0.44680010947592	60
Random	0.822376870069412	60
Sampled	0.641853270406503	60
Random	0.774615376863426	60
Sampled	0.371418462738049	60
Random	0.818734725296903	60
Sampled	0.540245332733224	60
Random	0.796574858876769	60
Sampled	0.539378049112381	60
Random	0.666082005250846	60
Sampled	0.603184363134021	60
Random	0.753605097923068	60
Sampled	0.563030609039258	60
Random	0.594750856587464	60
Sampled	0.569369903419534	60
Random	0.692647172852632	60
Sampled	0.69895188591764	60
Random	0.60474189645428	60
Sampled	0.572820549563322	60
Random	0.647072789026102	60
Sampled	0.528557202394066	60
Random	0.570207740728982	60
Sampled	0.554008011710176	60
Random	0.672982571528724	60
Sampled	0.620822158472012	60
Random	0.669127544616065	60
Sampled	0.657321669585336	60
Random	0.74536829720348	60
Sampled	0.609656696802685	60
Random	0.787290999539042	60
Sampled	0.54993500396831	60
Random	0.783470307384881	60
Sampled	0.603460747523647	60
Random	0.582831114196168	60
Sampled	0.57849243743504	60
Random	0.710353806299666	60
Sampled	0.67918874204548	60
Random	0.70752630267805	60
Sampled	0.737535232091456	60
Random	0.746526325519034	60
Sampled	0.51906952695635	60
Random	0.798123760392414	60
Sampled	0.582492390595528	60
Random	0.92249676380989	60
Sampled	0.535907996411428	60
Random	0.839680452745238	60
Sampled	0.482758924453806	60
Random	0.59637760561009	60
Sampled	0.491302890501831	60
Random	0.706247388553144	60
Sampled	0.6497910387824	60
Random	0.851772638206823	60
Sampled	0.567708109648213	60
Random	0.731939224300972	60
Sampled	0.621309733092645	60
Random	0.680429023156463	60
Sampled	0.390982029369329	60
Random	0.55478446283022	60
Sampled	0.64927635303544	60
Random	0.655082904090722	60
Sampled	0.666017607418246	60
Random	0.671382613159234	60
Sampled	0.535478772417544	60
Random	0.68844815242938	60
Sampled	0.636041419974308	60
Random	0.713254398116506	60
Sampled	0.430024483724523	60
Random	0.634845683971911	60
Sampled	0.552284134028245	60
Random	0.855143517472188	60
Sampled	0.656905092877569	60
Random	0.67193373489434	60
Sampled	0.43045118697401	60
Random	0.89449701685887	60
Sampled	0.619714250887205	60
Random	0.840887262261095	60
Sampled	0.502198780708211	60
Random	0.699725880312823	60
Sampled	0.547933618841132	60
Random	0.665065115105777	60
Sampled	0.463255991474751	60
Random	0.790243707801985	60
Sampled	0.604739268320511	60
Random	0.843656008907583	60
Sampled	0.578838971349406	60
Random	0.795450598173965	60
Sampled	0.666942977902901	60
Random	0.639873540230841	60
Sampled	0.507784617961676	60
Random	0.783755280255237	60
Sampled	0.577824978168847	60
Random	0.611354269014796	60
Sampled	0.673990477772826	60
Random	0.998670668204669	60
Sampled	0.605853708099498	60
Random	0.753304009038441	60
Sampled	0.463469422189824	60
Random	0.866901451715384	60
Sampled	0.559432266881908	60
Random	0.739567997458352	60
Sampled	0.505540512241961	60
Random	0.626760951373953	60
Sampled	0.575975760129985	60
Random	0.637188965123645	60
Sampled	0.674698303027499	60
Random	0.762384116139264	60
Sampled	0.627371028095228	60
Random	0.708171349413819	60
Sampled	0.637886024374005	60
Random	0.542541015650925	60
Sampled	0.538327599962991	60
Random	0.593397852705792	60
Sampled	0.678753844478736	60
Random	0.909860558889799	60
Sampled	0.565294015948601	60
Random	0.644736916962312	60
Sampled	0.623607974379503	60
Random	0.554207640619435	60
Sampled	0.53303047472207	60
Random	0.630338722736506	60
Sampled	0.646342875738382	60
Random	0.746638594553102	60
Sampled	0.613267894562548	60
Random	0.884647704763409	60
Sampled	0.543560036024219	60
Random	0.693943325947161	60
Sampled	0.571861193895982	60
Random	0.534708018270381	60
Sampled	0.599094933208075	60
Random	0.683911954244794	60
Sampled	0.458220111941253	60
Random	0.86310838689245	60
Sampled	0.573154503517811	60
Random	0.864795953079071	60
Sampled	0.539344601022909	60
Random	0.860094846952006	60
Sampled	0.562796123238502	60
Random	0.850322550967265	60
Sampled	0.460107236700953	60
Random	0.869778995929646	60
Sampled	0.711666230145699	60
Random	1.06842349257139	60
Sampled	0.462540388137291	60
Random	0.697012855796039	60
Sampled	0.468196164619319	60
Random	0.478509633708941	60
Sampled	0.485797493165162	60
Random	0.587997382876451	60
Sampled	0.631474079801065	60
Random	0.644082167122414	60
Sampled	0.682659156062545	60
Random	0.617259320314402	60
Sampled	0.579133458550343	60
Random	0.783540048172394	60
Sampled	0.625008219034654	60
Random	0.818682464475924	60
Sampled	0.698076174377245	60
Random	0.7359955224125	60
Sampled	0.587268689050934	60
Random	0.584386098450673	60
Sampled	0.672347023853282	60
Random	0.665008593172046	60
Sampled	0.627852513843113	60
Random	0.658053146483374	60
Sampled	0.660242749674626	60
Random	0.763431390398334	60
Sampled	0.576351799247104	60
Random	0.861824460748328	60
Sampled	0.580427491256378	60
Random	0.647594314750341	60
Sampled	0.671711601232176	60
Random	0.660178024277545	60
Sampled	0.591276378965473	60
Random	0.814844596745226	60
Sampled	0.452866303558702	60
Random	0.519141682617224	60
Sampled	0.599815624726948	60
Random	0.841101351647181	60
Sampled	0.495488009570184	60
Random	0.796473365084426	60
Sampled	0.41674058270253	60
Random	0.802137476977032	60
Sampled	0.436669788786602	60
Random	0.730492658649203	60
Sampled	0.534848876338544	60
Random	1.06804205325447	60
Sampled	0.555799178052421	60
Random	0.768646755615393	60
Sampled	0.480848945276982	60
Random	0.84036894178433	60
Sampled	0.60520486149226	60
Random	0.826719763347329	60
Sampled	0.71551363531314	60
Random	0.799087985554364	60
Sampled	0.548732494538377	60
Random	0.795248540900597	60
Sampled	0.622799259559443	60
Random	0.506092942206131	60
Sampled	0.406371510360905	60
Random	0.886100268053896	60
Sampled	0.695080329397631	60
Random	0.867510867628095	60
Sampled	0.503016138849997	60
Random	0.543544494695474	60
Sampled	0.504121896335442	60
Random	0.887468730077883	60
Sampled	0.5126668651498	60
Random	0.782829116200651	60
Sampled	0.621039503321653	60
Random	0.634203519232245	60
Sampled	0.616347240708604	60
Random	0.712016168706657	60
Sampled	0.475753858336516	60
Random	0.9915814763919	60
Sampled	0.600975686223644	60
Random	0.725711331496354	60
Sampled	0.56896404090811	60
Random	0.786918396178581	60
Sampled	0.563633074301886	60
Random	0.560226291415205	60
Sampled	0.535678893552168	60
Random	0.716008201187299	60
Sampled	0.577063969327839	60
Random	0.726392546191147	60
Sampled	0.628348433359686	60
Random	0.692100038937819	60
Sampled	0.585775106759773	60
Random	0.695059449855705	60
Sampled	0.511410178924543	60
Random	0.559438709080307	60
Sampled	0.610998214641599	60
Random	0.47133434691847	60
Sampled	0.593828653740194	60
Random	0.932865589553344	60
Sampled	0.535369336238283	60
Random	0.717086742591066	60
Sampled	0.544256156420513	60
Random	0.486324603897396	60
Sampled	0.687260476165784	60
Random	0.669494104602046	60
Sampled	0.556333450434299	60
Random	0.762153255380064	60
Sampled	0.48320403078141	60
Random	0.732702742136886	60
Sampled	0.575120078239959	60
Random	0.686791728852023	60
Sampled	0.425467004697825	60
Random	0.884169273455534	60
Sampled	0.661292059806242	60
Random	0.645185722862743	60
Sampled	0.680158055382027	60
Random	0.429866874915261	60
Sampled	0.740026186445707	60
Random	0.815122829542133	60
Sampled	0.62454603100581	60
Random	0.880416708427359	60
Sampled	0.459821595516563	60
Random	0.539649425260955	60
Sampled	0.475422497364646	60
Random	0.561511316863036	60
Sampled	0.624016288618528	60
Random	0.711116517889701	60
Sampled	0.497858877960625	60
Random	0.561962737769287	60
Sampled	0.51237693200316	60
Random	0.897418250011242	60
Sampled	0.439745229471395	60
Random	0.713458031419648	60
Sampled	0.640579168702055	60
Random	0.481282253171238	60
Sampled	0.599817796713967	60
Random	0.595136923065226	60
Sampled	0.388983661476119	60
Random	0.85683138897256	60
Sampled	0.62880499681031	60
Random	0.902877188509732	60
Sampled	0.427942420836624	60
Random	0.821089389777188	60
Sampled	0.707534595491634	60
Random	0.53637681969692	60
Sampled	0.666107463738843	60
Random	0.667964234740955	60
Sampled	0.581828788942789	60
Random	0.601477561429669	60
Sampled	0.557179824584029	60
Random	0.606194718287143	60
Sampled	0.695524631460085	60
Random	0.791446140923716	60
Sampled	0.433498229231061	60
Random	0.670901642593639	60
Sampled	0.540268962181229	60
Random	0.606221322544224	60
Sampled	0.484469051231366	60
Random	0.570497741690818	60
Sampled	0.55419246166821	60
Random	0.884225250176293	60
Sampled	0.484379754340815	60
Random	0.911877514859113	60
Sampled	0.518167913219718	60
Random	0.787202197492046	60
Sampled	0.676023070007071	60
Random	0.952636046313607	60
Sampled	0.645674210520539	60
Random	0.605202509045388	60
Sampled	0.468477396814978	60
Random	0.810910887025291	60
Sampled	0.617807244929605	60
Random	0.635825578188071	60
Sampled	0.526892212320061	60
Random	0.680695212404504	60
Sampled	0.549165190286213	60
Random	0.484709993182477	60
Sampled	0.625205886248394	60
Random	0.586036749699181	60
Sampled	0.525884575274712	60
Random	0.717931892896577	60
Sampled	0.454984238825222	60
Random	0.887122393113386	60
Sampled	0.605641909471487	60
Random	0.767053608124258	60
Sampled	0.559885422579143	60
Random	0.488107245960089	60
Sampled	0.617025938813641	60
Random	0.735209003902973	60
Sampled	0.460562374497234	60
Random	0.668440409095635	60
Sampled	0.499934710783601	60
Random	0.644882053819388	60
Sampled	0.629725742693985	60
Random	0.581648494987998	60
Sampled	0.663798571991789	60
Random	0.733524341806745	60
Sampled	0.444952972701517	60
Random	0.562484999056586	60
Sampled	0.549845863833305	60
Random	0.637955243138098	60
Sampled	0.810886783031126	60
Random	0.897029479303266	60
Sampled	0.512246012296316	60
Random	0.678255640500684	60
Sampled	0.498442358263008	60
Random	0.787164385802595	60
Sampled	0.711123405739072	60
Random	0.748379453376267	60
Sampled	0.593173236186414	60
Random	0.535340026908661	60
Sampled	0.607466281937392	60
Random	0.737425189205183	60
Sampled	0.465231609818205	60
Random	0.975108584127502	60
Sampled	0.608850072032061	60
Random	0.905253838929723	60
Sampled	0.579170391294471	60
Random	0.768668056467627	60
Sampled	0.514465797323887	60
Random	0.665308383433173	60
Sampled	0.442518662426933	60
Random	0.558057225977936	60
Sampled	0.455199725662146	60
Random	0.545384801514291	60
Sampled	0.714052925668687	60
Random	0.720930353594972	60
Sampled	0.499720807569628	60
Random	0.660775232145158	60
Sampled	0.664853890652009	60
Random	0.917087667010804	60
Sampled	0.598781934820684	60
Random	0.935181323497999	60
Sampled	0.636128947489359	60
Random	0.691436514078299	60
Sampled	0.523799769364049	60
Random	0.912870340562077	60
Sampled	0.53089017936703	60
Random	0.792154136684185	60
Sampled	0.585419925158354	60
Random	0.684423046592236	60
Sampled	0.569503293249047	60
Random	0.972914249319717	60
Sampled	0.651257623674408	60
Random	0.680127526542417	60
Sampled	0.597304480998496	60
Random	0.656975223385921	60
Sampled	0.468190667118099	60
Random	0.637666130590808	60
Sampled	0.694063904447418	60
Random	0.48387792667142	60
Sampled	0.624659617678384	60
Random	0.777933818656101	60
Sampled	0.528328635851073	60
Random	0.685172515915603	60
Sampled	0.587933286465662	60
Random	0.654104996464785	60
Sampled	0.582905805373217	60
Random	0.727843020332145	60
Sampled	0.606275056654777	60
Random	0.740205536356622	60
Sampled	0.512153473597405	60
Random	0.676250650394624	60
Sampled	0.65750362758657	60
Random	0.611772532491173	60
Sampled	0.592275675368888	60
Random	0.773046780629311	60
Sampled	0.580211199545846	60
Random	0.608522336434745	60
Sampled	0.633912141265962	60
Random	0.767539619559549	60
Sampled	0.559551132300474	60
Random	0.679188721563963	60
Sampled	0.673949608382887	60
Random	0.68768268007792	60
Sampled	0.452886550294317	60
Random	0.664508059464677	60
Sampled	0.519066506353731	60
Random	0.779173067550609	60
Sampled	0.614828106786138	60
Random	0.717983151117264	60
Sampled	0.491779920483496	60
Random	0.562159700635793	60
Sampled	0.561992208211714	60
Random	0.950263957204741	60
Sampled	0.680871281015219	60
Random	0.780014855383163	60
Sampled	0.450655821931626	60
Random	0.643114820054563	60
Sampled	0.634489856032885	60
Random	0.721439500927336	60
Sampled	0.59689270117284	60
Random	0.657978274203761	60
Sampled	0.6162988212783	60
Random	0.654476993319252	60
Sampled	0.652784984460213	60
Random	0.899433688063563	60
Sampled	0.430134472306404	60
Random	0.713113841777157	60
Sampled	0.601069808692065	60
Random	0.653519783001779	60
Sampled	0.636951876750479	60
Random	0.929398731152109	60
Sampled	0.548224417536347	60
Random	0.857015645938161	60
Sampled	0.525636817787853	60
Random	0.897052887188312	60
Sampled	0.49390495655319	60
Random	0.667597262381448	60
Sampled	0.590328815503701	60
Random	0.810535051736149	60
Sampled	0.462067130963664	60
Random	0.6481945610937	60
Sampled	0.548895041410414	60
Random	0.713362451491661	60
Sampled	0.396577073391008	60
Random	0.931730434698314	60
Sampled	0.561835581310621	60
Random	0.49641701958605	60
Sampled	0.625289670198143	60
Random	0.605215335899069	60
Sampled	0.538572456563079	60
Random	0.909669023521232	60
Sampled	0.51852150791592	60
Random	0.651903635344892	60
Sampled	0.576362604369959	60
Random	0.902365199752339	60
Sampled	0.441599355779108	60
Random	0.633490335294349	60
Sampled	0.592764831227859	60
Random	0.80151078764097	60
Sampled	0.551766173858752	60
Random	0.746058970346726	60
Sampled	0.681538610210986	60
Random	0.79655149205033	60
Sampled	0.519103842596357	60
Random	0.758960166160641	60
Sampled	0.632033818874967	60
Random	0.854436916932029	60
Sampled	0.581126343056318	60
Random	0.731551228341119	60
Sampled	0.658952203892203	60
Random	0.6051862492361	60
Sampled	0.552656989455154	60
Random	0.985111333071312	60
Sampled	0.608887741341925	60
Random	0.975009180657666	60
Sampled	0.463846291033626	60
Random	0.639012173146101	60
Sampled	0.613791694603533	60
Random	0.583713248529869	60
Sampled	0.544445429639769	60
Random	0.51857149382269	60
Sampled	0.373553635666052	60
Random	0.764181666335692	60
Sampled	0.487009677852002	60
Random	0.555565605204966	60
Sampled	0.683378724636698	60
Random	0.527913098366485	60
Sampled	0.432562632831004	60
Random	0.701351188153248	60
Sampled	0.495473448706604	60
Random	0.734723962089269	60
Sampled	0.572451742604058	60
Random	0.680772726958084	60
Sampled	0.538794105732882	60
Random	0.677501281896694	60
Sampled	0.493472130479347	60
Random	0.584343121791554	60
Sampled	0.517987474247629	60
Random	0.895539788103364	60
Sampled	0.573756146158122	60
Random	0.916927123202899	60
Sampled	0.589638823184567	60
Random	0.774573015857517	60
Sampled	0.787661103737264	60
Random	0.710774185877544	60
Sampled	0.512258780735349	60
Random	0.740099740553495	60
Sampled	0.582829216552095	60
Random	0.870633784700895	60
Sampled	0.623650954579263	60
Random	0.819211220901714	60
Sampled	0.481960182362183	60
Random	0.688002201702776	60
Sampled	0.610814944253079	60
Random	0.630075973477033	60
Sampled	0.57409532168605	60
Random	0.704409496904587	60
Sampled	0.576903567353233	60
Random	0.75727410396765	60
Sampled	0.502818104273607	60
Random	0.727031691611782	60
Sampled	0.514506800737206	60
Random	0.98697096867024	60
Sampled	0.482029856284986	60
Random	0.610785639887207	60
Sampled	0.73148685893981	60
Random	0.801907486398839	60
Sampled	0.532297369720379	60
Random	0.86939087231415	60
Sampled	0.47603788867846	60
Random	0.494195802543848	60
Sampled	0.475335636024638	60
Random	0.809405720973112	60
Sampled	0.626429403421266	60
Random	0.684592234076426	60
Sampled	0.643148474575179	60
Random	0.69702300372332	60
Sampled	0.577886576134067	60
Random	0.738257134793091	60
Sampled	0.478644152204968	60
Random	0.988446279544885	60
Sampled	0.517659803428425	60
Random	0.530786635658055	60
Sampled	0.519392580657107	60
Random	1.07099197405997	60
Sampled	0.530096490696498	60
Random	0.911108125230297	60
Sampled	0.643960936979322	60
Random	0.641048880641425	60
Sampled	0.652319878969933	60
Random	0.7001566688722	60
Sampled	0.612696709721671	60
Random	0.648285413188037	60
Sampled	0.60953459914207	60
Random	0.698052951749298	60
Sampled	0.470412086906529	60
Random	0.471581800955094	60
Sampled	0.609890258687334	60
Random	0.684013520502302	60
Sampled	0.399192398871829	60
Random	0.661740323821583	60
Sampled	0.447054272766981	60
Random	0.589144537841026	60
Sampled	0.593129000180377	60
Random	0.714486800841622	60
Sampled	0.524426555375461	60
Random	0.847462474891253	60
Sampled	0.560570594197042	60
Random	0.48342800390292	60
Sampled	0.647638110461887	60
Random	0.8339402564572	60
Sampled	0.498733175416473	60
Random	0.821925410328527	60
Sampled	0.572116814786779	60
Random	0.83326418589847	60
Sampled	0.738655498106383	60
Random	0.915164293854188	60
Sampled	0.733904609527525	60
Random	0.551005142174299	60
Sampled	0.590170017803956	60
Random	0.618207311867641	60
Sampled	0.48284889919941	60
Random	0.657464551999227	60
Sampled	0.530298367358062	60
Random	0.869508444679662	60
Sampled	0.590374831537241	60
Random	1.00591619018165	60
Sampled	0.616566260674104	60
Random	0.829432131968369	60
Sampled	0.637337091636843	60
Random	0.825524075843553	60
Sampled	0.657492227020699	60
Random	0.523586544901051	60
Sampled	0.590203319369903	60
Random	0.588479736155256	60
Sampled	0.58288313303704	60
Random	0.849608311922555	60
Sampled	0.625336718917784	60
Random	0.754045837210777	60
Sampled	0.56661445836475	60
Random	0.605227889484304	60
Sampled	0.694440688642853	60
Random	0.607675021967034	60
Sampled	0.588682421685715	60
Random	0.706327479158919	60
Sampled	0.63948810453922	60
Random	0.63500120782893	60
Sampled	0.635449180053332	60
Random	0.514946858372246	60
Sampled	0.630612010529182	60
Random	0.855053622000054	60
Sampled	0.45464012325265	60
Random	0.828581075323875	60
Sampled	0.687032498748261	60
Random	0.794668704699574	60
Sampled	0.664182936397144	60
Random	0.759445532081057	60
Sampled	0.640920496841792	60
Random	0.766469289175437	60
Sampled	0.602545817067619	60
Random	0.572737757922187	60
Sampled	0.610966311132019	60
Random	0.754424483579912	60
Sampled	0.562834733294271	60
Random	0.6427773829643	60
Sampled	0.49115414749742	60
Random	0.827321658139582	60
Sampled	0.558197537980524	60
Random	0.593880190909854	60
Sampled	0.506199329638511	60
Random	0.665574133460411	60
Sampled	0.587756937918658	60
Random	0.813628206725386	60
Sampled	0.481314348097337	60
Random	0.806274896946784	60
Sampled	0.52159881540055	60
Random	0.768910218870355	60
Sampled	0.460698859714433	60
Random	0.79624100849721	60
Sampled	0.479488775186001	60
Random	0.955469136519316	60
Sampled	0.59408161313161	60
Random	0.827985303740523	60
Sampled	0.57323279575081	60
Random	0.891444893697525	60
Sampled	0.588374217545181	60
Random	0.76869984951295	60
Sampled	0.591467014734902	60
Random	0.827267100899291	60
Sampled	0.571147651190738	60
Random	0.639621087531726	60
Sampled	0.551227598226589	60
Random	0.976735398150856	60
Sampled	0.629673774930443	60
Random	0.806011812354494	60
Sampled	0.515694634248667	60
Random	0.666522271116197	60
Sampled	0.567122499409338	60
Random	0.707146565446715	60
Sampled	0.634689535043772	60
Random	0.744198705503181	60
Sampled	0.48940137702482	60
Random	0.74324287861205	60
Sampled	0.538419237397123	60
Random	0.626309536926972	60
Sampled	0.609471712765938	60
Random	0.773899272086428	60
Sampled	0.475874096114344	60
Random	0.723411101544262	60
Sampled	0.484179628944276	60
Random	0.993899047433893	60
Sampled	0.667458416408654	60
Random	0.789272957562524	60
Sampled	0.681892320469085	60
Random	0.790089940435731	60
Sampled	0.50124041758001	60
Random	0.799640974698023	60
Sampled	0.569103953928074	60
Random	0.762370477064065	60
Sampled	0.619514092764019	60
Random	0.904970642567422	60
Sampled	0.491499978694347	60
Random	0.605855852693281	60
Sampled	0.514367848309267	60
Random	0.680112694736229	60
Sampled	0.459095413815907	60
Random	0.834413079841854	60
Sampled	0.640446445650613	60
Random	1.02553320057573	60
Sampled	0.680705506941502	60
Random	0.596148592187348	60
Sampled	0.628763634163712	60
Random	0.825740748548359	60
Sampled	0.646167031670888	60
Random	0.780437624776627	60
Sampled	0.488837405702687	60
Random	0.67218775468151	60
Sampled	0.619848112675491	60
Random	0.824175264052616	60
Sampled	0.432865828715224	60
Random	0.843806578065275	60
Sampled	0.681085523375993	60
Random	0.788571199649243	60
Sampled	0.568835132337972	60
Random	0.695378724738756	60
Sampled	0.5694561977665	60
Random	0.621491687221976	60
Sampled	0.606503389276657	60
Random	0.802687269580444	60
Sampled	0.589939086652405	60
Random	0.657479702087078	60
Sampled	0.700370102901798	60
Random	0.731071163630106	60
Sampled	0.620407185516932	60
Random	0.678045696275118	60
Sampled	0.620556000806795	60
Random	0.967740971238981	60
Sampled	0.571948633628947	60
Random	0.613805300165575	60
Sampled	0.661695763078272	60
Random	0.644987806747399	60
Sampled	0.516294616401501	60
Random	0.623336828569547	60
Sampled	0.413744858301285	60
Random	0.44347022192778	60
Sampled	0.580043371229783	60
Random	0.609559194215809	60
Sampled	0.556991312928115	60
Random	0.771303861185279	60
Sampled	0.477875784473809	60
Random	0.673979741461678	60
Sampled	0.547359868604778	60
Random	0.503176488136497	60
Sampled	0.556787370791091	60
Random	0.780617254608241	60
Sampled	0.625173202847499	60
Random	0.777603268236048	60
Sampled	0.656559147578282	60
Random	0.661034760882281	60
Sampled	0.629875524302205	60
Random	0.621303363029931	60
Sampled	0.636546133393245	60
Random	0.791634643816517	60
Sampled	0.507073045617137	60
Random	0.469331075074266	60
Sampled	0.648882125211985	60
Random	0.870936441486206	60
Sampled	0.53865266251132	60
Random	0.899531406744316	60
Sampled	0.670952618748079	60
Random	0.642690755885585	60
Sampled	0.701689872563074	60
Random	0.816319170932481	60
Sampled	0.550553724330847	60
Random	0.749460132477772	60
Sampled	0.45899131276529	60
Random	0.836211269435198	60
Sampled	0.43921467889383	60
Random	0.675195837077218	60
Sampled	0.679208186673189	60
Random	0.806624208952088	60
Sampled	0.458836053240016	60
Random	0.621085201675539	60
Sampled	0.634875040439509	60
Random	0.679559836303367	60
Sampled	0.563584977630085	60
Random	0.628284088057112	60
Sampled	0.446416514586939	60
Random	0.819688989176461	60
Sampled	0.498250031701925	60
Random	0.427233678186878	60
Sampled	0.58557911149077	60
Random	0.584211068526487	60
Sampled	0.693216633034961	60
Random	0.833715534740682	60
Sampled	0.674179904413629	60
Random	0.70549693016155	60
Sampled	0.495893673163755	60
Random	0.545268972024458	60
Sampled	0.490208511070193	60
Random	0.907212719133534	60
Sampled	0.600276750639857	60
Random	0.778593766319383	60
Sampled	0.521477012359342	60
Random	0.702733325948431	60
Sampled	0.579404781709422	60
Random	0.781866672031795	60
Sampled	0.418357883624413	60
Random	1.02008749061989	60
Sampled	0.69795354500349	60
Random	0.623797871729206	60
Sampled	0.633585662066798	60
Random	0.843600480653298	60
Sampled	0.660682373520826	60
Random	0.614819519949758	60
Sampled	0.565971221355464	60
Random	0.729278158341467	60
Sampled	0.444204850781803	60
Random	0.512908463501461	60
Sampled	0.666838516261369	60
Random	0.716691838879794	60
Sampled	0.586381977331728	60
Random	0.629004683656469	60
Sampled	0.757946977186064	60
Random	0.537723028054066	60
Sampled	0.548615679479725	60
Random	0.754476041805724	60
Sampled	0.5517779829717	60
Random	0.635029106754171	60
Sampled	0.62054281578802	60
Random	0.857352014241348	60
Sampled	0.531185649111612	60
Random	0.615663898012925	60
Sampled	0.574683642120637	60
Random	0.652923669341548	60
Sampled	0.44553821236662	60
Random	0.642128541764186	60
Sampled	0.413362381644891	60
Random	0.734115720254492	60
Sampled	0.659036418106591	60
Random	0.558358779555162	60
Sampled	0.493271427189197	60
Random	0.566033681611617	60
Sampled	0.597195902318545	60
Random	0.800927080131445	60
Sampled	0.624661631253307	60
Random	0.726447006619236	60
Sampled	0.52522147619703	60
Random	0.765336505538415	60
Sampled	0.680355982040482	60
Random	0.642243017490844	60
Sampled	0.534763135601224	60
Random	0.647693242045505	60
Sampled	0.686393523102412	60
Random	0.617982590826263	60
Sampled	0.573453521794273	60
Random	0.838698139532442	60
Sampled	0.60945031890799	60
Random	0.880996568801798	60
Sampled	0.593610438664998	60
Random	0.707526047171011	60
Sampled	0.482663889321152	60
Random	0.665818630626918	60
Sampled	0.517210846435249	60
Random	0.743458482108048	60
Sampled	0.630899804053955	60
Random	0.891633000036916	60
Sampled	0.728104055690618	60
Random	0.663100376523206	60
Sampled	0.660473385947653	60
Random	0.856470308751045	60
Sampled	0.520944514401047	60
Random	0.854785404016432	60
Sampled	0.476369390641109	60
Random	0.723787709302712	60
Sampled	0.454932004956729	60
Random	0.618602813922971	60
Sampled	0.466370408402497	60
Random	0.702659837386616	60
Sampled	0.622421843173817	60
Random	0.563729535696577	60
Sampled	0.550103104600393	60
Random	0.667913101889526	60
Sampled	0.668530647141976	60
Random	0.786097973768627	60
Sampled	0.568821218069323	60
Random	0.779659323303297	60
Sampled	0.546491705322239	60
Random	0.837431890691035	60
Sampled	0.472455428072563	60
Random	0.750040085665747	60
Sampled	0.558755368274719	60
Random	0.733828957506097	60
Sampled	0.661830060994423	60
Random	0.620144667298557	60
Sampled	0.402672004024169	60
Random	0.746837355476858	60
Sampled	0.509512920883472	60
Random	0.819470834109146	60
Sampled	0.488906090860922	60
Random	0.725119191179407	60
Sampled	0.626354529953208	60
Random	0.782966526198718	60
Sampled	0.51638493301929	60
Random	0.612812027323873	60
Sampled	0.532713611474937	60
Random	0.530173792359297	60
Sampled	0.623404778274386	60
Random	0.702509790119985	60
Sampled	0.613563312157061	60
Random	0.622245378458279	60
Sampled	0.640576648834011	60
Random	0.870457255326362	60
Sampled	0.473549440276167	60
Random	0.59182024129532	60
Sampled	0.458522119436371	60
Random	0.526950057857648	60
Sampled	0.501257937996605	60
Random	0.536956805294205	60
Sampled	0.42002610462235	60
Random	0.885545517221877	60
Sampled	0.607785565108424	60
Random	0.698168748454287	60
Sampled	0.430175481939423	60
Random	0.648231084113352	60
Sampled	0.614660713795901	60
Random	0.616505770411761	60
Sampled	0.451108228617254	60
Random	0.4927596295035	60
Sampled	0.611531998450937	60
Random	0.650444984177017	60
Sampled	0.649361813766951	60
Random	0.562856226138434	60
Sampled	0.642039199627675	60
Random	0.803789502796397	60
Sampled	0.62034016880197	60
Random	0.644232614797468	60
Sampled	0.668931438444839	60
Random	0.611270344095548	60
Sampled	0.470292808878073	60
Random	0.695120169960441	60
Sampled	0.461229957317885	60
Random	0.643547142354552	60
Sampled	0.448262143691803	60
Random	0.801907862416275	60
Sampled	0.592929151207386	60
Random	0.939793026698246	60
Sampled	0.731613185608652	60
Random	0.673532269525294	60
Sampled	0.574391377687162	60
Random	0.841699284736476	60
Sampled	0.515655319578298	60
Random	0.567217746572569	60
Sampled	0.566575354418391	60
Random	0.814892388021395	60
Sampled	0.565587138653232	60
Random	0.76252199152387	60
Sampled	0.533582233420788	60
Random	0.716564927298962	60
Sampled	0.54931270440564	60
Random	0.713611529109508	60
Sampled	0.731201468767366	60
Random	0.80379930689793	60
Sampled	0.498769114902851	60
Random	0.765631083225984	60
Sampled	0.635917563753312	60
Random	0.875425312318936	60
Sampled	0.591870048332401	60
Random	0.634807949332967	60
Sampled	0.661942225773526	60
Random	0.851593211875129	60
Sampled	0.628712197881835	60
Random	1.13234886139392	60
Sampled	0.510279884358735	60
Random	0.720010008089325	60
Sampled	0.508813646310948	60
Random	1.03162197609014	60
Sampled	0.452512018000151	60
Random	0.800417560592915	60
Sampled	0.534280675410595	60
Random	0.614170575262555	60
Sampled	0.518993428370362	60
Random	0.971277023348736	60
Sampled	0.662001999486252	60
Random	0.822723587440191	60
Sampled	0.560137414015478	60
Random	0.825000997996298	60
Sampled	0.611540649303891	60
Random	0.707051993465222	60
Sampled	0.505209080585288	60
Random	0.54662735420919	60
Sampled	0.557968244811691	60
Random	0.530099622761271	60
Sampled	0.612636774292351	60
Random	0.853445904931583	60
Sampled	0.524713323446102	60
Random	0.749724716377707	60
Sampled	0.641314543491692	60
Random	0.589484988486164	60
Sampled	0.477328130952157	60
Random	0.718064431820195	60
Sampled	0.609786179966291	60
Random	0.731122032410392	60
Sampled	0.475269661563104	60
Random	0.870067922558313	60
Sampled	0.618591557662529	60
Random	0.722716477812608	60
Sampled	0.501639346528759	60
Random	0.653509254323583	60
Sampled	0.616149022338553	60
Random	0.980123197985575	60
Sampled	0.657137294795721	60
Random	0.584593359758239	60
Sampled	0.430663517173272	60
Random	0.575336157701366	60
Sampled	0.437815189773767	60
Random	0.937235463233212	60
Sampled	0.575509460730885	60
Random	0.722074290981769	60
Sampled	0.47373583808662	60
Random	0.678954525188368	60
Sampled	0.588859031720036	60
Random	0.676635413095054	60
Sampled	0.618919908825728	60
Random	0.883434267677129	60
Sampled	0.729080036455114	60
Random	0.461411627121707	60
Sampled	0.589928492156641	60
Random	0.57813272154851	60
Sampled	0.45294109274865	60
Random	0.820361508289346	60
Sampled	0.692760548182656	60
Random	0.681256285445701	60
Sampled	0.677852648967638	60
Random	0.905345030235072	60
Sampled	0.66498269905737	60
Random	0.720016772696891	60
Sampled	0.432510755331231	60
Random	0.709678660706259	60
Sampled	0.620883154764544	60
Random	0.66929560426182	60
Sampled	0.501795897910145	60
Random	0.694452081804955	60
Sampled	0.539204262099479	60
Random	0.555571199221265	60
Sampled	0.50183601318813	60
Random	0.92854034973145	60
Sampled	0.55565412753922	60
Random	0.439666002364706	60
Sampled	0.605598758295829	60
Random	0.723566725869852	60
Sampled	0.468248735018459	60
Random	0.622697426036598	60
Sampled	0.493727044744904	60
Random	0.790035836814935	60
Sampled	0.606147072524265	60
Random	0.802113053565389	60
Sampled	0.465603728069137	60
Random	0.792529568138999	60
Sampled	0.653595883573209	60
Random	0.689440012921467	60
Sampled	0.683790844182651	60
Random	0.982263515906963	60
Sampled	0.645436389644046	60
Random	0.677550542221985	60
Sampled	0.581639562588237	60
Random	0.818823468435847	60
Sampled	0.59692836724135	60
Random	0.800689519693234	60
Sampled	0.559069490805715	60
Random	0.773984723446645	60
Sampled	0.602893032797503	60
Random	0.691449949420532	60
Sampled	0.463315377961361	60
Random	0.788927622156385	60
Sampled	0.490107124205015	60
Random	0.708210468491847	60
Sampled	0.523346964592238	60
Random	0.847903590697638	60
Sampled	0.609322199947704	60
Random	0.908054504223757	60
Sampled	0.626054673571752	60
Random	0.868900615284887	60
Sampled	0.518856955353372	60
Random	0.720820253337268	60
Sampled	0.650375473876453	60
Random	0.678662470181957	60
Sampled	0.563105002965204	60
Random	0.766508575751532	60
Sampled	0.653994763694722	60
Random	0.653290255186926	60
Sampled	0.55595729133112	60
Random	0.615697054614096	60
Sampled	0.568337937891261	60
Random	0.649051394384696	60
Sampled	0.435629534120419	60
Random	0.774651785539997	60
Sampled	0.532860506627584	60
Random	0.796676639626014	60
Sampled	0.542344042569579	60
Random	0.644060184080849	60
Sampled	0.490780609585261	60
Random	0.954593462665306	60
Sampled	0.6680035038496	60
Random	0.663464158815139	60
Sampled	0.633713216685154	60
Random	0.594132948456349	60
Sampled	0.625613045661512	60
Random	0.765946504294799	60
Sampled	0.55097470973944	60
Random	0.895522583587313	60
Sampled	0.477288088117153	60
Random	0.709557606558892	60
Sampled	0.604351707580574	60
Random	0.5846525023835	60
Sampled	0.547074016281572	60
Random	0.955469492644959	60
Sampled	0.474273924210962	60
Random	0.823020588561568	60
Sampled	0.652928538677239	60
Random	0.942428140354523	60
Sampled	0.44185191205415	60
Random	0.718497912168707	60
Sampled	0.655733384651709	60
Random	0.968732152487589	60
Sampled	0.717022974682404	60
Random	0.751572742205859	60
Sampled	0.732718043224921	60
Random	0.80311424291932	60
Sampled	0.52587647826221	60
Random	0.678797540962661	60
Sampled	0.463729582804303	60
Random	0.604704061940604	60
Sampled	0.433017977673025	60
Random	0.638505091212599	60
Sampled	0.656254768863992	60
Random	0.812825732875268	60
Sampled	0.616201008945779	60
Random	0.769227757715332	60
Sampled	0.465805354030054	60
Random	0.580706354094771	60
Sampled	0.596075914625902	60
Random	0.58894642142927	60
Sampled	0.539776179706941	60
Random	0.536003280870249	60
Sampled	0.603974482025812	60
Random	0.707543933867303	60
Sampled	0.56341101880421	60
Random	0.68114137163248	60
Sampled	0.522744186223405	60
Random	0.688906612689065	60
Sampled	0.576705174258513	60
[truncated: 16,001 more rows]
