# Supplementary material for: A branching model of lineage differentiation underpinning the neurogenic potential of enteric glia
Source: Nat Commun. 2023 Sep 22;14:5904. doi: 10.1038/s41467-023-41492-3 (PMC10516949; doi:10.1038/s41467-023-41492-3)
Supplement: Supplementary file 6 — Source Data [file 41467_2023_41492_MOESM6_ESM.zip › source_data/FigS2d_pvalue_glial_14_pcs.csv]

pvalue	trajectoryStart	logpvalue
6.61179588418655e-128	60	127.1796805622
6.62315253625906e-141	65	140.178935242704
6.62935805129647e-132	70	131.178528524126
8.27187831107443e-108	75	107.082395863179
1.65219210807438e-104	80	103.781939456637
9.2236533758823e-111	85	110.035097026157
3.52758734277623e-115	90	114.452522224344
2.55217134896161e-68	95	67.593090171091
1.01664789861079e-48	100	47.9928294326893
