# Supplementary material for: A branching model of lineage differentiation underpinning the neurogenic potential of enteric glia
Source: Nat Commun. 2023 Sep 22;14:5904. doi: 10.1038/s41467-023-41492-3 (PMC10516949; doi:10.1038/s41467-023-41492-3)
Supplement: Supplementary file 6 — Source Data [file 41467_2023_41492_MOESM6_ESM.zip › source_data/FigS2c_gliogenic.csv]

gene	score
Top2a	-0.104750139705911
Mki67	-0.0994562411347432
Birc5	-0.0956030829837135
Cdk1	-0.0922166876516227
Ccna2	-0.0918693887010698
Prc1	-0.0907555014038744
Tpx2	-0.0907216031610316
Pbk	-0.0903444463399919
Pclaf	-0.0898922943528917
Cdca8	-0.0888823088697677
Fxyd1	0.0428534884084765
Tmprss5	0.0431087531651934
S100b	0.0443724515190566
Lpar1	0.0456229665178059
Kcna2	0.0466217470870568
Tppp3	0.0481698676074035
Cd59a	0.0500069410788575
Ifitm3	0.0507559442427041
Gpr37l1	0.0565257493559852
Apoe	0.0597917987951318
