# Supplementary material for: A branching model of lineage differentiation underpinning the neurogenic potential of enteric glia
Source: Nat Commun. 2023 Sep 22;14:5904. doi: 10.1038/s41467-023-41492-3 (PMC10516949; doi:10.1038/s41467-023-41492-3)
Supplement: Supplementary file 6 — Source Data [file 41467_2023_41492_MOESM6_ESM.zip › source_data/FigS2c_neurogenic.csv]

gene	score
Top2a	-0.11235625298794
Mki67	-0.103172929035282
Pclaf	-0.101013601165049
Birc5	-0.100573293884822
Cdk1	-0.0992604927567497
Pbk	-0.0968126588341973
Tpx2	-0.093670668449765
Prc1	-0.0936062681548799
Smc2	-0.0928616193877005
Cdca8	-0.0924089384291431
Elavl4	0.0363527151545218
Chrna3	0.0368428872422967
Syt1	0.0372876214478808
Tubb3	0.0399194740178153
Stmn3	0.041715933813613
Snap25	0.0426121976727895
Ramp1	0.0440049762622747
Stmn2	0.0440820503306118
Tppp3	0.0467345939287025
Rtn1	0.0491550863260072
