# Supplementary material for: A branching model of lineage differentiation underpinning the neurogenic potential of enteric glia
Source: Nat Commun. 2023 Sep 22;14:5904. doi: 10.1038/s41467-023-41492-3 (PMC10516949; doi:10.1038/s41467-023-41492-3)
Supplement: Supplementary file 6 — Source Data [file 41467_2023_41492_MOESM6_ESM.zip › source_data/FigS2c_neurogenic_bp.csv]

gene	score
Fabp7	-0.0475563656284889
Apoe	-0.0466926403936795
Ednrb	-0.0458477036678572
Ccn1	-0.0425998236279302
Car12	-0.0425701143051874
Col9a2	-0.0421618153296623
Gas7	-0.0407671794783298
Zfp36l1	-0.0389572153756803
Wwtr1	-0.0386933959639824
Sox10	-0.0375420476169872
Tubb2a	0.0713069623050848
Syt1	0.0736881237854425
Scg2	0.0745475624116004
Elavl4	0.0745652496588805
Gap43	0.0759515128992088
Prph	0.0770353460985778
Stmn3	0.0791761500815361
Snap25	0.0840475817863039
Stmn2	0.0880614638579399
Rtn1	0.0944673851661782
